# Supplementary material for: SNP Discovery and Chromosome Anchoring Provide the First Physically-Anchored Hexaploid Oat Map and Reveal Synteny with Model Species
Source: PLoS One. 2013 Mar 22;8(3):e58068. doi: 10.1371/journal.pone.0058068 (PMC3606164; doi:10.1371/journal.pone.0058068)
Supplement: Dataset S1 — Pedigree data for 20 genotypes selected for transcriptome sequencing and SNP identification and for 109 genotypes selected to represent genetic diversity in North American oat germplasm. (XLSX) [file pone.0058068.s005.xlsx]

## Sheet: Sheet1
Function	Genotype	Origin	Pedigree
cDNA construction and diversity panel	Sun II-1	Univ. Minnesota, USA	selection from SunII
cDNA construction and diversity panel	Hurdal	Graminor, Norway	A90017 / Martin
cDNA construction and diversity panel	AC Morgan	AAFC Lacombe, Canada	OT526 / OT764
cDNA construction and diversity panel	Marion (Canada)	AAFC Sainte-Foy, Canada	Q.O.130.4 / Q.O.51.27
cDNA construction and diversity panel	Goslin	AAFC Ottawa, Canada	OA952-3 // Pc48 / OA952-3
cDNA construction and diversity panel	Asencao	Brazil	Nora / Iowa Multiline (AsencaoE)
cDNA construction and diversity panel	Ajay	USDA ARS Aberdeen, ID, USA	74AB1952 // Cayuse / Otana
cDNA construction and diversity panel	Ogle	Univ. Illinois, USA	Brave // Tyler / Egdolon23
cDNA construction and diversity panel	AC Rigodon	AAFC Sainte-Foy, Canada	Ogle // RL2897*2 / Kent /3/ Q.O.174.19
cDNA construction and diversity panel	Gem	Wisconsin Ag. Exp. Stn., USA	WI X6051 / Ogle
cDNA construction and diversity panel	Morton	North Dakota State Univ., USA	ND880922 / IAB605-X (sel.from an irradiated compsite cross population)
cDNA construction and diversity panel	Assiniboia/S42	AAFC Winnipeg, Canada	AC Assiniboia / S42 (contains Pc94 in a SunII background)
cDNA construction and diversity panel	Buckskin	Univ. Illinois, USA	AC Assiniboia / IL92-6728
cDNA construction and diversity panel	HiFi	North Dakota State Univ., USA	ND90141 / ND900118
cDNA construction and diversity panel	TAM O-301	Texas A&M Univ., USA	Ab555 /3/ Ora / 63C3868-4-2 // Ora / 3*PI 295919
cDNA construction and diversity panel	Coker 227	Coker’s Pedigreed Seed, USA	FL500 // Woodgrain / CI7330 /3/ Moregrain / Milford sel. /4/ 2*Suregrain / PI 287211
cDNA construction and diversity panel	Kanota	Kansas State Univ., USA	selection from Fulghum
cDNA construction and diversity panel	Kangaroo	Adelaide, South Australia	SV88123-104 / WA84Q406 // SV86153-101
cDNA construction and diversity panel	CI 4706-2	Buenos Aires, Argentina	Unknown
cDNA construction and diversity panel	Tardis	IGER, Aberystwyth, UK	87-42Cn1/2/2/1/1 / 95-69RCn
diversity panel	AC Marie	AAFC Winnipeg, Canada	REG3239 / OT224 // OT233
diversity panel	CDC Dancer	CDC Univ. Saskatchewan, Canada	OT344 / W90279
diversity panel	Buffalo	IGER, Aberystwyth, UK	85-47CnIII/2 / 90-153Acn2
diversity panel	Maverick	USDA ARS Aberdeen, ID, USA	80Ab988 / Monida
diversity panel	Calibre	CDC Univ. Saskatchewan, Canada	Gemini / Clintford
diversity panel	Dane	Univ. Wisconsin, USA	WI X3530-47 / Ogle
diversity panel	Florida 501	Univ. Florida, USA	Florad /5/ Fulgrain-3 / Suregrain /4/ Victorgrain*2 // Fulghum /3/ Suregrain
diversity panel	Jay	Purdue Univ., USA	P79103B1-7-2*2 / Iowa H728
diversity panel	Jerry	North Dakota State Univ., USA	Valley /3/ RL3038 / Kelsey // M22 / Kelsey
diversity panel	AC Ronald	AAFC Winnipeg, Canada	W89329 (dwarf) / AC Medallion
diversity panel	Sesqui	Univ. Minnesota, USA	P8640A1-31-1 / MI 84-0-6
diversity panel	CDC Sol-Fi	CDC Univ. Saskatchewan, Canada	N979-5-1 / OT 366
diversity panel	TAM O-397	Texas A&M Univ., USA	selection from TAM O-386
diversity panel	Triple Crown	Svalöf Weibull, Sweden	NOSN / WW17187 // Sirene / Sang /3/ WW17734
diversity panel	Troy	South Dakota State Univ., USA	WI X2221-2 // Noble / Nodaway 70 /3/ MN 78142
diversity panel	Aarre	Boreal Plant Breeding, Finland	Puhti / Veli
diversity panel	CDC Baler	CDC Univ. Saskatchewan, Canada	Av2401/2 / SO 86044
diversity panel	Blaze	Univ. Illinois, USA	IL83-7646 / Newdak
diversity panel	CDC Boyer	CDC Univ. Saskatchewan, Canada	SO 82030 / OT235
diversity panel	Drummond	Unknown	Unknown
diversity panel	Furlong	AAFC Winnipeg, Canada	W93069(Pg16) / AC Assiniboia
diversity panel	IL86-5698-3	Univ. Illinois, USA	selection from IL86-5698
diversity panel	Kaufmann	AAFC Lacombe, Canada	AC Assiniboia / AC Medallion
diversity panel	MAM 17-5	Univ. Wisconsin, USA	JR2-3-3-B / Heritage
diversity panel	OT380	CDC Univ. Saskatchewan, Canada	OT366 / OT356
diversity panel	CDC ProFi	CDC Univ. Saskatchewan, Canada	Gem / CDC Boyer
diversity panel	CDC SO-I	CDC Univ. Saskatchewan, Canada	AC Assiniboia / SA96121
diversity panel	Vista	Univ. Wisconsin, USA	Ogle / MO 07468 // Centennial
diversity panel	MN841801-1	Univ. Minnesota, USA	selection from MN841801
diversity panel	Mortlock	Dept. Ag., Western Australia	Elan / 66QO1-44
diversity panel	Noble-2	Univ. Minnesota, USA	selection from Noble
diversity panel	Maldwyn	IGER, Aberystwyth, UK	Victory / Radnorshire Sprig
diversity panel	Gehl	AAFC Ottawa, Canada	06751 // AC Baton*2 / 05588-297
diversity panel	Coker 234	Coker’s Pedigreed Seed, USA	FL500 // Woodgrain / CI7330 /3/ Moregrain / Milford sel. /4/ 2*Suregrain / PI 28721
diversity panel	WAOAT2132	Dept. Ag., Western Australia	Unknown
diversity panel	OA1063-8	AAFC Ottawa, Canada	Pc68/Donegal // Capital
diversity panel	Prescott	AAFC Ottawa, Canada	OA973-1 / AC Aylmer
diversity panel	Robust	Purdue Univ., USA	Jay /4/ Classic /3/ WIX6141-2 / P909A23 // ND881374 / ND880107
diversity panel	Shadow	Semican, Canada	MF9016-148 / Rhiannon
diversity panel	Belinda	Svalöf Weibull, Sweden	Frode / Silvano
diversity panel	Dominik (Bauer)	Berthold Bauer, Germany	Unknown
diversity panel	Matilda	Svalöf Weibull, Sweden	Unknown
diversity panel	Sang	Malmohus, Sweden	F1(Sv01771/Sv56697) / Condor
diversity panel	SW Betania	Svalöf Weibull, Sweden	SW151-7-95 / SW 52-95
diversity panel	Pg11		SES sel. 52 / OT313
diversity panel	Pg16	AAFC Winnipeg, Canada	Pg16 from A.fatua in Rodney 0 background
diversity panel	Ajax	AAFC Winnipeg, Canada	Victory / Hajira
diversity panel	Cherokee	Iowa State Univ., USA	Iowa No.D69 / Bond
diversity panel	Z615-4		CAV2941 / Ogle
diversity panel	Boudrias	AAFC Lacombe, Canada	AC Belmont / AC Assiniboia
diversity panel	UFRGS 8	UFRGS, Brazil	OA338 / WI X2682-1
diversity panel	UFRGS 881971	UFRGS, Brazil	Unknown
diversity panel	UFRGS 930605	UFRGS, Brazil	Tio valdo / UFRGS 881920
diversity panel	Centennial	Univ. Wisconsin, USA	N569-42-51 // Froker / Stormont
diversity panel	Dal	Univ. Wisconsin, USA	X660 / Beedee
diversity panel	Exeter	AAFC Winnipeg, Canada	Victory / Rusota
diversity panel	OT586		Marion(Canada) / AC Assiniboia // Riel / Goslin
diversity panel	AC Pinnacle	AAFC Winnipeg, Canada	91RAT20 / AC Medallion
diversity panel	MF9522-523	Marshal Farm, PA, USA	Unknown
diversity panel	Freddy	Nordsaat Saatzuchtgesellschaft, Bohnshausen, Germany	Unknown
diversity panel	Melys	IGER, Aberystwyth, UK	07524CnVI/6n / Caron
diversity panel	Ranch	Lemaire-Defontaines, France	Unknown
diversity panel	Bountiful	Garton's Ltd., Warrington, England, UK	Winter Turf / Abundance // Black Winter /3/ Goldfinder / Black Tartarian
diversity panel	CIav 6209		SantaFe / Benton
diversity panel	Ford Early Giant		Unknown
diversity panel	Novojatkovo		Unknown
diversity panel	Pusa Hybrid G	Imp. Dept. Ag., Pusa, Bihar, India	Unknown
diversity panel	Akiyutaka	Hokkaido National Ag. Exp. Stn., Sapporo, Japan	Unknown
diversity panel	Provena	USDA ARS Aberdeen, ID, USA	Pennlo / Yung 492
diversity panel	Chaps	Univ. Illinois, USA	Ogle // IL75-5667 / Ogle
diversity panel	Flaemingsnova	Lochow-Petkus GmbH, Bergen, Germany	Pendek / Flaemingsstahl
diversity panel	Fulghum	Georgia, USA	selection from Red Rustproof
diversity panel	Lang	Univ. Illinois, USA	Tyler / Orbit
diversity panel	Lutz	Nordsaat Saatzuchtgesellschaft, Bohnshausen, Germany	Flaemingsstern / AJ20-61 // Fagot
diversity panel	Otana	USDA ARS Aberdeen, ID, USA	CIav 5345 / Zanster
diversity panel	CDC Pacer	CDC Univ. Saskatchewan, Canada	W84425 / OT751
diversity panel	Salomon	Groetzner Pflanzenzucht, Germany	Alfred // Astor / Salzmunde 95560/66
diversity panel	Urano	INIA, Chile	Unknown
diversity panel	Chernigovskij 27B	Chernigov Breeding Station, Chernigov, Ukraine	selection from Chernigovskij 27
diversity panel	Clinton	Iowa State Univ., USA	Iowa No.D69 / Bond
diversity panel	H927-1-6-1-x-x-24	Georgia, USA	Hairy Culberson // Fulghum / RedRustproof
diversity panel	Hazel	Univ. Illinois, USA	Coker 227 // Clintford / Portal
diversity panel	MN 811045	Univ. Minnesota, USA	Unknown
diversity panel	Red Rustproof	California Ag. Exp. Stn., Davis, California, USA	selection from Red Algerian
diversity panel	Russell	AAFC Ottawa, Canada	Garry / Ukraine // Abegweit
diversity panel	Stout	Purdue Univ., USA	Shield sib /3/ Clinton / Bond /2/ PI 174544-3 /12/ Milford // Clinton*2 / Ukraine /11/ Clintland 64 /9/ Clintland 64*7 / Landh. /7/ Clinton *7/ Landh. // Clinton *7/ Landh. /6/ Clinton *7/ Landh. /4/ R.L.2120 /3/ Clinton // Boone / Cartier /8/ Clinton /2/ Boone / Cartier /10/ Clintland 64*3 / MN. 313
diversity panel	Ukraine reselection	Iowa State Univ., USA	selection from Ukraine
diversity panel	Victoria	La Estanzuela Exp. Stn., Colonia, Uruguay	sel. from artificial (mass) population of lines 64q, 64r, 64t grown in Uruguay (increased in Argentina)
diversity panel	Bia	Svalöf Weibull, Sweden	SW 50-6-95 / SW 56-95
