# Supplementary material for: SNP Discovery and Chromosome Anchoring Provide the First Physically-Anchored Hexaploid Oat Map and Reveal Synteny with Model Species
Source: PLoS One. 2013 Mar 22;8(3):e58068. doi: 10.1371/journal.pone.0058068 (PMC3606164; doi:10.1371/journal.pone.0058068)
Supplement: Dataset S2 — Consensus map and component maps from six bi-parental mapping populations, including original SNP genotype calls for component mapping populations. (XLSX) [file pone.0058068.s006.xlsx]

## Sheet: Oat consensus Map
Consensus map of oat (Avena sativa) based on SNP markers mapped in 6 biparental populations. 2012-Sept
Locus	Chromosome	Position
GMI_ES15_c7016_483	Ch_1C	0
GMI_ES_CC14616_68	Ch_1C	12.793
GMI_DS_CC9481_218	Ch_1C	24.529
GMI_ES15_c3908_380	Ch_1C	24.529
GMI_ES_CC13854_225	Ch_1C	26.246
GMI_ES02_c501_285	Ch_1C	26.438
GMI_ES15_c16679_330	Ch_1C	26.978
GMI_ES_CC11019_290	Ch_1C	28.027
GMI_ES15_c10106_179	Ch_1C	28.037
GMI_DS_CC9736_146	Ch_1C	30.58
GMI_ES17_c6299_272	Ch_1C	35.592
GMI_DS_CC2357_196	Ch_1C	36.293
GMI_ES01_c2338_213	Ch_1C	36.364
GMI_ES15_c8836_313	Ch_1C	36.403
GMI_ES17_c15920_382	Ch_1C	36.54
GMI_ES17_c4730_358	Ch_1C	36.54
GMI_ES_CC17647_179	Ch_1C	36.54
GMI_ES17_c12492_273	Ch_1C	36.54
GMI_ES17_c13450_151	Ch_1C	36.54
GMI_ES02_c3604_154	Ch_1C	36.54
GMI_DS_CC4006_319	Ch_1C	36.54
GMI_ES17_c20652_599	Ch_1C	36.54
GMI_ES02_c28832_308	Ch_1C	36.54
GMI_ES17_c17467_410	Ch_1C	36.541
GMI_ES01_c3178_185	Ch_1C	36.686
GMI_DS_CC5128_138	Ch_1C	36.8
GMI_ES01_c13467_233	Ch_1C	37.442
GMI_ES15_c7654_479	Ch_1C	37.568
GMI_ES15_c13526_397	Ch_1C	37.606
GMI_ES02_lrc17781_234	Ch_1C	37.606
GMI_ES17_c7736_565	Ch_1C	37.624
GMI_ES02_c21486_395	Ch_1C	37.676
GMI_ES02_c25461_277	Ch_1C	38.524
GMI_ES17_c10770_123	Ch_1C	38.594
GMI_ES02_c23179_274	Ch_1C	39.753
GMI_ES02_c6368_605	Ch_1C	40.569
GMI_ES_CC12765_141	Ch_1C	42.125
GMI_ES15_c1370_537	Ch_1C	42.625
GMI_ES15_c16767_183	Ch_1C	43.448
GMI_ES15_c6229_566	Ch_1C	43.781
GMI_ES15_c5216_593	Ch_1C	44.375
GMI_DS_CC9627_146	Ch_1C	44.982
GMI_ES17_c1918_529	Ch_1C	46.097
GMI_ES_CC10812_102	Ch_1C	46.116
GMI_ES_CC12738_121	Ch_1C	46.381
GMI_DS_A3_242_303	Ch_1C	46.781
GMI_ES01_c3447_952	Ch_1C	47.181
GMI_ES02_c4091_462	Ch_1C	48.981
GMI_ES02_c12621_204	Ch_1C	49.281
GMI_ES02_lrc13788_346	Ch_1C	50.581
GMI_ES02_19578_292	Ch_1C	51.481
GMI_ES01_c9472_428	Ch_1C	51.981
GMI_SNP2391_4	Ch_1C	54.581
GMI_SNP15098_1	Ch_1C	54.781
GMI_ES17_c3217_588	Ch_1C	56.157
GMI_ES_CC12297_189	Ch_1C	56.157
GMI_SNP2391_5	Ch_1C	56.757
GMI_ES17_c7997_871	Ch_1C	60.831
GMI_ES17_c4700_516	Ch_1C	62.531
GMI_ES02_lrc13446_328	Ch_1C	63.231
GMI_ES01_c30278_240	Ch_1C	64.256
GMI_ES01_lrc11151_273	Ch_1C	65.448
GMI_ES_CC4633_339	Ch_1C	65.713
GMI_ES17_c2917_533	Ch_1C	65.837
GMI_ES15_c12794_114	Ch_1C	65.846
GMI_ES15_c7125_354	Ch_1C	67.038
GMI_SNP4096_1	Ch_1C	67.593
GMI_ES02_c11747_563	Ch_1C	67.89
GMI_ES17_c20752_1084	Ch_1C	67.89
GMI_ES17_c2826_360	Ch_1C	67.89
GMI_ES17_c18122_180	Ch_1C	68.408
GMI_ES_CC15404_67	Ch_1C	68.748
GMI_ES02_c13712_383	Ch_1C	68.748
GMI_ES15_c8975_729	Ch_1C	68.915
GMI_ES15_c5289_317	Ch_1C	68.93
GMI_ES01_c8777_202	Ch_1C	69.204
GMI_ES17_c15844_381	Ch_1C	69.382
GMI_ES15_c276_367	Ch_1C	70.202
GMI_ES_CC16289_111	Ch_1C	70.262
GMI_ES02_c19974_185	Ch_1C	70.267
GMI_DS_CC9424_119	Ch_1C	70.757
GMI_ES01_c22545_242	Ch_1C	71.079
GMI_SNP2760_1	Ch_1C	71.401
GMI_ES15_c5908_278	Ch_1C	71.495
GMI_ES17_c1315_660	Ch_1C	71.823
GMI_ES01_c17183_318	Ch_1C	73.057
BM_709	Ch_1C	73.227
GMI_ES01_c25270_71	Ch_1C	73.432
GMI_ES15_c6153_392	Ch_1C	74.792
GMI_ES_CC4334_304	Ch_2C	0
GMI_ES15_c7706_583	Ch_2C	2.965
GMI_ES01_c13403_102	Ch_2C	5.373
GMI_ES15_c690_324	Ch_2C	5.775
GMI_ES_CC12360_189	Ch_2C	22.43
GMI_DS_CC9187_141	Ch_2C	22.43
GMI_ES17_c3418_95	Ch_2C	27.143
GMI_ES17_c3291_859	Ch_2C	28.388
GMI_ES02_c3181_680	Ch_2C	31.212
GMI_ES01_c13657_337	Ch_2C	32.982
GMI_ES02_c33014_195	Ch_2C	33.14
GMI_ES_CC4978_509	Ch_2C	35.128
GMI_ES01_c8470_599	Ch_2C	35.128
GMI_DS_CC8468_91	Ch_2C	35.256
GMI_ES_CC11290_204	Ch_2C	35.737
GMI_ES_CC6708_301	Ch_2C	35.978
GMI_ES01_c1635_353	Ch_2C	36.418
GMI_ES_CC8700_285	Ch_2C	36.439
GMI_DS_CC4033_368	Ch_2C	36.773
GMI_ES17_lrc14708_436	Ch_2C	37.454
GMI_ES02_c17596_199	Ch_2C	37.539
GMI_ES01_c24681_389	Ch_2C	37.637
GMI_ES02_lrc37378_471	Ch_2C	37.94
GMI_ES02_c38444_270	Ch_2C	37.944
GMI_DS_CC6030_255	Ch_2C	38.277
GMI_ES01_c3327_180	Ch_2C	38.333
GMI_ES_CC9730_217	Ch_2C	38.474
GMI_DS_CC1057_147	Ch_2C	38.612
GMI_DS_CC9934_185	Ch_2C	38.762
GMI_ES15_c2110_730	Ch_2C	39.113
GMI_SNP22314_1	Ch_2C	39.22
GMI_ES01_c3302_178	Ch_2C	39.887
GMI_ES02_c8676_360	Ch_2C	40.278
GMI_ES01_c12277_1252	Ch_2C	40.658
GMI_ES01_c3298_226	Ch_2C	40.658
GMI_DS_CC2679_57	Ch_2C	41.381
GMI_ES02_c20004_64	Ch_2C	42.139
GMI_ES02_c37525_294	Ch_2C	42.171
GMI_DS_CC2032_276	Ch_2C	43.319
GMI_ES01_c14226_61	Ch_2C	43.319
GMI_ES01_c11537_64	Ch_2C	43.319
GMI_ES01_c24758_394	Ch_2C	43.319
GMI_ES01_c9044_416	Ch_2C	43.319
GMI_ES15_c112_624	Ch_2C	43.319
GMI_ES_CC10804_287	Ch_2C	43.897
GMI_ES_CC13637_173	Ch_2C	43.99
GMI_ES17_lrc20311_707	Ch_2C	43.99
GMI_ES02_c8845_199	Ch_2C	43.99
GMI_ES_CC3989_242	Ch_2C	43.99
GMI_ES17_c4200_911	Ch_2C	44.25
GMI_ES15_c6925_619	Ch_2C	44.25
GMI_ES15_c2996_540	Ch_2C	44.25
GMI_ES15_c7666_522	Ch_2C	44.25
GMI_ES15_c4231_158	Ch_2C	44.25
GMI_ES_CC3284_453	Ch_2C	44.25
GMI_ES15_c4387_160	Ch_2C	44.25
GMI_ES_CC7315_292	Ch_2C	44.25
GMI_DS_CC5529_175	Ch_2C	44.25
GMI_ES17_c7296_694	Ch_2C	44.265
GMI_SNP5252_1	Ch_2C	44.315
GMI_ES02_c4655_137	Ch_2C	44.486
TLP-3	Ch_2C	60.206
GMI_SNP11164_1	Ch_2C	71.304
TLP-1	Ch_2C	76.219
GMI_ES17_c3320_786	Ch_3C	0
GMI_ES02_c10749_342	Ch_3C	1.712
GMI_ES01_c11827_414	Ch_3C	11.484
GMI_ES_CC5758_340	Ch_3C	12.448
GMI_ES01_c2827_649	Ch_3C	13.661
GMI_ES17_c125_448	Ch_3C	13.728
GMI_ES15_c605_638	Ch_3C	14.427
GMI_DS_CC1149_344	Ch_3C	15.716
GMI_DS_CC10993_70	Ch_3C	18.301
GMI_ES_CC15057_51	Ch_3C	18.865
GMI_DS_CC5134_229	Ch_3C	19.288
GMI_ES01_c461_1288	Ch_3C	19.317
GMI_ES17_c2398_610	Ch_3C	19.754
GMI_ES_CC3491_422	Ch_3C	19.775
GMI_ES17_c10984_690	Ch_3C	19.775
BA_grs_c8269_158	Ch_3C	19.946
GMI_ES15_c1806_90	Ch_3C	20.667
GMI_ES17_c5784_752	Ch_3C	20.944
GMI_ES02_c13608_538	Ch_3C	21.065
GMI_DS_CC8554_381	Ch_3C	22.214
GMI_DS_CC5751_111	Ch_3C	24.174
GMI_ES01_c10120_303	Ch_3C	25.537
GMI_ES01_c23001_372	Ch_3C	25.537
GMI_ES_CC8805_161	Ch_3C	25.537
GMI_ES_CC14261_141	Ch_3C	28.083
GMI_ES01_c11741_182	Ch_3C	28.083
GMI_ES01_c109_982	Ch_3C	32.133
GMI_ES15_c6870_218	Ch_3C	39.872
GMI_ES02_c1819_259	Ch_3C	44.015
GMI_ES01_c20367_331	Ch_3C	49.548
GMI_ES01_lrc22461_468	Ch_3C	51.833
GMI_ES_CC8697_53	Ch_3C	53.173
GMI_ES17_c16539_472	Ch_3C	53.523
GMI_ES17_lrc19617_111	Ch_3C	54.681
GMI_DS_CC1800_254	Ch_3C	54.904
GMI_ES17_c4051_315	Ch_3C	57.451
GMI_ES15_c7272_387	Ch_3C	59.179
GMI_ES01_c14397_365	Ch_3C	59.361
GMI_ES02_c17906_415	Ch_3C	59.715
GMI_ES01_c13233_204	Ch_3C	65.102
GMI_ES_CC7714_103	Ch_3C	66.474
GMI_ES17_c13962_600	Ch_3C	66.804
GMI_ES17_c4821_368	Ch_3C	68.099
GMI_DS_CC11154_271	Ch_3C	68.099
GMI_ES02_c12942_675	Ch_3C	69.389
GMI_ES01_c17319_464	Ch_3C	69.389
GMI_ES_CC11028_196	Ch_3C	71.199
GMI_ES02_c841_728	Ch_3C	74.152
GMI_ES01_c22540_100	Ch_3C	74.175
GMI_ES01_c16727_290	Ch_3C	74.779
GMI_ES15_c14533_341	Ch_3C	75.697
AB_STS_28	Ch_3C	83.178
BA_grs_c10318_236	Ch_3C	86.593
GMI_ES17_c8729_764	Ch_3C	87.68
GMI_ES_CC16445_119	Ch_3C	93.516
GMI_ES15_c12434_433	Ch_4C	0
GMI_DS_CC4697_215	Ch_4C	1.283
GMI_ES15_c337_508	Ch_4C	15.647
GMI_ES17_c7355_434	Ch_4C	24.004
GMI_ES02_c933_584	Ch_4C	28.938
GMI_ES01_c515_543	Ch_4C	42.096
GMI_ES_CC2132_361	Ch_4C	56.925
GMI_ES15_c6993_447	Ch_4C	58.676
GMI_DS_A3_213_352	Ch_4C	60.75
GMI_ES17_c4295_432	Ch_4C	61.171
GMI_ES17_c4096_846	Ch_4C	61.184
BA_grs_c10611_259	Ch_4C	61.445
GMI_ES_CC9014_257	Ch_4C	61.612
GMI_ES01_c19480_559	Ch_4C	61.612
GMI_ES15_c222_568	Ch_4C	62.518
GMI_ES01_lrc10967_551	Ch_4C	62.643
GMI_DS_CC11029_65	Ch_4C	63.525
GMI_ES01_c5419_407	Ch_4C	70.13
GMI_DS_CC7482_102	Ch_4C	75.454
GMI_DS_CC9295_235	Ch_4C	75.454
GMI_ES15_c3169_222	Ch_4C	80.819
GMI_ES02_c2988_293	Ch_4C	81.262
GMI_DS_CC7686_215	Ch_4C	83.162
GMI_ES15_c7179_388	Ch_4C	85.209
GMI_ES_CC11649_76	Ch_4C	90.541
GMI_ES02_c13068_328	Ch_4C	97.023
GMI_ES17_c5197_503	Ch_5C	0
GMI_ES02_c10836_312	Ch_5C	2.843
GMI_SNP51_1	Ch_5C	4.497
GMI_SNP51_2	Ch_5C	4.716
GMI_ES17_c1186_142	Ch_5C	5.609
GMI_ES02_c26223_268	Ch_5C	6.028
GMI_ES15_c6191_370	Ch_5C	6.166
GMI_ES02_c15089_196	Ch_5C	7.112
GMI_ES01_c1223_200	Ch_5C	7.952
GMI_ES15_c3706_138	Ch_5C	10.667
GMI_ES15_c6652_253	Ch_5C	11.202
GMI_ES02_c15112_271	Ch_5C	11.231
GMI_ES_CC16529_138	Ch_5C	11.234
GMI_ES15_c12818_361	Ch_5C	11.352
GMI_ES15_c6914_663	Ch_5C	11.521
GMI_ES01_c11975_322	Ch_5C	12.42
GMI_ES15_c12600_230	Ch_5C	12.42
GMI_ES17_c12075_354	Ch_5C	12.717
GMI_ES_CC11658_395	Ch_5C	12.81
GMI_ES17_c1482_118	Ch_5C	12.831
GMI_ES15_c8970_315	Ch_5C	12.888
GMI_ES01_c9170_468	Ch_5C	13.422
GMI_DS_CC892_260	Ch_5C	13.422
GMI_ES01_c12564_210	Ch_5C	13.435
GMI_ES17_c5762_827	Ch_5C	13.448
GMI_ES01_c22998_155	Ch_5C	13.554
GMI_ES15_c12436_395	Ch_5C	13.554
GMI_ES01_lrc8457_64	Ch_5C	13.554
GMI_ES01_c11126_277	Ch_5C	13.554
GMI_ES15_c5451_344	Ch_5C	13.554
GMI_ES15_c3159_412	Ch_5C	13.554
GMI_ES02_c4756_515	Ch_5C	13.636
GMI_ES01_c4174_228	Ch_5C	13.647
BM_897b	Ch_5C	13.652
GMI_ES02_c28204_255	Ch_5C	14.029
GMI_ES01_c6298_257	Ch_5C	14.094
GMI_DS_CC6107_131	Ch_5C	14.299
GMI_DS_oPt-1466_323	Ch_5C	17.362
GMI_ES15_c8238_156	Ch_5C	17.672
GMI_ES15_c9085_462	Ch_5C	17.907
BM_878	Ch_5C	18.363
GMI_ES01_c3480_411	Ch_5C	19.145
GMI_ES15_c20302_110	Ch_5C	19.296
GMI_ES02_c11855_528	Ch_5C	21.898
GMI_ES01_c25986_126	Ch_5C	22.37
GMI_ES15_c2968_502	Ch_5C	22.71
GMI_ES17_c4979_427	Ch_5C	22.863
GMI_ES02_c17364_288	Ch_5C	24.871
GMI_ES17_c18582_193	Ch_5C	25.387
GMI_ES02_lrc23878_108	Ch_5C	26.973
AF237553-1	Ch_5C	28.425
GMI_ES17_c3625_404	Ch_5C	28.989
GMI_ES02_c13236_178	Ch_5C	30.293
GMI_ES01_c16767_69	Ch_5C	31.159
GMI_ES02_c3374_73	Ch_5C	31.159
BA_grs_c5853_310	Ch_5C	31.479
GMI_ES02_c22115_682	Ch_5C	31.479
GMI_ES01_c12952_349	Ch_5C	34.805
GMI_ES17_c5744_689	Ch_5C	37.173
GMI_ES02_c14691_637	Ch_5C	38.445
GMI_ES01_c1493_96	Ch_5C	38.921
GMI_ES01_c12117_562	Ch_5C	39.241
GMI_ES17_c2183_936	Ch_5C	41.028
GMI_ES02_c3531_401	Ch_5C	57.49
GMI_DS_CC6822_86	Ch_5C	60.113
GMI_ES15_c10103_419	Ch_5C	65.725
GMI_ES02_c31937_212	Ch_5C	71.086
GMI_ES02_c21781_486	Ch_5C	71.371
GMI_ES17_c653_546	Ch_5C	71.994
GMI_ES01_c2879_300	Ch_5C	72.263
GMI_ES01_c13663_212	Ch_5C	72.307
GMI_ES01_c4371_166	Ch_5C	72.308
GMI_ES01_lrc13031_95	Ch_5C	72.573
GMI_DS_CC9634_105	Ch_5C	72.883
GMI_ES17_c12869_484	Ch_5C	73.064
GMI_ES15_c3717_245	Ch_5C	73.225
GMI_ES02_c12844_488	Ch_5C	73.432
GMI_ES01_lrc8208_413	Ch_5C	73.621
GMI_ES02_c11794_636	Ch_5C	74.311
GMI_ES01_c10147_214	Ch_5C	75.699
GMI_ES15_c10756_401	Ch_5C	75.699
GMI_ES01_c4041_423	Ch_5C	75.713
GMI_ES17_c4115_637	Ch_5C	75.739
GMI_ES15_c3688_477	Ch_5C	75.739
GMI_ES_CC14804_235	Ch_5C	76.361
GMI_ES17_c7323_831	Ch_5C	76.445
GMI_ES01_c791_1072	Ch_5C	77.102
GMI_ES01_c15886_573	Ch_5C	77.968
GMI_ES17_c12067_507	Ch_5C	83.005
GMI_ES17_c2656_146	Ch_5C	86.354
GMI_ES02_c2554_426	Ch_5C	92.19
GMI_ES17_c3370_293	Ch_5C	108.4
GMI_DS_CC6823_75	Ch_5C	121.9
GMI_ES01_c2481_1101	Ch_5C	126
GMI_ES01_c3132_376	Ch_6C	0
GMI_ES17_c11186_555	Ch_6C	3.256
GMI_ES15_c8803_430	Ch_6C	12.068
GMI_ES02_c15952_348	Ch_6C	15.412
GMI_ES02_c28827_474	Ch_6C	17.52
GMI_DS_oPt-14552_101	Ch_6C	22.018
GMI_SNP5153_1	Ch_6C	22.595
GMI_ES15_c10866_209	Ch_6C	23.495
GMI_SNP_lrc14030_1	Ch_6C	24.77
GMI_ES02_c23210_257	Ch_6C	25.329
GMI_DS_CC1776_314	Ch_6C	26.593
GMI_DS_CC7847_62	Ch_6C	26.628
GMI_ES02_c34690_199	Ch_6C	26.628
GMI_DS_CC9093_95	Ch_6C	26.628
GMI_ES15_c1951_371	Ch_6C	26.948
GMI_ES17_c5666_258	Ch_6C	27.266
GMI_ES17_c2308_1026	Ch_6C	27.297
GMI_DS_CC9448_443	Ch_6C	27.329
GMI_ES01_c8337_431	Ch_6C	27.343
GMI_ES01_c3899_470	Ch_6C	27.343
GMI_DS_CC10035_89	Ch_6C	28.447
GMI_ES02_c349_407	Ch_6C	29.101
GMI_ES01_c14139_498	Ch_6C	29.366
GMI_ES02_c17191_397	Ch_6C	29.593
GMI_DS_CC7795_77	Ch_6C	29.824
GMI_ES_CC9431_260	Ch_6C	30.187
GMI_ES02_c8298_599	Ch_6C	30.187
GMI_ES01_c17064_407	Ch_6C	31.678
GMI_ES15_c14048_223	Ch_6C	46.118
GMI_ES02_c2118_202	Ch_6C	46.45
GMI_ES17_c327_972	Ch_6C	48.253
GMI_ES17_c5637_152	Ch_6C	58.414
GMI_DS_CC3774_51	Ch_6C	59.25
GMI_ES17_c21168_588	Ch_6C	61.085
GMI_ES01_c2163_409	Ch_6C	61.218
GMI_ES_CC17866_90	Ch_6C	61.305
GMI_ES17_c4515_297	Ch_6C	63.359
GMI_ES02_lrc34335_153	Ch_6C	63.668
GMI_ES_CC7312_286	Ch_6C	63.907
GMI_ES02_c7632_364	Ch_6C	63.907
GMI_DS_CC5652_132	Ch_6C	68.469
GMI_ES01_c5633_477	Ch_6C	72.755
GMI_ES15_c3806_357	Ch_6C	73.28
BM_897a	Ch_6C	76.444
GMI_DS_A3_435_344	Ch_6C	77.434
GMI_ES02_c247_241	Ch_6C	77.876
GMI_ES02_c4066_165	Ch_6C	84.195
GMI_ES17_c10053_867	Ch_6C	84.287
GMI_ES01_c14065_159	Ch_6C	84.607
GMI_ES15_c858_507	Ch_6C	88.449
GMI_ES01_c24478_209	Ch_6C	88.465
GMI_ES15_c1697_192	Ch_6C	95.407
GMI_DS_CC5720_167	Ch_7C-17A	0
GMI_ES17_c19709_452	Ch_7C-17A	11.205
GMI_ES01_lrc10014_150	Ch_7C-17A	13.7
GMI_ES17_c2767_643	Ch_7C-17A	15.7
GMI_ES17_c7160_500	Ch_7C-17A	21.061
GMI_ES15_c349_532	Ch_7C-17A	48.084
GMI_DS_CC3048_64	Ch_7C-17A	58.088
GMI_ES17_c4498_222	Ch_7C-17A	58.502
GMI_ES01_lrc28828_382	Ch_7C-17A	58.503
GMI_ES17_c14163_394	Ch_7C-17A	59.217
GMI_ES02_c35031_175	Ch_7C-17A	59.222
GMI_ES01_c9241_407	Ch_7C-17A	59.346
GMI_DS_CC10034_60	Ch_7C-17A	60.443
GMI_ES17_c4663_648	Ch_7C-17A	61.338
GMI_ES17_c6857_627	Ch_7C-17A	61.373
BA_grs_c10685_353	Ch_7C-17A	61.417
GMI_ES17_c3807_825	Ch_7C-17A	61.79
BM_1055a	Ch_7C-17A	61.79
GMI_ES17_c18155_185	Ch_7C-17A	61.809
GMI_ES15_c12378_444	Ch_7C-17A	61.809
GMI_ES_CC7849_819	Ch_7C-17A	63.7
GMI_ES02_c18621_282	Ch_7C-17A	63.895
GMI_ES_CC7307_489	Ch_7C-17A	63.898
GMI_ES_CC6185_80	Ch_7C-17A	65
GMI_ES02_c4957_300	Ch_7C-17A	65.4
GMI_ES_CC2088_506	Ch_7C-17A	67.339
GMI_ES15_c17005_479	Ch_7C-17A	68.483
BA_grs_c6565_175	Ch_7C-17A	69.642
GMI_ES02_c22636_345	Ch_7C-17A	70.276
GMI_DS_CC7846_153	Ch_7C-17A	70.344
GMI_ES15_c6193_143	Ch_7C-17A	70.628
GMI_ES01_lrc14087_138	Ch_7C-17A	70.628
GMI_ES15_c6979_338	Ch_7C-17A	70.628
GMI_ES01_c10107_481	Ch_7C-17A	70.628
GMI_DS_CC5628_259	Ch_7C-17A	71.328
GMI_DS_CC7281_186	Ch_7C-17A	71.528
GMI_ES17_c806_849	Ch_7C-17A	73.206
GMI_ES01_c13834_134	Ch_7C-17A	73.395
GMI_ES02_c884_341	Ch_7C-17A	74.289
GMI_ES_CC7894_200	Ch_7C-17A	74.916
GMI_DS_oPt-17385_80	Ch_7C-17A	78.393
GMI_ES15_c8064_341	Ch_7C-17A	83.893
GMI_ES15_lrc19149_99	Ch_8A	0
GMI_ES01_2320_569	Ch_8A	10
GMI_ES17_c9652_803	Ch_8A	10
GMI_DS_CC8640_82	Ch_8A	10
GMI_ES_CC15237_134	Ch_8A	10.1
GMI_ES15_11428_323	Ch_8A	10.2
BM_907	Ch_8A	10.6
GMI_DS_CC9972_92	Ch_8A	14.9
GMI_DS_CC8640_82	Ch_8A	16.1
GMI_ES01_c24051_67	Ch_8A	16.2
GMI_DS_CC8923_203	Ch_8A	17.314
GMI_ES01_8015_409	Ch_8A	17.314
GMI_ES02_c16344_816	Ch_8A	18.312
GMI_DS_CC10461_118	Ch_8A	19.637
GMI_ES_CC9711_432	Ch_8A	19.897
GMI_ES02_c14642_662	Ch_8A	20.033
GMI_ES02_c11842_367	Ch_8A	20.486
GMI_ES01_c10033_104	Ch_8A	20.51
GMI_ES17_c2941_220	Ch_8A	20.596
GMI_ES02_c2898_314	Ch_8A	20.596
GMI_ES01_lrc28711_407	Ch_8A	20.596
GMI_ES01_c16239_143	Ch_8A	20.596
GMI_ES01_c8817_242	Ch_8A	20.6
GMI_ES17_c1115_127	Ch_8A	20.6
GMI_ES01_c9236_115	Ch_8A	21.373
GMI_ES02_c38800_418	Ch_8A	40.439
GMI_ES17_c5762_827	Ch_8A	46.588
GMI_ES15_c285_271	Ch_8A	53.392
GMI_ES02_c15926_519	Ch_8A	61.645
GMI_ES17_c15132_382	Ch_8A	61.746
GMI_ES17_c11418_547	Ch_8A	62.001
GMI_ES15_c5280_161	Ch_8A	62.404
GMI_ES01_c10387_303	Ch_8A	63.458
GMI_DS_A3_489_351	Ch_8A	68.193
GMI_ES15_c2709_405	Ch_8A	87.117
GMI_ES15_c497_486	Ch_9D	0
GMI_ES17_c8085_232	Ch_9D	18.926
GMI_DS_CC9060_176	Ch_9D	19.692
GMI_ES02_c14180_257	Ch_9D	20.463
AM22-1	Ch_9D	20.492
GMI_DS_CC3171_218	Ch_9D	20.549
GMI_ES17_c4223_141	Ch_9D	20.649
GMI_DS_A3_289_88	Ch_9D	20.649
GMI_ES17_c2766_159	Ch_9D	20.825
GMI_SNP841_3	Ch_9D	20.949
GMI_SNP841_2	Ch_9D	20.949
GMI_SNP2391_1	Ch_9D	20.949
GMI_ES_CC8351_255	Ch_9D	21.249
GMI_ES17_c12203_326	Ch_9D	21.253
BM_123a	Ch_9D	21.253
GMI_ES01_c6499_501	Ch_9D	21.253
GMI_ES15_c7819_478	Ch_9D	21.267
GMI_ES15_c10291_118	Ch_9D	21.267
GMI_ES01_c20384_216	Ch_9D	21.351
GMI_ES17_c8599_640	Ch_9D	21.351
GMI_ES15_c926_270	Ch_9D	21.353
GMI_ES17_c8182_187	Ch_9D	21.353
GMI_ES01_c17597_189	Ch_9D	21.359
GMI_ES17_c9448_286	Ch_9D	21.445
GMI_ES17_c969_805	Ch_9D	21.446
GMI_ES01_c26328_337	Ch_9D	21.446
GMI_ES01_c17235_144	Ch_9D	21.446
GMI_ES17_c1546_405	Ch_9D	21.446
GMI_ES01_c8043_192	Ch_9D	21.446
GMI_ES15_lrc10789_299	Ch_9D	21.447
GMI_ES01_c20737_408	Ch_9D	21.447
GMI_ES01_c5610_434	Ch_9D	21.447
GMI_DS_A3_388_107	Ch_9D	21.447
GMI_ES01_c13391_741	Ch_9D	21.447
GMI_ES01_c7872_667	Ch_9D	21.447
GMI_ES01_lrc9906_553	Ch_9D	21.447
GMI_DS_CC5384_163	Ch_9D	21.447
GMI_ES01_c9396_338	Ch_9D	21.589
GMI_ES01_c8552_337	Ch_9D	21.648
GMI_ES17_c3218_276	Ch_9D	21.702
GMI_ES17_c17781_268	Ch_9D	21.702
GMI_ES02_c4132_326	Ch_9D	21.702
GMI_ES15_c6587_292	Ch_9D	21.702
GMI_ES17_c1205_213	Ch_9D	21.702
GMI_ES17_c10593_508	Ch_9D	21.738
GMI_ES01_c25788_216	Ch_9D	21.774
GMI_ES01_c11420_274	Ch_9D	21.882
GMI_ES17_c1618_519	Ch_9D	22.108
GMI_ES17_c2137_336	Ch_9D	22.108
GMI_ES17_c2669_776	Ch_9D	22.108
GMI_ES17_c11886_143	Ch_9D	22.108
GMI_ES17_c1288_844	Ch_9D	22.108
GMI_ES17_c7387_367	Ch_9D	22.108
GMI_ES17_c11863	Ch_9D	22.108
GMI_DS_CC5188_127	Ch_9D	22.225
GMI_ES02_c16096_626	Ch_9D	22.34
GMI_DS_oPt-14877_117	Ch_9D	22.34
GMI_DS_CC8829_137	Ch_9D	22.625
GMI_ES02_c31310_407	Ch_9D	22.935
GMI_ES01_c1475_450	Ch_9D	22.993
GMI_ES01_c27945_487	Ch_9D	23.014
GMI_ES02_c12289_381	Ch_9D	29.085
GMI_ES15_c9981_469	Ch_9D	36.49
GMI_ES02_c13447_229	Ch_9D	38.489
GMI_DS_CC9305_53	Ch_9D	39.219
GMI_ES17_c7183_281	Ch_9D	39.301
GMI_ES17_c17538_273	Ch_9D	39.619
GMI_ES01_c4929_437	Ch_9D	39.719
GMI_ES02_lrc37952_106	Ch_9D	39.819
GMI_ES02_c20191_129	Ch_9D	39.819
GMI_ES_CC16159_120	Ch_9D	39.919
GMI_ES15_c14565_407	Ch_9D	40.119
GMI_DS_oPt-15198_64	Ch_9D	40.119
GMI_ES15_c7042_524	Ch_9D	40.319
GMI_ES02_c4822_169	Ch_9D	40.319
GMI_ES02_c12135_181	Ch_9D	40.319
GMI_ES17_c10035_695	Ch_9D	40.319
GMI_ES02_c27778_528	Ch_9D	40.403
GMI_ES01_c16132_303	Ch_9D	40.854
GMI_ES17_c7254_313	Ch_9D	46.351
GMI_ES_CC13513_277	Ch_9D	58.484
GMI_ES01_c22124_205	Ch_9D	62.263
GMI_ES15_c8389_147	Ch_9D	62.32
GMI_ES01_c14233_268	Ch_9D	62.963
GMI_ES_CC4504_192	Ch_9D	63.39
GMI_DS_CC8004_116	Ch_9D	63.39
GMI_ES02_c33619_381	Ch_9D	64.189
GMI_ES17_c3668_729	Ch_9D	64.512
GMI_ES17_c2359_369	Ch_9D	65.697
GMI_ES15_c5767_361	Ch_9D	67.559
Pc58c	Ch_9D	78.363
Pc58b	Ch_9D	80.163
Pc58a	Ch_9D	81.363
GMI_ES17_c2707_866	Ch_9D	83.763
GMI_ES15_c13888_212	Ch_9D	85.763
GMI_ES17_c19068_531	Ch_9D	90.963
GMI_SNP_lrc16053_3	Ch_9D	96.363
GMI_ES02_c23066_496	Ch_9D	105.363
GMI_ES02_c13726_298	Ch_10D-F-1	0
GMI_ES_CC12907_107	Ch_10D-F-1	1.112
GMI_ES01_c21700_173	Ch_10D-F-1	1.112
GMI_ES02_c15617_183	Ch_10D-F-1	2.474
GMI_ES02_c939_180	Ch_10D-F-1	2.525
GMI_ES02_c11888_236	Ch_10D-F-1	3.772
GMI_ES01_c15143_210	Ch_10D-F-1	4.827
GMI_ES01_lrc32060_201	Ch_10D-F-1	4.829
GMI_ES02_c911_580	Ch_10D-F-2	0
PcNQMG	Ch_10D-F-2	3.2
GMI_ES17c3844_181	Ch_10D-F-2	14.8
PcLGCG	Ch_10D-F-2	23.2
AF237553-2-2	Ch_11A	0
M38721-2	Ch_11A	8.332
GMI_ES01_lrc11702_525	Ch_11A	8.765
GMI_ES01_c4081_182	Ch_11A	11.133
GMI_ES02_lrc18698_350	Ch_11A	11.133
GMI_ES15_c15112_317	Ch_11A	11.217
GMI_ES17_c17526_507	Ch_11A	11.61
BM_833	Ch_11A	12.684
GMI_ES_CC10629_401	Ch_11A	12.897
GMI_ES15_c6167_525	Ch_11A	12.948
GMI_ES17_c244_1098	Ch_11A	12.948
GMI_ES_CC11826_84	Ch_11A	12.948
GMI_ES02_c2281_159	Ch_11A	13.178
AB_STS_25	Ch_11A	16.089
GMI_ES_CC5099_90	Ch_11A	30.511
GMI_DS_CC8293_216	Ch_11A	32.788
GMI_ES02_c37368_176	Ch_11A	33.17
GMI_ES_CC8927_168	Ch_11A	33.557
GMI_ES15_c2151_461	Ch_11A	33.832
GMI_ES17_c17329_384	Ch_11A	35.073
GMI_ES17_c882_882	Ch_11A	35.568
GMI_ES01_c10419_176	Ch_11A	35.961
GMI_ES15_c4567_646	Ch_11A	39.629
GMI_DS_oPt-16041_239	Ch_11A	41.867
GMI_DS_oPt-16541_253	Ch_12D	0
GMI_ES01_c4452_325	Ch_12D	14.41
GMI_ES01_c27024_157	Ch_12D	25.442
GMI_DS_oPt-17694_374	Ch_12D	25.671
LCGC	Ch_12D	39.471
GMI_ES01_c2150_256	Ch_12D	39.539
GMI_ES01_c10372_615	Ch_12D	39.961
GMI_ES15_c8103_525	Ch_12D	39.988
GMI_ES01_c24656_105	Ch_12D	40.598
GMI_ES02_14559_362	Ch_12D	40.998
GMI_ES02_c5884_318	Ch_12D	41.398
GMI_ES15_c15399_80	Ch_12D	41.398
GMI_ES_CC7433_103	Ch_12D	43.87
GMI_ES01_c16275_104	Ch_12D	44.5
GMI_ES_CC11621_230	Ch_12D	47.477
GMI_ES02_c7694_423	Ch_12D	47.777
GMI_DS_oPt-18005_248	Ch_12D	48.077
GMI_ES02_c13596_178	Ch_12D	51.5
GMI_ES17_c20660_396	Ch_12D	53.83
GMI_ES15_c5973_311	Ch_12D	54.746
GMI_ES02_c34691_236	Ch_12D	56.781
GMI_ES17_c4245_550	Ch_12D	57.204
GMI_ES01_c16437_198	Ch_12D	61.111
GMI_ES01_c26749_466	Ch_12D	64.198
GMI_ES_CC6818_106	Ch_12D	66.337
GMI_ES_CC11253_379	Ch_12D	66.505
GMI_ES02_c16987_268	Ch_12D	66.628
GMI_DS_oPt-17084_293	Ch_12D	66.871
GMI_ES_CC11933_314	Ch_12D	67.871
GMI_DS_CC5975_93	Ch_12D	68.726
GMI_DS_oPt-13898_690	Ch_12D	71.41
GMI_ES02_c12737_306	Ch_12D	72.308
GMI_ES_CC6673_460	Ch_12D	85.899
GMI_ES01_lrc12212_420	Ch_12D	85.899
GMI_ES02_c8277_506	Ch_12D	91.301
GMI_ES17_c12536_430	Ch_12D	91.304
GMI_ES17_c7306_1002	Ch_12D	92.045
GMI_ES15_c3200_563	Ch_12D	92.376
GMI_ES_CC8499_229	Ch_12D	93.53
GMI_ES02_c9794_269	Ch_12D	93.952
GMI_ES01_c21239_190	Ch_12D	102.86
GMI_ES17_c15573_481	Ch_12D	103.96
GMI_ES02_c6762_308	Ch_12D	104.488
GMI_DS_CC5683_441	Ch_12D	104.488
GMI_ES17_c12958_273	Ch_12D	104.709
GMI_ES15_c5554_377	Ch_12D	106.084
GMI_ES17_c1365_216	Ch_12D	106.656
GMI_ES01_c11874_130	Ch_12D	106.841
GMI_ES02_c2959_310	Ch_12D	107.026
GMI_ES01_lrc19619_275	Ch_12D	107.519
GMI_DS_oPt-12215_45	Ch_12D	107.542
GMI_DS_CC11787_243	Ch_12D	107.561
GMI_DS_oPt-14907_38	Ch_12D	109.53
GMI_ES02_c3044_164	Ch_12D	109.609
GMI_ES02_c15462_413	Ch_12D	112.254
GMI_ES15_c1855_452	Ch_12D	114.037
GMI_ES17_c12269_176	Ch_12D	115.037
GMI_DS_CC9493_63	Ch_12D	119.637
GMI_DS_CC2783_160	Ch_12D	120.052
GMI_ES02_c975_340	Ch_12D	121.681
GMI_ES15_c12355_287	Ch_12D	123.444
GMI_ES17_c14126_105	Ch_12D	124.758
GMI_DS_oPt-18064_151	Ch_12D	133.071
GMI_ES01_c12710_289	Ch_13A	0
M38722-2-2	Ch_13A	8.62
GMI_DS_A3_227_89	Ch_13A	12.823
M38722-1-2	Ch_13A	14.887
AF237553-2	Ch_13A	16.752
M38722	Ch_13A	25.429
M38721-3-2	Ch_13A	28.262
GMI_ES02_c17921_986	Ch_13A	54.327
GMI_ES01_c27692_191	Ch_13A	60.051
GMI_ES17_lrc11962_142	Ch_13A	60.403
GMI_DS_CC4373_180	Ch_13A	61.806
GMI_ES02_c27723_426	Ch_13A	62.227
GMI_ES02_lrc20576_405	Ch_13A	62.228
GMI_ES15_lrc19345_536	Ch_13A	62.248
GMI_ES17_lrc9623_475	Ch_13A	64.555
GMI_ES15_c17486_204	Ch_13A	65.07
GMI_ES_CC9934_55	Ch_13A	65.305
GMI_ES15_c6756_354	Ch_13A	65.326
GMI_DS_CC5684_99	Ch_13A	65.326
GMI_ES02_c14336_416	Ch_13A	65.905
GMI_ES17_c19062_191	Ch_13A	65.986
GMI_ES17_c11415_605	Ch_13A	66.133
GMI_ES17_c3808_324	Ch_13A	66.382
GMI_ES_CC7684_273	Ch_13A	66.738
GMI_DS_A3_37_143	Ch_13A	70.245
GMI_ES17_c1926_571	Ch_13A	71.463
GMI_ES01_c8301_93	Ch_13A	75.178
GMI_ES_CC13970_83	Ch_13A	75.236
GMI_DS_CC7582_55	Ch_13A	75.236
GMI_ES02_c14492_305	Ch_13A	75.338
GMI_ES01_lrc22746_326	Ch_13A	76.044
GMI_ES01_c14084_302	Ch_13A	77.193
GMI_ES01_c9768_191	Ch_13A	77.655
GMI_ES02_c14497_585	Ch_13A	79.136
GMI_ES17_c822_647	Ch_13A	79.809
GMI_DS_oPt-2385_166	Ch_13A	80.867
GMI_ES15_c1630_786	Ch_13A	83.714
GMI_ES17_lrc11645_145	Ch_13A	85.11
GMI_ES01_lrc7807_649	Ch_13A	86.001
GMI_DS_CC7691_280	Ch_13A	86.544
GMI_ES15_c5441_439	Ch_13A	90.481
GMI_ES02_c1312_1080	Ch_13A	90.757
GMI_ES17_c4268_554	Ch_13A	90.777
GMI_ES01_c5430_179	Ch_13A	91.062
GMI_ES15_c11747_354	Ch_13A	91.432
GMI_SNP_lrc16053_1	Ch_13A	94.083
GMI_ES15_c2451_165	Ch_13A	95.194
GMI_ES_CC3737_371	Ch_13A	95.491
GMI_ES_CC18255_93	Ch_13A	96.017
GMI_ES01_lrc9332_388	Ch_13A	97.645
GMI_ES01_c1394_726	Ch_13A	100.585
GMI_ES15_c6341_277	Ch_13A	101.801
GMI_ES15_c8970_315	Ch_13A	102.269
GMI_ES15_c2193_426	Ch_13A	108.216
GMI_ES02_c11918_179	Ch_13A	108.364
GMI_ES02_c14804_736	Ch_13A	108.397
GMI_ES15_c1186_140	Ch_13A	108.761
GMI_ES02_lrc16798_330	Ch_13A	108.771
GMI_ES01_c16774_222	Ch_13A	110.49
GMI_ES02_c13356_599	Ch_13A	111.179
GMI_ES_CC14663_275	Ch_13A	112.01
GMI_DS_CC7993_68	Ch_13A	112.772
GMI_ES_CC7502_506	Ch_13A	113.283
M38721-2-2	Ch_13A	134.578
GMI_ES15_c482_113	Ch_14D	0
BM_1003	Ch_14D	5
GMI_ES02_c4277_710	Ch_14D	22.033
GMI_ES15_c1273_527	Ch_14D	23.501
GMI_ES17_c3397_167	Ch_14D	23.501
GMI_ES15_c5315_156	Ch_14D	25.516
GMI_ES01_c17486_304	Ch_14D	27.155
BM_814	Ch_14D	30.701
GMI_DS_CC2890_146	Ch_14D	32.401
GMI_ES02_c14642_662	Ch_14D	33.101
GMI_ES17_c17993_168	Ch_14D	45.954
GMI_ES15_c8463_378	Ch_14D	45.985
GMI_ES_CC4354_296	Ch_14D	45.985
GMI_ES02_c12721_577	Ch_14D	45.985
GMI_ES02_c5098_397	Ch_14D	45.986
GMI_ES02_c14555_217	Ch_14D	46.05
AM83-1	Ch_14D	53.24
GMI_ES15_c6115_586	Ch_14D	53.64
GMI_ES15_c16380_47	Ch_14D	61.91
GMI_ES15_c1710_467	Ch_14D	69.452
GMI_ES17_c1620_564	Ch_14D	71.569
GMI_ES15_c12443_659	Ch_14D	71.969
GMI_ES02_c12578_377	Ch_14D	72.787
GMI_ES15_c19375_143	Ch_14D	73.438
GMI_ES01_c4491_147	Ch_14D	73.552
GMI_DS_oPt-16568_206	Ch_14D	73.556
GMI_ES01_c27535_582	Ch_14D	73.636
GMI_DS_oPt-17047_370	Ch_14D	73.814
GMI_ES01_c2878_533	Ch_14D	73.864
GMI_ES17_c9315_285	Ch_14D	74.331
GMI_ES01_c11960_237	Ch_14D	74.847
GMI_ES02_c2109_540	Ch_14D	76.812
GMI_ES17_c7023_741	Ch_14D	76.838
GMI_ES17_c3574_637	Ch_14D	76.898
GMI_ES15_c6921_451	Ch_14D	77.098
GMI_ES17_c2251_283	Ch_14D	79.198
GMI_ES15_c8687_120	Ch_14D	79.598
GMI_DS_CC9867_119	Ch_14D	79.825
GMI_ES15_c5463_272	Ch_14D	88.498
GMI_ES02_c10841_857	Ch_14D	96.155
GMI_ES_CC3511_395	Ch_14D	96.161
GMI_ES01_c13432_100	Ch_14D	97.067
GMI_ES01_c1307_465	Ch_14D	98.856
GMI_ES01_c1537_1127	Ch_14D	102.26
GMI_ES02_lrc37108_772	Ch_14D	105.814
GMI_ES15_c14129_69	Ch_14D	116.414
GMI_ES17_c4266_283	Ch_14D	118.427
GMI_SNP876_1	Ch_14D	132.527
GMI_ES01_c9384_567	Ch_15A	0
GMI_ES17_c7914_290	Ch_15A	1.026
GMI_ES01_c9256_320	Ch_15A	14.913
GMI_ES15_c6435_299	Ch_15A	18.467
GMI_ES01_c8445_691	Ch_15A	18.541
GMI_DS_oPt-12128_39	Ch_15A	18.612
GMI_ES15_c3362_506	Ch_15A	38.476
GMI_ES17_c8444_506	Ch_15A	39.093
GMI_ES01_c9910_138	Ch_15A	43.32
GMI_ES17_c13128_254	Ch_15A	44.05
GMI_ES17_c5162_445	Ch_15A	44.823
GMI_ES01_c4288_461	Ch_15A	44.823
GMI_ES17_c7984_356	Ch_15A	47.832
GMI_ES17_c8906_512	Ch_15A	48.169
GMI_ES_CC6557_563	Ch_15A	48.171
GMI_ES15_c2822_528	Ch_15A	51.033
GMI_ES17_c8169_285	Ch_15A	54.765
GMI_ES17_c7183_281	Ch_15A	54.765
GMI_ES02_c17403_291	Ch_15A	54.765
BM_512	Ch_15A	57.031
AM22-2	Ch_15A	61.885
GMI_ES17_c17722_121	Ch_15A	62.603
GMI_ES01_c14001_299	Ch_15A	67.168
GMI_ES01_c16302_758	Ch_15A	67.264
GMI_ES17_c12385_157	Ch_15A	70.856
GMI_SNP1361_1	Ch_15A	72.769
GMI_ES15_lrc10789_299	Ch_15A	83.02
GMI_DS_A3_74_292	Ch_15A	85.06
GMI_ES02_c23736_166	Ch_15A	85.06
GMI_ES01_c6574_349	Ch_15A	85.673
GMI_DS_A3_289_88	Ch_15A	85.747
GMI_ES15_c4222_543	Ch_16A	0
GMI_ES17_c10073_640	Ch_16A	3.341
GMI_ES17_c20215_324	Ch_16A	10.765
GMI_ES_CC12708_442	Ch_16A	14.657
GMI_ES17_c17558_304	Ch_16A	15.8
GMI_DS_CC4394_195	Ch_16A	16.054
GMI_ES17_c1779_644	Ch_16A	16.487
GMI_ES15_c5368_259	Ch_16A	17.542
GMI_ES02_c1643_792	Ch_16A	17.542
GMI_ES02_c6920_143	Ch_16A	17.658
GMI_ES02_c20648_208	Ch_16A	18.046
GMI_ES17_c12516_818	Ch_16A	18.062
GMI_ES01_c8716_268	Ch_16A	18.102
GMI_ES15_c7719_163	Ch_16A	18.182
GMI_ES01_c13907_104	Ch_16A	19.162
GMI_ES15_c5905_473	Ch_16A	19.323
GMI_ES01_c18017_440	Ch_16A	20.253
GMI_ES17_c968_903	Ch_16A	20.612
GMI_ES01_c7970_395	Ch_16A	21.596
GMI_ES02_c8953_242	Ch_16A	22.122
GMI_ES02_c20678_948	Ch_16A	22.122
GMI_ES01_c1725_728	Ch_16A	23.222
GMI_ES17_c9257_328	Ch_16A	23.319
GMI_ES15_lrc19562_699	Ch_16A	23.568
GMI_ES15_c19227_114	Ch_16A	24.502
GMI_ES17_c2699_441	Ch_16A	24.618
GMI_ES17_c2356_160	Ch_16A	24.638
GMI_ES02_c14677_456	Ch_16A	24.638
GMI_ES17_c5590_702	Ch_16A	24.826
GMI_ES02_c3206_293	Ch_16A	26.198
GMI_ES01_c13820_382	Ch_16A	29.606
GMI_ES02_c11702_476	Ch_16A	30.071
GMI_SNP2043_1	Ch_16A	31.658
GMI_ES02_c1538_477	Ch_16A	35.822
GMI_ES_CC18060_346	Ch_16A	35.822
GMI_ES01_c6696_348	Ch_16A	35.847
GMI_ES_CC2716_392	Ch_16A	36.596
GMI_SNP_lrc40347_1	Ch_16A	38.888
GMI_ES17_c8741_79	Ch_16A	42.137
GMI_ES02_c15898_126	Ch_16A	43.838
GMI_ES17_c3846_396	Ch_16A	51.697
BM_847	Ch_16A	52.494
GMI_ES_CC13348_93	Ch_16A	53.641
GMI_ES15_c7722_409	Ch_16A	54.186
GMI_ES15_c900_850	Ch_16A	54.186
GMI_ES02_c21402_61	Ch_16A	55.826
GMI_ES15_c10811_217	Ch_16A	56.154
GMI_ES_CC8503_89	Ch_16A	56.172
GMI_ES15_c713_848	Ch_16A	56.172
GMI_ES15_c2041_605	Ch_16A	56.172
GMI_ES01_lrc22977_595	Ch_16A	56.172
GMI_DS_CC8733_129	Ch_16A	56.172
GMI_ES17_c5367_259	Ch_16A	56.235
GMI_ES17_c4475_475	Ch_16A	56.382
GMI_DS_CC4575_55	Ch_16A	56.5
GMI_ES17_c9625_419	Ch_16A	56.516
GMI_ES17_c1086_770	Ch_16A	56.554
GMI_ES02_c16349_294	Ch_16A	56.987
GMI_ES_CC14000_280	Ch_16A	57.317
GMI_ES15_c2802_625	Ch_16A	58.212
GMI_ES02_c8034_282	Ch_16A	58.769
GMI_ES01_c8899_324	Ch_16A	59.041
GMI_ES_CC6497_157	Ch_16A	59.587
GMI_ES02_c2923_535	Ch_16A	59.762
GMI_ES02_c6507_520	Ch_16A	60.406
GMI_ES17_c3200_273	Ch_16A	61.027
GMI_ES17_c786_412	Ch_16A	61.086
GMI_ES01_c233_61	Ch_16A	61.086
GMI_ES17_c1612_641	Ch_16A	61.753
M38721-1	Ch_16A	65.787
AF237553-1-2	Ch_16A	67.038
GMI_ES15_c10509_256	Ch_16A	68.627
BM_912a	Ch_16A	70.921
GMI_ES17_c5169_555	Ch_16A	74.14
GMI_ES01_c17040_394	Ch_16A	74.662
GMI_DS_CC4430_239	Ch_16A	74.943
GMI_DS_oPt-15681_90	Ch_16A	75.115
GMI_ES01_c1287_580	Ch_16A	76.242
GMI_ES02_c12598_260	Ch_16A	76.512
GMI_ES17_lrc7334_312	Ch_16A	80.776
GMI_ES17_c4241_356	Ch_16A	80.776
GMI_ES01_c284_1036	Ch_16A	81.596
GMI_ES17_c2122_619	Ch_16A	81.623
GMI_ES17_c2063_243	Ch_16A	81.623
BM_183a	Ch_16A	85.598
GMI_ES17_c12316_291	Ch_17A-7C	0
GMI_ES01_c15628_381	Ch_17A-7C	2.287
GMI_ES02_c3577_672	Ch_17A-7C	3.013
GMI_ES15_c5457_190	Ch_17A-7C	6.833
GMI_ES01_c1638_111	Ch_17A-7C	9.124
GMI_ES15_c6348_420	Ch_17A-7C	9.124
GMI_ES01_c8121_663	Ch_17A-7C	16.024
GMI_ES17_c2276_224	Ch_17A-7C	37.534
GMI_ES02_c17364_288	Ch_17A-7C	45.033
GMI_ES02_c18066_185	Ch_17A-7C	46.414
GMI_ES01_c11874_130	Ch_17A-7C	53.133
GMI_ES15_c10680_325	Ch_18D	0
GMI_ES02_c4268_604	Ch_18D	3.115
GMI_ES_CC9362_188	Ch_18D	4.67
GMI_ES02_c19995_299	Ch_18D	8.086
GMI_ES17_c766_770	Ch_18D	8.09
GMI_ES15_c7196_299	Ch_18D	8.092
GMI_ES17_c11262_129	Ch_18D	8.094
GMI_ES17_c4863_294	Ch_18D	8.094
GMI_ES02_c19599_245	Ch_18D	8.096
GMI_ES17_c9087_425	Ch_18D	8.111
GMI_ES15_c3903_463	Ch_18D	8.214
GMI_ES17_c1488_898	Ch_18D	14.818
GMI_ES02_c17907_296	Ch_18D	14.818
GMI_ES02_c36026_284	Ch_18D	14.818
GMI_ES01_lrc16961_353	Ch_18D	14.818
GMI_ES_CC10979_54	Ch_18D	14.827
GMI_ES_CC9782_260	Ch_18D	14.827
GMI_ES15_c11399_330	Ch_18D	14.852
GMI_ES_CC2606_241	Ch_18D	15.392
GMI_ES15_c8655_387	Ch_18D	16.115
GMI_ES02_c17401_684	Ch_18D	17.136
GMI_DS_CC10550_90	Ch_18D	17.274
GMI_ES15_c6822_337	Ch_18D	18.351
GMI_ES15_c16452_371	Ch_18D	18.487
GMI_ES17_c9754_347	Ch_18D	18.487
GMI_ES02_c13393_451	Ch_18D	20.152
GMI_ES01_c3759_358	Ch_18D	22.759
GMI_ES01_c3919_84	Ch_18D	23.26
GMI_ES15_c2524_413	Ch_18D	23.635
GMI_ES15_c10388_464	Ch_18D	24.376
GMI_ES02_c13817_311	Ch_18D	24.917
GMI_ES02_c15540_620	Ch_18D	25.18
GMI_ES17_c2651_991	Ch_18D	25.18
GMI_ES02_c34493_237	Ch_18D	25.728
GMI_ES_CC4703_354	Ch_18D	26.143
GMI_ES17_c1727_406	Ch_18D	27.682
GMI_ES17_c3693_421	Ch_18D	31.434
GMI_ES15_c13674_329	Ch_18D	32.029
GMI_ES01_c1287_580	Ch_18D	33.709
GMI_ES01_lrc19995_311	Ch_18D	35.526
GMI_ES17_c2976_706	Ch_18D	37.938
GMI_ES02_c13415_701	Ch_18D	39.884
GMI_ES17_c8843_580	Ch_18D	41.429
GMI_ES15_c12108_368	Ch_18D	47.164
GMI_DS_oPt-13151_665	Ch_19A	0
GMI_ES02_c14927_478	Ch_19A	1.972
GMI_ES01_c14349_357	Ch_19A	7.542
GMI_ES01_c19245_178	Ch_19A	13.062
GMI_ES01_c507_760	Ch_19A	19.294
GMI_ES15_c12694_287	Ch_19A	28.588
GMI_ES17_c2454_883	Ch_19A	30.046
GMI_SNP5469_1	Ch_19A	39.508
GMI_ES15_c6155_291	Ch_19A	39.739
GMI_ES17_c1912_929	Ch_19A	40.768
GMI_ES01_c13342_301	Ch_19A	40.768
GMI_ES01_c19628_354	Ch_19A	43.423
GMI_ES01_lrc12590_96	Ch_19A	43.686
GMI_ES17_c3195_668	Ch_19A	44.208
GMI_ES17_c19385_93	Ch_19A	46.706
GMI_ES_CC11076_204	Ch_19A	47.245
GMI_ES01_c18839_132	Ch_19A	47.564
GMI_DS_CC10481_156	Ch_19A	49.356
GMI_ES02_c7768_318	Ch_19A	49.539
GMI_ES01_c27869_512	Ch_19A	49.738
GMI_ES_CC15389_69	Ch_19A	49.904
GMI_ES02_lrc34335_153	Ch_19A	50.73
GMI_ES02_lrc12182_165	Ch_19A	51.139
BM_130b	Ch_19A	51.283
GMI_ES01_c12378_433	Ch_19A	51.384
GMI_ES15_c18828_128	Ch_19A	51.547
GMI_ES15_c12274_189	Ch_19A	51.717
GMI_ES01_c796_180	Ch_19A	51.751
GMI_ES_CC15240_111	Ch_19A	51.946
GMI_ES01_c10310_366	Ch_19A	52.648
GMI_ES15_c8191_415	Ch_19A	53.937
GMI_ES02_c22225_492	Ch_19A	54.154
AM87-2	Ch_19A	54.785
GMI_ES_CC13848_210	Ch_19A	55.16
GMI_DS_oPt-15595_189	Ch_19A	55.473
GMI_ES01_c1511_1015	Ch_19A	55.529
BM_874	Ch_19A	56.043
AB_STS_24	Ch_19A	60.084
BM_219	Ch_19A	67.328
GMI_DS_CC6556_81	Ch_19A	68.904
GMI_ES15_c15790_334	Ch_19A	69.76
GMI_ES15_c6102_442	Ch_19A	70.656
GMI_ES17_c8412_398	Ch_19A	70.656
GMI_ES15_c11012_143	Ch_19A	70.914
BM_692a	Ch_19A	72.769
GMI_ES01_c25884_181	Ch_19A	73.48
GMI_ES02_c6784_277	Ch_19A	73.489
GMI_DS_CC11093_89	Ch_19A	75.193
GMI_ES02_c4352_145	Ch_19A	75.826
GMI_ES02_c26937_168	Ch_19A	81.386
GMI_DS_CC885_419	Ch_19A	82.27
GMI_ES02_c6122_167	Ch_19A	84.479
GMI_DS_oPt-12991_114	Ch_19A	87.717
GMI_ES02_lrc13785_433	Ch_19A	88.484
GMI_ES02_c2449_552	Ch_19A	91.621
GMI_DS_CC6354_109	Ch_19A	97.441
GMI_ES02_c14349_258	Ch_19A	97.474
GMI_DS_CC12000_73	Ch_19A	97.519
GMI_ES01_c677_223	Ch_19A	97.538
GMI_ES01_c13113_119	Ch_19A	97.538
GMI_ES15_c5819_415	Ch_19A	97.538
GMI_ES17_c5870_387	Ch_19A	97.538
GMI_ES15_c794_171	Ch_19A	97.538
GMI_ES17_c2598_325	Ch_19A	97.67
GMI_ES15_c9521_561	Ch_19A	97.67
GMI_ES15_c2046_330	Ch_19A	97.67
GMI_ES02_c12488_534	Ch_19A	98.043
GMI_ES_CC15133_247	Ch_19A	98.832
GMI_ES17_c8066_237	Ch_19A	99.63
BM_74	Ch_19A	100.702
GMI_ES02_c631_591	Ch_19A	104.235
GMI_DS_CC3275_96	Ch_19A	106.32
GMI_ES02_c15682_295	Ch_19A	108.803
GMI_ES02_c7238_473	Ch_19A	108.803
GMI_ES02_c36828_363	Ch_19A	109.225
GMI_ES02_lrc18911_190	Ch_19A	109.392
GMI_ES_CC11271_65	Ch_19A	115.405
GMI_ES02_c12761_183	Ch_19A	115.523
GMI_DS_oPt-17923_173	Ch_20D	0
GMI_DS_A3_39_99	Ch_20D	17.867
GMI_ES17_c11978_361	Ch_20D	27.953
GMI_ES17_c1429_455	Ch_20D	27.953
GMI_ES02_c4144_303	Ch_20D	27.953
GMI_ES17_lrc20004_472	Ch_20D	27.953
GMI_ES01_lrc29552_212	Ch_20D	35.975
GMI_ES15_c2877_179	Ch_20D	38.596
GMI_SNP3768_1	Ch_20D	40.796
GMI_DS_CC5507_90	Ch_20D	45.009
GMI_ES_CC7805_275	Ch_20D	47.591
GMI_ES15_c4217_214	Ch_20D	48.445
GMI_ES15_c4017_310	Ch_20D	51.573
GMI_ES01_c10216_255	Ch_20D	56.33
GMI_ES15_c5599_153	Ch_20D	56.33
GMI_ES_CC8786_368	Ch_20D	57.541
GMI_ES02_c8186_443	Ch_20D	61.096
BA_grs_c8585_235	Ch_20D	62.856
GMI_ES02_c1946_224	Ch_20D	64.38
GMI_ES17_c655_891	Ch_20D	72.643
GMI_SNP540_1	Ch_20D	72.743
GMI_ES15_c4463_508	Ch_20D	73.873
GMI_ES_CC6279_474	Ch_20D	73.875
GMI_ES15_c13627_458	Ch_20D	74.544
GMI_DS_oPt-2653_332	Ch_20D	75.594
GMI_ES01_c22619_143	Ch_20D	75.701
GMI_ES_CC9053_245	Ch_20D	75.8
GMI_ES01_c9159_455	Ch_20D	76.7
GMI_ES17_c10388_394	Ch_21D	0
GMI_ES02_c15481_563	Ch_21D	3.444
GMI_ES01_c15405_389	Ch_21D	25.145
GMI_ES17_c5832_342	Ch_21D	26.43
GMI_DS_CC7370_52	Ch_21D	26.43
GMI_ES_CC3702_289	Ch_21D	26.43
GMI_DS_CC9316_186	Ch_21D	31.254
GMI_ES_CC12468_66	Ch_21D	37.497
GMI_ES15_c15766_421	Ch_21D	49.7
GMI_DS_A3_468_401	Ch_21D	50.9
GMI_ES17_c3975_209	Ch_21D	65.632

## Sheet: OP_Genotypes_with_Map
Original SNP scores and component map for oat population: Otana/PI 260616
Note: progeny ID numbers 57, 64, 97, 106, 109, 111, 123, 124 were dropped from the data for quality reasons during mapping
Note: lcoi without linkage positions were droped for quality control reasons during construction of the component map.
Locus	Chromosome	Linkage Group	LG_Position	OPA	Otana	PI 269616 (MP)	OP-2	OP-3	OP-5	OP-6	OP-7	OP-8	OP-10	OP-12	OP-13	OP-14	OP-15	OP-16	OP-17	OP-18	OP-19	OP-20	OP-21	OP-23	OP-26	OP-27	OP-28	OP-29	OP-30	OP-31	OP-33	OP-34	OP-35	OP-37	OP-38	OP-39	OP-41	OP-42	OP-43	OP-45	OP-46	OP-47	OP-50	OP-51	OP-52	OP-53	OP-54	OP-57	OP-58
GMI_ES_CC12738_121	Ch_17A-7C	OP-1	0	2	BB	AA	BB	AA	AA	BB	BB	BB	AA	BB	BB	AA	BB	AA	BB	AA	BB	BB	AA	AA	AA	AA	AA	BB	AA	BB	AA	AA	BB	BB	BB	BB	AA	AA	AA	BB	AA	BB	AA	BB	BB	AA	AA	AB	AA
GMI_ES02_c6368_605	Ch_17A-7C	OP-1	3	2	AA	BB	AA	BB	BB	AA	AA	AA	BB	BB	AA	BB	AA	BB	AA	BB	AA	AA	BB	BB	BB	BB	BB	AA	BB	AA	BB	BB	AA	AA	AA	AA	BB	BB	BB	AA	BB	AA	BB	AA	AA	AB	BB	BB	BB
GMI_ES02_c25461_277	Ch_17A-7C	OP-1	7.3	2	AA	BB	AA	BB	BB	AA	AA	AA	BB	BB	AA	BB	AA	BB	AA	AA	AA	AA	BB	BB	BB	BB	BB	AA	BB	AA	BB	BB	AA	AA	AA	AA	BB	BB	BB	AA	BB	AA	BB	AA	AA	AB	BB	BB	BB
GMI_ES15_c16679_330	Ch_17A-7C	OP-1	39.1	1	AA	BB	BB	AA	BB	AA	BB	BB	BB	AA	AA	AA	AA	AA	AA	BB	AA	AA	BB	AA	BB	AA	AA	AA	BB	BB	BB	AA	AA	BB	AA	AA	AA	BB	BB	AA	AA	BB	BB	AA	AA	BB	BB	BB	BB
GMI_ES_CC12765_141	Ch_17A-7C	OP-1	49.2	2	AA	BB	BB	AA	BB	AA	AA	BB	AA	AA	AA	AA	AA	AA	AA	BB	AA	AA	BB	AA	AA	AA	AA	AA	AA	BB	BB	AA	AA	BB	AA	AA	BB	BB	BB	AA	AA	BB	BB	BB	AA	BB	BB	BB	BB
GMI_ES15_c6229_566	Ch_17A-7C	OP-1	50.9	1	BB	AA	AA	BB	AA	BB	BB	AA	BB	AA	BB	BB	BB	BB	BB	AA	BB	BB	AA	BB	BB	AA	AA	BB	BB	AA	AA	BB	BB	AA	BB	BB	AA	AA	AA	BB	BB	AA	AA	AA	BB	AA	AA	AA	AA
GMI_DS_A3_242_303	Ch_17A-7C	OP-1	53.8	1	BB	AA	BB	BB	AA	BB	BB	AA	BB	AA	BB	BB	BB	BB	BB	AA	BB	BB	AA	BB	BB	AA	AA	BB	AA	AA	AA	BB	BB	AA	BB	BB	AA	AA	AA	BB	BB	AA	AA	AA	BB	AA	AA	AA	AA
GMI_ES17_c7997_871	Ch_17A-7C	OP-1	63.3	2	AA	BB	AA	AA	BB	AA	BB	BB	AA	BB	BB	AA	BB	AA	AA	BB	AA	AA	BB	AA	BB	AA	BB	BB	AA	AA	AA	AA	AA	BB	AA	AA	AA	BB	BB	AA	AA	BB	BB	BB	AA	AA	BB	BB	BB
GMI_ES15_c7125_354	Ch_17A-7C	OP-1	71.2	1	BB	AA	BB	BB	AA	AA	AA	AA	BB	AA	AA	BB	AA	BB	BB	AA	BB	BB	AA	BB	BB	BB	AA	AA	BB	BB	BB	BB	BB	AA	BB	BB	BB	BB	AA	AA	BB	AA	AA	AA	BB	BB	AA	BB	AA
GMI_ES_CC16289_111	Ch_17A-7C	OP-1	74.2	2	AA	BB	AA	AA	BB	BB	BB	BB	AA	BB	BB	AA	BB	AA	AA	BB	AA	AA	BB	AA	AA	AA	BB	BB	BB	AA	AA	AA	AA	BB	AA	AA	AA	AA	BB	BB	AA	BB	BB	BB	AA	AA	BB	AA	BB
GMI_ES02_c19974_185	Ch_17A-7C	OP-1	74.2	1	BB	AA	BB	BB	AA	AA	AA	AA	BB	AA	AA	BB	AA	BB	BB	AA	BB	BB	AA	BB	BB	BB	AA	AA	AA	BB	BB	BB	BB	AA	BB	BB	BB	BB	AA	AA	BB	AA	AA	AA	BB	BB	AA	BB	AA
GMI_ES15_c5908_278	Ch_17A-7C	OP-1	74.2	1	BB	AA	BB	BB	AA	AA	AA	AA	BB	AA	AA	BB	AA	BB	BB	AA	BB	BB	AA	BB	BB	BB	AA	AA	AA	BB	BB	BB	BB	AA	BB	BB	BB	BB	AA	AA	BB	AA	AA	AA	BB	BB	AA	BB	AA
GMI_ES01_c25270_71	Ch_17A-7C	OP-1	76.6	1	AA	BB	AA	AA	BB	BB	BB	BB	AA	BB	BB	AA	BB	AA	BB	BB	AA	AA	BB	AA	AA	AA	BB	BB	BB	AA	AA	AA	AA	BB	AA	AA	AA	AA	BB	BB	AA	BB	BB	BB	AA	AA	BB	AA	BB
GMI_ES17_c4700_516	Ch_17A-7C	OP-2	0	1	BB	AA	BB	BB	AA	AA	AA	AA	BB	AA	AA	BB	AA	BB	AA	AA	BB	AA	AA	AA	AA	AA	AA	AA	AA	BB	BB	AA	BB	AA	AA	AA	AA	AA	AA	AA	BB	AA	AA	AA	BB	BB	AA	BB	AA
GMI_ES02_lrc13446_328	Ch_17A-7C	OP-2	12.9	1	AA	BB	AA	AA	BB	BB	AA	AA	AA	BB	BB	AA	BB	AA	AA	AA	AA	BB	AA	BB	BB	BB	BB	BB	AA	AA	AA	BB	AA	AA	BB	BB	BB	BB	AA	BB	AA	BB	AA	BB	AA	AA	AA	AA	BB
GMI_ES15_c7016_483	Ch_17A-7C	OP-2	14.7	2	AB	AA	AB	AB	AA	AA	AB	AB	AB	AA	AA	AB	AA	AB	AB	AB	AB	AA	AB	AA	AA	AA	AA	AA	AB	AB	AB	AA	AB	AB	AA	AA	AA	AA	AB	AA	AB	AA	AB	AA	AB	AB	AB	AB	AA
GMI_ES02_c19578_292	Ch_17A-7C	OP-2	21.5	1	AA	BB	AA	BB	AA	BB	AA	BB	AA	BB	BB	AA	BB	BB	AA	AA	AA	BB	AA	BB	BB	BB	BB	BB	BB	AA	AA	BB	BB	AA	BB	BB	BB	BB	AA	BB	AA	AA	AA	BB	AA	AA	AA	AB	BB
GMI_ES02_lrc13788_346	Ch_17A-7C	OP-2	23.9	2	AA	BB	BB	BB	AA	BB	AA	BB	AA	BB	BB	AA	AA	BB	AA	AA	AA	BB	AA	BB	BB	BB	BB	BB	BB	AA	AA	BB	BB	AA	BB	BB	BB	BB	AA	BB	AA	AA	AA	BB	AA	AA	AA	AA	BB
GMI_ES01_c1287_580	Ch_16A	OP-2	44.5	1	BB	AA	AA	AA	AA	AA	BB	AA	BB	BB	AA	BB	BB	BB	BB	AA	BB	AA	BB	BB	BB	BB	AA	AA	AA	AA	AA	AA	AA	BB	AA	AA	BB	BB	AA	AA	BB	BB	BB	AA	BB	BB	BB	AA	AA
GMI_ES15_c10509_256	Ch_16A	OP-2	51.6	2	BB	AA	BB	AA	AA	BB	BB	AA	BB	BB	AA	BB	AA	BB	BB	AA	BB	AA	BB	BB	AA	BB	AA	AA	AA	AA	AA	AA	AA	BB	AA	AA	BB	BB	AA	BB	BB	BB	BB	AA	BB	BB	AA	AA	AA
GMI_ES15_c2802_625	Ch_16A	OP-2	56.5	1	AA	BB	AA	BB	BB	AA	AA	BB	AA	AA	BB	AA	BB	AA	AA	BB	AA	BB	AA	BB	BB	AA	AA	BB	BB	BB	BB	BB	BB	AA	BB	BB	AA	AA	BB	AA	AA	AA	AB	BB	AA	AA	BB	BB	BB
GMI_ES02_c2923_535	Ch_16A	OP-2	58.3	1	BB	AA	BB	AA	AA	BB	BB	AA	BB	BB	AA	BB	AB	BB	BB	AA	BB	BB	BB	AA	AA	BB	BB	AA	AA	AA	AA	AA	AA	BB	AA	AA	BB	BB	AA	BB	BB	BB	--	AA	BB	BB	AA	AA	AA
GMI_ES17_c3846_396	Ch_16A	OP-2	64.9	1	BB	AA	BB	AA	BB	BB	BB	AA	BB	BB	AA	BB	AA	BB	BB	AA	BB	BB	BB	BB	AA	BB	BB	AA	AA	AA	BB	AA	AA	BB	AA	AA	BB	BB	AA	BB	BB	BB	--	AA	BB	BB	AA	AA	BB
GMI_ES17_c8741_79	Ch_16A	OP-2	71.3	1	BB	AA	BB	AA	BB	BB	BB	AA	BB	BB	AA	BB	AA	BB	BB	AA	AA	BB	BB	BB	AA	BB	BB	BB	AA	AA	BB	AA	AA	BB	AA	AA	BB	BB	AA	AA	BB	BB	BB	AA	BB	BB	AA	BB	BB
GMI_ES02_c38081_363		OP-2	100.5	1	AA	BB	AA	AA	AA	BB	AA	BB	AA	AA	AA	BB	AA	AA	AA	BB	AA	AA	AA	AA	BB	AA	AA	AA	AA	BB	BB	BB	AA	BB	AA	AA	AA	AA	BB	AA	AA	AA	BB	AA	BB	AA	BB	AB	AA
GMI_ES02_c17655_316		OP-2	101.6	2	AA	BB	AA	AA	AA	BB	AA	BB	AA	AA	AA	BB	AA	AA	AA	BB	AA	AA	AA	AA	BB	AA	AA	AA	AA	BB	BB	BB	AA	BB	AA	AA	AA	AA	AA	AA	AA	AA	BB	AA	BB	AA	BB	AB	AA
GMI_ES_CC16445_119	Ch_5C	OP-3	0	2	AA	BB	BB	AA	AA	BB	BB	BB	BB	BB	AA	AA	AA	AA	BB	AA	BB	BB	AA	AA	BB	BB	BB	AA	AA	AA	AA	AA	AA	BB	BB	BB	AA	AA	AA	BB	BB	AA	AA	AA	BB	AA	AA	BB	BB
BA_grs_c10318_236	Ch_5C	OP-3	6.2	2	BB	AA	AA	BB	BB	AA	BB	AA	AA	AA	BB	BB	BB	BB	BB	BB	BB	AA	BB	BB	AA	AA	AA	BB	BB	BB	BB	BB	AA	AA	BB	AA	BB	BB	BB	AA	AA	BB	BB	BB	AA	BB	AA	AA	AA
GMI_ES17_c8729_764	Ch_5C	OP-3	8	1	BB	AA	AA	BB	BB	AA	BB	AA	AA	AA	BB	BB	BB	BB	BB	BB	BB	AA	BB	BB	AA	AA	AA	BB	BB	BB	BB	BB	--	AA	BB	AA	BB	BB	BB	AA	AA	BB	BB	BB	AA	BB	AA	AA	BB
GMI_ES15_c14533_341	Ch_5C	OP-3	17.6	1	AA	BB	BB	AA	AA	AA	AA	BB	BB	BB	AA	AA	AA	AA	AA	BB	BB	BB	AA	AA	BB	BB	BB	AA	AA	BB	BB	BB	AB	BB	AA	BB	AA	BB	AA	BB	BB	AA	AA	AA	BB	AA	BB	BB	AA
GMI_ES_CC11028_196	Ch_5C	OP-3	22	2	AA	BB	BB	AA	BB	AA	AA	BB	AA	BB	AA	AA	BB	AA	AA	BB	BB	BB	AA	AA	BB	BB	BB	AA	AA	BB	BB	BB	AB	BB	AA	BB	AA	BB	AA	BB	BB	AA	AA	AA	BB	AA	BB	BB	AA
GMI_ES_CC7714_103	Ch_5C	OP-3	27.1	2	BB	AA	AA	BB	AA	BB	BB	AA	BB	AA	BB	BB	AA	BB	AB	AA	BB	BB	BB	BB	AA	AA	AA	BB	BB	AA	AA	AA	AB	AA	BB	AA	BB	AA	BB	BB	AA	BB	AA	BB	AA	BB	AA	AB	AA
GMI_ES17_c13962_600	Ch_5C	OP-3	27.1	2	BB	AA	AA	BB	AA	BB	BB	AA	BB	AA	BB	BB	AA	BB	AB	AA	BB	BB	BB	BB	AA	AA	AA	BB	BB	AA	AA	AA	AB	AA	BB	AA	BB	AA	BB	BB	AA	BB	AA	BB	AA	BB	AA	AA	AA
GMI_ES01_c13233_204	Ch_5C	OP-3	27.7	1	BB	AA	AA	BB	AA	BB	BB	AA	BB	AA	BB	BB	AA	BB	AB	AA	BB	BB	BB	BB	BB	AA	AA	BB	BB	AA	AA	AA	AB	AA	BB	AA	BB	AA	BB	BB	AA	BB	AA	BB	AA	BB	AA	AB	AA
GMI_ES02_c17906_415	Ch_5C	OP-3	33.5	1	BB	AA	AA	BB	AA	BB	AA	AA	BB	AA	BB	AA	AA	BB	BB	AA	BB	BB	BB	BB	BB	AA	AA	BB	BB	AA	AA	AA	AB	AA	BB	AA	BB	AA	BB	BB	AA	BB	AA	BB	AA	BB	AA	AB	AA
GMI_ES15_c7272_387	Ch_5C	OP-3	35.3	1	AA	BB	BB	AA	BB	AA	BB	BB	AA	BB	BB	BB	BB	AA	AA	BB	AA	AA	AA	AA	AA	BB	BB	AA	AA	BB	BB	BB	AB	BB	AA	BB	AA	BB	AA	AA	BB	AA	BB	AA	BB	AA	BB	AA	BB
GMI_ES17_c4051_315	Ch_5C	OP-3	37.7	1	BB	AA	AA	BB	AA	BB	AA	AA	BB	AA	AA	AA	AA	BB	BB	BB	BB	BB	BB	BB	BB	AA	AA	BB	BB	AA	AA	AA	BB	AA	BB	AA	BB	AA	BB	BB	AA	BB	AA	BB	AA	BB	AA	AB	AA
GMI_ES17_lrc19617_111	Ch_5C	OP-3	39.4	1	BB	AA	AA	BB	AA	BB	AA	AA	BB	AA	AA	AA	AA	BB	BB	BB	BB	BB	BB	BB	BB	AA	AA	BB	BB	AA	AA	BB	BB	AA	BB	AA	BB	AA	BB	BB	AA	BB	AA	BB	AA	BB	AA	BB	AA
GMI_ES_CC8697_53	Ch_5C	OP-3	41.2	2	AA	BB	BB	AA	BB	AA	BB	BB	AA	BB	BB	BB	BB	AA	AA	AA	AA	AA	AA	AA	AA	BB	BB	AA	BB	BB	BB	AA	AB	BB	AA	BB	AA	BB	AA	AA	BB	AA	BB	AA	BB	AA	BB	AB	BB
GMI_ES01_c20367_331	Ch_5C	OP-3	43	1	AA	BB	BB	AA	BB	AA	BB	BB	AA	BB	BB	BB	BB	AA	AA	AA	BB	AA	AA	AA	AA	BB	BB	AA	BB	BB	BB	AA	AB	BB	AA	BB	AA	BB	AA	AA	BB	AA	BB	AA	BB	AA	BB	AB	BB
GMI_ES02_c1819_259	Ch_5C	OP-3	48.6	1	BB	AA	AA	BB	AA	BB	AA	AA	BB	AA	BB	AA	BB	BB	BB	BB	AA	BB	BB	BB	BB	AA	AA	BB	AA	AA	AA	AA	AB	BB	AA	AA	BB	AA	BB	BB	AA	BB	AA	BB	AA	BB	AA	AB	BB
GMI_ES15_c6870_218	Ch_5C	OP-3	51	1	BB	AA	AA	BB	AA	BB	AA	AA	BB	AA	BB	AA	BB	BB	BB	BB	AA	BB	BB	BB	BB	AA	AA	BB	AA	AA	BB	AA	BB	BB	AA	AA	BB	AA	BB	BB	AA	BB	AA	BB	AA	BB	BB	BB	BB
GMI_ES_CC14261_141	Ch_5C	OP-3	62	2	BB	AA	AA	BB	BB	BB	AA	AA	BB	AA	AA	BB	BB	BB	BB	BB	AA	BB	AA	BB	AA	AA	AA	AA	AA	BB	BB	AA	BB	BB	AA	AA	BB	AA	AA	BB	AA	BB	AA	BB	AA	BB	BB	--	BB
GMI_ES01_c11741_182	Ch_5C	OP-3	62	1	AA	BB	BB	AA	AA	AA	BB	BB	AA	BB	BB	AA	AA	AA	AA	AA	BB	AA	BB	AA	BB	BB	BB	BB	BB	AA	AA	BB	AA	AA	BB	BB	AA	BB	BB	AA	BB	AA	BB	AA	BB	AA	AA	AB	AA
GMI_ES_CC15057_51	Ch_5C	OP-3	70.5	2	BB	AA	AA	BB	BB	BB	AA	AA	BB	AA	BB	BB	AA	BB	BB	BB	BB	BB	AA	BB	BB	AA	AA	AA	BB	BB	BB	AA	AA	BB	BB	AA	BB	AA	AA	BB	AA	BB	AA	BB	BB	BB	BB	AB	BB
GMI_ES01_c461_1288	Ch_5C	OP-3	70.5	1	AA	BB	BB	AA	AA	AA	BB	BB	AA	BB	AA	AA	BB	AA	AA	AA	AA	AA	BB	AA	AA	BB	BB	BB	AA	AA	AA	BB	BB	AA	AA	BB	AA	BB	BB	AA	BB	AA	BB	AA	AA	AA	AA	AB	AA
BA_grs_c8269_158	Ch_5C	OP-3	70.5	2	BB	AA	AA	BB	BB	BB	AA	AA	BB	AA	BB	BB	AA	BB	BB	BB	BB	BB	AA	BB	BB	AA	AA	AA	BB	BB	BB	AA	AA	BB	BB	AA	BB	AA	AA	BB	AA	BB	AA	BB	BB	BB	BB	AA	BB
GMI_DS_CC5134_229	Ch_5C	OP-3	70.5	2	BB	AA	AA	BB	BB	BB	AA	AA	BB	AA	BB	BB	AA	BB	BB	BB	BB	BB	AA	BB	BB	AA	AA	AA	BB	BB	BB	AA	AA	BB	BB	AA	BB	AA	AA	BB	AA	BB	AA	BB	BB	BB	BB	AB	BB
GMI_ES15_c605_638	Ch_5C	OP-3	73.5	1	AA	BB	BB	AA	AA	AA	BB	BB	AA	AA	AA	BB	BB	AA	AA	AA	AA	AA	BB	AA	AA	BB	BB	BB	AA	AA	AA	BB	BB	BB	AA	BB	AA	BB	BB	AA	BB	AA	BB	AA	AA	AA	AA	AB	AA
GMI_ES_CC5758_340	Ch_5C	OP-3	75.2	2	AA	BB	BB	AA	AA	AA	BB	BB	AA	BB	AA	BB	BB	AA	AA	AA	AA	AA	BB	AA	AA	BB	BB	BB	AA	AA	AA	BB	BB	BB	BB	BB	AA	BB	BB	AA	BB	AA	BB	AA	AA	AA	AA	AB	AA
GMI_DS_oPt-18064_151	Ch_12D	OP-4	0	1	AA	BB	AA	AA	BB	AA	AA	BB	AA	BB	BB	AA	AA	AA	AA	AA	AA	AA	AA	BB	AA	BB	BB	BB	BB	AA	AA	AA	BB	BB	BB	BB	AA	BB	AA	BB	BB	AA	AA	BB	AA	BB	BB	AA	BB
GMI_ES15_c12355_287	Ch_12D	OP-4	14.9	1	BB	AA	BB	BB	AA	AA	BB	AA	AA	AA	AA	AA	BB	AA	AA	BB	BB	BB	BB	AA	BB	AA	AA	AA	AA	BB	AA	BB	AA	AA	BB	AA	BB	AA	BB	AA	AA	AA	BB	AA	BB	AA	AA	BB	AA
GMI_DS_CC9493_63	Ch_12D	OP-4	24.3	2	BB	AA	BB	BB	AA	AA	AA	AA	AA	BB	AA	AA	BB	BB	AA	BB	BB	BB	BB	AA	AA	AA	AA	AA	AA	BB	AA	BB	AA	BB	BB	AA	BB	AA	BB	AA	AA	AA	BB	AA	AA	AA	AA	BB	BB
GMI_ES02_c15462_413	Ch_12D	OP-4	30.7	1	AA	BB	AA	AA	BB	AA	BB	BB	BB	BB	BB	BB	AA	AA	BB	AA	AA	AA	AA	BB	BB	BB	BB	BB	BB	AA	BB	AA	BB	AA	BB	BB	AA	BB	AA	BB	BB	BB	AA	BB	BB	BB	BB	AA	BB
GMI_ES17_c15573_481	Ch_12D	OP-4	36.9	2	BB	AA	BB	BB	AA	BB	AA	AA	AA	AA	AA	BB	BB	BB	AA	BB	BB	BB	AA	AA	AA	AA	AA	AA	AA	BB	AA	BB	AA	BB	AA	AA	BB	AA	BB	AA	AA	AA	BB	AA	AA	AA	AA	BB	AA
GMI_DS_CC5683_441	Ch_12D	OP-4	36.9	2	BB	--	BB	BB	--	BB	--	--	--	--	--	BB	BB	BB	--	BB	BB	BB	--	--	--	--	--	--	--	BB	--	BB	--	BB	--	--	BB	--	BB	--	--	--	BB	--	--	--	--	BB	--
GMI_ES02_c6762_308	Ch_12D	OP-4	36.9	2	BB	AA	BB	BB	AA	BB	AA	AA	AA	AA	AA	BB	BB	BB	AA	BB	BB	BB	AA	AA	AA	AA	AA	AA	AA	BB	AA	BB	AA	BB	AA	AA	BB	AA	BB	AA	AA	AA	BB	AA	AA	AA	AA	BB	AA
GMI_ES17_c7306_1002	Ch_12D	OP-4	46.2	1	BB	AA	BB	BB	AA	AA	AA	AA	AA	AA	AA	BB	BB	BB	AA	BB	AA	BB	AA	AA	AA	AA	AA	AA	AA	AA	AA	BB	AA	AA	AA	AA	BB	AA	AA	AA	AA	AA	BB	AA	BB	AA	BB	BB	AA
GMI_ES_CC8499_229	Ch_12D	OP-4	48.5	2	BB	AA	BB	BB	AA	AA	AA	AA	AA	AA	AA	BB	BB	BB	AA	BB	AA	BB	AA	AA	AA	AA	AA	AA	AA	AA	AA	BB	AA	AA	AA	AA	BB	AA	AA	AA	AA	AA	BB	AA	BB	AA	BB	BB	AA
GMI_DS_oPt-13898_690	Ch_12D	OP-4	65.3	1	AA	BB	AA	BB	BB	AA	BB	BB	AA	BB	BB	AA	AA	AA	BB	AA	BB	AA	BB	AA	BB	BB	BB	BB	BB	BB	AA	BB	BB	BB	BB	AA	AA	BB	BB	AA	BB	BB	AA	BB	BB	BB	AA	AB	AA
GMI_ES02_c16987_268	Ch_12D	OP-4	68.2	1	AA	BB	AA	BB	BB	AA	BB	BB	AA	BB	BB	AA	AA	AA	BB	AA	BB	AA	AA	AA	BB	BB	BB	BB	BB	BB	AA	BB	BB	BB	BB	AA	AA	BB	AA	AA	BB	BB	AA	BB	BB	BB	BB	AB	AA
GMI_ES01_c26749_466	Ch_12D	OP-4	70.5	1	AA	BB	BB	BB	BB	AA	AA	BB	AA	BB	BB	AA	AA	AA	BB	AA	BB	AA	AA	AA	BB	BB	BB	BB	BB	BB	AA	BB	BB	BB	BB	AA	AA	BB	AA	AA	BB	BB	AA	BB	BB	BB	AA	AB	AA
GMI_ES01_c16437_198	Ch_12D	OP-4	73.4	1	BB	AA	AA	AA	AA	BB	BB	AA	BB	AA	AA	BB	BB	BB	AA	BB	AA	BB	BB	BB	AA	AA	AA	AA	AA	AA	AA	BB	AA	AA	AA	AA	BB	AA	BB	BB	AA	AA	BB	BB	AA	AA	BB	AB	BB
GMI_ES17_c4245_550	Ch_12D	OP-4	77.6	1	BB	AA	AA	AA	BB	BB	BB	AA	AA	AA	AA	BB	BB	BB	AA	BB	BB	BB	BB	BB	AA	AA	AA	AA	AA	AA	AA	BB	AA	AA	AA	AA	BB	AA	BB	BB	AA	AA	BB	BB	AA	AA	BB	AB	BB
GMI_ES15_c15399_80	Ch_12D	OP-4	78.8	1	BB	AA	AA	AA	BB	BB	BB	AA	AA	AA	AA	BB	BB	BB	AA	BB	BB	BB	BB	BB	AA	AA	AA	AA	AB	AA	AA	BB	AA	BB	AA	AA	BB	AA	BB	BB	AA	AA	BB	BB	AA	AA	BB	AB	BB
GMI_ES02_c5884_318	Ch_12D	OP-4	78.8	1	BB	AA	AA	AA	BB	BB	BB	AA	AA	AA	AA	BB	BB	BB	AA	BB	BB	BB	BB	BB	AA	AA	AA	AA	AB	AA	AA	BB	AA	BB	AA	AA	BB	AA	BB	BB	AA	AA	BB	BB	AA	AA	BB	AB	BB
GMI_ES15_c5973_311	Ch_12D	OP-4	80.6	1	AA	BB	BB	BB	AA	AA	AA	BB	BB	BB	BB	AA	AA	AA	BB	AA	AA	AA	AA	AA	BB	BB	BB	BB	AB	BB	BB	AA	BB	AA	BB	BB	AA	BB	AA	AA	BB	BB	AA	AA	BB	BB	AA	AB	AA
GMI_ES02_c13596_178	Ch_12D	OP-4	83.6	1	BB	AA	AA	AA	BB	AB	BB	AA	AA	AA	AA	BB	BB	BB	AA	BB	BB	BB	BB	BB	AA	AA	AA	AA	AB	AA	AA	BB	AA	BB	AA	AA	BB	AA	BB	BB	AA	AA	BB	BB	AA	AA	BB	AB	BB
GMI_ES01_c16275_104	Ch_12D	OP-4	89.5	1	BB	AA	AA	BB	BB	--	BB	BB	AA	AA	AA	BB	BB	BB	AA	BB	BB	BB	BB	BB	AA	AA	AA	AA	BB	AA	AA	BB	AA	AA	AA	AA	BB	AA	BB	BB	AA	AA	BB	BB	AA	AA	BB	AB	BB
GMI_ES01_c5395_117	Ch_12D	OP-4	104.4	1	BB	AA	AA	BB	BB	BB	BB	BB	AA	BB	AA	BB	BB	AA	AA	BB	BB	BB	BB	BB	AA	BB	BB	AA	BB	AA	AA	BB	AA	AA	AA	AA	AA	AA	BB	BB	AA	AA	BB	BB	BB	AA	BB	AA	BB
GMI_DS_oPt-17694_374	Ch_12D	OP-4	106.8	1	AA	BB	BB	AA	AA	AA	AA	AA	BB	AA	BB	AA	AA	BB	BB	AA	AA	AA	AA	AA	BB	AA	AA	BB	AA	BB	BB	AA	BB	BB	BB	BB	BB	BB	AA	AA	BB	BB	AA	AA	AA	BB	AA	BB	AA
GMI_ES01_c27024_157	Ch_12D	OP-4	106.8	1	AA	BB	BB	AA	AA	AA	AA	AA	BB	AA	BB	AA	AA	BB	BB	AB	AA	AA	AA	AA	BB	AA	AA	BB	AA	BB	BB	AA	BB	BB	BB	BB	BB	BB	AA	AA	BB	BB	AA	AA	AA	BB	AA	BB	AA
GMI_ES17_c2767_643	Ch_7C-17A	OP-5	0	2	BB	AA	AA	AA	AA	AA	AA	BB	AA	BB	BB	AA	BB	AA	BB	BB	BB	BB	AA	BB	AA	BB	BB	AA	AA	BB	BB	BB	AA	AA	AA	AA	BB	BB	BB	AA	AA	AA	BB	BB	AA	AA	AA	BB	BB
GMI_ES15_c8064_341	Ch_7C-17A	OP-5	17	1	AA	BB	BB	BB	BB	BB	BB	AA	AB	AA	BB	BB	AA	BB	AA	BB	BB	AA	BB	BB	AA	AA	AA	BB	BB	AA	AA	AA	BB	AA	BB	BB	AA	AA	AA	AA	BB	BB	AA	BB	BB	BB	BB	AA	BB
GMI_DS_CC3048_64	Ch_7C-17A	OP-5	27.3	2	AA	BB	BB	BB	BB	BB	AA	AA	AA	AA	BB	BB	AA	BB	AA	BB	BB	AA	AA	BB	AA	AA	AA	BB	BB	BB	AA	AA	BB	AA	BB	AA	AA	AA	AA	AA	BB	BB	AA	BB	BB	AA	BB	AA	BB
GMI_ES02_c14478_154		OP-5	58.5	1	AA	BB	BB	BB	AA	AA	AA	AA	AA	BB	BB	BB	BB	BB	AA	AA	AA	AA	BB	BB	AA	AA	AA	BB	BB	AA	AA	AA	BB	AA	AA	AA	BB	BB	AA	AA	AA	BB	AA	BB	BB	AA	AA	BB	AA
GMI_DS_CC807_111		OP-5	72.9	2	BB	--	BB	--	BB	--	BB	BB	BB	--	--	--	--	--	BB	BB	BB	BB	--	--	--	BB	BB	--	BB	BB	BB	BB	BB	BB	BB	BB	BB	--	BB	BB	BB	--	--	--	--	--	BB	BB	--
GMI_ES17_c2454_883	Ch_19A	OP-5	81.5	2	BB	AA	BB	BB	AA	AA	BB	BB	BB	AA	AA	AA	AA	BB	BB	BB	BB	BB	AA	AA	AA	BB	BB	AA	BB	BB	BB	BB	AA	BB	BB	BB	BB	AA	BB	AA	BB	AA	AA	AA	AA	AA	AA	BB	AA
GMI_ES17_c19385_93	Ch_19A	OP-5	81.5	1	BB	AA	AA	BB	AA	AA	BB	BB	BB	BB	AA	AA	BB	AA	BB	BB	AA	BB	AA	AA	AA	AA	AA	BB	BB	AA	AA	AA	AA	AB	BB	BB	BB	BB	BB	AA	AA	BB	AA	AA	AA	BB	BB	BB	AA
GMI_ES_CC11076_204	Ch_19A	OP-6	0	2	AA	BB	BB	AA	BB	BB	AA	AA	AA	AA	BB	BB	AA	BB	AA	AA	BB	AA	BB	BB	BB	BB	BB	AA	AA	BB	BB	BB	BB	AB	AA	AA	AA	AA	AA	BB	BB	AA	BB	BB	BB	AA	AA	AA	BB
GMI_ES15_c8191_415	Ch_19A	OP-6	3.7	1	AA	BB	BB	AA	BB	BB	AA	AA	AA	AA	BB	BB	AA	BB	AA	AA	BB	AA	BB	AA	BB	BB	BB	AA	AA	BB	BB	BB	BB	AA	AA	AA	AA	AA	AA	BB	BB	AA	BB	BB	BB	AA	AA	AA	BB
GMI_ES02_c22225_492	Ch_19A	OP-6	4.8	1	AA	BB	BB	AA	BB	BB	AA	AA	AA	AA	BB	AA	AA	BB	AA	AA	BB	AA	BB	AA	BB	BB	BB	AA	AA	BB	BB	BB	BB	AA	AA	AA	AA	AA	AA	BB	BB	AA	BB	BB	BB	AA	AA	AA	BB
GMI_DS_CC11093_89	Ch_19A	OP-6	16.6	2	BB	AA	AA	BB	AA	AA	AA	BB	AA	BB	AA	BB	AA	AA	BB	BB	AA	BB	BB	BB	AA	AA	AA	BB	BB	AA	AA	AA	AA	BB	BB	BB	BB	BB	BB	BB	AA	BB	AA	AA	AA	AA	BB	AA	AA
GMI_ES01_c25884_181	Ch_19A	OP-6	16.6	1	BB	AA	AA	BB	AA	AA	AA	BB	AA	BB	AA	BB	AA	AA	BB	BB	AA	BB	BB	BB	AA	AA	AA	BB	BB	AA	AA	AA	AA	BB	BB	BB	BB	BB	BB	BB	AA	BB	AA	AA	AA	AA	BB	AA	AA
GMI_ES02_c6122_167	Ch_19A	OP-6	25.9	2	AA	BB	BB	AA	BB	BB	BB	AA	BB	AA	BB	AA	BB	BB	AA	BB	AA	AA	AA	BB	BB	BB	BB	AA	AA	BB	BB	AA	BB	BB	AA	AA	AA	AA	BB	AA	BB	BB	BB	BB	AA	BB	AA	BB	AA
GMI_ES02_c12488_534	Ch_19A	OP-6	37.7	1	AA	BB	AA	AA	BB	BB	BB	AA	BB	AA	BB	AA	BB	BB	AA	BB	AA	AA	BB	BB	BB	AA	AA	AA	AA	BB	BB	AA	AA	BB	AA	AA	AA	AA	BB	AA	BB	AA	BB	BB	AA	BB	AA	BB	AA
GMI_ES17_c8066_237	Ch_19A	OP-6	28.8	1	AA	BB	AA	AA	BB	BB	BB	AA	BB	AA	BB	AA	BB	BB	AA	BB	AA	AA	BB	BB	BB	AA	AA	AA	AA	BB	BB	AA	AA	BB	AA	AA	AA	AA	BB	AA	BB	AA	BB	BB	AA	BB	AA	BB	AA
GMI_ES02_c631_591	Ch_19A	OP-6	43.7	1	AA	BB	AA	AA	BB	BB	BB	AA	BB	AA	AA	AA	BB	AA	AA	BB	AA	AA	BB	AA	BB	AA	AA	AA	AA	BB	BB	AA	AA	BB	AA	AA	AA	AA	BB	AA	BB	AA	BB	BB	AA	AA	AA	BB	AA
GMI_ES02_c12761_183	Ch_19A	OP-6	66.6	2	AA	BB	AA	AA	AA	AA	BB	AA	BB	AA	AA	BB	AA	AA	AA	BB	BB	AA	BB	AA	AA	AA	AA	AA	BB	BB	BB	AA	AA	BB	AA	AA	AA	BB	BB	AA	BB	AA	BB	BB	BB	AA	AA	BB	BB
GMI_ES_CC11271_65	Ch_19A	OP-6	66.6	2	AA	BB	AA	AA	AA	AA	BB	AA	BB	AA	AA	BB	AA	AA	AA	BB	BB	AA	BB	AA	AA	AA	AA	AA	BB	BB	BB	AA	AA	BB	AA	AA	AA	BB	BB	AA	BB	AA	BB	BB	BB	AA	AA	BB	BB
GMI_ES15_c6167_525	Ch_11A	OP-7	0	1	BB	AA	AA	BB	BB	AA	AA	AA	AA	AA	BB	AA	AA	AA	BB	AA	AA	AA	AA	BB	BB	AA	AA	AA	AA	BB	AA	BB	AA	AA	BB	BB	AA	BB	BB	BB	AA	BB	AA	AA	AA	BB	AA	BB	AA
GMI_ES17_c244_1098	Ch_11A	OP-7	0	1	AA	BB	BB	AA	AA	BB	BB	BB	BB	BB	AA	BB	BB	BB	AA	BB	BB	BB	BB	AA	AA	BB	BB	BB	BB	AA	BB	AA	BB	BB	AA	AA	BB	AA	AA	AA	BB	AA	BB	BB	BB	AA	BB	AA	BB
GMI_ES_CC10629_401	Ch_11A	OP-7	0	2	AA	BB	BB	AA	AA	BB	BB	BB	BB	BB	AA	BB	BB	BB	AA	BB	BB	BB	BB	AA	AA	BB	BB	BB	BB	AA	BB	AA	BB	BB	AA	AA	BB	AA	AA	AA	BB	AA	BB	BB	BB	AA	BB	AA	BB
GMI_ES_CC11826_84	Ch_11A	OP-7	0	2	AA	BB	BB	AA	AA	BB	BB	BB	BB	BB	AA	BB	BB	BB	AA	BB	BB	BB	BB	AA	AA	BB	BB	BB	BB	AA	BB	AA	BB	BB	AA	AA	BB	AA	AA	AA	BB	AA	BB	BB	BB	AA	BB	AA	BB
GMI_ES02_c37368_176	Ch_11A	OP-7	14.7	2	BB	AA	AA	BB	BB	AA	AA	AA	AA	BB	BB	BB	AA	AA	AA	BB	AA	AA	AA	BB	BB	AA	BB	AA	BB	BB	AA	BB	BB	AA	AA	BB	BB	BB	AA	BB	BB	BB	AA	AA	AA	BB	AA	BB	AA
GMI_ES17_c882_882	Ch_11A	OP-7	18.3	1	AA	BB	BB	AA	AA	BB	BB	BB	AA	AA	AA	AA	BB	BB	BB	AA	BB	BB	BB	AA	AA	BB	AA	BB	AA	AA	BB	AA	AA	BB	BB	AA	AA	AA	BB	AA	AA	AA	BB	BB	BB	AA	BB	AA	BB
GMI_ES15_c858_507	Ch_6C	OP-7	53.2	1	AA	BB	AA	AA	AA	BB	BB	AA	AA	AA	AA	AA	AA	AA	AA	BB	AA	BB	AA	BB	AA	AA	AA	BB	AA	--	BB	BB	AA	AA	AA	AA	BB	AA	AA	AA	AA	BB	AA	BB	AA	AA	BB	BB	BB
GMI_DS_A3_435_344	Ch_6C	OP-7	62.6	1	AA	BB	AA	AA	AA	BB	BB	AA	AA	AA	AA	AA	AA	AA	AA	BB	AA	AA	AA	BB	AA	AA	AA	AA	AA	BB	AA	BB	AA	AA	BB	AA	BB	AA	AA	AA	BB	BB	AA	BB	AA	BB	BB	AA	BB
GMI_ES02_c247_241	Ch_6C	OP-7	62.6	1	BB	AA	BB	BB	BB	AA	AA	BB	BB	BB	BB	BB	BB	BB	BB	AA	BB	BB	BB	AA	BB	BB	BB	BB	BB	AA	BB	AA	BB	BB	AA	BB	AA	BB	BB	BB	AA	AA	BB	AA	BB	AA	AA	BB	AA
GMI_ES01_c5633_477	Ch_6C	OP-7	68.3	1	AA	BB	AA	AA	AA	BB	BB	AA	AA	AA	--	AA	AA	AA	AA	BB	AA	AA	AA	BB	AA	BB	BB	AA	AA	AA	AA	BB	AA	AA	BB	AA	AA	AA	AA	AA	BB	BB	AA	BB	AA	BB	BB	AA	BB
GMI_ES17_c4515_297	Ch_6C	OP-7	74.7	2	BB	AA	BB	BB	BB	AA	AA	BB	BB	BB	BB	BB	BB	BB	BB	AA	BB	BB	BB	AA	BB	AA	AA	BB	BB	BB	BB	AA	BB	BB	AA	BB	BB	BB	BB	BB	AA	AA	BB	AA	BB	BB	AA	BB	AA
GMI_ES17_c5637_152	Ch_6C	OP-7	78.3	2	BB	AA	BB	BB	BB	BB	AA	BB	BB	BB	BB	BB	BB	BB	BB	AA	BB	BB	BB	AA	BB	AA	AA	BB	BB	BB	BB	AA	BB	BB	AA	AA	BB	BB	BB	BB	AA	BB	BB	AA	BB	BB	BB	BB	AA
GMI_ES01_c750_150		OP-7	87	1	AA	BB	AA	AA	AA	AA	BB	BB	AA	AA	BB	AA	AA	AA	AA	BB	AA	AA	AA	AA	AA	BB	BB	AA	AA	AA	AA	BB	AA	AA	BB	BB	AA	AA	AA	AA	BB	AA	BB	BB	AA	AA	AA	AA	AA
GMI_ES15_c14048_223	Ch_6C	OP-7	90.6	2	BB	AA	BB	AA	BB	BB	AA	AA	BB	BB	AA	BB	BB	BB	BB	AA	BB	BB	BB	BB	BB	AA	AA	BB	AA	BB	BB	AA	BB	BB	AA	AA	BB	AA	BB	BB	AA	BB	BB	AA	BB	BB	BB	BB	BB
GMI_ES02_c8298_599	Ch_6C	OP-7	103.4	2	AA	BB	AA	AA	AA	AA	BB	BB	AA	AA	BB	AA	AA	AA	AA	BB	AA	BB	BB	AA	AA	BB	BB	BB	BB	AA	BB	BB	AA	AA	BB	BB	AA	BB	AA	AA	AA	AA	BB	BB	AA	AA	AA	AA	AA
GMI_ES_CC9431_260	Ch_6C	OP-7	103.4	2	AA	BB	AA	AA	AA	AA	BB	BB	AA	AA	BB	AA	AA	AA	AA	BB	AA	BB	BB	AA	AA	BB	BB	BB	BB	AA	BB	BB	AA	AA	BB	BB	AA	BB	AA	AA	AA	AA	BB	BB	AA	AA	AA	AA	AA
GMI_ES15_c10866_209	Ch_6C	OP-7	109	1	AA	BB	AA	AA	AA	AA	AA	BB	AA	AA	BB	AA	AA	AA	AA	BB	AA	BB	BB	AA	AA	BB	BB	BB	BB	AA	BB	BB	AA	AA	BB	BB	AA	AA	AA	AA	BB	AA	BB	BB	BB	AA	AA	AA	AA
GMI_ES02_c15952_348	Ch_6C	OP-7	120.2	1	AA	BB	AA	BB	AA	AA	AA	BB	AA	AA	BB	AA	AA	AA	AA	BB	AA	BB	BB	AA	BB	BB	AB	BB	BB	AA	BB	BB	BB	AA	BB	BB	AA	AA	AA	AA	BB	BB	BB	BB	AA	AA	AA	AB	AA
GMI_ES17_c11186_555	Ch_6C	OP-7	129	1	AA	BB	AA	BB	AA	BB	AA	BB	AA	BB	BB	AA	BB	AA	AA	AA	AA	BB	BB	AA	BB	BB	AA	AA	BB	AA	BB	BB	BB	AA	AA	BB	AA	AA	AA	AA	BB	BB	BB	BB	AA	AA	AA	AB	AA
GMI_ES15_c14129_69	Ch_14D	OP-8	0	2	AA	BB	BB	BB	BB	AA	AA	BB	BB	BB	AA	BB	BB	BB	AA	AA	BB	BB	BB	AA	BB	BB	BB	BB	BB	BB	BB	AA	BB	AA	BB	BB	AA	BB	BB	BB	AA	AA	AA	AA	BB	AA	AA	AB	AA
GMI_ES17_c4266_283	Ch_14D	OP-8	1.1	2	BB	AA	AA	AA	AA	BB	BB	AA	AA	AA	BB	AA	AA	AA	BB	BB	AA	AA	AA	BB	AA	AA	AA	AA	AA	AA	AA	BB	AA	BB	AA	AA	BB	AA	AA	AA	BB	BB	BB	BB	AA	BB	BB	AB	BB
GMI_ES02_lrc37108_772	Ch_14D	OP-8	10.4	2	BB	AA	AA	AA	AA	BB	BB	AA	AA	AA	AA	AA	AA	AA	BB	BB	AA	AA	AA	BB	AA	AA	AA	AA	AA	AA	AA	BB	AA	BB	BB	AA	BB	AA	AA	AA	BB	BB	BB	AA	AA	BB	BB	AB	BB
GMI_ES01_c1537_1127	Ch_14D	OP-8	13.3	1	BB	AA	AA	AA	AA	BB	BB	AA	BB	AA	AA	AA	AA	AA	BB	BB	AA	AA	AA	BB	AA	AA	AA	AA	AA	AA	AA	BB	AA	BB	BB	AA	BB	AA	AA	AA	BB	BB	BB	AA	AA	BB	AA	AB	BB
GMI_ES01_c1307_465	Ch_14D	OP-8	17.5	1	BB	AA	AA	AA	AA	BB	BB	AA	BB	BB	AA	AA	AA	AA	BB	BB	AA	AA	AA	BB	AA	AA	AA	AA	AA	BB	BB	AA	AA	BB	BB	AA	BB	AA	AA	AA	BB	BB	BB	AA	AA	BB	AA	AB	BB
GMI_ES_CC3511_395	Ch_14D	OP-8	20.4	2	AA	BB	BB	BB	AA	AA	AA	BB	AA	AA	BB	BB	BB	BB	AA	AA	BB	BB	BB	AA	BB	BB	BB	BB	BB	AA	AA	BB	BB	AA	AA	BB	AA	BB	AA	BB	AA	BB	AA	BB	BB	AA	BB	AB	AA
GMI_ES02_c10841_857	Ch_14D	OP-8	20.4	2	AA	BB	BB	BB	AA	AA	AA	BB	AA	AA	BB	BB	BB	BB	AA	AA	BB	BB	BB	AA	BB	BB	BB	BB	BB	AA	AA	BB	BB	AA	AA	BB	AA	BB	AA	BB	AA	BB	AA	BB	BB	AA	BB	AB	AA
GMI_ES01_c4491_147	Ch_14D	OP-8	37.7	2	AA	BB	AA	BB	AA	BB	AA	BB	AA	AA	BB	BB	AA	AA	AA	AA	AA	BB	BB	AA	BB	BB	BB	AA	BB	BB	AA	AA	BB	AA	AA	BB	BB	BB	AA	BB	AA	BB	AA	BB	AA	AA	BB	BB	AA
GMI_ES15_c1710_467	Ch_14D	OP-8	43.4	1	AA	BB	AA	AA	AA	BB	AA	AA	AA	AA	BB	BB	AA	AA	AA	AA	AA	BB	BB	AA	BB	BB	BB	AA	BB	BB	AA	AA	BB	AA	AA	BB	BB	BB	AA	BB	AA	BB	AA	BB	AA	AA	BB	BB	AA
GMI_ES15_c6115_586	Ch_14D	OP-8	55.3	2	BB	AA	BB	BB	BB	AA	BB	BB	BB	BB	AA	AA	BB	BB	AA	BB	BB	AA	AA	BB	AA	BB	BB	BB	AA	AA	BB	AA	AA	BB	BB	AA	AA	AB	BB	BB	BB	AA	AA	AA	BB	BB	BB	AA	BB
GMI_ES02_c14555_217	Ch_14D	OP-8	61.8	1	AA	BB	AA	AA	AA	BB	BB	AA	AA	AA	BB	AA	AA	AA	BB	BB	BB	BB	BB	AA	BB	AA	AA	AA	BB	BB	AA	BB	BB	AA	AA	BB	BB	--	AA	AA	AA	BB	BB	BB	AA	AA	AA	BB	AA
GMI_ES01_c17486_304	Ch_14D	OP-8	75.7	1	AA	BB	AA	AA	BB	BB	BB	BB	AA	AA	BB	AA	BB	AA	BB	BB	BB	BB	AA	AA	AA	AA	AA	BB	BB	BB	BB	BB	BB	AA	AA	BB	BB	AA	AA	AA	AA	BB	AA	BB	BB	AA	AA	BB	AA
GMI_ES15_c5315_156	Ch_14D	OP-8	76.8	1	AA	BB	AA	AA	BB	BB	BB	BB	AA	AA	BB	AA	BB	AA	BB	BB	BB	BB	AA	AA	AA	AA	BB	BB	BB	BB	BB	BB	BB	AA	AA	BB	BB	AA	BB	AA	AA	BB	AA	BB	BB	AA	AA	BB	AA
GMI_ES02_c4277_710	Ch_14D	OP-8	79.7	1	BB	AA	BB	BB	AA	AA	AA	AA	BB	BB	AA	BB	AA	BB	AA	AA	AA	AA	BB	BB	BB	BB	AA	AA	AA	BB	AA	AA	AA	AA	BB	AA	BB	BB	AA	BB	BB	AA	BB	AA	AA	BB	BB	AA	BB
GMI_ES15_c4877_111		OP-8	104.1	1	AA	BB	AA	AA	BB	BB	BB	BB	AA	BB	BB	AA	AA	AA	AA	BB	BB	BB	AA	AA	AA	AA	AA	BB	BB	AA	BB	BB	BB	BB	AA	BB	AA	AA	BB	BB	AA	BB	BB	AA	BB	AA	BB	AA	AA
GMI_ES17_c2707_866	Ch_9D	OP-9	0	1	AA	BB	BB	AA	BB	BB	BB	BB	BB	AA	AA	BB	AA	AA	BB	AA	BB	BB	BB	BB	AA	BB	BB	BB	AA	AA	AA	BB	BB	BB	AA	AA	AA	AA	BB	BB	AA	AA	AB	BB	BB	AA	AA	BB	BB
GMI_ES15_c13888_212	Ch_9D	OP-9	3	1	BB	AA	AA	BB	AA	AA	AA	AA	AA	BB	BB	AA	BB	BB	AA	BB	AA	AA	AA	AA	BB	AA	AA	AA	BB	BB	BB	AA	AA	AA	BB	BB	BB	BB	AA	AA	BB	BB	AB	AA	AA	AA	BB	BB	AA
GMI_ES17_c19068_531	Ch_9D	OP-9	8	2	BB	AA	AA	AA	BB	AA	AA	AA	AA	BB	BB	AA	BB	BB	AA	BB	BB	BB	AA	AA	BB	AA	AA	AA	BB	BB	BB	AA	AA	AA	BB	BB	BB	BB	AA	AA	BB	BB	AB	AA	AA	AA	BB	BB	AA
GMI_ES02_c33619_381	Ch_9D	OP-9	22.2	2	AA	BB	BB	BB	AA	BB	BB	BB	BB	AA	AA	BB	BB	AA	AA	AB	BB	AA	BB	BB	BB	BB	BB	BB	AA	AA	AA	BB	BB	AA	AA	AA	AA	AA	BB	BB	AA	AA	AB	AA	BB	AA	AA	AB	BB
GMI_ES15_c5767_361	Ch_9D	OP-9	29.3	2	BB	AA	AA	BB	BB	AA	BB	AA	AA	BB	BB	AA	AA	BB	BB	AB	AA	BB	AA	AA	AA	AA	AA	AA	BB	BB	BB	AA	AA	BB	AA	BB	BB	AA	AA	AA	BB	BB	AB	BB	AA	BB	BB	BB	BB
GMI_ES01_c4929_437	Ch_9D	OP-9	31.1	1	AA	BB	BB	AA	AA	BB	AA	BB	BB	AA	AA	BB	BB	AA	AA	AB	BB	AA	BB	BB	BB	BB	BB	BB	AA	AA	AA	BB	BB	AA	BB	AA	AA	BB	BB	BB	AA	AA	AB	AA	BB	AA	AA	AA	AA
GMI_ES02_c20191_129	Ch_9D	OP-9	31.1	1	AA	BB	BB	AA	AA	BB	AA	BB	BB	AA	AA	BB	BB	AA	AA	AA	BB	AA	BB	BB	BB	BB	BB	BB	AA	AA	AA	BB	BB	AA	BB	AA	AA	BB	BB	BB	AA	AA	AA	AA	BB	AA	AA	AA	AA
GMI_ES15_c14565_407	Ch_9D	OP-9	43	1	AA	BB	BB	AA	AA	AA	BB	BB	BB	AA	BB	BB	BB	BB	AA	AA	AA	AA	BB	AA	BB	AA	AA	AA	AA	AA	AA	BB	BB	AA	BB	AA	AA	BB	BB	BB	AA	BB	AA	BB	BB	BB	AA	AA	AA
GMI_ES15_c9981_469	Ch_9D	OP-9	47.9	2	AA	BB	BB	AA	AA	AA	BB	BB	BB	AA	BB	BB	BB	BB	AA	AA	AA	AA	BB	AA	BB	AA	AA	AA	AA	BB	AA	BB	BB	AA	AA	AA	AA	BB	BB	BB	AA	AA	AA	BB	BB	BB	AA	AA	AA
GMI_ES02_c13447_229	Ch_9D	OP-9	47.9	2	BB	AA	AA	BB	BB	BB	AA	AA	AA	BB	AA	AA	AA	AA	BB	BB	BB	BB	AA	BB	AA	BB	BB	BB	BB	AA	BB	AA	AA	BB	BB	BB	BB	AA	AA	AA	BB	BB	BB	AA	AA	AA	BB	BB	BB
GMI_ES17_c8085_232	Ch_9D	OP-9	55	1	BB	AA	AA	BB	BB	BB	AA	BB	BB	BB	AA	AA	AA	BB	BB	BB	BB	BB	AA	BB	AA	BB	BB	BB	BB	AA	BB	AA	--	BB	BB	BB	BB	AA	AA	AA	BB	BB	BB	AA	AA	AA	BB	AB	AA
GMI_DS_CC9060_176	Ch_9D	OP-9	56.7	2	AA	BB	BB	AA	AA	AA	BB	AA	AA	AA	BB	BB	BB	AA	AA	AA	AA	AA	BB	AA	BB	AA	AA	AA	AA	BB	AA	BB	AB	AA	AA	AA	AA	BB	BB	BB	AA	AA	AA	BB	--	BB	AA	AB	BB
GMI_DS_CC3171_218	Ch_9D	OP-9	56.7	2	AA	BB	BB	AA	AA	AA	BB	AA	AA	AA	BB	BB	BB	AA	AA	AA	AA	AA	BB	AA	BB	AA	AA	AA	AA	BB	AA	BB	AB	AA	AA	AA	AA	BB	BB	BB	AA	AA	AA	BB	BB	BB	AA	AB	BB
GMI_ES02_c31310_407	Ch_9D	OP-9	60.3	2	BB	AA	AA	BB	BB	BB	AA	BB	BB	BB	BB	AA	BB	BB	BB	BB	BB	BB	AA	BB	AA	BB	BB	BB	BB	AA	BB	AA	AB	BB	BB	BB	BB	AA	AA	AA	BB	BB	BB	AA	AA	AA	BB	AB	AA
GMI_ES01_c1475_450	Ch_9D	OP-9	60.3	2	AA	BB	BB	AA	AA	AA	BB	AA	AA	AA	AA	BB	AA	AA	AA	AA	AA	AA	BB	AA	BB	AA	AA	AA	AA	BB	AA	BB	--	AA	AA	AA	AA	BB	BB	BB	AA	AA	AA	BB	BB	BB	AA	AA	BB
GMI_DS_CC5188_127	Ch_9D	OP-9	60.3	2	AA	BB	BB	AA	AA	AA	BB	AA	AA	AA	AA	BB	AA	AA	AA	AA	AA	AA	BB	AA	BB	AA	AA	AA	AA	BB	AA	BB	AA	AA	AA	AA	AA	BB	BB	BB	AA	AA	AA	BB	BB	BB	AA	AA	BB
GMI_ES01_c27945_487	Ch_9D	OP-9	64.6	1	BB	AA	BB	BB	BB	BB	AA	BB	BB	BB	AA	AA	BB	BB	BB	BB	BB	BB	--	AA	AA	BB	BB	BB	BB	AA	BB	AA	AA	BB	BB	BB	BB	AA	AA	AA	BB	BB	BB	AA	AA	AA	BB	AB	AA
GMI_ES15_c497_486	Ch_9D	OP-9	79.2	2	BB	AA	AA	BB	AA	AA	BB	BB	BB	BB	AA	BB	BB	BB	BB	BB	BB	AA	BB	AA	BB	BB	BB	AA	BB	AA	BB	BB	BB	BB	BB	AA	BB	AA	AA	BB	BB	BB	BB	AA	BB	AA	BB	AB	AA
GMI_ES17_c12203_326	Ch_9D	OP-9	101.4	1	AA	BB	BB	AB	AA	BB	BB	BB	AA	AA	BB	AA	BB	AA	AA	AA	AA	BB	AA	BB	AA	AA	AA	BB	AA	BB	BB	AA	AA	AA	AA	BB	AA	BB	BB	BB	BB	BB	AA	AA	AA	BB	AA	BB	AA
GMI_DS_oPt-17923_173	Ch_20D	OP-10	0	1	AA	BB	BB	AA	AA	AA	AA	AA	AA	BB	AA	BB	BB	AB	BB	BB	BB	AA	AA	BB	BB	AA	AA	AA	AA	BB	BB	BB	BB	BB	AA	AA	BB	AA	AA	BB	BB	AA	BB	AA	BB	AA	AA	BB	AA
GMI_DS_A3_39_99	Ch_20D	OP-10	12.6	1	BB	AA	AA	BB	BB	BB	AA	AA	AA	BB	AA	AA	AA	AA	AA	AB	AA	BB	BB	BB	AA	BB	BB	BB	BB	AA	AA	AA	AA	AA	BB	BB	AA	AA	BB	AA	BB	BB	AA	BB	AA	BB	BB	AA	BB
GMI_ES17_lrc20004_472	Ch_20D	OP-10	21.2	1	AA	BB	AA	AA	AA	AA	AA	BB	BB	AA	BB	BB	BB	BB	BB	AA	BB	AA	AA	AA	BB	AA	AA	BB	AA	BB	BB	BB	BB	BB	AA	AA	BB	BB	AA	BB	AA	AA	AA	AA	AA	BB	AA	BB	AA
GMI_ES17_c1429_455	Ch_20D	OP-10	21.2	2	AA	BB	AA	AA	AA	AA	AA	BB	BB	AA	BB	BB	BB	BB	BB	AA	BB	AA	AA	AA	BB	AA	AA	BB	AA	BB	BB	BB	BB	BB	AA	AA	BB	BB	AA	BB	AA	AA	AA	AA	AA	BB	AA	BB	AA
GMI_ES02_c4144_303	Ch_20D	OP-10	21.2	1	BB	AA	BB	BB	BB	BB	BB	AA	AA	BB	AA	AA	AA	AA	AA	BB	AA	BB	BB	BB	AA	BB	BB	AA	BB	AA	AA	AA	AA	AA	BB	BB	AA	AA	BB	AA	BB	BB	BB	BB	BB	AA	BB	AA	BB
GMI_ES17_c11978_361	Ch_20D	OP-10	21.2	2	AA	BB	AA	AA	AA	AA	AA	BB	BB	AA	BB	BB	BB	BB	BB	AA	BB	AA	AA	AA	BB	AA	AA	BB	AA	BB	BB	BB	BB	BB	AA	AA	BB	BB	AA	BB	AA	AA	AA	AA	AA	BB	AA	BB	AA
GMI_ES01_lrc29552_212	Ch_20D	OP-10	27.6	1	AA	BB	BB	AA	AA	AA	AA	BB	AA	AA	BB	BB	BB	BB	BB	AA	AA	AA	AA	AA	AA	AA	AA	BB	BB	BB	BB	BB	BB	BB	AA	AA	BB	BB	BB	BB	BB	AA	AA	AA	AA	BB	AA	BB	AA
GMI_ES15_c2877_179	Ch_20D	OP-10	29.3	1	AA	BB	BB	AA	AA	AA	AA	BB	AA	AA	BB	BB	BB	BB	BB	AA	AA	AA	AA	AA	AA	AA	AA	BB	BB	BB	BB	BB	BB	BB	AA	AA	BB	BB	BB	BB	BB	AA	AA	AA	AA	BB	AA	BB	BB
GMI_DS_CC5507_90	Ch_20D	OP-10	33.5	2	AA	BB	BB	AA	AA	AA	AA	BB	AA	AA	BB	BB	BB	BB	BB	AA	AA	AA	AA	AA	AA	BB	BB	BB	BB	BB	BB	BB	BB	BB	AA	AA	BB	BB	BB	AA	BB	AA	BB	AA	AA	BB	AA	BB	BB
GMI_ES_CC7805_275	Ch_20D	OP-10	35.2	2	AA	BB	BB	AA	AA	AA	AA	BB	AA	AA	BB	BB	BB	BB	BB	BB	AA	BB	AA	AA	AA	BB	BB	BB	BB	BB	BB	BB	BB	BB	BB	AA	BB	BB	BB	AA	BB	AA	BB	AA	AA	BB	AA	BB	BB
GMI_ES15_c4017_310	Ch_20D	OP-10	39.5	1	AA	BB	BB	AA	AA	AA	AA	BB	AA	AA	AA	BB	BB	BB	BB	BB	AA	BB	AA	AA	AA	BB	BB	BB	BB	BB	BB	BB	BB	BB	BB	AA	BB	AA	AA	AA	BB	AA	BB	AA	AA	BB	AA	BB	BB
GMI_ES15_c5599_153	Ch_20D	OP-10	44.6	2	AA	BB	BB	AA	AA	AA	AA	BB	AA	AA	AA	BB	BB	BB	BB	BB	AA	BB	AA	AA	AA	BB	BB	BB	BB	BB	BB	AB	BB	BB	BB	AA	BB	AA	AA	AA	BB	AA	BB	AA	AA	BB	AA	AA	BB
GMI_ES01_c10216_255	Ch_20D	OP-10	44.6	1	AA	BB	BB	AA	AA	AA	AA	BB	AA	AA	AA	BB	BB	BB	BB	BB	AA	BB	AA	AA	AA	BB	BB	BB	BB	BB	BB	AB	BB	BB	BB	AA	BB	AA	AA	AA	BB	AA	BB	AA	AA	BB	AA	AA	BB
GMI_ES_CC8786_368	Ch_20D	OP-10	45.8	2	AA	BB	BB	AA	AA	AA	AA	BB	AA	AA	AA	BB	BB	BB	BB	BB	AA	BB	AA	AA	AA	BB	BB	BB	BB	BB	BB	AB	BB	BB	BB	AA	BB	AA	AA	AA	BB	AA	BB	AA	AA	BB	AA	AA	BB
BA_grs_c8585_235	Ch_20D	OP-10	50.1	2	AA	BB	BB	AA	AA	AA	AA	BB	AA	AA	AA	AA	BB	BB	BB	BB	AA	BB	AA	AA	BB	BB	BB	BB	BB	BB	BB	BB	BB	BB	BB	BB	BB	AA	AA	BB	BB	AA	BB	AA	AA	BB	AA	AA	BB
GMI_ES02_c1946_224	Ch_20D	OP-10	51.8	1	BB	AA	AA	BB	BB	BB	BB	AA	BB	BB	BB	BB	AA	AA	AA	AA	BB	AA	BB	BB	AA	AA	AA	AA	AA	AA	AA	AA	AA	AA	AA	AA	AA	BB	BB	--	AA	BB	AA	BB	BB	AA	BB	BB	AA
GMI_DS_oPt-2653_332	Ch_20D	OP-10	61.2	1	AA	BB	BB	AA	AA	AA	AA	BB	AA	AA	AA	AA	BB	BB	AB	BB	AA	BB	AA	BB	BB	BB	BB	BB	BB	BB	AA	BB	BB	BB	BB	BB	AA	BB	BB	BB	BB	AA	BB	AA	AA	BB	BB	AA	BB
GMI_ES01_c22619_143	Ch_20D	OP-10	61.2	2	BB	AA	AA	BB	BB	BB	BB	AA	BB	BB	BB	BB	AA	AA	BB	AA	BB	AA	BB	AA	AA	AA	AA	AA	AA	AA	BB	AA	AA	AA	AA	AA	BB	AA	AA	AA	AA	BB	AA	BB	BB	AA	AA	BB	AA
GMI_ES_CC17674_57		OP-10	104.4	2	BB	AA	AA	BB	AA	AA	AA	BB	BB	BB	BB	BB	AA	BB	AA	BB	AA	AA	AA	BB	AA	BB	AA	BB	AA	BB	AA	AA	BB	BB	AA	BB	BB	BB	BB	AA	BB	AA	AA	BB	BB	AA	BB	BB	AA
GMI_DS_CC7993_68	Ch_13A	OP-11	0	2	AA	BB	AA	BB	BB	AA	BB	AA	BB	BB	BB	AA	BB	AA	AA	BB	BB	AA	AA	BB	BB	BB	BB	AA	BB	BB	AA	BB	AA	BB	BB	AA	AA	BB	AA	BB	AA	AA	BB	AA	AA	BB	BB	BB	BB
GMI_ES_CC7502_506	Ch_13A	OP-11	0	2	AA	BB	AA	BB	BB	AA	BB	AA	BB	BB	BB	AA	BB	AA	AA	BB	BB	AA	AA	BB	BB	BB	BB	AA	BB	BB	AA	BB	AA	BB	BB	AA	AA	BB	AA	BB	AA	AA	BB	AA	AA	BB	BB	BB	BB
GMI_ES01_c16774_222	Ch_13A	OP-11	3	1	BB	AA	BB	AA	AA	BB	AA	BB	AA	AA	AA	BB	AA	BB	AA	AA	AA	BB	BB	AA	AA	AA	AA	BB	BB	AA	BB	AA	BB	AA	AA	BB	BB	AA	BB	AA	BB	BB	AA	BB	BB	AA	AA	AA	AA
GMI_ES02_c11918_179	Ch_13A	OP-11	4.7	1	BB	AA	BB	AA	AA	BB	AA	BB	AA	AA	AA	BB	BB	BB	AA	AA	AA	BB	BB	AA	AA	AA	AA	BB	BB	AA	BB	AA	BB	AA	AA	BB	BB	AA	BB	AA	BB	BB	AA	BB	BB	AA	AA	AA	AA
GMI_ES02_c14804_736	Ch_13A	OP-11	4.7	1	BB	AA	BB	AA	AA	BB	AA	BB	AA	AA	AA	BB	BB	BB	AA	AA	AA	BB	BB	AA	AA	AA	AA	BB	BB	AA	BB	AA	BB	AA	AA	BB	BB	AA	BB	AA	BB	BB	AA	BB	BB	AA	AA	AA	AA
GMI_ES15_c6341_277	Ch_13A	OP-11	9.7	1	AA	BB	AA	BB	BB	AA	BB	AA	BB	BB	BB	AA	AA	AA	BB	BB	BB	AA	AA	BB	BB	BB	BB	AA	AA	BB	AA	BB	AA	BB	AA	AA	AA	BB	AA	BB	AA	AA	BB	AA	AA	BB	BB	BB	BB
GMI_ES15_c8970_315	Ch_13A	OP-11	10.9	1	BB	AA	BB	AA	AA	BB	AA	BB	AA	AA	AA	BB	BB	BB	AA	AA	AA	BB	BB	AA	AA	AA	AA	BB	BB	AA	BB	AA	BB	AA	BB	BB	BB	AA	BB	AA	BB	BB	AA	BB	BB	AA	AA	AA	AA
GMI_ES01_lrc9332_388	Ch_13A	OP-11	14.6	2	BB	AA	BB	AA	AA	BB	AA	BB	AA	AA	AA	BB	BB	BB	AA	AA	BB	BB	BB	AA	AA	AA	AA	BB	BB	AA	BB	AA	BB	AA	BB	BB	BB	AA	BB	AA	BB	BB	AA	BB	BB	AA	AA	AA	AA
GMI_ES15_c5441_439	Ch_13A	OP-11	21.8	1	BB	AA	AA	AA	AA	BB	AA	BB	AA	AA	AA	BB	BB	BB	AA	AA	BB	BB	BB	AA	AA	AB	AA	AA	BB	AA	BB	AA	AA	AA	BB	BB	BB	AA	AA	AA	BB	BB	AA	BB	BB	AA	AA	AA	AA
GMI_DS_oPt-2385_166	Ch_13A	OP-11	25.5	1	AA	BB	BB	BB	BB	AA	BB	AA	AA	BB	BB	AA	AA	AA	BB	BB	AA	AA	AA	BB	BB	AA	AA	BB	AA	BB	AA	BB	BB	BB	AA	AA	BB	BB	BB	BB	AA	AA	BB	AA	AA	BB	AA	BB	BB
GMI_DS_CC7691_280	Ch_13A	OP-11	25.5	2	AA	BB	BB	BB	BB	AA	BB	AA	AA	BB	BB	AA	AA	AA	BB	BB	AA	AA	AA	BB	BB	AA	AA	BB	AA	BB	AA	BB	BB	BB	AA	AA	BB	BB	BB	BB	AA	AA	BB	AA	AA	BB	AA	BB	BB
GMI_ES01_lrc7807_649	Ch_13A	OP-11	25.5	2	BB	AA	AA	AA	AA	BB	AA	BB	BB	AA	AA	BB	BB	BB	AA	AA	BB	BB	BB	AA	AA	BB	BB	AA	BB	AA	BB	AA	AA	AA	BB	BB	AA	AA	AA	AA	BB	BB	AA	BB	BB	AA	BB	AA	AA
GMI_ES17_lrc11645_145	Ch_13A	OP-11	25.5	2	BB	AA	AA	AA	AA	BB	AA	BB	BB	AA	AA	BB	BB	BB	AA	AA	BB	BB	BB	AA	AA	BB	BB	AA	BB	AA	BB	AA	AA	AA	BB	BB	AA	AA	AA	AA	BB	BB	AA	BB	BB	AA	BB	AA	AA
GMI_ES17_c1926_571	Ch_13A	OP-11	42.5	1	AA	BB	AA	BB	AA	BB	BB	AA	AA	AA	AA	AA	AA	AA	BB	BB	AA	AA	BB	BB	BB	AA	AA	BB	BB	BB	AA	BB	BB	AA	AA	AA	AA	AA	AA	AA	AA	AA	BB	AA	AA	BB	BB	AB	BB
GMI_ES17_c3808_324	Ch_13A	OP-11	46.7	1	BB	AA	BB	AA	BB	AA	AA	BB	BB	BB	BB	BB	BB	BB	AA	AA	BB	BB	AA	AA	AA	BB	BB	AA	AA	AA	BB	AA	AA	BB	BB	BB	BB	BB	BB	BB	BB	BB	AA	BB	BB	AA	AA	AB	BB
GMI_ES_CC7684_273	Ch_13A	OP-11	48.4	2	BB	AA	BB	AA	BB	AA	BB	BB	BB	BB	BB	BB	BB	BB	AA	AA	BB	BB	AA	AA	AA	BB	BB	AA	AA	AA	BB	AA	AA	BB	BB	BB	BB	BB	BB	BB	BB	BB	AA	BB	BB	AA	AA	AB	BB
GMI_ES15_lrc19345_536	Ch_13A	OP-11	53.3	1	AA	BB	AA	BB	AA	BB	AA	AA	AA	AA	AA	AA	AA	AA	BB	BB	AA	AA	BB	BB	AA	AA	AA	BB	BB	BB	AA	BB	BB	AA	AA	BB	AA	AA	AA	AA	AA	AA	BB	AA	AA	BB	BB	AA	AA
GMI_ES02_c27723_426	Ch_13A	OP-11	53.3	1	AA	BB	AA	BB	AA	BB	AA	AA	AA	AA	AA	AA	AA	AA	BB	BB	AA	AA	BB	BB	AA	AA	AA	BB	BB	AB	AA	BB	BB	AA	AA	BB	AA	AA	AA	AA	AA	AA	BB	AA	AA	BB	BB	AA	AA
GMI_ES02_lrc20576_405	Ch_13A	OP-11	53.3	2	BB	AA	BB	AA	BB	AA	BB	BB	BB	BB	BB	BB	BB	BB	AA	AA	BB	BB	AA	AA	BB	BB	BB	AA	AA	AA	BB	AA	AA	BB	BB	AA	BB	BB	BB	BB	BB	BB	AA	BB	BB	AA	AA	BB	BB
GMI_ES17_c5762_827	Ch_1C	OP-12	0	2	BB	AA	BB	BB	AA	BB	AA	AA	BB	AA	AA	AA	AA	BB	BB	BB	AB	AA	BB	BB	AA	AA	AA	BB	AA	AA	BB	AA	AA	AA	BB	AA	BB	AA	AA	BB	AA	AA	AA	AA	AA	BB	AA	BB	AA
GMI_ES15_c285_271	Ch_1C	OP-12	4.3	1	AA	BB	AA	AA	BB	AA	BB	BB	AA	BB	BB	BB	BB	AA	AA	AA	AB	BB	AA	AA	BB	AA	BB	AA	BB	BB	BB	BB	BB	BB	AA	BB	BB	BB	BB	AA	BB	BB	BB	BB	BB	AA	BB	AA	BB
GMI_ES01_c10387_303	Ch_1C	OP-12	16.5	2	BB	AA	BB	BB	AA	BB	BB	AA	BB	AA	AA	AA	AA	BB	BB	AA	AB	AA	BB	BB	AA	BB	AA	AA	AA	AA	AA	AA	BB	AA	BB	AA	AA	AA	AA	BB	AA	BB	AA	AA	AA	AA	AA	BB	AA
GMI_ES02_c15481_563	Ch_21D	OP-12	52.1	1	BB	AA	AA	BB	BB	AA	BB	AA	AA	AA	AA	AA	AA	BB	BB	BB	BB	AA	AA	AA	AA	BB	BB	AA	BB	AA	AA	BB	AA	AA	AA	BB	AA	BB	BB	AA	BB	BB	AA	AA	AA	AA	BB	BB	AB
GMI_ES01_c15405_389	Ch_21D	OP-12	68.3	1	AA	BB	BB	AA	BB	BB	BB	BB	BB	BB	AA	BB	BB	AA	AA	AA	AA	BB	BB	BB	AA	AA	AA	BB	AA	BB	AA	AA	AA	AA	BB	AA	BB	AA	AA	BB	AA	AA	BB	AA	BB	BB	AA	AA	AA
GMI_DS_CC7370_52	Ch_21D	OP-12	69.4	2	AA	BB	BB	AA	BB	BB	BB	BB	BB	BB	AA	BB	BB	AA	AA	AA	AA	BB	BB	BB	AA	AA	AA	BB	AA	BB	AA	AA	AA	AA	BB	AA	BB	AA	AA	BB	AA	AA	BB	AA	BB	AA	AA	AA	AA
GMI_ES17_c5832_342	Ch_21D	OP-12	69.4	2	BB	--	--	BB	--	--	--	--	--	--	BB	--	--	BB	BB	BB	BB	--	--	--	BB	BB	BB	--	BB	--	BB	BB	BB	BB	--	BB	--	BB	BB	--	BB	BB	--	BB	--	BB	BB	BB	BB
GMI_DS_CC9316_186	Ch_21D	OP-12	73.6	2	AA	BB	BB	AA	BB	BB	BB	BB	BB	BB	AA	BB	BB	AA	AA	AA	AA	BB	BB	BB	AA	AA	AA	BB	AA	BB	AA	AA	AA	AA	BB	AA	BB	AA	AA	BB	AA	AA	BB	AA	BB	AA	AA	AA	AA
GMI_ES_CC12468_66	Ch_21D	OP-12	78.6	2	BB	AA	AA	BB	AA	AA	AA	AA	AA	AA	BB	BB	AA	BB	BB	BB	BB	AA	AA	AA	BB	BB	BB	BB	BB	AA	BB	BB	BB	BB	AA	BB	BB	BB	BB	AA	BB	AA	AA	BB	AA	BB	BB	BB	BB
GMI_ES17_c3975_209	Ch_21D	OP-12	98.8	1	BB	AA	AA	BB	AA	BB	AA	BB	AA	BB	BB	BB	AA	BB	AA	BB	AA	BB	AA	BB	BB	AA	AA	BB	BB	BB	BB	AA	BB	BB	AA	BB	BB	BB	BB	BB	BB	AA	AA	BB	AA	BB	AA	BB	BB
GMI_ES_CC2716_392	Ch_16A	OP-13	0	2	AA	BB	BB	BB	BB	AA	BB	BB	AA	AA	BB	BB	BB	BB	AA	BB	BB	AA	BB	BB	AA	AA	AA	BB	BB	AA	BB	AA	BB	AA	BB	AA	BB	BB	BB	AA	BB	BB	AA	AA	AA	AA	AA	BB	BB
GMI_ES02_c3206_293	Ch_16A	OP-13	15.7	1	AA	BB	BB	BB	BB	AA	BB	BB	AA	AA	AA	AA	BB	BB	AA	BB	BB	AA	AA	AA	AA	AA	AA	BB	BB	AA	AA	AA	BB	AA	BB	AA	BB	BB	AA	AA	AA	BB	AA	BB	AA	AA	AA	BB	BB
GMI_ES01_c1725_728	Ch_16A	OP-13	19.3	1	AA	BB	BB	BB	BB	AA	BB	BB	AA	AA	AA	AA	BB	BB	BB	BB	BB	AA	AA	BB	AA	AA	AA	BB	BB	AA	AA	AA	BB	AA	BB	AA	BB	BB	AA	BB	AA	BB	AA	BB	AA	AA	AA	BB	AA
GMI_ES01_c7970_395	Ch_16A	OP-13	20.4	1	BB	AA	AA	AA	AA	BB	AA	AA	BB	BB	BB	BB	AA	AA	AA	AA	AA	BB	BB	AA	BB	BB	BB	AA	AA	BB	BB	BB	AA	BB	AA	BB	AA	AA	BB	AA	BB	AA	BB	BB	BB	BB	BB	AA	BB
GMI_ES01_c18017_440	Ch_16A	OP-13	21.5	1	AA	BB	BB	BB	BB	AA	BB	BB	AA	AA	AA	AA	BB	BB	BB	BB	BB	AA	AA	BB	AA	AA	AA	BB	BB	AA	AA	AA	BB	AA	BB	AA	BB	BB	AA	BB	AA	BB	AA	AA	AA	AA	AA	BB	AA
GMI_ES17_c968_903	Ch_16A	OP-13	21.5	2	AA	BB	BB	BB	BB	AA	BB	BB	AA	AA	AA	AA	BB	BB	BB	BB	BB	AA	AA	BB	AA	AA	AA	BB	BB	AA	AA	AA	BB	AA	BB	AA	BB	BB	AA	BB	AA	BB	AA	AA	AA	AA	AA	BB	AA
GMI_ES15_c7719_163	Ch_16A	OP-13	23.8	1	BB	AA	AA	AA	AA	BB	AA	AA	BB	BB	BB	BB	AA	AA	AA	AA	AA	BB	BB	AA	BB	BB	BB	AA	AA	BB	BB	BB	AA	BB	AA	BB	AA	AA	BB	AA	BB	AA	BB	BB	BB	BB	BB	AA	BB
GMI_ES17_c17558_304	Ch_16A	OP-13	26.2	1	AA	BB	BB	AA	BB	AA	BB	BB	AA	AA	AA	AA	BB	BB	BB	BB	BB	AA	AA	BB	AA	AA	AA	BB	BB	AA	AA	BB	BB	AA	BB	AA	BB	BB	AA	BB	AA	BB	AA	AA	AA	AA	AA	BB	AA
GMI_ES17_c10073_640	Ch_16A	OP-13	36.4	2	AA	BB	BB	AA	AA	BB	BB	AA	AA	AA	AA	AA	BB	BB	BB	BB	BB	AA	AA	BB	AA	AA	AA	AA	BB	AA	AA	BB	AA	AA	AA	AA	BB	AA	AA	BB	AA	BB	AA	AA	AA	AA	AA	AB	AA
GMI_ES15_c4222_543	Ch_16A	OP-13	39.4	1	BB	AA	AA	BB	BB	AA	AA	BB	BB	BB	BB	BB	AA	AA	AA	AA	AA	BB	BB	AA	BB	BB	BB	BB	AA	BB	BB	AA	BB	BB	BB	AA	AA	BB	BB	AA	BB	AA	BB	BB	BB	BB	AA	AA	BB
GMI_ES02_c35886_610		OP-13	71.1	2	BB	AA	AA	AA	BB	AA	AA	BB	BB	AB	AA	BB	AA	AA	AA	AA	BB	BB	BB	BB	AA	AA	AA	BB	AA	AA	AA	AA	BB	AA	BB	AA	AA	BB	BB	BB	AA	AA	BB	BB	AA	AA	AA	AA	BB
GMI_ES15_c5373_409		OP-13	72.2	2	BB	AA	AA	AA	BB	AA	AA	BB	BB	AB	AA	BB	AA	AA	AA	AA	BB	BB	BB	BB	AA	AA	AA	BB	AA	AA	AA	AA	BB	AA	BB	AA	AA	BB	BB	BB	AA	AA	BB	BB	AA	AA	AA	AA	AA
GMI_ES17_c7914_290	Ch_15A	OP-14	0	1	AA	BB	AA	BB	AA	AA	AA	AA	AA	BB	AA	BB	BB	BB	BB	AA	AA	BB	BB	BB	AA	BB	BB	AA	AB	BB	BB	AA	BB	BB	AA	BB	BB	BB	AA	AA	AA	BB	BB	BB	AA	BB	AA	AA	AA
GMI_ES01_c8445_691	Ch_15A	OP-14	15.4	2	BB	AA	BB	AA	BB	AA	BB	BB	BB	AA	BB	AA	AA	AA	AA	BB	BB	BB	AA	AA	AB	AA	AA	BB	AA	AA	AA	AA	AA	AA	BB	AA	AA	AA	BB	AA	BB	AA	AA	AA	BB	AA	BB	BB	AA
GMI_DS_oPt-12128_39	Ch_15A	OP-14	15.4	1	BB	AA	BB	AA	BB	AA	BB	BB	BB	AA	BB	AA	AA	AA	AA	BB	BB	BB	AA	AA	AB	AA	AA	BB	AA	AA	AA	AA	AA	AA	BB	AA	AA	AA	BB	AA	BB	AA	AA	AA	BB	AA	BB	BB	AA
GMI_ES17_c8444_506	Ch_15A	OP-14	30.5	2	BB	AA	BB	AA	BB	AA	BB	BB	BB	AA	BB	BB	AA	AA	BB	AA	BB	BB	AA	AA	AA	AA	AA	BB	AA	BB	AA	BB	AA	AA	BB	BB	AA	AA	AA	AA	BB	AA	AA	AA	AA	BB	AA	AB	BB
GMI_ES01_c9910_138	Ch_15A	OP-14	34.7	2	AA	BB	AA	BB	AA	BB	AA	AA	AA	BB	AA	AA	BB	BB	AA	BB	AA	AA	BB	BB	BB	BB	BB	AA	BB	AA	BB	AA	BB	AA	AA	AA	AA	BB	BB	AA	AA	AA	BB	BB	BB	AA	BB	AB	AA
GMI_ES17_c5162_445	Ch_15A	OP-14	35.8	2	BB	AA	BB	AA	BB	AA	BB	BB	BB	AA	BB	BB	AA	AA	BB	AA	BB	BB	AA	AA	AA	AA	AA	BB	AA	BB	AA	BB	AA	BB	BB	BB	BB	AA	BB	BB	BB	BB	AA	AA	AA	BB	AA	AB	BB
GMI_ES01_c4288_461	Ch_15A	OP-14	35.8	1	AA	BB	AA	BB	AA	BB	AA	AA	AA	BB	AA	AA	BB	BB	AA	BB	AA	AA	BB	BB	BB	BB	BB	AA	BB	AA	BB	AA	BB	AA	AA	AA	AA	BB	AA	AA	AA	AA	BB	BB	BB	AA	BB	AB	AA
GMI_ES_CC6557_563	Ch_15A	OP-14	39.4	2	AA	BB	AA	BB	AA	BB	AA	AA	AA	BB	AA	AA	BB	BB	AA	BB	BB	AA	BB	BB	AA	BB	BB	AA	BB	AA	BB	AA	BB	AA	AA	AA	AA	BB	AA	AA	AA	BB	BB	BB	BB	AA	BB	AB	AA
GMI_ES15_c2822_528	Ch_15A	OP-14	42.3	2	BB	AA	BB	AA	AA	AA	BB	BB	BB	AA	BB	BB	AA	AA	BB	AA	AA	BB	AA	AA	BB	AA	AA	BB	AA	BB	AA	BB	AA	BB	BB	BB	BB	AA	AA	BB	AA	AA	AA	BB	AA	BB	AA	AB	BB
GMI_ES17_c17722_121	Ch_15A	OP-14	51.1	1	AA	BB	AA	BB	BB	AA	AA	AA	AA	BB	AA	AA	BB	BB	BB	BB	BB	AA	BB	BB	AA	BB	BB	AA	AA	AA	BB	AA	AA	AA	AA	AA	AA	BB	BB	AA	BB	BB	BB	AA	AA	AA	BB	BB	AA
GMI_ES01_c14001_299	Ch_15A	OP-14	57.6	1	AA	BB	AA	BB	BB	AA	AA	AA	BB	BB	AA	AA	BB	BB	BB	BB	BB	AA	AA	BB	AA	AA	AA	AA	AA	AA	BB	AA	AA	AA	AA	AA	AA	BB	BB	AA	BB	BB	BB	AA	AA	AA	BB	BB	AA
GMI_ES02_c23736_166	Ch_15A	OP-14	71.5	1	AA	BB	AA	BB	BB	AA	AA	AA	BB	BB	AA	AA	BB	BB	BB	BB	BB	AA	BB	BB	BB	BB	BB	AA	AA	BB	BB	BB	BB	AA	AA	AA	BB	BB	BB	AA	BB	BB	BB	AA	AA	BB	BB	BB	AA
GMI_DS_oPt-16541_253	Ch_12D	OP-15	0	1	BB	AA	BB	BB	BB	BB	BB	BB	AA	AA	BB	AA	BB	AA	AA	AA	BB	BB	AA	BB	AA	AA	BB	BB	BB	BB	BB	AA	AA	AA	BB	BB	AA	AA	BB	AA	AA	BB	BB	AA	BB	AA	BB	BB	BB
GMI_ES15_c337_508	Ch_4C	OP-15	46.2	1	BB	AA	AA	BB	BB	BB	BB	AA	AA	BB	BB	AA	BB	AA	AA	AA	AA	BB	BB	BB	AA	AA	AA	BB	BB	BB	BB	AA	AA	AA	BB	BB	AA	AA	AA	AA	BB	AA	BB	AA	AA	BB	BB	AA	AB
GMI_ES17_c7355_434	Ch_4C	OP-15	53.6	1	AA	BB	BB	AB	AA	AA	AA	BB	BB	AA	AA	BB	AA	BB	AA	BB	AA	AA	AA	AA	BB	BB	BB	AA	AA	AA	AA	BB	BB	AA	AA	AA	BB	BB	BB	BB	AA	BB	AA	BB	AA	AA	AA	BB	BB
GMI_ES02_c933_584	Ch_4C	OP-15	57.4	1	AA	BB	BB	AB	AA	AA	AA	BB	BB	AA	AA	AB	AA	BB	AA	BB	AA	AA	AA	AA	AA	AA	AA	AA	AA	AA	AA	BB	BB	AA	AA	AA	BB	BB	BB	BB	AA	BB	AA	BB	AA	AA	AA	BB	BB
GMI_ES01_c515_543	Ch_4C	OP-15	68.1	1	AA	BB	BB	AB	AA	AA	AA	BB	BB	BB	AA	AB	AA	BB	AA	BB	BB	BB	AA	AA	AA	AA	AA	AA	AA	AA	AA	BB	AA	AA	AA	AA	BB	BB	BB	BB	AA	BB	AA	BB	AA	AA	AA	BB	BB
GMI_ES_CC2132_361	Ch_4C	OP-15	79.6	2	AA	BB	AA	BB	BB	AA	AA	BB	BB	BB	AA	--	BB	BB	AA	BB	BB	BB	AA	AA	AA	AA	AA	AA	AA	AA	AA	AA	AA	AA	AA	AA	BB	AA	BB	BB	AA	BB	AA	AA	AA	AA	AA	BB	BB
GMI_DS_A3_213_352	Ch_4C	OP-15	82.6	1	AA	BB	AA	BB	BB	BB	AA	BB	BB	BB	AA	BB	BB	BB	AA	BB	AA	BB	AA	AA	AA	BB	BB	AA	AA	AA	AA	AA	AA	AA	AA	AA	BB	AA	BB	BB	AA	BB	AA	AA	AA	AA	AA	BB	BB
GMI_ES15_c222_568	Ch_4C	OP-15	84.3	1	BB	AA	BB	AA	AA	AA	BB	AA	AA	AA	BB	AA	AA	AA	BB	AA	BB	AA	BB	BB	AA	AA	AA	AA	BB	BB	BB	BB	BB	BB	BB	BB	AA	BB	AA	AA	BB	AA	BB	BB	AA	BB	BB	AA	AA
GMI_DS_CC11029_65	Ch_4C	OP-15	85.4	2	BB	AA	BB	AA	AA	AA	BB	AA	AA	AA	BB	AA	AA	AA	BB	AA	BB	AA	BB	BB	AA	AA	AA	AA	BB	BB	BB	BB	BB	BB	BB	BB	AA	BB	AA	AA	BB	AA	BB	BB	AA	BB	BB	AA	AA
GMI_DS_CC6822_86	Ch_3C	OP-16	0	2	AA	BB	BB	BB	BB	AA	AA	BB	BB	BB	AA	BB	BB	BB	BB	AA	AA	BB	BB	AA	AA	BB	BB	AA	BB	BB	AA	BB	AA	AA	BB	BB	BB	AA	BB	BB	BB	BB	BB	AA	BB	BB	AA	BB	BB
GMI_ES15_c10103_419	Ch_3C	OP-16	2.4	1	AA	BB	BB	BB	BB	AA	AA	BB	BB	BB	BB	BB	BB	BB	BB	AA	AA	BB	BB	AA	AA	BB	BB	AA	BB	BB	AA	BB	AA	AA	BB	BB	BB	AA	BB	BB	BB	BB	BB	AA	BB	BB	AA	BB	AA
GMI_ES02_c21781_486	Ch_3C	OP-16	6.7	1	BB	AA	AA	AA	AA	BB	BB	AA	AA	AA	AA	AA	AA	AA	AA	BB	BB	AA	AA	BB	BB	AA	AA	BB	AA	BB	BB	AA	BB	BB	AA	AA	AA	BB	BB	AA	AA	AA	AA	AA	AA	AA	BB	AA	BB
GMI_ES02_c31937_212	Ch_3C	OP-16	6.7	1	BB	AA	AA	AA	AA	BB	BB	AA	AA	AA	AA	AA	AA	AA	AA	BB	BB	AA	AA	BB	BB	AA	AA	BB	AA	BB	BB	AA	BB	BB	AA	AA	AA	BB	BB	AA	AA	AA	AA	AA	AA	AA	BB	AA	BB
GMI_ES01_c4371_166	Ch_3C	OP-16	7.8	2	AA	BB	BB	BB	BB	AA	AA	BB	AB	BB	BB	BB	BB	BB	BB	AA	AA	BB	BB	AA	AA	BB	BB	AA	BB	AA	AA	BB	AA	AA	BB	BB	BB	AA	AA	BB	BB	BB	BB	BB	BB	BB	AA	BB	AA
GMI_ES01_c13663_212	Ch_3C	OP-16	7.8	1	AA	BB	BB	BB	BB	AA	AA	BB	BB	BB	BB	BB	BB	BB	BB	AA	AA	BB	BB	AA	AA	BB	BB	AA	BB	AA	AA	BB	AA	AA	BB	BB	BB	AA	AA	BB	BB	BB	BB	BB	BB	BB	AA	BB	AA
GMI_ES01_lrc13031_95	Ch_3C	OP-16	7.8	1	BB	AA	AA	AA	AA	BB	BB	AA	AA	AA	AA	AA	AA	--	AA	BB	BB	AA	AA	BB	BB	AA	AB	BB	AA	BB	BB	AA	BB	BB	AA	AA	AA	BB	BB	AA	AA	AA	AB	AA	AA	AA	BB	AA	BB
GMI_ES01_c2879_300	Ch_3C	OP-16	7.8	1	BB	AA	AA	AA	AA	BB	BB	AA	AA	AA	AA	AA	AA	AA	AA	BB	BB	AA	AA	BB	BB	AA	AA	BB	AA	BB	BB	AA	BB	BB	AA	AA	AA	BB	BB	AA	AA	AA	AA	AA	AA	AA	BB	AA	BB
GMI_ES02_c11794_636	Ch_3C	OP-16	9.5	2	BB	AA	AA	AA	AA	BB	BB	AA	AA	AA	AA	AA	AA	AA	AA	BB	BB	AA	AA	BB	BB	AA	AA	BB	AA	BB	BB	AA	BB	BB	AA	AA	AA	BB	BB	AA	AA	AA	AA	AA	AA	AA	BB	AA	BB
GMI_ES_CC14804_235	Ch_3C	OP-16	14.1	2	AA	BB	BB	BB	BB	AA	AA	BB	BB	BB	BB	BB	BB	BB	AA	AA	AA	BB	BB	AA	AA	BB	BB	AA	BB	AA	AA	BB	AA	AA	BB	BB	BB	AA	AA	BB	BB	BB	AA	BB	BB	BB	AA	BB	AA
GMI_ES01_c15886_573	Ch_3C	OP-16	17	1	BB	AA	AA	AA	AA	BB	BB	AA	AA	AA	BB	AA	AA	AA	BB	BB	BB	AA	AA	BB	BB	AA	AA	BB	AA	BB	BB	AA	BB	BB	AA	AA	AA	BB	BB	AA	AA	AA	BB	BB	AA	AA	BB	BB	BB
GMI_ES17_c12067_507	Ch_3C	OP-16	20.6	2	BB	AA	AA	AA	AA	BB	BB	AA	AA	AA	BB	AA	AA	AA	BB	BB	BB	AA	AB	BB	BB	AA	AA	BB	AA	BB	BB	AA	BB	BB	AA	AA	AA	BB	BB	AA	AA	AA	BB	BB	AA	AA	BB	BB	BB
GMI_ES02_c2554_426	Ch_3C	OP-16	26.3	1	AA	BB	BB	BB	BB	AA	AA	BB	AA	BB	AA	BB	BB	BB	AA	AA	AA	BB	AB	AA	AA	BB	BB	AA	BB	AA	AA	BB	AA	AA	BB	BB	BB	AA	AA	BB	BB	BB	AA	AA	BB	BB	BB	AA	BB
GMI_ES_CC4334_304	Ch_2C	OP-17	0	2	AA	BB	BB	AA	AA	AA	AA	AA	AA	AA	BB	BB	AA	BB	BB	BB	BB	AA	AA	BB	BB	BB	BB	AA	AA	BB	BB	AA	AA	AA	BB	BB	AA	BB	AA	AA	BB	AA	BB	AA	BB	AA	BB	AA	AA
GMI_ES01_c13403_102	Ch_2C	OP-17	10.1	1	BB	AA	AA	BB	BB	BB	AA	BB	BB	BB	AA	AA	BB	AA	AA	BB	AA	BB	BB	AA	AA	AA	AA	BB	BB	AA	BB	BB	BB	BB	AA	BB	BB	AA	BB	BB	BB	AA	AA	BB	BB	BB	AA	BB	BB
GMI_ES17_c3291_859	Ch_2C	OP-17	22	2	AA	BB	AA	AA	AA	AA	BB	AA	BB	AA	BB	BB	AA	BB	BB	AA	BB	AA	AA	BB	AA	BB	BB	AA	AA	BB	AA	AA	BB	BB	BB	AA	AA	AA	BB	AA	AA	BB	BB	AA	AA	AA	BB	AA	AA
GMI_ES17_c3418_95	Ch_2C	OP-17	22	1	BB	AA	BB	BB	BB	BB	AA	BB	AA	BB	AA	AA	BB	AA	AA	BB	AA	BB	BB	AA	BB	AA	AA	BB	BB	AA	BB	BB	AA	AA	AA	BB	BB	BB	AA	BB	BB	AA	AA	BB	BB	BB	AA	BB	BB
GMI_ES_CC6708_301	Ch_2C	OP-17	35.7	2	AA	BB	AA	AA	BB	AA	BB	AA	BB	AA	AA	AA	AA	AA	BB	AA	BB	AA	AA	BB	AA	BB	BB	BB	AA	BB	AA	BB	AA	BB	BB	AA	BB	AA	BB	BB	AA	BB	AA	AA	BB	AA	BB	AA	AA
GMI_ES15_c2110_730	Ch_2C	OP-17	38.6	1	AA	BB	AA	AA	BB	AA	BB	AA	BB	AA	AA	AA	AA	AA	BB	AA	BB	AA	AA	BB	AA	BB	BB	BB	AA	BB	AA	BB	AA	BB	BB	AA	BB	AA	BB	BB	AA	AA	AA	BB	BB	AA	BB	AA	AA
GMI_ES15_c4387_160	Ch_2C	OP-17	43.5	2	BB	AA	AA	BB	AA	BB	AA	BB	AA	BB	BB	BB	BB	BB	AA	BB	AA	BB	BB	AA	BB	AA	AA	AA	BB	AA	BB	AA	BB	AA	AA	BB	BB	BB	AA	AA	BB	BB	BB	BB	AA	BB	AA	BB	BB
GMI_ES15_c4231_158	Ch_2C	OP-17	43.5	1	BB	AA	AA	BB	AA	BB	AA	BB	AA	BB	BB	BB	BB	BB	AA	BB	AA	BB	BB	AA	BB	AA	AA	AA	BB	AA	BB	AA	BB	AA	AA	BB	BB	BB	AA	AA	BB	BB	BB	BB	AA	BB	AA	BB	BB
GMI_ES_CC13637_173	Ch_2C	OP-17	43.5	2	BB	AA	AA	BB	AA	BB	AA	BB	AA	BB	BB	BB	BB	BB	AA	BB	AA	BB	BB	AA	BB	AA	AA	AA	BB	AA	BB	AA	BB	AA	AA	BB	BB	BB	AA	AA	BB	BB	BB	BB	AA	BB	AA	BB	BB
GMI_DS_CC5529_175	Ch_2C	OP-17	43.5	2	BB	AA	AA	BB	AA	BB	AA	BB	AA	BB	BB	BB	BB	BB	AA	BB	AA	BB	BB	AA	BB	AA	AA	AA	BB	AA	BB	AA	BB	AA	AA	BB	BB	BB	AA	AA	BB	BB	BB	BB	AA	BB	AA	BB	BB
GMI_ES15_c7666_522	Ch_2C	OP-17	43.5	2	BB	AA	AA	BB	AA	BB	AA	BB	AA	BB	BB	BB	BB	BB	AA	BB	AA	BB	BB	AA	BB	AA	AA	AA	BB	AA	BB	AA	BB	AA	AA	BB	BB	BB	AA	AA	BB	BB	BB	BB	AA	BB	AA	BB	BB
GMI_ES_CC3989_242	Ch_2C	OP-17	43.5	2	BB	AA	AA	BB	AA	BB	AA	BB	AA	BB	BB	BB	BB	BB	AA	BB	AA	BB	BB	AA	BB	AA	AA	AA	BB	AA	BB	AA	BB	AA	AA	BB	BB	BB	AA	AA	BB	BB	BB	BB	AA	BB	AA	BB	BB
GMI_ES15_c2996_540	Ch_2C	OP-17	43.5	2	BB	AA	AA	BB	AA	BB	AA	BB	AA	BB	BB	BB	BB	BB	AA	BB	AA	BB	BB	AA	BB	AA	AA	AA	BB	AA	BB	AA	BB	AA	AA	BB	BB	BB	AA	AA	BB	BB	BB	BB	AA	BB	AA	BB	BB
GMI_ES02_c8845_199	Ch_2C	OP-17	43.5	1	BB	AA	AA	BB	AA	BB	AA	BB	AA	BB	BB	BB	BB	BB	AA	BB	AA	BB	BB	AA	BB	AA	AA	AA	BB	AA	BB	AA	BB	AA	AA	BB	BB	BB	AA	AA	BB	BB	BB	BB	AA	BB	AA	BB	BB
GMI_ES_CC7315_292	Ch_2C	OP-17	43.5	2	AA	BB	BB	AA	BB	AA	BB	AA	BB	AA	AA	AA	AA	AA	BB	AA	BB	AA	AA	BB	AA	BB	BB	BB	AA	BB	AA	BB	AA	BB	BB	AA	AA	AA	BB	BB	AA	AA	AA	AA	BB	AA	BB	AA	AA
GMI_ES15_c6925_619	Ch_2C	OP-17	43.5	1	AA	BB	BB	AA	BB	AA	BB	AA	BB	AA	AA	AA	AA	AA	BB	AA	BB	AA	AA	BB	AA	BB	BB	BB	AA	BB	AA	BB	AA	BB	BB	AA	AA	AA	BB	BB	AA	AA	AA	AA	BB	AA	BB	AA	AA
GMI_ES17_lrc20311_707	Ch_2C	OP-17	43.5	1	AA	BB	BB	AA	BB	AA	BB	AA	BB	AA	AA	AA	AA	AA	BB	AA	BB	AA	AA	BB	AA	BB	BB	BB	AA	BB	AA	BB	AA	BB	BB	AA	AA	AA	BB	BB	AA	AA	AA	AA	BB	AA	BB	AA	AA
GMI_ES17_c4200_911	Ch_2C	OP-17	43.5	2	AA	BB	BB	AA	BB	AA	BB	AA	BB	AA	AA	AA	AA	AA	BB	AA	BB	AA	AA	BB	AA	BB	BB	BB	AA	BB	AA	BB	AA	BB	BB	AA	AA	AA	BB	BB	AA	AA	AA	AA	BB	AA	BB	AA	AA
GMI_ES_CC10804_287	Ch_2C	OP-17	43.5	2	AA	BB	BB	AA	BB	AA	BB	AA	BB	AA	AA	AA	AA	AA	BB	AA	BB	AA	AA	BB	AA	BB	BB	BB	AA	BB	AA	BB	AA	BB	BB	AA	AA	AA	BB	BB	AA	AA	AA	AA	BB	AA	BB	AA	AA
GMI_ES17_c7296_694	Ch_2C	OP-17	43.5	1	AA	BB	BB	AA	BB	AA	BB	AA	BB	AA	AA	AA	AA	AA	BB	AA	BB	AA	AA	BB	AA	BB	BB	BB	AA	BB	AA	BB	AA	BB	BB	AA	AA	AA	BB	BB	AA	AA	AA	AA	BB	AA	BB	AA	AA
GMI_ES_CC3284_453	Ch_2C	OP-17	43.5	2	BB	AA	AA	BB	AA	BB	AA	BB	AA	BB	BB	BB	BB	BB	AA	BB	AA	BB	BB	AA	BB	AA	AA	AA	BB	AA	BB	AA	BB	AA	AA	BB	BB	BB	AA	AA	BB	BB	BB	BB	AA	BB	AA	BB	BB
GMI_ES15_c6329_461		OP-17	66.9	1	BB	AA	AA	BB	AA	BB	BB	AA	BB	BB	BB	AA	AA	BB	AA	AA	BB	AA	BB	BB	BB	BB	BB	BB	BB	AA	BB	BB	BB	AA	BB	BB	BB	BB	BB	AA	BB	BB	AA	BB	AA	BB	AA	AB	BB
GMI_ES17_c3844_181	Ch_10D-F-2	OP-17	82	1	AA	BB	BB	AA	BB	AA	BB	AA	AA	AA	AA	BB	BB	BB	AA	BB	AA	BB	AA	AA	AA	AA	AA	AA	AA	BB	AA	AA	AA	BB	AA	AA	BB	AA	AA	AA	AA	AA	AA	AB	AA	AA	BB	AB	BB
GMI_ES02_c911_580	Ch_10D-F-3	OP-17	85.7	1	AA	BB	BB	AA	BB	AA	AA	AA	AA	AA	AA	BB	BB	BB	AA	BB	AA	BB	AA	AA	AA	AA	AA	AA	AA	BB	BB	BB	AA	BB	AA	AA	BB	BB	AA	AA	AA	AA	AA	AB	AA	AA	BB	BB	BB
GMI_ES17_c12316_291	Ch_8A	OP-18	0	1	AA	BB	BB	BB	BB	BB	BB	AB	BB	AA	BB	AA	BB	BB	BB	AA	AA	AA	BB	AA	AA	BB	BB	BB	AA	BB	BB	BB	BB	AA	BB	AA	AA	AA	BB	AA	BB	BB	BB	AA	AA	BB	BB	BB	BB
GMI_ES01_c15628_381	Ch_8A	OP-18	1.7	1	BB	AA	AA	AA	AA	AA	AA	AA	AA	BB	AA	BB	AA	AA	AA	BB	BB	BB	AA	BB	BB	AA	AA	AA	BB	AA	AA	AA	AA	BB	AA	BB	BB	BB	AA	BB	AA	AA	AA	BB	BB	AA	AA	AA	AA
GMI_ES02_c3577_672	Ch_8A	OP-18	2.8	1	BB	AA	AA	AA	AA	AA	AA	AA	AA	BB	AA	BB	AA	AA	BB	BB	BB	BB	AA	BB	BB	AA	AA	AA	BB	AA	AA	AA	AA	AA	AA	BB	BB	BB	AA	BB	AA	AA	AA	BB	BB	AA	AA	AA	AA
GMI_ES01_c1638_111	Ch_8A	OP-18	7.8	2	BB	AA	AA	BB	AA	AA	AA	AA	AA	BB	AA	BB	AA	BB	BB	BB	AB	BB	AA	BB	BB	AA	AA	AA	BB	AA	BB	BB	AA	AA	AA	BB	AA	BB	AA	BB	AA	AA	AA	BB	BB	AA	AA	AA	AA
GMI_ES15_c6348_420	Ch_8A	OP-18	7.8	2	AA	BB	BB	AA	BB	BB	BB	BB	BB	AA	BB	AA	BB	AA	AA	AA	AB	AA	BB	AA	AA	BB	BB	BB	AA	BB	AA	AA	BB	BB	BB	AA	BB	AA	BB	AA	BB	BB	BB	AA	AA	BB	BB	BB	BB
GMI_ES01_c8121_663	Ch_8A	OP-18	13.5	1	BB	AA	AA	BB	AA	AA	AA	AA	AA	BB	AA	BB	AA	BB	AA	AA	BB	BB	AA	BB	BB	AA	AA	AA	BB	AA	BB	BB	AA	AA	AA	BB	AA	BB	AA	BB	AA	AA	AA	BB	BB	AA	AA	AA	AA
GMI_ES17_c2276_224	Ch_8A	OP-18	30	2	AA	BB	BB	BB	BB	BB	BB	BB	AA	AA	BB	AA	BB	BB	AA	BB	AA	BB	AB	AA	AA	BB	BB	BB	AA	BB	AA	AA	BB	BB	AA	BB	BB	AA	AA	AA	BB	BB	BB	BB	AA	AA	BB	AA	AA
GMI_ES02_c18066_185	Ch_8A	OP-18	36.4	2	BB	AA	AA	AA	AA	AA	AA	AA	BB	BB	BB	BB	AA	BB	AA	AA	BB	AA	BB	BB	BB	AA	AA	AA	BB	AA	BB	BB	AA	BB	BB	AA	AA	BB	BB	BB	AA	AA	AA	AA	BB	BB	AA	BB	BB
GMI_ES02_c17364_288	Ch7C_17A	OP-18	38.1	1	BB	AA	AA	AA	AA	AA	AA	AA	BB	BB	BB	BB	AA	BB	AA	AA	BB	AA	BB	BB	BB	AA	AA	AA	BB	AA	BB	BB	AA	BB	BB	AA	AA	BB	BB	BB	AA	AA	AA	AA	BB	BB	AA	BB	BB
GMI_ES15_c13674_329	Ch_18D	OP-19	0	2	BB	AA	AA	AA	BB	BB	AA	BB	BB	AA	AB	AA	BB	BB	AA	AA	AA	BB	AA	AA	BB	AA	AA	BB	AA	BB	AA	AA	BB	AA	BB	BB	BB	AA	AA	BB	BB	AA	BB	AA	AA	BB	AA	AB	AA
GMI_ES_CC4703_354	Ch_18D	OP-19	3.6	2	AA	BB	BB	BB	AA	AA	BB	AA	AA	BB	AA	AA	AA	AA	BB	BB	BB	AA	BB	BB	AA	BB	BB	AA	BB	AA	BB	BB	AA	BB	AA	AA	AA	BB	BB	AA	AA	BB	AA	BB	BB	BB	BB	AA	BB
GMI_ES01_c3759_358	Ch_18D	OP-19	4.7	1	AA	BB	BB	BB	AA	AA	BB	AA	AA	BB	--	AA	AA	AA	BB	BB	BB	AA	BB	BB	AA	BB	BB	AA	BB	AA	BB	BB	AA	BB	AA	AA	AA	BB	BB	AA	AA	BB	AA	BB	BB	BB	BB	AA	BB
GMI_ES15_c2524_413	Ch_18D	OP-19	8.3	1	BB	AA	AA	AA	BB	BB	BB	BB	BB	AA	BB	BB	BB	BB	AA	AA	BB	BB	AA	AA	BB	AA	AA	BB	AA	BB	AA	AA	BB	AA	BB	BB	BB	AA	BB	BB	BB	AA	BB	AA	AA	AA	AA	AB	AA
GMI_ES17_c1727_406	Ch_18D	OP-19	11.3	2	AA	BB	BB	BB	AA	AA	AA	AA	AA	BB	AB	AA	BB	AA	BB	BB	AA	AA	BB	BB	AA	BB	BB	AA	BB	AA	BB	BB	AA	BB	AA	AA	AA	BB	AA	AA	AA	BB	AA	BB	AA	BB	BB	AB	BB
GMI_ES15_c10388_464	Ch_18D	OP-19	12.5	1	BB	AA	AA	AA	BB	BB	BB	BB	BB	AA	BB	BB	AA	BB	AA	AA	BB	BB	AA	AA	BB	AA	AA	BB	AA	BB	AA	AA	AA	AA	BB	BB	BB	AA	BB	BB	BB	AA	BB	AA	AA	AA	AA	AB	AA
GMI_ES17_c9754_347	Ch_18D	OP-19	17.4	1	BB	AA	AA	AA	BB	BB	BB	BB	BB	AA	BB	BB	AA	BB	AA	AA	BB	BB	AA	AA	BB	AA	AA	AA	AA	BB	AA	BB	BB	AA	BB	BB	BB	AA	BB	BB	BB	AA	AA	AA	AA	AA	AA	--	AA
GMI_ES15_c16452_371	Ch_18D	OP-19	17.4	2	AA	BB	BB	BB	AA	AA	AA	AA	AA	BB	AA	AA	BB	AA	BB	BB	AA	AA	BB	BB	AA	BB	BB	BB	BB	AA	BB	AA	AA	BB	AA	AA	AA	BB	AA	AA	AA	BB	BB	BB	BB	BB	BB	AB	BB
GMI_ES_CC2606_241	Ch_18D	OP-19	19.7	2	BB	AA	AA	AA	BB	AA	BB	BB	BB	AA	BB	BB	AA	BB	AA	AA	AA	BB	AA	AA	BB	AA	AA	AA	AA	BB	AA	BB	BB	AA	BB	BB	BB	AA	BB	BB	BB	AA	AA	AA	AA	AA	AA	BB	AA
GMI_ES_CC9782_260	Ch_18D	OP-19	20.8	2	BB	AA	AA	AA	BB	AA	BB	BB	BB	BB	BB	BB	AA	BB	AA	AA	AA	BB	AA	AA	BB	AA	AA	AA	AA	BB	AA	BB	BB	AA	BB	BB	BB	AA	BB	BB	BB	AA	AA	AA	AA	AA	AA	AB	AA
GMI_ES02_c17907_296	Ch_18D	OP-19	20.8	2	BB	AA	AA	AA	BB	AA	BB	BB	BB	BB	AB	BB	AA	BB	AA	AA	AA	BB	AA	AA	BB	AA	AA	AA	AA	BB	AA	BB	BB	AA	BB	BB	BB	AA	BB	BB	BB	AA	AA	AA	AA	AA	AA	AB	AA
GMI_ES01_lrc16961_353	Ch_18D	OP-19	20.8	1	BB	AA	AA	AA	BB	AA	BB	BB	BB	BB	AB	BB	AA	BB	AA	AA	AA	BB	AA	AA	BB	AA	AA	AA	AA	BB	AA	BB	BB	AA	BB	BB	BB	AA	BB	BB	BB	AA	AA	AA	AA	AA	AA	AB	AA
GMI_ES17_c1488_898	Ch_18D	OP-19	20.8	1	AA	BB	BB	BB	AA	BB	AA	AA	AA	AA	AB	AA	BB	AA	BB	BB	BB	AA	BB	BB	AA	BB	BB	BB	BB	AA	BB	AA	AA	BB	AA	AA	AA	BB	AA	AA	AA	BB	BB	BB	BB	BB	BB	AB	BB
GMI_ES02_c36026_284	Ch_18D	OP-19	20.8	1	AA	BB	BB	BB	AA	BB	AA	AA	AA	AA	AB	AA	BB	AA	BB	BB	BB	AA	BB	BB	AA	BB	BB	BB	BB	AA	BB	AA	AA	BB	AA	AA	AA	BB	AA	AA	AA	BB	BB	BB	BB	BB	BB	AB	BB
GMI_ES15_c11399_330	Ch_18D	OP-19	20.8	1	AA	BB	BB	BB	AA	BB	AA	AA	AA	AA	AB	AA	BB	--	BB	BB	BB	AA	BB	BB	AA	BB	BB	BB	BB	AA	BB	--	--	BB	AA	AA	AA	BB	AA	AA	AA	BB	BB	BB	BB	BB	BB	--	BB
GMI_ES_CC10979_54	Ch_18D	OP-19	20.8	2	AA	BB	BB	BB	AA	BB	AA	AA	AA	AA	AA	AA	BB	AA	BB	BB	BB	AA	BB	BB	AA	BB	BB	BB	BB	AA	BB	AA	AA	BB	AA	AA	AA	BB	AA	AA	AA	BB	BB	BB	BB	BB	BB	AB	BB
GMI_ES_CC9362_188	Ch_18D	OP-19	29	2	BB	AA	AA	AA	AA	BB	AB	BB	BB	BB	BB	BB	BB	BB	AA	BB	--	BB	BB	AA	BB	AA	AA	AA	AA	BB	AA	BB	BB	AA	BB	BB	AA	AA	BB	BB	BB	AA	AA	AA	--	AA	AA	AB	AA
GMI_ES01_c15143_210	Ch_10D-F-1	OP-20	0	1	AA	BB	BB	BB	BB	BB	AA	BB	BB	AA	AA	AA	AA	AA	AA	BB	AA	AA	BB	BB	AA	AA	AA	BB	AA	BB	AA	--	AA	AA	AA	AA	AA	BB	AA	BB	AA	AA	BB	BB	AA	BB	BB	BB	BB
GMI_ES02_c13726_298	Ch_10D-F-1	OP-20	26.1	1	AA	BB	BB	BB	BB	AA	BB	BB	BB	BB	AA	AA	AA	BB	AA	AA	AA	AA	AA	AA	BB	AA	AA	BB	BB	BB	AA	BB	BB	BB	AA	AA	BB	BB	BB	BB	AA	AA	BB	AA	BB	BB	BB	BB	BB
GMI_ES01_c24109_264		OP-20	34	2	AA	BB	BB	BB	AA	AA	BB	BB	BB	BB	AA	AA	AA	BB	BB	AA	BB	AA	AA	AA	BB	AA	AA	BB	BB	BB	BB	AA	BB	BB	AA	AB	BB	BB	BB	BB	AA	BB	BB	AA	BB	AA	BB	BB	BB
GMI_ES02_c13068_328	Ch_4C	OP-20	50.5	1	AA	BB	AA	BB	AA	AA	AA	BB	BB	BB	AA	AB	BB	BB	BB	AA	BB	AA	AA	AA	BB	BB	BB	BB	BB	BB	BB	AA	BB	BB	BB	AA	BB	AA	BB	BB	AA	BB	AA	AA	AA	BB	BB	BB	BB
GMI_ES_CC9220_300		OP-20	51.7	2	AA	BB	AA	BB	AA	AA	AA	BB	BB	BB	AA	AA	BB	BB	BB	AA	BB	AA	AA	AA	BB	BB	BB	BB	BB	AA	BB	AA	BB	BB	BB	AA	BB	AA	BB	BB	AA	BB	AA	AA	AA	BB	BB	BB	BB
GMI_ES_CC11649_76	Ch_4C	OP-20	54.7	2	BB	AA	BB	AA	BB	BB	BB	AA	AA	AA	BB	AA	AA	AA	AA	BB	AA	BB	BB	BB	AA	AA	AA	AA	AA	BB	AA	BB	AA	AA	AA	BB	AA	BB	AA	AA	AA	AA	BB	BB	AA	AA	AA	AA	AA
GMI_ES15_c17005_479	Ch_7C-17A	OP-21	0	1	AA	BB	AA	BB	AA	BB	AA	BB	AA	AA	AA	BB	AA	AA	AA	AA	BB	BB	BB	BB	AA	BB	BB	BB	BB	BB	AA	BB	BB	AA	AA	BB	AA	AA	AA	AA	BB	BB	BB	BB	BB	AA	AA	AB	BB
GMI_ES_CC7307_489	Ch_7C-17A	OP-21	19.4	2	BB	AA	BB	BB	BB	AA	BB	BB	BB	BB	BB	AA	BB	BB	BB	BB	AA	AA	AA	AA	AA	AA	AA	AA	BB	AA	BB	BB	BB	AA	AA	AA	BB	BB	BB	BB	AA	AA	AA	AA	AB	BB	BB	AB	AA
GMI_ES02_c18621_282	Ch_7C-17A	OP-21	19.4	1	BB	AA	BB	BB	BB	AA	BB	BB	BB	BB	BB	AA	BB	BB	BB	BB	AA	AA	AA	AA	AA	AA	AA	AA	BB	AA	BB	BB	BB	AA	AA	AA	BB	BB	BB	BB	AA	AA	AA	AA	AA	BB	BB	AA	AA
GMI_ES02_c29199_390		OP-21	25.8	2	AA	BB	AA	AA	AA	BB	AA	AA	AA	BB	AA	BB	AA	AA	AA	AA	BB	BB	BB	BB	BB	BB	BB	BB	AA	BB	AA	AA	AA	BB	BB	BB	AA	AA	AA	AA	BB	BB	BB	BB	BB	AA	AA	AA	BB
GMI_ES17_c4663_648	Ch_7C-17A	OP-21	28.8	2	AA	BB	AA	AA	AA	BB	AA	AA	AA	AB	AA	BB	AA	AA	AA	AA	BB	BB	BB	BB	BB	BB	BB	BB	AA	AA	AA	BB	AA	BB	BB	BB	AA	AA	AA	AA	BB	BB	BB	BB	BB	AA	AA	AB	BB
GMI_DS_CC10034_60	Ch_7C-17A	OP-21	28.8	2	AA	BB	AA	AA	AA	BB	AA	AA	AA	BB	AA	BB	AA	AA	AA	AA	BB	BB	BB	BB	BB	BB	BB	BB	AA	AA	AA	BB	AA	BB	BB	BB	AA	AA	AA	AA	BB	BB	BB	BB	BB	AA	AA	AB	BB
GMI_ES17_c18155_185	Ch_7C-17A	OP-21	30.5	1	BB	AA	BB	BB	BB	AA	BB	BB	BB	AB	BB	AA	BB	BB	BB	BB	AA	AA	AA	AA	BB	AA	AA	AA	BB	BB	BB	AA	BB	AA	AA	AA	BB	BB	BB	BB	AA	AA	AA	AA	AA	BB	BB	AB	AA
GMI_ES17_c3807_825	Ch_7C-17A	OP-21	30.5	1	AA	BB	AA	AA	AA	BB	AA	AA	AA	AB	AA	BB	AA	AA	AA	AA	BB	BB	BB	BB	AA	BB	BB	BB	AA	AA	AA	BB	AA	BB	BB	BB	AA	AA	AA	AA	BB	BB	BB	BB	BB	AA	AA	AB	BB
GMI_ES15_c13434_347		OP-21	30.5	1	AA	BB	AA	AA	AA	BB	AA	AA	AA	AA	AA	BB	AA	AA	AA	AA	BB	BB	BB	BB	AA	BB	BB	BB	AA	AA	AA	BB	AA	BB	BB	BB	AA	AA	AA	AA	BB	BB	BB	BB	BB	AA	AA	AB	BB
GMI_ES02_c10836_312	Ch_3C	OP-22	0	1	BB	AA	AA	BB	BB	AA	AA	BB	BB	BB	AA	AA	BB	BB	AA	AA	AA	BB	BB	AA	AA	AA	AA	AA	BB	BB	BB	BB	BB	AA	AA	BB	BB	BB	AA	AA	AA	AA	AA	AA	AA	AA	BB	AB	BB
GMI_ES02_c15089_196	Ch_3C	OP-22	1.7	1	AA	BB	BB	AA	AA	BB	AA	AA	AA	AA	BB	BB	AA	AA	BB	BB	BB	AA	AA	BB	BB	BB	BB	BB	AA	AA	AA	AA	AA	BB	BB	AA	AA	AA	BB	BB	BB	BB	BB	BB	BB	BB	AA	AB	AA
GMI_ES02_c26223_268	Ch_3C	OP-22	2.8	1	BB	AA	AA	BB	BB	AA	BB	BB	BB	BB	AA	AA	BB	BB	AA	AA	AA	BB	BB	AA	AA	AA	AA	AA	BB	BB	BB	BB	BB	AA	AA	BB	BB	BB	AA	AA	AA	AA	AA	AA	AA	AA	BB	AB	BB
GMI_ES02_c5703_238		OP-22	9	2	BB	AA	AA	BB	BB	AA	AA	BB	BB	BB	AA	AA	BB	BB	AA	AA	AA	BB	BB	AA	BB	AA	AA	AA	BB	BB	AA	BB	BB	AA	AA	BB	BB	BB	AA	AA	AA	AA	AA	AA	AA	AA	BB	BB	BB
GMI_ES15_c11166_228		OP-22	9	1	BB	AA	AA	BB	BB	AA	AA	BB	BB	BB	AA	AA	BB	BB	AA	AA	AA	BB	BB	AA	BB	AA	AA	AA	BB	BB	AA	BB	BB	AA	AA	BB	BB	BB	AA	AA	AA	AA	AA	AA	AA	AA	BB	BB	BB
GMI_ES01_c7940_496		OP-22	9	1	BB	AA	AA	BB	BB	AA	AA	BB	BB	BB	AA	AA	BB	BB	AA	AA	AA	BB	BB	AA	BB	AA	AA	AA	BB	BB	AA	BB	BB	AA	AA	BB	BB	BB	AA	AA	AA	AA	AA	AA	AA	AA	BB	AB	BB
GMI_ES17_c3969_600				1	AA	BB	BB	BB	AA	AA	BB	BB	BB	BB	AA	AA	AA	BB	BB	AA	BB	AA	AA	AA	BB	AA	AA	BB	BB	BB	AA	BB	BB	BB	AA	AB	BB	BB	BB	BB	AA	BB	BB	AA	BB	BB	BB	BB	BB
GMI_ES01_c13432_100				1	AA	BB	BB	BB	BB	AA	AA	BB	AA	AA	BB	BB	BB	BB	AA	AA	BB	BB	BB	AA	BB	BB	BB	BB	BB	AA	AA	BB	BB	AA	AA	BB	AA	BB	AA	BB	AA	AA	AA	BB	BB	AA	BB	BB	AA
GMI_ES17_c15132_382				1	AA	BB	AA	AA	BB	AA	AA	BB	AA	BB	BB	BB	BB	AA	AA	BB	AB	BB	AA	AA	BB	AA	BB	BB	BB	BB	BB	BB	AA	BB	AA	BB	BB	BB	BB	AA	BB	BB	BB	BB	BB	BB	BB	AA	BB
GMI_DS_oPt-15595_189				1	AA	BB	BB	AA	BB	BB	AA	AA	AA	AA	BB	BB	AA	BB	AA	AA	BB	AA	BB	AA	BB	BB	BB	AA	AA	BB	BB	BB	BB	AA	AA	AA	AA	AA	AA	BB	BB	AA	BB	BB	BB	AA	AA	AA	BB
GMI_ES01_c14397_365				1	AA	BB	BB	AA	BB	AA	BB	BB	AA	BB	AA	BB	BB	AA	AA	BB	AA	AA	AA	AA	AA	BB	BB	AA	AA	BB	BB	BB	AB	BB	AA	BB	AA	BB	AA	AA	BB	AA	BB	AA	BB	AA	BB	AB	BB
GMI_ES01_c507_760				1	AA	BB	AA	BB	AA	BB	AA	AA	AA	BB	BB	BB	BB	BB	AA	AA	AA	AA	BB	BB	BB	AA	AA	BB	AA	AA	AA	AA	AA	AA	AA	AA	AA	BB	AA	BB	AA	BB	BB	BB	BB	BB	AA	AB	BB
GMI_ES01_c658_925				1	AA	BB	BB	AB	AA	AA	AA	AA	AA	AA	AA	AA	BB	AA	AA	BB	BB	AA	AA	BB	AA	AA	AA	AA	AA	BB	BB	AA	AA	AA	AA	AA	AA	BB	AA	AA	BB	BB	AA	AA	AA	BB	AA	AA	AA
GMI_ES17_c5169_555				1	AA	BB	BB	BB	BB	AA	AA	BB	AA	AA	BB	AA	AA	AA	AA	BB	AA	BB	AA	AA	AA	AA	BB	BB	BB	BB	BB	BB	BB	AA	BB	BB	AA	AA	BB	BB	AA	AA	AA	BB	AA	AA	AA	BB	BB
GMI_ES01_c14233_268				1	AA	BB	BB	AA	AA	BB	BB	BB	BB	AA	AA	BB	BB	AA	AA	AB	BB	AA	BB	BB	BB	BB	BB	BB	AA	AA	AA	BB	BB	AA	BB	AA	AA	AA	BB	BB	AA	AA	AB	AA	BB	AA	AA	AB	BB
GMI_ES02_c12598_260				1	AA	BB	BB	BB	BB	BB	AA	BB	AA	--	BB	AA	AA	AA	AA	BB	--	BB	AA	AA	AA	AA	BB	BB	BB	BB	BB	BB	BB	AA	BB	BB	AA	AA	BB	BB	AA	AA	AA	BB	AA	AA	AA	BB	BB
GMI_DS_oPt-14907_38				1	AA	BB	AA	AA	BB	AA	BB	BB	BB	BB	BB	BB	AA	AA	BB	AA	AA	AA	AA	BB	BB	BB	BB	BB	BB	AA	BB	AA	BB	AA	BB	BB	AA	BB	AA	BB	BB	BB	AA	BB	BB	BB	BB	AA	BB
GMI_ES01_c14139_498				1	AA	BB	AA	AA	AA	AA	BB	BB	AA	AA	BB	AA	AA	AA	AA	BB	AA	BB	BB	AA	AA	BB	BB	BB	BB	AA	BB	BB	AA	AA	BB	BB	AA	BB	AA	AA	AA	AA	BB	BB	AA	AA	AA	AA	AA
GMI_ES02_c7768_318				1	AA	BB	BB	--	BB	BB	AA	AA	AA	AA	BB	BB	--	BB	AA	AA	BB	AA	BB	BB	BB	BB	BB	AA	AA	BB	BB	BB	BB	AB	AA	AA	AA	AA	AA	BB	BB	AA	BB	BB	BB	AA	AA	AA	BB
GMI_ES01_c233_61				1	AA	BB	AA	BB	BB	AA	AA	BB	AA	AA	BB	AA	BB	AA	AA	BB	AA	BB	AA	BB	BB	AA	AA	BB	BB	BB	BB	BB	BB	AA	BB	BB	AA	AA	BB	AA	AA	AA	AB	BB	AA	AA	BB	BB	BB
GMI_ES01_c17183_318				1	AA	BB	AA	AA	BB	BB	BB	BB	AA	BB	BB	AA	BB	AA	BB	BB	AA	AA	BB	AA	AA	AA	BB	BB	BB	AA	AA	AA	AA	BB	AA	AA	AA	AA	BB	BB	AA	BB	BB	BB	AA	AA	BB	AA	BB
GMI_ES01_c8343_342				1	AA	BB	BB	BB	AA	AA	AA	AA	AA	BB	BB	BB	BB	BB	AA	AA	--	AA	BB	BB	AA	AA	AA	BB	BB	AA	AA	AA	BB	AA	AA	AA	BB	BB	AA	AA	AA	BB	AA	BB	BB	AA	AA	BB	AA
GMI_ES02_c2118_202				1	AA	BB	AA	BB	AA	AA	BB	BB	AA	AA	BB	AA	AA	AA	AA	BB	AA	AA	AA	AA	AA	BB	BB	AA	BB	AA	AA	BB	AA	AA	BB	BB	AA	BB	AA	AA	BB	AA	AA	BB	AA	AA	AA	AA	AA
GMI_ES15_c3717_245				1	AA	BB	BB	BB	BB	AA	AA	BB	BB	BB	BB	BB	BB	BB	BB	AA	AA	BB	BB	AA	AA	BB	BB	AA	BB	AA	AA	BB	AA	AA	BB	BB	BB	AA	AA	BB	BB	BB	BB	BB	BB	BB	AA	BB	AA
GMI_ES15_c5368_259				1	AA	BB	BB	BB	BB	AA	BB	BB	AA	AA	AA	AA	BB	BB	BB	BB	BB	AA	AA	BB	AA	AA	AA	BB	BB	AA	AA	AA	BB	AA	BB	AA	BB	BB	AA	BB	AA	BB	AA	AA	AA	AA	AA	BB	AA
GMI_ES01_c22540_100				1	AA	BB	BB	AA	BB	AA	AA	BB	BB	BB	AA	AA	AA	AA	AA	BB	BB	BB	AA	AA	BB	BB	BB	AA	AA	AB	BB	BB	AB	BB	AA	BB	AA	BB	AA	BB	BB	AA	AA	AA	BB	AA	BB	BB	AA
GMI_ES15_c12274_189				1	AA	BB	BB	AA	BB	BB	AA	AA	AA	AA	BB	BB	AA	BB	AA	AA	BB	AA	BB	BB	BB	BB	BB	AA	AA	BB	BB	BB	BB	AB	AA	AA	AA	AA	AA	BB	BB	AA	BB	BB	BB	AA	AA	AA	BB
GMI_ES02_c38960_346				1	AA	BB	BB	BB	BB	AA	BB	BB	AA	AA	AA	BB	BB	BB	AA	BB	BB	AA	BB	BB	AA	BB	BB	BB	BB	AA	BB	AA	BB	AA	BB	AA	BB	BB	BB	AA	BB	BB	AA	AA	AA	AA	AA	BB	BB
GMI_ES17_c7160_500				1	AA	BB	BB	BB	BB	BB	BB	BB	AA	AA	AA	BB	AA	BB	AA	AA	AA	AA	AA	AA	BB	AA	AA	BB	BB	AA	AA	AA	BB	BB	BB	BB	AA	AA	AA	BB	BB	BB	AA	AA	BB	BB	BB	--	BB
GMI_ES15_c1630_786				1	AA	BB	BB	BB	BB	AA	BB	AA	AA	BB	BB	AA	AA	AA	BB	BB	AA	AA	AA	BB	BB	AA	AA	BB	AA	BB	AA	BB	BB	BB	AA	AA	BB	BB	BB	BB	AA	AA	BB	AA	AA	BB	AA	BB	BB
GMI_ES17_c1918_529				1	AA	BB	AA	AA	BB	AA	AA	BB	AA	BB	AA	AA	AA	AA	AA	BB	AA	AA	BB	AA	AA	BB	BB	AA	BB	BB	BB	AA	AA	BB	AA	AA	BB	BB	BB	AA	AA	BB	BB	BB	AA	BB	BB	BB	BB
GMI_ES01_c27869_512				1	AA	BB	BB	AA	BB	BB	AA	AA	AA	AA	BB	BB	AA	BB	AA	AA	BB	AA	BB	BB	BB	BB	BB	AA	AA	BB	BB	BB	BB	AA	AA	AA	AA	AA	AA	BB	BB	AA	BB	BB	BB	AA	AA	AA	BB
GMI_ES15_c3200_563				1	AA	BB	AA	AA	BB	BB	BB	BB	BB	BB	BB	AA	AA	AA	BB	AA	BB	AA	BB	BB	BB	BB	BB	BB	BB	BB	BB	AB	BB	BB	BB	BB	AA	BB	BB	BB	BB	BB	AB	BB	AA	BB	AA	AA	BB
GMI_ES17_c2826_360				1	AA	BB	AA	AA	BB	BB	BB	BB	AA	BB	BB	AA	BB	AA	AA	BB	AA	AA	BB	AA	AA	AA	BB	BB	AA	AA	AA	AA	AA	BB	AA	AA	AA	AA	BB	BB	AA	BB	BB	BB	AA	AA	BB	AA	BB
GMI_DS_oPt-14877_117				1	AA	BB	BB	AA	AA	AA	BB	BB	BB	AA	BB	BB	BB	BB	AA	AA	AA	AA	BB	AA	BB	AA	AA	AA	AA	BB	AA	BB	--	AA	AA	AA	AA	BB	BB	BB	AA	AA	AA	BB	BB	BB	AA	AA	AA
GMI_ES01_c22545_242				1	AA	BB	AA	AA	BB	BB	BB	BB	AA	BB	BB	AA	BB	AA	AA	BB	AA	AA	BB	AA	AA	AA	BB	BB	BB	AA	AA	AA	AA	BB	AA	AA	AA	AA	BB	BB	AA	BB	BB	BB	AA	AA	BB	AA	BB
GMI_ES15_c8655_387				1	AA	BB	BB	BB	AA	BB	AA	AA	AA	BB	AB	AA	BB	AA	BB	BB	BB	AA	BB	BB	AA	BB	BB	BB	BB	AA	BB	AA	AA	BB	AA	AA	AA	BB	AA	AA	AA	BB	BB	BB	BB	BB	BB	AB	BB
GMI_ES01_c30497_105				1	AA	BB	BB	AA	BB	BB	AA	AA	AA	AA	BB	AA	AA	AA	AA	AA	AA	AA	AA	BB	AA	AA	AA	BB	AA	BB	AA	AA	BB	AA	AA	BB	AA	BB	BB	AA	AA	AA	AA	BB	AA	BB	AA	BB	BB
GMI_ES17_c20752_1084				1	AA	BB	AA	AA	BB	BB	BB	BB	AA	BB	BB	AA	BB	AA	AA	BB	AA	AA	BB	AA	AA	AA	BB	BB	AA	AA	AA	AA	AA	BB	AA	AA	AA	AA	BB	BB	AA	BB	BB	BB	AA	AA	BB	AA	BB
GMI_ES17_c12958_273				1	AA	BB	AA	AA	BB	AA	BB	BB	BB	BB	BB	AA	AA	AA	BB	AA	AA	AA	BB	BB	BB	BB	BB	BB	BB	AA	BB	AA	BB	AA	BB	BB	AA	BB	AA	BB	BB	BB	AA	BB	BB	BB	BB	AA	BB
GMI_ES02_c12737_306				1	AA	BB	AA	BB	BB	AA	BB	BB	AA	BB	BB	AA	AA	AA	BB	AA	BB	AA	AA	AA	BB	BB	BB	BB	BB	BB	AA	BB	BB	BB	BB	AA	AA	BB	BB	AA	BB	BB	AA	BB	BB	BB	AA	AB	AA
GMI_ES02_c15652_109				1	AA	BB	BB	BB	BB	AA	AA	BB	BB	BB	AA	BB	BB	BB	AA	AA	AA	BB	BB	AA	AA	BB	BB	AA	BB	AA	AA	BB	AA	AA	BB	BB	BB	AA	AA	BB	BB	BB	AA	BB	BB	BB	AA	BB	AA
GMI_ES17_c3309_96				1	AA	BB	BB	BB	AA	BB	AA	AA	AA	BB	AA	AA	BB	BB	BB	AA	AA	BB	BB	AA	AA	BB	BB	AA	AA	BB	BB	AA	BB	AA	BB	BB	BB	AA	AA	BB	AA	BB	AA	BB	AA	AA	BB	AB	AA
GMI_ES17_c5666_258				1	AA	BB	AA	AA	AA	AA	BB	BB	AA	AA	BB	AA	AA	AA	AA	BB	AA	BB	BB	AA	AA	BB	BB	BB	BB	AA	BB	BB	AA	AA	BB	BB	AA	BB	AA	AA	BB	AA	BB	BB	AA	AA	AA	AA	AA
GMI_ES02_c5098_397				1	AA	BB	AA	AA	AA	BB	BB	AA	AA	AA	BB	AA	AA	AA	BB	BB	BB	BB	BB	AA	BB	AA	AA	AA	BB	BB	AA	BB	BB	AA	AA	BB	BB	AB	AA	AA	AA	BB	BB	BB	AA	AA	AA	BB	AA
GMI_ES15_c5554_377				1	AA	BB	AA	AA	BB	AA	BB	BB	BB	BB	BB	BB	AA	AA	BB	AA	AA	AA	BB	BB	BB	BB	BB	BB	BB	AA	BB	AA	BB	AA	BB	BB	AA	BB	AA	BB	BB	BB	AA	BB	BB	BB	BB	AA	BB
GMI_ES02_c12621_204				1	AA	BB	AA	BB	AA	BB	AA	BB	AA	BB	BB	AA	BB	BB	AA	AA	AA	BB	AA	BB	BB	BB	BB	BB	BB	AA	AA	BB	BB	AA	BB	BB	BB	BB	AA	BB	AA	AA	AA	BB	AA	AA	AA	AB	BB
GMI_ES01_c14065_159				1	AA	BB	AA	AA	AA	BB	BB	AA	AA	AA	AA	AA	AA	AA	AA	BB	AA	BB	AA	BB	AA	AA	AA	BB	AA	BB	BB	BB	AA	AA	AA	AA	BB	AA	AA	AA	AA	BB	AA	BB	AA	BB	BB	AA	BB
GMI_ES17_c3200_273				1	AA	BB	AA	BB	BB	AA	AA	BB	AA	AA	BB	AA	BB	AA	AA	BB	AA	BB	AA	BB	BB	AA	AA	BB	BB	BB	BB	BB	BB	AA	BB	BB	AA	AA	BB	AA	AA	AA	BB	BB	AA	AA	BB	BB	BB
GMI_ES17_c2598_325				1	AA	BB	AA	AA	BB	BB	BB	AA	BB	AA	BB	AA	BB	BB	AA	BB	AA	AA	BB	BB	BB	AA	AA	AA	AA	BB	BB	AA	AA	BB	AA	AA	AA	AA	BB	AA	BB	AA	BB	BB	AA	BB	AA	BB	AA
GMI_ES02_c8186_443				1	AA	BB	BB	AA	AA	AA	AA	BB	AA	AA	AA	AA	BB	BB	BB	BB	AA	BB	AA	AA	BB	BB	BB	BB	BB	BB	BB	BB	BB	BB	BB	BB	BB	AA	AA	AB	BB	AA	BB	AA	AA	BB	AA	AA	BB
GMI_ES17_c4295_432				1	AA	BB	AA	BB	BB	BB	AA	BB	BB	BB	AA	BB	BB	BB	AA	BB	AA	BB	AA	AA	AA	BB	BB	AA	AA	AA	AA	AA	AA	AA	AA	AA	BB	AA	BB	BB	AA	BB	AA	AA	BB	AA	AA	BB	BB
GMI_ES02_c2959_310				1	AA	BB	AA	AA	BB	AA	BB	BB	BB	BB	BB	BB	AA	AA	BB	AA	AA	AA	BB	BB	BB	BB	BB	BB	BB	AA	BB	AA	BB	AA	BB	BB	AA	BB	AA	BB	BB	BB	AA	BB	BB	BB	BB	AA	BB
GMI_ES15_c9521_561				1	AA	BB	AA	AA	BB	BB	BB	AA	BB	AA	BB	AA	BB	BB	AA	BB	AA	AA	BB	BB	BB	AA	AA	AA	AA	BB	BB	AA	AA	BB	AA	AA	AA	AA	BB	AA	BB	AA	BB	BB	AA	BB	AA	BB	AA
GMI_ES01_c13907_104				1	AA	BB	BB	BB	BB	AA	BB	BB	AA	AA	AA	AA	BB	BB	BB	BB	BB	AA	AA	BB	AA	AA	AA	BB	BB	AA	AA	AA	BB	AA	BB	AA	BB	BB	AA	BB	AA	BB	AA	AA	AA	AA	AA	BB	AA
GMI_DS_A3_74_292				1	AA	BB	AA	BB	BB	AA	AA	AA	BB	BB	AA	AA	BB	BB	BB	BB	BB	AA	BB	BB	BB	BB	BB	AA	AA	BB	BB	BB	BB	AA	AA	AA	BB	BB	BB	AA	BB	BB	BB	AA	AA	BB	BB	BB	AA
GMI_ES15_c20302_110				1	AB	AB	AB	AB	AB	AB	AB	AB	AB	AB	AB	AB	AB	AB	AB	AB	AB	AB	AB	AB	AB	AB	AB	AB	AB	AB	AB	AB	AB	AB	AB	AB	AB	AB	AB	AB	AB	AB	AB	AB	AB	AB	AB	AB	AB
GMI_ES02_c17596_199				1	BB	AA	BB	BB	AA	BB	AA	BB	AA	BB	BB	BB	BB	BB	AA	BB	AA	BB	BB	AA	BB	AA	AA	AA	BB	AA	BB	AA	BB	AA	AA	BB	AA	BB	AA	AA	BB	AA	BB	AA	AA	BB	AA	BB	BB
GMI_ES15_c2709_405				1	BB	AA	AA	BB	AA	AA	AA	AA	AA	AA	AA	AA	AA	BB	BB	AA	AA	AA	BB	AA	AA	BB	BB	AA	AA	AA	AA	AA	BB	AA	BB	AA	AA	AA	AA	BB	AA	AA	AA	AA	AA	AA	AA	AA	AA
GMI_ES02_lrc34335_153				1	BB	AA	BB	AA	BB	AA	AA	BB	BB	BB	BB	BB	BB	BB	BB	AA	BB	BB	BB	AA	BB	AA	AA	BB	BB	BB	BB	AA	BB	BB	AA	BB	BB	BB	BB	BB	AA	AA	BB	AA	BB	BB	AA	BB	AA
GMI_ES17_c786_412				1	BB	AA	BB	AA	AA	BB	BB	AA	BB	BB	AA	BB	AA	BB	BB	AA	BB	AA	BB	AA	AA	BB	BB	AA	AA	AA	AA	AA	AA	BB	AA	AA	BB	BB	AA	BB	BB	BB	AB	AA	BB	BB	AA	AA	AA
GMI_ES02_c15926_519				1	BB	AA	BB	BB	AA	BB	BB	AA	BB	AA	AA	AA	AA	BB	BB	AA	AB	AA	BB	BB	AA	BB	AA	AA	AA	AA	AA	AA	BB	AA	BB	AA	AA	AA	AA	BB	AA	AA	AA	AA	AA	AA	AA	BB	AA
GMI_ES02_c14677_456				1	BB	AA	AA	AA	AA	BB	AA	AA	BB	BB	BB	BB	AA	AA	BB	AA	AA	BB	BB	AA	BB	BB	BB	AA	AA	BB	BB	BB	AA	BB	AA	BB	AA	AA	BB	AA	BB	AA	BB	AA	BB	BB	BB	AA	BB
GMI_DS_A3_289_88				1	BB	AA	BB	AA	AA	BB	BB	BB	AA	AA	BB	BB	AA	AA	AA	AA	AA	BB	AA	AA	AA	AA	AA	BB	BB	AA	AA	AA	AA	BB	BB	BB	AA	AA	AA	BB	AA	AA	AA	BB	BB	AA	AA	AA	BB
GMI_ES01_c1511_1015				1	BB	AA	AA	BB	AA	AA	BB	BB	BB	BB	AA	AA	BB	AA	BB	BB	AA	BB	AA	BB	AA	AA	AA	BB	BB	AA	AA	AA	AA	BB	BB	BB	BB	BB	BB	AA	AA	BB	AA	AA	AA	BB	BB	BB	AA
GMI_ES01_c17064_407				1	BB	AA	BB	BB	BB	BB	AA	AA	BB	BB	AA	BB	BB	BB	BB	AA	BB	AA	AA	BB	BB	AA	AA	AA	AA	AB	AA	AA	BB	BB	AA	AA	BB	AA	BB	--	BB	BB	AA	AA	BB	BB	BB	AB	BB
GMI_ES02_c11747_563				1	BB	AA	BB	BB	AA	AA	AA	AA	BB	AA	AA	BB	AA	BB	BB	AA	BB	BB	AA	BB	BB	BB	AA	AA	BB	BB	BB	BB	BB	AA	BB	BB	BB	BB	AA	AA	BB	AA	AA	AA	BB	BB	AA	BB	AA
GMI_ES02_lrc12182_165				1	BB	AA	AA	BB	AA	AA	BB	BB	BB	BB	AA	AA	BB	AA	BB	BB	AA	BB	AA	AA	AA	AA	AA	BB	BB	AA	AA	AA	AA	BB	BB	BB	BB	BB	BB	AA	AA	BB	AA	AA	AA	BB	BB	BB	AA
GMI_ES01_c6574_349				1	BB	AA	BB	AA	AA	BB	BB	BB	AA	AA	BB	BB	AA	AA	AA	AA	AA	BB	AA	AA	AA	AA	AA	BB	BB	AA	AA	AA	AA	BB	BB	BB	AA	AA	AA	BB	AA	AA	AA	BB	BB	AA	AA	AA	BB
GMI_ES02_c6920_143				1	BB	AA	AA	AA	AA	BB	AA	AA	BB	BB	BB	BB	AA	AA	AA	AA	AA	BB	BB	AA	BB	BB	BB	AA	AA	BB	BB	BB	AA	BB	AA	BB	AA	AA	BB	AA	BB	AA	BB	BB	BB	BB	BB	AA	BB
GMI_ES17_c13128_254				1	BB	AA	BB	AA	BB	AA	BB	BB	BB	AA	BB	BB	AA	AA	BB	AA	BB	BB	AA	AA	AA	AA	AA	BB	AA	BB	AA	BB	AA	BB	BB	BB	BB	AA	AA	BB	BB	BB	AA	AA	AA	BB	AA	AB	BB
GMI_ES17_c2251_283				1	BB	AA	BB	AA	BB	AA	BB	AA	BB	BB	AA	AA	BB	BB	BB	BB	AA	AA	AA	BB	AA	AA	AA	BB	AA	BB	BB	BB	AA	BB	BB	AA	AA	AA	BB	AA	BB	AA	BB	AA	BB	BB	AA	AB	BB
GMI_ES02_c13712_383				1	BB	AA	BB	BB	AA	AA	AA	AA	BB	AA	AA	BB	AA	BB	BB	AA	BB	BB	AA	BB	BB	BB	AA	AA	BB	BB	BB	BB	BB	AA	BB	BB	BB	BB	AA	AA	BB	AA	AA	AA	BB	BB	AA	BB	AA
GMI_ES02_c27778_528				1	BB	AA	AA	BB	BB	BB	AA	AA	AA	BB	AA	AA	AA	AA	BB	BB	BB	BB	AA	BB	AA	BB	BB	BB	BB	BB	BB	BB	AA	BB	AA	BB	BB	AA	AA	AA	BB	BB	BB	AA	AA	AA	BB	BB	BB
GMI_ES15_c5280_161				1	BB	AA	BB	BB	AA	BB	BB	AA	BB	AA	AA	AA	AA	BB	BB	AA	AB	AA	BB	BB	AA	BB	AA	AA	AA	AA	AA	AA	BB	AA	BB	AA	AA	AA	AA	BB	AA	AA	AA	AA	AA	AA	AA	BB	AA
GMI_ES01_c11420_274				1	BB	AA	AA	BB	BB	BB	AA	BB	BB	BB	BB	AA	AA	BB	BB	BB	BB	BB	AA	BB	AA	BB	BB	BB	BB	AA	BB	AA	AA	BB	BB	BB	BB	AA	AA	AA	BB	BB	BB	AA	AA	AA	BB	AA	AA
GMI_ES17_c17526_507				1	BB	AA	AA	BB	BB	AA	AA	AA	AA	AA	BB	AA	AA	AA	BB	AA	AA	AA	AA	BB	BB	AA	AA	AA	AA	BB	AA	BB	AA	AA	BB	BB	AA	BB	AA	BB	AA	BB	AA	AA	AA	BB	AA	BB	AA
GMI_ES02_c34690_199				1	BB	AA	BB	BB	BB	BB	BB	AA	BB	BB	AA	BB	BB	BB	BB	AA	BB	AA	AA	BB	BB	AA	AA	AA	AA	BB	AA	AA	BB	BB	AA	AA	BB	AA	BB	BB	AA	BB	AA	AA	BB	BB	BB	BB	BB
GMI_ES17_c3397_167				1	BB	AA	BB	BB	AA	AA	AA	AA	BB	BB	AA	BB	AA	BB	AA	AA	AA	AA	BB	BB	BB	BB	AA	AA	AA	AA	AA	AA	AA	AA	BB	AA	BB	BB	AA	BB	BB	AA	BB	AA	AA	BB	BB	AA	BB
GMI_ES17_c1779_644				1	BB	AA	AA	AA	AA	BB	AA	AA	BB	BB	BB	BB	AA	AA	AA	AA	AA	BB	BB	AA	BB	BB	BB	AA	AA	BB	BB	BB	AA	BB	AA	BB	AA	AA	BB	AA	BB	AA	BB	BB	BB	BB	BB	AA	BB
GMI_ES01_c796_180				1	BB	AA	AA	BB	AA	AA	BB	BB	BB	BB	AA	AA	BB	AA	BB	BB	AA	BB	AA	AA	AA	AA	AA	BB	BB	AA	AA	AA	AA	AB	BB	BB	BB	BB	BB	AA	AA	BB	AA	AA	AA	BB	BB	BB	AA
GMI_ES15_c5385_383				1	BB	AA	BB	BB	AA	BB	BB	BB	BB	AA	AA	BB	BB	BB	AA	BB	BB	AA	AA	AA	AA	BB	BB	AA	AA	AA	BB	AA	AA	AA	AA	AA	BB	AA	AA	BB	AA	AA	AA	AA	AA	AA	BB	BB	AA
GMI_ES02_c6507_520				1	BB	AA	BB	AA	AA	BB	BB	AA	BB	BB	AA	BB	AA	BB	BB	AA	BB	AA	BB	AA	AA	BB	BB	AA	AA	AA	AA	AA	AA	BB	AA	AA	BB	BB	AA	BB	BB	BB	AB	AA	BB	BB	AA	AA	AA
GMI_ES17_lrc14708_436				1	BB	AA	BB	BB	AA	BB	AA	BB	AA	BB	BB	BB	BB	BB	AA	BB	AA	BB	BB	AA	BB	AA	AA	AA	BB	AA	BB	AA	BB	AA	AA	BB	AA	BB	AA	AA	BB	AA	BB	BB	AA	BB	AA	BB	BB
GMI_ES02_c17191_397				1	BB	AA	BB	BB	BB	BB	AA	AA	BB	BB	AA	BB	BB	BB	BB	AA	BB	AA	AA	BB	BB	AA	AA	AA	AA	BB	AA	AA	BB	BB	AA	AA	BB	AA	BB	BB	BB	BB	AA	AA	BB	BB	BB	BB	BB
GMI_ES17_c1612_641				1	BB	AA	BB	AA	AA	BB	BB	AA	BB	BB	AA	BB	AA	BB	BB	AA	BB	AA	BB	AA	AA	BB	BB	AA	AA	AA	AA	AA	AA	BB	AA	AA	BB	BB	AA	BB	BB	BB	AB	AA	BB	BB	AA	AA	AA
GMI_ES01_c1517_378				1	BB	AA	AA	AA	BB	BB	BB	BB	BB	AA	AA	AA	AA	AA	BB	BB	BB	BB	AA	AA	BB	BB	BB	AA	AA	BB	BB	BB	AA	BB	BB	BB	AA	AA	BB	BB	BB	AA	BB	AA	AA	BB	BB	AA	BB
GMI_DS_oPt-18005_248				1	BB	AA	AA	AA	BB	BB	BB	AA	AA	AA	AA	BB	BB	BB	AA	BB	BB	BB	BB	BB	AA	AA	AA	AA	BB	AA	AA	BB	AA	BB	AA	AA	BB	AA	BB	BB	AA	AA	BB	BB	AA	AA	BB	BB	BB
GMI_ES01_c8337_431				1	BB	AA	BB	BB	BB	BB	AA	AA	BB	BB	AA	BB	BB	BB	BB	AA	BB	AA	AA	BB	BB	AA	AA	AA	AA	BB	AA	AA	BB	BB	AA	AA	BB	AA	BB	BB	AA	BB	AA	AA	BB	BB	BB	BB	BB
GMI_ES17_c7323_831				1	BB	AA	AA	AA	AA	BB	BB	AA	AA	AA	AA	AA	AA	AA	BB	BB	BB	AA	AA	BB	BB	AA	AA	BB	AA	BB	BB	AA	BB	BB	AA	AA	AA	BB	BB	AA	AA	AA	AA	AA	AA	AA	BB	AA	BB
GMI_ES17_c1620_564				1	BB	AA	BB	BB	BB	AA	BB	BB	BB	BB	AA	AA	BB	BB	BB	BB	BB	AA	AA	BB	AA	AA	AA	BB	AA	AA	BB	BB	AA	BB	BB	AA	AA	AA	BB	AA	BB	AA	BB	AA	BB	BB	AA	AA	BB
GMI_ES15_c2046_330				1	BB	AA	BB	BB	AA	AA	AA	BB	AA	BB	AA	BB	AA	AA	BB	AA	BB	BB	AA	AA	AA	BB	BB	BB	BB	AA	AA	BB	BB	AA	BB	BB	BB	BB	AA	BB	AA	BB	AA	AA	BB	AA	BB	AA	BB
GMI_ES15_c4217_214				1	BB	AA	AA	BB	BB	BB	BB	AA	BB	BB	AA	AA	AA	AA	AA	AA	BB	AA	BB	BB	BB	AA	AA	AA	AA	AA	AA	AA	AA	AA	AA	BB	AA	AA	AA	BB	AA	BB	AA	BB	BB	AA	BB	AA	AA
GMI_DS_oPt-12215_45				1	BB	AA	BB	BB	AA	BB	AA	AA	AA	AA	AA	AA	BB	BB	AA	BB	BB	BB	AA	AA	AA	AA	AA	AA	AA	BB	AA	BB	AA	BB	AA	AA	BB	AA	BB	AA	AA	AA	BB	AA	AA	AA	AA	BB	AA
GMI_ES17_lrc9623_475				1	BB	AA	BB	AA	BB	AA	BB	BB	BB	BB	BB	BB	BB	BB	AA	AA	BB	BB	AA	AA	BB	BB	BB	AA	AA	AA	BB	AA	BB	BB	BB	AA	BB	BB	BB	BB	BB	BB	AA	BB	BB	AA	AA	BB	BB
GMI_ES17_c655_891				1	BB	AA	AA	BB	BB	BB	BB	AA	BB	BB	BB	BB	AA	AA	AB	AA	BB	AA	BB	AA	AA	AA	AA	AA	AA	AA	BB	AA	AA	AA	AA	AA	AA	AA	AA	AA	AA	BB	AA	BB	BB	AA	AA	BB	AA
GMI_ES17_c1365_216				1	BB	AA	BB	BB	AA	BB	AA	AA	AA	AA	AA	AA	BB	BB	AA	BB	BB	BB	AA	AA	AA	AA	AA	AA	AA	BB	AA	BB	AA	BB	AA	AA	BB	AA	BB	AA	AA	AA	BB	AA	AA	AA	AA	BB	AA
GMI_ES15_c1273_527				1	BB	AA	BB	BB	AA	AA	AA	AA	BB	BB	AA	BB	AA	BB	AA	AA	AA	AA	BB	BB	BB	BB	AA	AA	AA	AA	AA	AA	AA	AA	BB	AA	BB	BB	AA	BB	BB	AA	BB	AA	AA	BB	BB	AA	BB
GMI_ES17_c12284_305				1	BB	AA	AA	AA	AA	BB	AA	AA	--	BB	BB	AA	AA	AA	BB	AA	AA	BB	AA	AA	BB	AA	AA	AA	AA	--	AA	BB	AA	--	AA	BB	AA	AA	AA	BB	AA	AA	--	--	--	BB	BB	AA	AA
GMI_ES01_c8716_268				2	AA	BB	BB	BB	BB	AA	BB	BB	AA	AA	AA	AA	BB	BB	BB	BB	BB	AA	AA	BB	AA	AA	AA	BB	BB	AA	AA	AA	BB	AA	BB	AA	BB	BB	AA	BB	AA	BB	AA	AA	AA	AA	AA	BB	AA
GMI_ES15_c8975_729				2	AA	BB	AA	AA	BB	BB	BB	BB	AA	BB	BB	AA	BB	AA	AA	AA	AA	AA	BB	AA	AA	AA	BB	BB	AA	AA	AA	AA	AA	BB	AA	AA	AA	AA	BB	BB	AA	BB	BB	BB	AA	AA	BB	AA	BB
GMI_DS_CC11787_243				2	AA	BB	AA	AA	BB	AA	BB	BB	BB	BB	BB	BB	AA	AA	BB	AA	AA	AA	BB	BB	BB	BB	BB	BB	BB	AA	BB	AA	BB	AA	BB	BB	AA	BB	AA	BB	BB	BB	AA	BB	BB	BB	BB	AA	BB
GMI_DS_CC2679_57				2	AA	BB	AA	AA	BB	AA	BB	AA	BB	AA	AA	AA	AA	AA	BB	AA	BB	AA	AA	BB	AA	BB	BB	BB	AA	BB	AA	BB	AA	BB	BB	AA	AA	AA	BB	BB	AA	AA	AA	AA	BB	AA	BB	AA	AA
GMI_ES02_c12721_577				2	AA	BB	AA	AA	AA	BB	BB	AA	AA	AA	BB	AA	AA	AA	BB	BB	BB	BB	BB	AA	BB	AA	AA	AA	BB	BB	AA	BB	BB	AA	AA	BB	BB	AB	AA	AA	AA	BB	BB	BB	AA	AA	AA	BB	AA
GMI_DS_CC9093_95				2	AA	BB	AA	AA	AA	AA	AA	BB	AA	AA	BB	AA	AA	AA	AA	BB	AA	BB	BB	AA	AA	BB	BB	BB	BB	AA	BB	BB	AA	AA	BB	BB	AA	BB	AA	AA	BB	AA	BB	BB	AA	AA	AA	AA	AA
GMI_DS_CC9448_443				2	AA	BB	AA	AA	AA	AA	BB	BB	AA	AA	BB	AA	AA	AA	AA	BB	AA	BB	BB	AA	AA	BB	BB	BB	BB	AA	BB	BB	AA	AA	BB	BB	AA	BB	AA	AA	BB	AA	BB	BB	AA	AA	AA	AA	AA
GMI_ES_CC18060_346				2	AA	BB	BB	BB	BB	AA	BB	BB	AA	AA	BB	BB	BB	BB	AA	BB	BB	AA	BB	BB	AA	AA	AA	BB	BB	AA	BB	AA	BB	AA	BB	AA	BB	BB	BB	AA	BB	BB	AA	AA	AA	AA	AA	BB	BB
GMI_ES01_c22124_205				2	AA	BB	BB	AA	AA	BB	BB	BB	BB	AA	AA	BB	BB	AA	AA	AB	BB	AA	BB	BB	BB	BB	BB	BB	AA	AA	AA	BB	BB	AA	BB	AA	AA	AA	BB	BB	AA	AA	AB	AA	BB	AA	AA	AB	BB
GMI_ES01_c16727_290				2	AA	BB	BB	AA	BB	AA	AA	BB	BB	BB	AA	AA	AA	AA	AA	BB	BB	BB	AA	AA	BB	BB	BB	AA	AA	BB	BB	BB	AB	BB	AA	BB	AA	BB	AA	BB	BB	AA	AA	AA	BB	AA	BB	BB	AA
GMI_ES15_c8463_378				2	AA	BB	AA	AA	AA	BB	BB	AA	AA	AA	BB	AA	AA	AA	BB	BB	BB	BB	BB	AA	BB	AA	AA	AA	BB	BB	AA	BB	BB	AA	AA	BB	BB	AB	AA	AA	AA	BB	BB	BB	AA	AA	AA	BB	AA
GMI_ES15_c10742_192				2	AA	BB	BB	--	AB	AB	AB	AB	AB	AB	AB	AA	BB	AB	AB	BB	BB	AB	AB	BB	AB	AB	AB	AB	AA	BB	BB	AB	AB	AA	AA	AB	AB	BB	AB	AB	BB	BB	AB	AA	AA	BB	AB	AB	AA
GMI_ES02_c349_407				2	AA	BB	AA	AA	AA	AA	BB	BB	AA	AA	BB	AA	AA	AA	AA	BB	AA	BB	BB	AA	AA	BB	BB	BB	BB	AA	BB	BB	AA	AA	BB	BB	AA	BB	AA	AA	AA	AA	BB	BB	AA	AA	AA	AA	AA
GMI_ES17_c12516_818				2	AA	BB	BB	BB	BB	AA	BB	BB	AA	AA	AA	AA	BB	BB	BB	BB	BB	AA	AA	BB	AA	AA	AA	BB	BB	AA	AA	AA	BB	AA	BB	AA	BB	BB	AA	BB	AA	BB	AA	AA	AA	AA	AA	BB	AA
GMI_ES15_c13627_458				2	AA	BB	BB	AA	AA	AA	AA	BB	AA	AA	AA	AA	BB	BB	AB	BB	AA	BB	AA	BB	BB	BB	BB	BB	BB	BB	AA	BB	BB	BB	BB	BB	AA	BB	BB	BB	BB	AA	BB	AA	AA	BB	BB	AA	BB
GMI_ES15_c1324_755				2	AA	BB	BB	BB	BB	AA	BB	AA	AA	BB	AA	AA	AA	AA	AA	AA	BB	BB	AA	BB	BB	BB	BB	AA	BB	BB	AA	BB	BB	BB	BB	BB	AA	BB	BB	AA	BB	BB	BB	BB	BB	AA	BB	AB	BB
GMI_DS_CC7847_62				2	AA	BB	AA	AA	AA	AA	AA	BB	AA	AA	BB	AA	AA	AA	AA	BB	AA	BB	BB	AA	AA	BB	BB	BB	BB	AA	BB	BB	AA	AA	BB	BB	AA	BB	AA	AA	BB	AA	BB	BB	AA	AA	AA	AA	AA
GMI_ES01_c11960_237				2	AA	BB	AA	BB	AA	BB	AA	AB	AA	AA	BB	BB	AA	AA	AA	AA	AA	BB	BB	AA	BB	BB	BB	AA	BB	BB	AA	AA	BB	AA	AA	BB	BB	BB	AA	BB	AA	BB	AA	BB	AA	AA	BB	BB	AA
GMI_ES_CC9730_217				2	AA	BB	AA	AA	BB	AA	BB	AA	BB	AA	AA	AA	AA	AA	BB	AA	BB	AA	AA	BB	AA	BB	BB	BB	AA	BB	AA	BB	AA	BB	BB	AA	BB	AA	BB	BB	AA	BB	AA	BB	BB	AA	BB	AA	AA
GMI_ES01_c3899_470				2	AA	BB	AA	AA	AA	AA	BB	BB	AA	AA	BB	AA	AA	AA	AA	BB	AA	BB	BB	AA	AA	BB	BB	BB	BB	AA	BB	BB	AA	AA	BB	BB	AA	BB	AA	AA	BB	AA	BB	BB	AA	AA	AA	AA	AA
GMI_DS_CC1800_254				2	AA	BB	BB	AA	BB	AA	BB	BB	AA	BB	BB	BB	BB	AA	AA	AA	AA	AA	AA	AA	AA	BB	BB	AA	AA	BB	BB	AA	AB	BB	AA	BB	AA	BB	AA	AA	BB	AA	BB	AA	BB	AA	BB	AB	BB
GMI_ES17_c17993_168				2	AA	BB	AA	AA	AA	BB	BB	AA	AA	AA	BB	AA	AA	AA	BB	BB	BB	BB	BB	AA	BB	AA	AA	AA	BB	BB	AA	BB	BB	AA	AA	BB	BB	AA	AA	AA	AA	BB	BB	BB	AA	AA	AA	BB	AA
GMI_DS_CC4394_195				2	AA	BB	BB	BB	BB	AA	BB	BB	AA	AA	AA	AA	BB	BB	BB	BB	BB	AA	AA	BB	AA	AA	AA	BB	BB	AA	AA	AA	BB	AA	BB	AA	BB	BB	AA	BB	AA	BB	AA	AA	AA	AA	AA	BB	AA
GMI_DS_CC7795_77				2	AA	BB	AA	AA	AA	AA	BB	BB	AA	AA	--	AA	AA	AA	AA	--	AA	BB	--	AA	AA	BB	--	--	BB	AA	--	--	AA	AA	BB	BB	AA	BB	AA	AA	AA	AA	--	BB	AA	AA	AA	AA	AA
GMI_ES15_lrc12312_503				2	AA	BB	BB	BB	AA	BB	AB	AB	AA	AA	BB	AB	BB	BB	AA	AA	AB	AB	BB	AB	AB	AB	BB	AB	AB	AB	AB	AB	AB	AB	AA	AB	AB	AB	AB	AA	BB	BB	AB	AB	BB	AB	AB	AB	BB
GMI_ES15_lrc19562_699				2	AA	BB	BB	BB	BB	AA	BB	BB	AA	AA	AA	AA	BB	BB	BB	BB	BB	AA	AA	BB	AA	AA	AA	BB	BB	AA	AA	AA	BB	AA	BB	AA	BB	BB	AA	BB	AA	BB	AA	BB	AA	AA	AA	BB	AA
GMI_ES17_c16539_472				2	AA	BB	BB	AA	BB	AA	BB	BB	AA	BB	BB	BB	BB	AA	AA	AA	AA	AA	AA	AA	AA	BB	BB	AA	BB	BB	BB	AA	AB	BB	AA	BB	AA	BB	AA	AA	BB	AA	BB	AA	BB	AA	BB	AB	BB
GMI_DS_CC8041_85				2	AA	BB	BB	BB	AA	AB	AB	AB	AA	AB	BB	AB	AB	BB	AB	AA	AB	AB	BB	AB	AB	AB	AB	AB	AB	AB	AB	AB	AB	AB	AB	AB	AB	AB	AB	AB	BB	BB	AB	BB	BB	AB	AB	AB	BB
GMI_DS_CC9305_53				2	AA	BB	BB	AA	AA	AA	BB	BB	BB	AA	BB	BB	BB	BB	AA	AA	AA	AA	BB	AA	BB	AA	AA	AA	AA	BB	AA	BB	AB	AA	AA	AA	AA	BB	BB	BB	AA	AA	AA	BB	BB	BB	AA	AA	AA
GMI_DS_CC6030_255				2	AA	BB	AA	AA	BB	AA	BB	AA	BB	AA	AA	AA	AA	AA	BB	AA	BB	AA	AA	BB	AA	BB	BB	BB	AA	BB	AA	BB	AA	BB	BB	AA	BB	AA	BB	BB	AA	BB	AA	BB	BB	AA	BB	AA	AA
GMI_ES02_c4091_462				2	AA	BB	AA	BB	AA	BB	AA	BB	AA	BB	BB	AA	BB	BB	AA	AA	AA	BB	AA	BB	BB	BB	BB	BB	BB	AA	AA	BB	BB	AA	BB	BB	BB	BB	AA	BB	AA	AA	AA	BB	AA	AA	AA	AB	BB
GMI_DS_CC1776_314				2	AA	BB	AA	AA	AA	AA	AA	BB	AA	AA	BB	AA	AA	AA	AA	BB	AA	BB	BB	AA	AA	BB	BB	BB	BB	AA	BB	BB	AA	AA	BB	BB	AA	BB	AA	AA	BB	AA	BB	BB	AA	AA	AA	AA	AA
GMI_ES_CC3572_162				2	AA	BB	BB	AA	BB	AA	AA	AA	AA	AA	AA	BB	BB	AA	BB	BB	AB	BB	AA	AA	AA	AA	AA	AA	AA	BB	AA	AA	AA	BB	AA	AA	AA	AA	AA	BB	AA	AA	BB	AA	BB	AA	BB	AB	BB
GMI_DS_CC6823_75				2	AA	BB	AA	--	BB	AA	--	AA	--	BB	BB	AA	--	AA	AB	--	--	AB	AB	BB	BB	--	--	AB	BB	BB	AA	BB	AB	BB	BB	BB	AA	BB	AB	--	AB	AB	BB	BB	AB	BB	--	--	BB
GMI_ES02_c13608_538				2	AA	BB	BB	AA	AA	AA	BB	BB	AA	BB	AA	AA	BB	AA	AA	AA	AA	AA	BB	AA	AA	BB	BB	BB	AA	AA	AA	BB	AA	AA	AA	BB	AA	BB	BB	AA	BB	AA	BB	AA	BB	AA	AA	AB	AA
GMI_ES02_c14180_257				2	AA	BB	BB	AA	AA	AA	BB	AA	AA	AA	AA	BB	BB	AA	AA	AA	AA	AA	BB	AA	BB	AA	AA	AA	AA	BB	AA	BB	AB	AA	AA	AA	AA	BB	BB	BB	AA	AA	AA	BB	BB	BB	AA	AB	BB
GMI_ES17_c1186_142				2	AA	BB	BB	AA	AA	BB	BB	AA	AA	AA	BB	BB	AA	AA	BB	BB	BB	AA	AA	BB	BB	BB	BB	BB	AA	AA	AA	AA	AA	BB	BB	AA	AA	AA	BB	BB	BB	BB	BB	BB	BB	BB	AA	AB	AA
GMI_ES_CC15133_247				2	AA	BB	AA	AA	BB	BB	BB	AA	BB	AA	BB	AA	BB	BB	AA	BB	AA	AA	BB	BB	BB	AA	AA	AA	AA	BB	BB	AA	AA	BB	AA	AA	AA	AA	BB	AA	BB	AA	BB	BB	AA	BB	AA	BB	AA
GMI_ES15_c3362_506				2	AA	BB	AA	BB	AA	BB	AA	AA	AA	BB	AA	AA	BB	BB	AA	BB	AA	AA	BB	BB	BB	BB	BB	BB	BB	AA	BB	AA	BB	BB	AA	AA	BB	BB	BB	BB	AA	BB	BB	BB	BB	AA	BB	AA	AA
GMI_DS_CC1057_147				2	BB	--	BB	BB	--	BB	--	BB	--	BB	BB	BB	BB	BB	--	BB	--	BB	BB	--	BB	--	--	--	BB	--	BB	--	BB	--	--	BB	--	BB	--	--	BB	--	BB	--	--	BB	--	BB	BB
GMI_ES_CC18255_93				2	BB	--	BB	BB	BB	BB	BB	BB	BB	BB	BB	BB	BB	BB	BB	BB	BB	BB	BB	BB	BB	BB	BB	BB	BB	BB	BB	BB	BB	BB	BB	BB	BB	BB	BB	BB	BB	BB	BB	BB	BB	BB	BB	BB	BB
GMI_ES_CC13513_277				2	BB	--	--	BB	BB	--	--	--	--	BB	BB	--	BB	BB	BB	BB	--	BB	--	--	--	--	--	BB	BB	BB	BB	--	--	BB	--	BB	BB	BB	--	--	BB	BB	BB	BB	--	BB	BB	BB	--
GMI_DS_CC10481_156				2	BB	AA	AA	BB	AA	AA	BB	BB	BB	BB	AA	AA	BB	AA	BB	BB	AA	BB	AA	AA	AA	AA	AA	BB	BB	AA	AA	AA	AA	AB	BB	BB	BB	BB	BB	AA	AA	BB	AA	AA	AA	BB	BB	BB	AA
GMI_ES02_c38444_270				2	BB	AA	BB	BB	AA	BB	AA	BB	AA	BB	BB	BB	BB	BB	AA	BB	AA	BB	BB	AA	BB	AA	AA	AA	BB	AA	BB	AA	BB	AA	AA	BB	AA	BB	AA	AA	BB	AA	BB	AA	AA	BB	AA	BB	BB
GMI_ES_CC10812_102				2	BB	AA	BB	BB	AA	BB	BB	AA	BB	AA	BB	BB	BB	BB	BB	AA	BB	BB	AA	BB	BB	AA	AA	BB	AA	AA	AA	BB	BB	AA	BB	BB	AA	AA	AA	BB	BB	AA	AA	AA	AB	AA	AA	AA	AA
GMI_ES_CC11253_379				2	BB	AA	BB	AA	AA	BB	AA	AA	BB	AA	AA	BB	BB	BB	AA	BB	AA	BB	BB	BB	AA	AA	AA	AA	AA	AA	BB	AA	AA	AA	AA	BB	BB	AA	BB	BB	AA	AA	BB	AA	AA	AA	AA	AB	BB
GMI_ES_CC15404_67				2	BB	AA	BB	BB	AA	AA	AA	AA	BB	AA	AA	BB	AA	BB	BB	AA	BB	BB	AA	BB	BB	BB	AA	AA	BB	BB	BB	BB	BB	AA	BB	BB	BB	BB	AA	AA	BB	AA	AA	AA	BB	BB	AA	BB	AA
GMI_ES01_c791_1072				2	BB	AA	AA	AA	AA	BB	BB	AA	AA	AA	AA	AA	AA	AA	BB	BB	BB	AA	AA	BB	BB	AA	AA	BB	AA	BB	BB	AA	BB	BB	AA	AA	AA	BB	BB	AA	AA	AA	BB	AA	AA	AA	BB	AA	BB
GMI_ES02_c14559_362				2	BB	AA	AA	AA	BB	BB	BB	AA	AA	AA	AA	BB	BB	BB	AA	BB	BB	BB	BB	BB	AA	AA	AA	AA	AB	AA	AA	BB	AA	AA	AA	AA	BB	AA	BB	BB	AA	AA	BB	BB	AA	AA	BB	AB	BB
GMI_DS_CC9627_146				2	BB	AA	AA	BB	AA	BB	BB	AA	BB	AA	BB	BB	BB	BB	BB	AA	BB	BB	AA	BB	BB	AA	AA	BB	BB	AA	AA	BB	BB	AA	BB	BB	AA	AA	AA	BB	BB	AA	AA	AA	BB	AA	AA	AA	AA
GMI_ES01_c3327_180				2	BB	AA	BB	BB	AA	BB	AA	BB	AA	BB	BB	BB	BB	BB	AA	BB	AA	BB	BB	AA	BB	AA	AA	AA	BB	AA	BB	AA	BB	AA	AA	BB	AA	BB	AA	AA	BB	BB	BB	AA	AA	BB	AA	BB	BB
GMI_ES02_c3044_164				2	BB	AA	BB	BB	AA	BB	AA	AA	AA	AA	AA	AA	BB	BB	AA	BB	BB	BB	BB	AA	AA	AA	AA	AA	AA	BB	AA	BB	AA	BB	AA	AA	BB	AA	BB	AA	AA	AA	BB	AA	AA	AA	AA	BB	AA
GMI_DS_CC4373_180				2	BB	AA	BB	AA	BB	AA	BB	BB	BB	BB	BB	BB	BB	BB	AA	AA	BB	BB	AA	AA	BB	BB	BB	AA	AA	AA	BB	AA	BB	BB	BB	AA	BB	BB	BB	BB	BB	BB	AA	BB	BB	AA	AA	BB	BB
GMI_ES17_c327_972				2	BB	AA	BB	AA	BB	BB	AA	AA	--	BB	AA	BB	BB	BB	BB	AA	BB	--	--	BB	BB	AA	AA	BB	AA	BB	BB	AA	BB	BB	AA	AA	BB	BB	BB	BB	AA	BB	AA	AA	BB	BB	BB	BB	BB
GMI_ES02_c23210_257				2	BB	AA	BB	BB	BB	BB	BB	AA	BB	BB	AA	BB	BB	BB	BB	AA	BB	AA	AA	BB	BB	AA	AA	AA	AA	BB	AA	AA	BB	BB	AA	AA	BB	AA	BB	BB	AA	BB	AA	AA	AA	BB	BB	BB	BB
GMI_ES17_c2356_160				2	BB	AA	AA	AA	AA	BB	AA	AA	BB	BB	BB	BB	AA	AA	BB	AA	AA	BB	BB	AA	BB	BB	BB	AA	AA	BB	BB	BB	AA	BB	AA	BB	AA	AA	BB	AA	BB	AA	BB	AA	BB	BB	BB	AA	AA
GMI_ES15_c8687_120				2	BB	AA	BB	AA	BB	AA	BB	AA	BB	BB	AA	AA	BB	BB	BB	BB	AA	AA	AA	BB	AA	AA	AA	BB	AA	BB	BB	BB	AA	BB	BB	AA	AA	AA	BB	AA	BB	AA	BB	AA	BB	BB	AA	AB	BB
GMI_DS_CC4033_368				2	BB	AA	BB	BB	AA	BB	AA	BB	AA	BB	BB	BB	BB	BB	AA	BB	AA	BB	BB	AA	BB	AA	AA	AA	BB	AA	BB	AA	BB	AA	AA	BB	AA	BB	AA	AA	BB	AA	BB	BB	AA	BB	AA	BB	BB
GMI_ES17_c2308_1026				2	BB	AA	BB	BB	BB	BB	AA	AA	BB	BB	AA	BB	BB	BB	BB	AA	BB	AA	AA	BB	BB	AA	AA	AA	AA	BB	AA	AA	BB	BB	AA	AA	BB	AA	BB	BB	AA	BB	AA	AA	AB	BB	BB	BB	BB
GMI_ES17_c11418_547				2	BB	AA	BB	BB	AA	BB	BB	AA	BB	AA	AA	AA	AA	BB	BB	AA	AB	AA	BB	BB	AA	BB	AA	AA	AA	AA	AA	AA	BB	AA	BB	AA	AA	AA	AA	BB	AA	AA	AA	AA	AA	AA	AA	BB	AA
GMI_ES15_c6993_447				2	BB	AA	BB	AA	AA	BB	BB	AA	AA	AA	BB	AA	AA	AA	BB	AA	AA	AA	--	BB	BB	AA	AA	BB	BB	BB	BB	BB	BB	BB	BB	BB	AA	BB	AA	AA	BB	AA	BB	BB	BB	BB	BB	AA	AA
GMI_ES02_lrc18911_190				2	BB	AA	BB	BB	BB	BB	AA	BB	AA	BB	BB	AA	BB	BB	BB	AA	AA	BB	AA	BB	BB	BB	BB	BB	AA	AA	AA	BB	BB	AA	BB	BB	BB	AA	AA	BB	AA	BB	AA	AA	AA	BB	BB	AA	AA
GMI_ES_CC4354_296				2	BB	AA	BB	BB	BB	AA	AA	BB	BB	BB	AA	BB	BB	BB	AA	AA	AA	AA	AA	BB	AA	BB	BB	BB	AA	AA	BB	AA	AA	BB	BB	AA	AA	AB	BB	BB	BB	AA	AA	AA	BB	BB	BB	AA	BB
GMI_ES15_c6186_167				2	BB	AA	BB	AB	BB	AA	BB	AA	BB	BB	AB	AA	BB	BB	BB	AB	AB	AB	AB	BB	AA	AB	AB	BB	AB	AB	AB	AB	AB	AB	BB	AB	AB	AB	BB	AB	BB	AB	AB	AB	AB	BB	AA	AB	BB
GMI_ES_CC15389_69				2	BB	AA	AA	BB	AA	AA	BB	BB	BB	BB	AA	AA	BB	AA	BB	BB	AA	BB	AA	AA	AA	AA	AA	BB	BB	AA	AA	AA	AA	AA	BB	BB	BB	BB	BB	AA	AA	BB	AA	AA	AA	BB	BB	BB	AA
GMI_ES17_c4096_846				2	BB	AA	BB	AA	AA	AA	BB	AA	AA	AA	BB	AA	AA	AA	BB	AA	BB	AA	BB	BB	BB	AA	AA	BB	BB	BB	BB	BB	BB	BB	BB	BB	AA	BB	AA	AA	BB	AA	BB	BB	AA	BB	BB	AA	AA
GMI_DS_CC8829_137				2	BB	AA	AA	BB	BB	BB	AA	BB	BB	BB	BB	AA	BB	BB	BB	BB	BB	BB	AA	AA	AA	BB	BB	BB	BB	AA	BB	AA	AB	BB	BB	BB	BB	AA	AA	AA	BB	BB	BB	AA	AA	AA	BB	AB	AA
BA_grs_c10611_259				2	BB	AA	BB	AA	AA	AA	BB	AA	AA	AA	BB	AA	AA	AA	BB	AA	BB	AA	BB	BB	BB	AA	AA	BB	BB	BB	BB	BB	BB	BB	BB	BB	AA	BB	AA	AA	BB	AA	BB	BB	AA	BB	BB	AA	AA
GMI_ES02_c12289_381				2	BB	AA	AA	AB	AB	AB	AB	AB	AB	AB	AB	BB	AA	AB	AB	AA	AA	AB	AB	AA	AB	AB	AB	AB	BB	AA	AA	AB	AB	BB	BB	AB	AB	AA	AB	AB	AA	AA	AB	BB	BB	AA	AB	AB	BB
GMI_ES_CC6497_157				2	BB	AA	BB	AA	AA	BB	BB	AA	BB	BB	AA	BB	AA	BB	BB	AA	BB	BB	BB	AA	AA	BB	BB	AA	AA	AA	AA	AA	AA	BB	AA	AA	BB	BB	AA	BB	BB	BB	AA	AA	BB	BB	AA	AA	AA
GMI_ES_CC13848_210				2	BB	AA	AA	BB	AA	AA	BB	BB	BB	BB	AA	AA	BB	AA	BB	BB	AA	BB	AA	BB	AA	AA	AA	BB	BB	AA	AA	AA	AA	BB	BB	BB	BB	BB	BB	AA	AA	BB	AA	AA	AA	BB	BB	BB	AA
GMI_ES02_c9794_269				2	BB	AA	BB	BB	AA	AA	AA	AA	AA	AA	AA	BB	BB	BB	AA	BB	AA	BB	AA	AA	AA	AA	AA	AA	AA	AA	AA	BB	AA	AA	AA	AA	BB	AA	AA	AA	AA	AA	BB	AA	BB	AA	BB	BB	AA
GMI_ES15_c3806_357				2	BB	AA	BB	BB	BB	AA	AA	BB	BB	BB	BB	BB	BB	BB	BB	AA	BB	BB	BB	AA	BB	AA	AA	BB	BB	BB	BB	AA	BB	BB	AA	BB	BB	BB	BB	BB	AA	AA	BB	AA	BB	AA	AA	BB	AA
GMI_ES02_lrc37378_471				2	BB	AA	BB	BB	AA	BB	AA	BB	AA	BB	BB	BB	BB	BB	AA	BB	AA	BB	BB	AA	BB	AA	AA	AA	BB	AA	BB	AA	BB	AA	AA	BB	AA	BB	AA	AA	BB	AA	BB	AA	AA	BB	AA	BB	BB
[truncated: 55 more columns]

## Sheet: PG_Genotypes_with_Map
Original SNP scores and component map for oat population: Provena/GS-7 (=94197A1-9-2-2-2-5)
Note: progeny ID number 69 was dropped from the data for quality reasons during mapping
Note: lcoi without linkage positions were droped for quality control reasons during construction of the component map.
Locus	Chromosome	Linkage Group	LG_Position	OPA	Provena	GS-7 (MP)	PG-1	PG-2	PG-3	PG-4	PG-5	PG-6	PG-7	PG-8	PG-9	PG-10	PG-11	PG-12	PG-13	PG-14	PG-15	PG-16	PG-17	PG-18	PG-19	PG-20	PG-21	PG-22	PG-23	PG-24	PG-25	PG-26	PG-27	PG-28	PG-29	PG-30	PG-31	PG-32	PG-33	PG-34	PG-35	PG-36	PG-37	PG-38	PG-39	PG-40	PG-41	PG-42	PG-43
GMI_ES02_c5703_238		PG-1	0	2	AA	BB	BB	AA	BB	AA	AA	AA	AA	AA	BB	AA	BB	AA	AA	BB	AA	AA	BB	BB	AA	AA	AA	AA	BB	AA	BB	AA	BB	AA	AB	BB	BB	BB	BB	AA	AA	AA	AA	BB	AA	BB	AA	AA	BB
GMI_ES15_c11166_228		PG-1	0	1	AA	BB	BB	AA	BB	AA	AA	AA	AA	AA	BB	AA	BB	AA	AA	BB	AA	AA	BB	BB	AA	AA	AA	AA	BB	AA	BB	AA	BB	AA	AA	BB	BB	BB	BB	AA	AA	AA	AA	BB	AA	BB	AA	AA	BB
GMI_ES17_c5197_503	Ch_3C	PG-1	7.1	1	AA	BB	BB	AA	BB	AA	AA	AA	AA	AA	BB	AA	BB	AA	AA	BB	AA	AA	BB	BB	AA	BB	AA	AA	BB	AA	BB	AA	BB	AA	AA	BB	BB	BB	BB	AA	AA	BB	AA	BB	BB	BB	AA	AA	BB
GMI_ES17_c1186_142	Ch_3C	PG-1	10.5	2	BB	AA	AA	BB	AA	AA	BB	BB	BB	BB	AA	BB	AA	BB	BB	AA	BB	BB	AA	AA	BB	AA	BB	BB	BB	BB	BB	BB	AA	BB	BB	AA	BB	AA	AA	BB	BB	AA	BB	AA	AA	AA	BB	BB	AA
GMI_ES02_c10836_312	Ch_3C	PG-1	10.5	1	AA	BB	BB	AA	BB	BB	AA	AA	AA	AA	BB	AA	AB	AA	AA	BB	AA	AA	BB	BB	AA	BB	AA	AA	AA	AA	AA	AA	BB	AA	AA	BB	AA	BB	BB	AA	AA	BB	AA	BB	BB	BB	AA	AA	BB
GMI_ES02_c26223_268	Ch_3C	PG-1	10.5	1	AA	BB	BB	AA	BB	BB	AA	AA	AA	AA	BB	AA	BB	AA	AA	BB	AA	AA	BB	BB	AA	BB	AA	AA	AA	AA	AA	AA	BB	AA	AA	BB	AA	BB	BB	AA	AA	BB	AA	BB	BB	BB	AA	AA	BB
GMI_ES02_c15089_196	Ch_3C	PG-1	12.1	1	BB	AA	AA	BB	AA	AA	BB	BB	BB	BB	AA	BB	BB	BB	BB	AA	BB	BB	AA	AA	BB	AA	BB	BB	BB	AA	BB	BB	AA	BB	BB	AA	BB	AA	AA	BB	BB	AA	BB	AA	AA	AA	BB	BB	AA
GMI_ES_CC6322_820		PG-1	17.2	2	AA	BB	BB	AA	BB	BB	AA	AA	AA	AA	BB	AA	AA	AA	AA	AA	AA	AA	BB	AA	AA	BB	AA	AA	AA	BB	AA	AA	BB	BB	BB	BB	AA	BB	BB	AA	AA	BB	AA	BB	BB	BB	AA	AA	BB
GMI_ES01_c1223_200	Ch_3C	PG-1	35.6	2	BB	AA	BB	BB	AA	AA	BB	BB	AA	BB	BB	BB	BB	AA	BB	BB	BB	BB	AA	BB	BB	BB	BB	AA	BB	AA	AA	BB	BB	AA	AA	AA	BB	BB	AA	BB	BB	AA	BB	BB	AA	BB	AA	BB	AA
GMI_ES15_c8970_315	Ch_3C	PG-1	45	1	BB	AA	BB	AA	BB	AA	BB	BB	AA	AA	BB	BB	BB	AB	AA	BB	BB	BB	AA	BB	BB	AA	BB	AA	BB	AA	AA	BB	BB	AA	AA	AA	AA	BB	AA	BB	BB	AA	BB	BB	BB	BB	AA	BB	AA
GMI_ES01_c12564_210	Ch_3C	PG-1	45	1	AA	BB	AA	BB	AA	BB	AA	AA	BB	BB	AA	AA	AA	AA	BB	AA	AA	AA	BB	AA	AA	BB	AA	BB	AA	BB	BB	AA	AA	BB	BB	BB	BB	AA	BB	AA	AA	BB	AA	AA	AA	AA	BB	AA	BB
GMI_ES15_c9085_462	Ch_3C	PG-1	49.5	1	BB	AA	BB	AA	BB	AA	BB	BB	AA	AA	BB	BB	BB	AA	AA	BB	BB	BB	AA	BB	BB	AA	BB	AA	BB	AA	AA	AB	AA	AA	BB	AA	AA	BB	AA	BB	BB	AA	BB	BB	BB	BB	AA	BB	AA
GMI_ES15_c2968_502	Ch_3C	PG-1	54.7	1	BB	--	BB	--	BB	--	BB	BB	--	BB	BB	BB	BB	BB	--	BB	BB	BB	--	BB	BB	--	BB	--	--	BB	--	BB	--	--	BB	--	--	BB	--	BB	BB	--	BB	BB	BB	BB	--	BB	--
GMI_ES17_c18582_193	Ch_3C	PG-1	56.9	2	AA	BB	AA	BB	AA	AB	AA	AA	BB	AA	AA	AA	AA	AA	BB	AA	AA	AA	BB	AA	AA	BB	AA	BB	BB	AA	BB	AA	BB	BB	AA	BB	BB	AA	BB	AA	AA	AB	AA	AA	AA	AA	BB	AA	BB
GMI_ES01_c16767_69	Ch_3C	PG-1	62.8	1	AA	BB	BB	BB	AA	BB	BB	AA	AA	AA	AA	AA	AA	AA	AA	AA	AA	AA	BB	AA	AA	BB	AA	BB	BB	AA	BB	AA	BB	BB	AA	AA	BB	AA	BB	AA	AA	BB	AA	AA	AA	AA	BB	BB	BB
GMI_ES02_c22115_682	Ch_3C	PG-1	62.8	2	BB	AA	AA	AA	BB	AA	AA	BB	BB	BB	BB	BB	BB	BB	BB	BB	BB	BB	AA	BB	BB	AA	BB	AA	AA	BB	AA	BB	AA	AA	BB	BB	AA	BB	AA	BB	BB	AA	BB	BB	BB	BB	AA	AA	AA
GMI_ES02_c3374_73	Ch_3C	PG-1	62.8	1	BB	AA	AA	AA	BB	AA	AA	BB	BB	BB	BB	BB	BB	BB	BB	BB	BB	BB	AA	BB	BB	AA	BB	AA	AA	BB	AA	BB	AA	AA	BB	BB	AA	BB	AA	BB	BB	AA	BB	BB	BB	BB	AA	AA	AA
GMI_ES01_c12117_562	Ch_3C	PG-1	69.4	1	BB	AA	AA	AA	BB	AA	AA	BB	BB	BB	BB	BB	BB	AA	BB	BB	AB	BB	AA	BB	BB	AA	BB	AA	AA	BB	AA	AA	BB	AA	BB	BB	AA	AA	AA	BB	BB	AA	BB	BB	AA	BB	BB	AA	AA
GMI_ES17_c2183_936	Ch_3C	PG-1	71	1	BB	AA	AA	AA	BB	AA	AA	BB	BB	BB	BB	BB	AA	AA	BB	BB	AA	BB	AA	BB	BB	BB	BB	AA	AA	BB	AA	AA	BB	AA	BB	BB	AA	AA	AA	BB	BB	AA	BB	AA	AA	BB	BB	AA	AA
GMI_DS_CC6822_86	Ch_3C	PG-1	81.9	2	BB	AA	AA	AA	BB	BB	AA	BB	AA	AA	BB	BB	AA	AA	BB	AA	BB	BB	AA	AA	BB	BB	BB	AA	AA	BB	AA	AA	BB	AA	BB	BB	AA	AA	AA	BB	BB	AA	BB	AA	AA	AA	BB	AA	AA
GMI_ES02_c3531_401	Ch_3C	PG-1	83.5	1	BB	AA	AA	AA	AA	BB	AA	BB	AA	AA	BB	BB	AA	AA	BB	AA	BB	BB	AA	AA	BB	BB	BB	AA	AA	BB	AA	AA	BB	AA	BB	BB	AA	AA	AA	BB	BB	AA	BB	AA	AA	AA	BB	AA	AA
GMI_ES15_c10103_419	Ch_3C	PG-1	89.4	1	AA	BB	BB	BB	BB	AA	BB	AA	BB	BB	AA	AA	BB	AA	AA	BB	AA	AA	BB	BB	AA	AA	AA	BB	BB	AA	BB	BB	AA	BB	AA	AA	BB	BB	BB	AA	AA	BB	AA	BB	BB	AA	AA	AA	BB
GMI_ES01_c2879_300	Ch_3C	PG-1	95.2	1	AA	BB	AA	AA	BB	AA	BB	AA	BB	BB	AA	AA	BB	AA	BB	BB	AA	AA	BB	BB	AA	BB	AA	BB	BB	AA	BB	BB	AA	BB	AA	AA	BB	AA	BB	AA	AA	BB	AA	BB	BB	AA	AA	AA	BB
GMI_ES01_c4371_166	Ch_3C	PG-1	95.2	2	BB	AA	BB	BB	AA	BB	AA	BB	AA	AA	BB	BB	AA	BB	AA	AA	BB	BB	AA	AA	BB	AA	BB	AA	AA	BB	AA	AA	BB	AA	BB	BB	AA	BB	AA	BB	BB	AA	BB	AA	AA	BB	BB	BB	AA
GMI_ES17_c4115_637	Ch_3C	PG-1	98.5	2	BB	AA	BB	BB	AA	BB	AA	BB	AA	AA	BB	BB	AA	BB	AA	AA	BB	BB	AA	AA	BB	AA	BB	AA	AA	BB	AA	BB	BB	AA	BB	BB	AA	BB	AA	BB	BB	AA	BB	BB	AA	BB	BB	BB	AA
GMI_ES01_c10147_214	Ch_3C	PG-1	98.5	1	AA	BB	AA	AA	BB	AA	BB	AA	BB	BB	AA	AA	BB	AA	BB	BB	AA	AA	BB	BB	AA	BB	AA	BB	BB	AA	BB	AA	AA	BB	AA	AA	BB	AA	BB	AA	AA	BB	AA	AA	BB	AA	AA	AA	BB
GMI_ES15_c3688_477	Ch_3C	PG-1	98.5	1	BB	AA	BB	BB	AA	BB	AA	BB	AA	AA	BB	BB	AA	BB	AA	AA	BB	BB	AA	AA	BB	AA	BB	AA	AA	BB	AA	BB	BB	AA	BB	BB	AA	BB	AA	BB	BB	AA	BB	BB	AA	BB	BB	BB	AA
GMI_ES01_c4041_423	Ch_3C	PG-1	98.5	2	BB	AA	BB	BB	AA	--	AA	BB	AA	AA	BB	BB	AA	BB	AA	AA	BB	BB	AA	AA	BB	AA	BB	AA	AA	BB	AA	BB	BB	AA	BB	BB	AA	BB	AA	BB	BB	AA	BB	BB	AA	BB	BB	BB	AA
GMI_ES15_c10756_401	Ch_3C	PG-1	98.5	1	BB	AA	BB	BB	AA	BB	AA	BB	AA	AA	BB	BB	AA	BB	AA	AA	BB	BB	AA	AA	BB	AA	BB	AA	AA	BB	AA	BB	BB	AA	BB	BB	AA	BB	AA	BB	BB	AA	BB	BB	AA	BB	BB	BB	AA
GMI_ES17_c2656_146	Ch_3C	PG-1	107.7	1	AA	BB	AA	AA	BB	AA	BB	AA	BB	BB	BB	BB	BB	AA	BB	AA	BB	AA	BB	BB	AA	BB	AA	BB	BB	BB	BB	AA	BB	BB	AA	AA	AA	AA	BB	AA	AA	BB	AA	AA	BB	AA	AA	AA	BB
GMI_ES17_c3370_293	Ch_3C	PG-1	121	1	AA	BB	BB	AA	BB	AA	AA	AA	AA	BB	BB	BB	BB	AA	AA	AA	BB	AA	BB	BB	AA	BB	BB	BB	AA	BB	AA	BB	BB	BB	AA	BB	AA	AA	BB	AA	AA	AA	AA	BB	BB	BB	BB	AA	BB
GMI_ES01_c2481_1101	Ch_3C	PG-1	132.6	2	BB	AA	AA	BB	AA	BB	BB	BB	BB	BB	AA	BB	AA	BB	AA	BB	BB	BB	AA	AA	BB	AA	AA	AA	BB	AA	BB	AA	AA	AA	AA	AA	BB	BB	AA	AA	BB	BB	AA	AA	BB	AA	AA	BB	AA
GMI_DS_CC6823_75	Ch_3C	PG-1	136.5	2	--	BB	BB	--	BB	AB	--	--	--	--	BB	--	BB	--	BB	--	--	--	BB	BB	--	BB	BB	BB	--	BB	--	BB	BB	BB	BB	BB	--	--	BB	BB	BB	--	BB	BB	--	BB	BB	--	BB
GMI_ES17_c3397_167	Ch_14D	PG-2	0	1	BB	AA	AA	BB	BB	AA	BB	AA	BB	BB	BB	BB	BB	BB	AA	AA	BB	AA	AA	BB	AA	AA	AA	BB	AA	BB	BB	AA	BB	AA	BB	AA	BB	BB	AA	AA	BB	AA	AA	AA	AA	AA	BB	AA	BB
GMI_ES15_c1273_527	Ch_14D	PG-2	0	1	BB	AA	AA	BB	BB	AA	BB	AA	BB	BB	BB	BB	BB	BB	AA	AA	BB	AA	AA	BB	AA	AA	AA	BB	AA	BB	BB	AA	BB	AA	BB	AA	BB	BB	AA	AA	BB	AA	AA	AA	AA	AA	BB	AA	BB
GMI_ES15_c482_113	Ch_14D	PG-2	19.2	1	BB	AA	AA	AA	AA	BB	AA	AA	BB	BB	BB	AA	BB	AA	BB	AA	BB	BB	AA	BB	BB	AA	AA	BB	BB	AA	BB	BB	BB	BB	BB	BB	AA	BB	AA	AA	BB	AA	AA	AA	AA	AA	BB	BB	BB
GMI_ES01_c3132_376	Ch_6C	PG-2	44.7	2	AA	BB	BB	AA	BB	AA	BB	BB	AA	AA	BB	BB	AA	BB	AA	BB	AA	AA	BB	AA	AA	AA	BB	AA	BB	AA	BB	AA	AA	AA	BB	BB	AA	AA	BB	BB	AA	AA	AA	AA	AA	BB	AA	AA	BB
GMI_ES17_c11186_555	Ch_6C	PG-2	48	1	AA	BB	BB	AA	BB	AA	BB	BB	AA	AA	BB	BB	AA	BB	AA	AA	AA	BB	BB	AA	AA	AA	BB	AA	BB	AA	BB	AA	AA	AA	BB	BB	AA	AA	BB	BB	AA	AA	AA	AA	AA	BB	AA	AA	BB
GMI_DS_oPt-14552_101	Ch_6C	PG-2	58.8	1	BB	AA	AA	BB	AA	BB	AA	AA	BB	BB	AA	AA	BB	AA	AA	BB	BB	AA	AA	AA	BB	BB	BB	BB	AA	BB	AA	BB	BB	BB	BB	AA	BB	BB	AA	BB	BB	AA	BB	BB	BB	AA	BB	BB	BB
GMI_ES15_c10866_209	Ch_6C	PG-2	58.8	1	AA	BB	BB	AA	BB	AA	BB	BB	AA	AA	BB	BB	AA	BB	BB	AA	AA	BB	BB	BB	AA	AA	AA	AA	BB	AA	BB	AA	AA	AA	AA	BB	AA	AA	BB	AA	AA	BB	AA	AA	AA	BB	AA	AA	AA
GMI_DS_CC7847_62	Ch_6C	PG-2	63.3	2	AA	BB	BB	AA	BB	AA	BB	BB	BB	AA	BB	BB	AA	AA	BB	AA	AA	BB	BB	BB	AA	AA	AA	AA	BB	AA	BB	AA	BB	AA	AA	BB	AA	AA	BB	AA	AA	BB	AA	AA	BB	BB	AA	AA	AA
GMI_ES02_c34690_199	Ch_6C	PG-2	63.3	1	BB	AA	AA	BB	AA	BB	AA	AA	AA	BB	AA	AA	BB	BB	AA	BB	BB	AA	AA	AA	BB	BB	BB	BB	AA	BB	AA	BB	AA	BB	BB	AA	BB	BB	AA	BB	BB	AA	BB	BB	AA	AA	BB	BB	BB
GMI_DS_CC1776_314	Ch_6C	PG-2	63.3	2	AA	BB	BB	AA	BB	AA	BB	BB	BB	AA	BB	BB	AA	AA	BB	AA	AA	BB	BB	BB	AA	AA	AA	AA	BB	AA	BB	AA	AB	AA	AA	BB	AA	AA	BB	AA	AA	BB	AA	AA	BB	BB	AA	AA	AA
GMI_DS_CC9093_95	Ch_6C	PG-2	63.3	2	AA	BB	BB	AA	BB	AA	BB	BB	BB	AA	BB	BB	AA	AA	BB	AA	AA	BB	BB	BB	AA	AA	AA	AA	BB	AA	BB	AA	BB	AA	AA	BB	AA	AA	BB	AA	AA	BB	AA	AA	BB	BB	AA	AA	AA
GMI_ES02_c17191_397	Ch_6C	PG-2	66	1	BB	AA	AA	BB	BB	BB	AA	AA	AA	BB	AA	AA	BB	BB	AA	BB	BB	AA	AA	AA	BB	BB	BB	BB	AA	BB	AA	BB	AA	BB	BB	AA	BB	BB	AA	BB	BB	AA	BB	BB	AA	AA	BB	BB	BB
GMI_ES01_c14139_498	Ch_6C	PG-2	66	1	AA	BB	BB	AA	AA	AA	BB	BB	BB	AA	BB	BB	AA	AA	BB	AA	AA	BB	BB	BB	AA	AA	AA	AA	BB	AA	BB	AA	BB	AA	AA	BB	AA	AA	BB	AA	AA	BB	AA	AA	BB	BB	AA	AA	AA
GMI_ES01_c17064_407	Ch_6C	PG-2	68.8	1	BB	AA	AA	BB	AB	BB	AA	AA	AA	BB	AA	AA	AA	BB	AA	BB	BB	AA	AA	AA	BB	BB	BB	BB	AA	BB	AA	BB	AA	BB	BB	AA	BB	AA	AA	BB	AA	AA	AA	BB	AA	AA	AB	BB	BB
GMI_ES_CC11271_65	Ch_19A	PG-3	0	2	AA	BB	BB	AA	BB	BB	AA	BB	BB	AA	AA	BB	BB	BB	BB	AA	BB	BB	BB	BB	BB	AA	AA	BB	BB	BB	BB	BB	AA	BB	AA	BB	BB	AA	AA	BB	BB	BB	AA	BB	BB	AA	BB	AA	AA
GMI_ES02_c12761_183	Ch_19A	PG-3	0	2	AA	BB	BB	AA	BB	BB	AA	BB	BB	AA	AA	BB	BB	BB	BB	AA	BB	BB	BB	BB	BB	AA	AA	BB	BB	BB	BB	BB	AA	BB	AA	BB	BB	AA	AA	BB	BB	BB	AA	BB	BB	AA	BB	AA	AA
GMI_ES02_c19005_223		PG-3	0	1	BB	AA	AA	BB	AA	AA	BB	AA	AA	BB	BB	AA	AA	AA	AA	BB	AA	AA	AA	AA	AA	BB	BB	AA	AA	AA	AA	AA	BB	AA	BB	AA	AA	BB	BB	AA	AA	AA	BB	AA	AA	BB	AA	BB	BB
GMI_ES02_c631_591		PG-3	6.4	1	BB	AA	AA	BB	AA	AA	BB	AA	BB	BB	BB	AA	AA	AA	AA	AA	BB	AA	AA	AA	AA	BB	AA	AA	AA	AA	AA	AA	BB	AA	BB	AA	AA	AA	BB	AA	AA	BB	BB	AA	AA	BB	AA	AA	BB
GMI_ES_CC13153_338		PG-3	6.4	2	BB	AA	AA	BB	AA	AA	BB	AA	BB	BB	BB	AA	AA	AA	AA	AA	BB	AA	AA	AA	AA	BB	AA	AA	AA	AA	AA	AA	BB	AA	BB	AA	AA	AA	BB	AA	AA	BB	BB	AA	AA	BB	AA	AA	BB
GMI_ES17_c8066_237	Ch_19A	PG-3	10.3	1	AA	BB	BB	BB	BB	BB	AA	BB	AA	AA	AA	AA	BB	BB	BB	BB	AA	BB	BB	AA	BB	AA	BB	BB	BB	BB	BB	BB	AA	BB	AA	BB	BB	BB	AA	BB	BB	AA	AA	BB	BB	AA	BB	BB	AA
GMI_ES02_c6784_277	Ch_19A	PG-3	35.7	1	AA	BB	BB	BB	BB	AA	BB	AA	AA	AA	BB	AA	BB	BB	BB	BB	AA	AA	BB	BB	BB	AA	AA	BB	AA	AA	AA	AA	AA	BB	BB	BB	AA	BB	AA	AA	BB	AA	AA	BB	BB	AA	BB	BB	BB
GMI_ES15_c15790_334	Ch_19A	PG-3	40.2	1	BB	AA	AA	AA	AA	AA	AA	BB	BB	BB	BB	BB	AA	AA	AA	AA	BB	BB	AA	AA	AA	BB	BB	AA	BB	BB	BB	BB	BB	AA	AA	AA	BB	BB	BB	AA	AA	BB	BB	BB	AA	BB	AA	AA	BB
GMI_ES15_c8191_415		PG-3	57.3	1	AA	BB	AA	BB	BB	BB	AA	AA	AA	AA	AA	AA	BB	AA	BB	AA	BB	AA	BB	BB	BB	AA	AA	BB	AA	AA	AA	BB	AA	AA	AA	BB	AA	BB	AA	BB	BB	BB	BB	BB	BB	BB	BB	AA	AA
GMI_ES02_c7768_318		PG-3	63	1	AA	BB	BB	BB	BB	BB	AA	BB	AA	AA	AA	AA	BB	AA	BB	AA	BB	AA	BB	BB	AA	AA	AA	BB	AA	AA	AA	BB	AA	BB	AA	BB	AA	AA	AA	BB	BB	BB	BB	BB	BB	BB	BB	AA	AA
GMI_DS_CC10481_156		PG-3	63	2	BB	AA	AA	AA	AA	AA	BB	AA	BB	BB	BB	BB	AA	BB	AA	BB	AA	BB	AA	AA	BB	BB	BB	AA	BB	BB	BB	AA	BB	AA	BB	AA	BB	BB	BB	AA	AA	AA	AA	AA	AA	AA	AA	BB	BB
GMI_ES17_c19385_93		PG-3	65.2	1	AA	BB	BB	BB	BB	BB	AA	BB	AA	AA	AA	AA	BB	AA	AA	AA	BB	AA	AA	BB	AA	AA	AA	BB	AA	AA	AA	BB	AA	BB	AA	BB	AA	AA	AA	BB	BB	BB	BB	BB	AA	BB	BB	AA	AA
GMI_ES01_lrc12590_96	Ch_19A	PG-3	67.4	1	BB	AA	AA	AA	AA	AA	BB	AA	AA	BB	--	BB	AA	BB	BB	AA	AA	BB	BB	AA	BB	BB	BB	AA	BB	BB	BB	AA	BB	AA	BB	AA	BB	BB	BB	AA	AA	AA	AA	AA	BB	AA	AA	BB	BB
GMI_ES15_c6155_291	Ch_19A	PG-3	71.4	2	BB	AA	AA	AA	BB	AA	BB	AA	BB	BB	BB	BB	AB	BB	BB	AA	AA	BB	BB	AA	BB	AB	BB	AA	BB	BB	BB	AA	BB	BB	BB	AA	BB	BB	AA	AA	AA	AA	AA	AA	BB	AA	AA	BB	BB
GMI_DS_CC9493_63		PG-4	0	2	BB	AA	BB	BB	BB	BB	BB	BB	BB	BB	BB	AA	AA	BB	AA	AA	AA	AA	AA	BB	BB	BB	AA	BB	AB	AA	AA	BB	AA	BB	BB	AA	AA	AB	BB	AA	BB	BB	BB	BB	AA	BB	BB	AA	BB
GMI_ES02_c15462_413		PG-4	14.6	1	BB	AA	AA	BB	BB	BB	BB	AA	BB	BB	BB	AA	AA	AA	AA	AA	AA	AA	AA	BB	BB	AA	AA	BB	AA	AA	BB	BB	AA	BB	BB	AA	AA	AA	AA	AA	BB	BB	BB	AA	BB	BB	AA	AA	BB
GMI_DS_oPt-14907_38		PG-4	17.9	1	BB	AA	BB	BB	BB	BB	BB	AA	BB	BB	AA	AA	AA	AA	AA	AA	AA	AA	AA	BB	BB	AA	BB	BB	AA	AA	BB	BB	AA	BB	BB	AA	AA	AA	AA	AA	BB	BB	BB	AA	BB	BB	AA	AA	BB
GMI_ES01_c11874_130	Ch_8A	PG-4	21.8	1	BB	AA	BB	BB	BB	BB	BB	AA	BB	BB	AA	AA	AA	AA	AA	AA	AA	AA	AA	AA	BB	AA	BB	BB	AA	AA	BB	AA	AA	BB	BB	AA	AA	AA	AA	AA	BB	BB	BB	AA	BB	BB	AA	AA	BB
GMI_DS_oPt-12215_45		PG-4	22.9	1	AA	BB	AA	AA	AA	AA	AA	BB	AA	AA	BB	BB	BB	BB	BB	BB	BB	BB	BB	BB	AA	BB	AA	AA	BB	BB	AA	BB	BB	AA	AA	BB	BB	BB	BB	BB	AA	AA	AA	BB	AA	AA	BB	BB	AA
GMI_ES02_c8277_506		PG-4	41.1	1	AA	BB	BB	AA	AA	BB	AA	BB	AA	AB	BB	AA	BB	BB	BB	BB	AA	BB	BB	BB	AA	BB	BB	AA	AA	AA	AA	BB	BB	AA	AA	BB	BB	AA	BB	BB	AA	AA	BB	BB	AA	AA	BB	AA	AA
GMI_ES17_c12536_430		PG-4	41.1	1	BB	AA	AA	BB	BB	AA	BB	AA	BB	--	AA	BB	AA	AA	AA	AA	BB	AA	AA	AA	BB	AA	AA	BB	BB	BB	BB	AA	AA	BB	BB	AA	AA	BB	AA	AA	BB	BB	AA	AA	BB	BB	AA	BB	BB
GMI_ES01_lrc12212_420	Ch_12D	PG-4	47.6	2	AA	BB	BB	AA	AA	BB	AA	BB	AA	AB	BB	BB	BB	AB	BB	BB	AA	BB	BB	BB	AA	BB	BB	AA	AA	AA	AA	BB	BB	BB	AA	BB	BB	AA	BB	BB	AA	AA	BB	BB	AA	AA	BB	BB	AA
GMI_ES_CC6673_460		PG-4	47.6	2	AA	BB	BB	AA	AA	BB	AA	BB	AA	AB	BB	BB	BB	AB	BB	BB	AA	BB	BB	BB	AA	BB	BB	AA	AA	AA	AA	BB	BB	BB	AA	BB	BB	AA	BB	BB	AA	AA	BB	BB	AA	AA	BB	BB	AA
GMI_DS_oPt-17084_293	Ch_12D	PG-4	66.3	1	AA	BB	BB	AA	AA	BB	AA	BB	BB	AA	AA	BB	BB	AA	BB	BB	BB	AA	BB	BB	AA	BB	BB	BB	AA	AA	AA	BB	BB	AA	AA	BB	AA	AA	BB	AA	AA	AA	BB	BB	AA	AA	AA	BB	BB
GMI_ES01_c26749_466	Ch_12D	PG-4	69	1	BB	AA	AA	BB	BB	AA	BB	AA	AA	BB	BB	AA	AA	BB	BB	AA	AA	BB	BB	AA	BB	AA	AA	AA	BB	BB	BB	AA	AA	AA	BB	AA	BB	AA	AA	BB	BB	BB	AA	AA	BB	BB	BB	AA	AA
GMI_ES01_c24656_105	Ch_12D	PG-4	85.1	1	BB	AA	AA	BB	BB	BB	BB	AA	AA	AA	AA	AA	AA	BB	AA	AA	BB	BB	BB	AA	AA	AA	AA	AA	AA	BB	AA	BB	AA	AA	AA	AA	AA	AA	BB	BB	BB	AA	BB	AA	BB	BB	BB	AA	AA
GMI_ES15_c15399_80	Ch_12D	PG-4	85.1	1	BB	AA	AA	BB	BB	BB	BB	AA	AA	AA	AA	AA	AA	BB	AA	AA	BB	BB	BB	AA	AA	AA	AA	AA	AA	BB	AA	BB	AA	AA	AA	AA	AA	AA	BB	BB	BB	AA	BB	AA	BB	BB	BB	AA	AA
GMI_ES02_c5884_318	Ch_12D	PG-4	85.1	1	BB	AA	AA	BB	BB	BB	BB	AA	AA	AA	AA	AA	AA	BB	AA	AA	BB	BB	BB	AA	AA	AA	AA	AA	AA	BB	AA	BB	AA	AA	AA	AA	AA	AA	BB	BB	BB	AA	BB	AA	BB	BB	--	AA	AA
GMI_ES01_c2150_256	Ch_12D	PG-4	86.2	1	BB	AA	AA	BB	AB	BB	BB	AA	AA	AA	AA	AA	AA	BB	AA	AA	BB	BB	BB	AA	AA	AA	AA	BB	AA	BB	AA	BB	AA	AA	AA	AA	AA	AA	BB	BB	AB	AA	BB	AA	BB	BB	BB	AA	AA
GMI_ES_CC11621_230	Ch_12D	PG-4	90.8	2	BB	AA	AA	BB	AA	BB	BB	AA	AA	AA	AA	BB	AA	BB	AA	AA	BB	BB	BB	AA	AA	AA	AA	AA	AA	BB	AA	BB	AA	AA	BB	AA	AA	AA	BB	BB	BB	AA	BB	AA	BB	BB	BB	AA	AA
GMI_ES_CC7433_103	Ch_12D	PG-4	93.5	2	BB	AA	BB	BB	AA	AA	BB	AA	AA	AA	AA	BB	AA	AA	AA	AA	BB	BB	AA	AA	AA	AA	BB	AA	AA	BB	AA	BB	AA	AA	BB	AA	AA	AA	BB	BB	BB	AA	BB	AA	BB	BB	BB	AA	AA
GMI_ES01_c16275_104	Ch_12D	PG-4	94.6	1	AA	BB	AA	AA	BB	BB	AA	BB	BB	BB	BB	AA	BB	BB	BB	BB	AA	AA	BB	BB	BB	BB	AA	BB	BB	AA	BB	AA	BB	BB	AA	BB	BB	BB	AA	AA	AA	BB	AA	BB	AA	BB	AA	BB	BB
GMI_ES01_c5395_117	Ch_12D	PG-4	101	1	BB	AA	BB	AA	AA	AA	BB	AA	AA	AA	AA	AA	AA	BB	AA	AA	BB	BB	AA	AA	AA	AA	BB	AA	AA	BB	AA	BB	AA	AA	BB	AA	AA	AA	BB	BB	BB	AA	BB	AA	BB	AA	AA	AA	AA
GMI_DS_oPt-17694_374	Ch_12D	PG-4	106.2	1	AA	BB	AA	BB	BB	BB	AA	BB	BB	BB	BB	BB	BB	AA	BB	BB	AA	AA	BB	BB	BB	BB	AA	BB	BB	AA	BB	AA	AA	BB	AA	BB	BB	BB	AA	AA	AA	BB	BB	BB	AA	BB	AA	BB	BB
GMI_ES01_c4452_325	Ch_12D	PG-4	115.6	1	AA	BB	AA	BB	BB	AA	BB	BB	AA	BB	BB	BB	BB	AA	BB	AA	BB	BB	BB	BB	AA	BB	AA	BB	BB	AA	BB	AA	AA	AA	AA	BB	BB	BB	AA	AA	AA	BB	BB	BB	AA	BB	AA	BB	BB
GMI_DS_oPt-16541_253	Ch_12D	PG-4	129	1	BB	AA	BB	AA	AA	BB	AA	AA	BB	AA	AA	AA	AA	BB	AA	BB	AA	AA	AA	AA	BB	AA	BB	BB	AA	BB	AA	BB	BB	BB	BB	AA	AA	AA	AA	BB	BB	AA	AA	AA	AA	AA	BB	AA	BB
GMI_ES_CC14178_167		PG-5	0	2	BB	AA	BB	AA	BB	BB	AA	BB	BB	AA	AA	AA	BB	AA	BB	AA	BB	AA	BB	BB	BB	AA	AA	AA	AA	BB	AA	AA	BB	BB	AA	BB	BB	AA	BB	BB	BB	BB	AA	BB	AA	AA	AA	AA	BB
GMI_ES_CC7894_200	Ch_7C-17A	PG-5	22.7	2	AA	BB	AA	BB	AA	AA	AA	AA	BB	BB	BB	BB	AA	BB	AA	BB	AA	BB	BB	AA	AA	BB	BB	BB	AA	AA	BB	BB	AA	AA	AA	AA	AA	BB	AA	BB	AA	AA	BB	BB	BB	AA	AA	AA	AA
GMI_DS_CC7281_186	Ch_7C-17A	PG-5	26.1	2	BB	AA	BB	AA	BB	BB	BB	BB	AA	AA	AA	AA	BB	AA	BB	BB	BB	AA	AA	BB	BB	BB	BB	AA	BB	BB	AA	AA	BB	BB	BB	BB	BB	AA	BB	AA	AA	BB	AA	AA	AA	BB	BB	BB	BB
GMI_ES_CC2088_506	Ch_7C-17A	PG-5	31.2	2	BB	AA	BB	AA	BB	BB	BB	BB	AA	AA	AA	AA	BB	AA	BB	BB	BB	AA	AA	BB	BB	BB	AA	AA	BB	BB	AA	BB	BB	BB	BB	BB	AA	AA	BB	AA	AA	BB	AA	AA	AA	AA	BB	BB	AA
GMI_ES02_c35031_175	Ch_7C-17A	PG-5	40.6	1	BB	AA	BB	AA	BB	BB	AA	BB	AA	BB	AA	AA	BB	AA	BB	BB	AA	AA	AA	BB	AA	BB	AA	AA	BB	AA	BB	BB	BB	BB	BB	BB	AA	AA	BB	AA	AA	BB	AA	BB	BB	AA	BB	BB	AA
GMI_ES17_c14163_394	Ch_7C-17A	PG-5	40.6	1	AA	BB	AA	BB	AA	AA	BB	AA	BB	AA	BB	BB	AA	BB	AA	AA	BB	BB	BB	AA	BB	AA	BB	BB	AA	BB	AA	AA	AA	AA	AA	AA	BB	BB	AA	BB	BB	AA	BB	AA	AA	BB	AA	AA	BB
GMI_DS_CC3048_64	Ch_7C-17A	PG-5	43.4	2	AA	BB	AA	BB	AA	AA	BB	AA	BB	AA	BB	BB	AA	AA	AA	AA	BB	BB	BB	AA	BB	AA	AA	BB	AA	BB	AA	AA	AA	AA	AA	AA	BB	BB	AA	BB	AB	AA	BB	AA	AA	BB	AA	AA	BB
GMI_ES15_c8064_341	Ch_7C-17A	PG-5	52	1	AA	BB	AA	BB	BB	AA	BB	AA	BB	AA	BB	BB	AA	AA	AA	AA	BB	BB	BB	AA	BB	BB	AA	BB	AA	BB	AA	AA	AA	BB	AA	AA	BB	BB	AA	BB	BB	AA	BB	AA	AA	BB	BB	AA	BB
GMI_ES_CC7849_819	Ch_7C-17A	PG-5	55.9	2	AA	BB	AA	BB	BB	AA	AA	AA	BB	AA	BB	BB	AA	AA	AA	AA	BB	BB	BB	AA	BB	BB	BB	BB	AA	AA	AA	AA	AA	BB	BB	AA	BB	BB	AA	BB	BB	AA	BB	AA	AA	BB	BB	AA	BB
GMI_ES17_c2767_643	Ch_7C-17A	PG-5	67	2	AA	BB	BB	AA	BB	BB	AA	AA	BB	AA	AA	BB	AA	AA	AA	AA	BB	BB	BB	BB	BB	BB	BB	BB	AA	AA	BB	AA	AA	BB	BB	AA	BB	BB	AA	BB	AB	AA	BB	AA	AA	BB	BB	AA	BB
GMI_ES17_c19709_452	Ch_7C-17A	PG-5	71	2	BB	AA	AA	BB	AA	AA	BB	BB	AA	BB	BB	BB	BB	AA	BB	BB	AA	AA	AA	AA	AA	AA	AA	AA	BB	AA	AA	BB	BB	AA	AA	BB	AA	AA	BB	AA	AA	BB	AA	BB	BB	AA	AA	BB	AA
GMI_DS_CC5720_167	Ch_7C-17A	PG-5	80.2	2	BB	AA	AA	BB	AA	AA	BB	BB	AA	AA	BB	BB	BB	AA	BB	BB	AA	AA	AA	AA	AA	AA	AA	AA	BB	AA	AA	BB	BB	AA	AA	AA	AA	BB	BB	BB	AA	BB	AA	AA	AA	BB	AA	AA	BB
GMI_ES15_c4667_481	Ch_7C-17A	PG-5	118.4	1	BB	AA	AA	BB	AA	BB	AA	BB	BB	AA	AA	BB	BB	BB	AA	AA	AA	AA	BB	AA	BB	AA	AA	AA	BB	AA	AA	BB	BB	AA	AA	BB	BB	AA	BB	AA	AA	--	AA	AA	BB	BB	AA	BB	AA
GMI_DS_CC7370_52	Ch_21D	PG-5	120	2	AA	BB	BB	AA	BB	AA	BB	AA	AA	BB	BB	AA	AA	AA	BB	BB	BB	BB	AA	BB	AA	BB	BB	BB	BB	BB	BB	AA	AA	BB	AA	AA	AA	BB	AA	BB	AA	AB	BB	BB	AA	AA	BB	AA	BB
GMI_ES15_c337_508	Ch_4C	PG-6	0	1	BB	AA	BB	BB	BB	BB	BB	BB	BB	AA	BB	AA	BB	AA	AA	BB	BB	BB	AA	AA	BB	BB	BB	AA	AA	AA	BB	AA	AA	BB	AA	AA	BB	BB	AA	AA	BB	AA	AA	BB	BB	BB	BB	AA	BB
GMI_DS_CC1661_180		PG-6	22.3	2	BB	AA	BB	BB	BB	BB	BB	BB	BB	AA	AA	AA	BB	AA	AA	BB	AA	AA	AA	AA	AA	BB	BB	AA	AA	AA	BB	BB	AA	AA	AA	AA	BB	AA	AA	BB	AA	AA	AA	AA	BB	BB	BB	BB	BB
GMI_ES01_c515_543	Ch_4C	PG-6	22.3	1	AA	BB	AA	AA	AA	AA	AA	AA	AA	BB	BB	BB	AA	BB	BB	AA	BB	BB	BB	BB	BB	AA	AA	BB	BB	BB	AA	AA	BB	BB	BB	BB	AA	BB	BB	AA	BB	BB	BB	BB	AA	AA	AA	AA	AA
GMI_ES_CC8945_103		PG-6	22.3	2	AA	BB	AA	AA	AA	AA	AA	AA	AA	BB	BB	BB	AA	BB	BB	AA	BB	BB	BB	BB	BB	AA	AA	BB	BB	BB	AA	AA	BB	BB	BB	BB	AA	BB	BB	AA	BB	BB	BB	BB	AA	AA	AA	AA	AA
GMI_ES15_c1630_786	Ch_13A	PG-6	54.9	1	AA	BB	AA	BB	AA	BB	BB	AA	BB	AA	BB	AA	AA	AA	BB	BB	BB	BB	BB	AA	BB	AA	BB	AA	BB	AA	AA	AA	AA	BB	BB	BB	BB	BB	AA	AA	AA	BB	BB	BB	AA	AA	BB	AA	BB
GMI_ES17_lrc11645_145		PG-6	57.7	2	BB	AA	BB	AA	BB	AB	AA	BB	AA	BB	AA	BB	BB	BB	AA	AA	AA	AA	AA	BB	AA	BB	AA	BB	BB	BB	BB	BB	BB	AA	AA	AA	AA	AA	BB	BB	BB	AB	AA	AA	BB	BB	AA	BB	AA
GMI_ES02_c14497_585	Ch_13A	PG-6	64.5	1	BB	AA	BB	AA	BB	AA	AA	BB	AA	BB	BB	BB	BB	BB	AA	AA	AA	AA	AA	BB	AA	BB	AA	BB	AA	BB	BB	BB	BB	AA	AA	AA	AA	AA	BB	BB	BB	AA	AA	AA	BB	BB	AA	BB	AA
GMI_DS_CC7582_55	Ch_13A	PG-6	69	2	BB	AA	AA	AA	BB	BB	AA	AA	AA	BB	BB	BB	BB	BB	AA	AA	AA	AA	AA	BB	AA	BB	AA	BB	AA	BB	BB	AA	BB	AA	AA	AA	AA	AA	BB	BB	BB	AA	AA	AA	BB	BB	AA	BB	AA
GMI_ES01_c8301_93	Ch_13A	PG-6	69	1	AA	BB	BB	BB	AA	AA	BB	BB	BB	AA	AA	AA	AA	AA	BB	BB	BB	BB	BB	AA	BB	AA	BB	AA	BB	AA	AA	BB	AA	BB	BB	BB	BB	BB	AA	AA	AA	BB	BB	BB	AA	AA	BB	AA	BB
GMI_ES_CC13970_83	Ch_13A	PG-6	69	2	AA	BB	BB	BB	AA	AA	BB	BB	BB	AA	AA	AA	AA	AA	BB	BB	BB	BB	BB	AA	BB	AA	BB	AA	BB	AA	AA	BB	AA	BB	BB	BB	BB	BB	AA	AA	AA	BB	BB	BB	AA	AA	BB	AA	BB
GMI_DS_A3_37_143	Ch_13A	PG-6	73.5	1	AA	BB	BB	BB	AA	AA	BB	BB	BB	AA	BB	AA	AA	AA	BB	BB	BB	BB	BB	AA	BB	BB	BB	AA	BB	AA	AA	BB	AA	BB	AA	BB	BB	BB	AA	AA	AA	BB	BB	AA	AA	AA	BB	AA	BB
GMI_ES02_c14336_416	Ch_13A	PG-6	76.8	1	BB	AA	AA	AA	BB	BB	AA	AA	AA	BB	BB	BB	BB	BB	AA	AA	AA	AA	AA	BB	AA	AA	AA	BB	AA	BB	BB	AA	BB	AA	BB	AA	AA	AA	BB	BB	BB	AA	AA	BB	BB	AA	AA	BB	AA
GMI_ES17_c19062_191	Ch_13A	PG-6	76.8	1	BB	AA	AA	AA	BB	BB	AA	AA	AA	BB	BB	BB	BB	BB	AA	AA	AA	AA	AA	BB	AA	AA	AA	BB	AA	BB	BB	AA	BB	AA	BB	AA	AA	AA	BB	BB	BB	AA	AA	BB	BB	AA	AA	BB	AA
GMI_ES02_lrc20576_405	Ch_13A	PG-6	80.1	2	BB	AA	AA	AA	BB	BB	AA	AA	AA	BB	BB	BB	AA	BB	AA	AA	AA	AA	AA	BB	AA	AA	AA	BB	AA	BB	BB	BB	BB	AA	BB	AA	BB	AA	BB	BB	BB	AA	AA	BB	AA	AA	AA	BB	AA
GMI_ES01_c27692_191	Ch_13A	PG-6	84.6	1	BB	AA	AA	AA	AA	BB	AA	AA	AA	BB	BB	AA	AA	BB	AA	AA	AA	AA	AA	BB	BB	AA	AA	BB	AA	BB	BB	BB	BB	BB	AA	AA	BB	AA	BB	BB	BB	AA	AA	BB	AA	AA	AA	BB	AA
GMI_ES02_c17921_986	Ch_13A	PG-6	91.9	1	AA	BB	BB	BB	BB	AA	BB	BB	BB	AA	AA	AA	BB	AA	AB	BB	BB	BB	BB	AA	BB	BB	AA	AA	BB	AA	AA	AA	AA	AA	BB	BB	AA	BB	AA	AA	AA	BB	BB	AA	BB	BB	BB	AA	BB
GMI_ES15_c10742_192		PG-6	127.3	2	AA	BB	AA	BB	AA	BB	BB	AA	BB	BB	AA	AA	BB	AA	BB	BB	BB	AA	BB	AA	BB	AA	BB	AA	BB	BB	AA	BB	BB	AA	BB	AA	BB	BB	BB	AA	AA	BB	BB	AA	AA	BB	BB	AA	BB
GMI_DS_A3_289_88	Ch_15A	PG-6	127.3	1	BB	AA	BB	AA	BB	AA	AA	BB	AA	AA	BB	BB	AA	BB	AA	AA	AA	BB	AA	BB	AA	BB	AA	BB	AA	AA	BB	AA	AA	BB	AA	BB	AA	AA	AA	BB	BB	AA	AA	BB	BB	AA	AA	BB	AA
GMI_ES01_c6574_349	Ch_15A	PG-6	127.3	1	BB	AA	BB	AA	BB	AA	AA	BB	AA	AA	BB	BB	AA	BB	AA	AA	AA	BB	AA	BB	AA	BB	AA	BB	AA	AA	BB	AA	AA	BB	AA	BB	AA	AA	AA	BB	BB	AA	AA	BB	BB	AA	AA	BB	AA
GMI_ES02_c23736_166	Ch_15A	PG-6	127.3	1	AA	BB	AA	BB	AA	BB	BB	AA	BB	BB	AA	AA	BB	AA	BB	BB	BB	AA	BB	AA	BB	AA	BB	AA	BB	BB	AA	BB	BB	AA	BB	AA	BB	BB	BB	AA	AA	BB	BB	AA	AA	BB	BB	AA	BB
GMI_DS_A3_74_292	Ch_15A	PG-6	127.3	1	AA	BB	AA	BB	AA	BB	BB	AA	BB	BB	AA	AA	BB	AA	BB	BB	BB	AA	BB	AA	BB	AA	BB	AA	BB	BB	AA	BB	BB	AA	BB	AA	BB	BB	BB	AA	AA	BB	BB	AA	AA	BB	BB	AA	BB
GMI_ES15_c12108_368	Ch_18D	PG-7	0	1	BB	AA	AA	BB	BB	AA	AB	AA	BB	BB	AA	AA	BB	BB	AA	BB	BB	AA	AA	AA	AA	AA	BB	BB	AA	AA	BB	BB	BB	BB	AA	AA	AA	AA	BB	BB	BB	AA	BB	BB	BB	AA	BB	BB	AA
GMI_ES02_c13415_701	Ch_18D	PG-7	22.3	1	BB	AA	AA	BB	BB	AA	BB	AA	BB	BB	BB	AA	AA	AA	BB	BB	BB	BB	AA	AA	AA	AA	BB	BB	AA	BB	BB	AA	AA	BB	AA	AA	AA	AA	BB	BB	BB	BB	BB	BB	BB	AA	BB	BB	BB
GMI_ES17_c2976_706	Ch_18D	PG-7	24.5	1	BB	AA	AA	BB	BB	AA	BB	AA	AA	BB	BB	AA	AA	AA	BB	BB	BB	BB	AA	AA	AA	AA	BB	BB	AA	BB	BB	AA	AA	BB	AA	AA	AA	AA	BB	BB	BB	BB	BB	BB	BB	AA	BB	BB	BB
GMI_ES01_c1287_580	Ch_16A	PG-7	27.8	1	AB	AA	AA	AB	AB	AA	AA	AA	AA	AB	AB	AA	AA	AA	AB	AB	AB	AB	AA	AA	AA	AA	AB	AB	AA	AB	AB	AA	AA	AB	AA	AA	AA	AA	AB	AA	AB	AB	AB	AB	AB	AA	AB	AB	AB
GMI_ES01_c3759_358	Ch_18D	PG-7	33.5	1	BB	AA	AA	BB	BB	AA	AA	AA	AA	AA	BB	AA	AA	AA	BB	BB	BB	BB	BB	AA	AA	BB	BB	BB	AA	BB	AA	AA	AA	BB	AA	AA	AA	AA	BB	AA	BB	BB	BB	BB	BB	AA	BB	BB	BB
GMI_ES15_c2524_413	Ch_18D	PG-7	33.5	1	AA	BB	BB	AA	AA	BB	BB	BB	BB	BB	AA	BB	BB	BB	AA	AA	AA	AA	AA	BB	BB	AA	AA	AA	BB	AA	BB	BB	BB	AA	BB	BB	BB	BB	AA	BB	AA	AA	AA	AA	AA	BB	AA	AA	AA
GMI_ES01_c3919_84	Ch_18D	PG-7	33.5	1	BB	AA	AA	BB	BB	AA	AA	AA	AA	AA	BB	AA	AA	AA	BB	BB	BB	BB	BB	AA	AA	BB	BB	BB	AA	BB	AA	AA	AA	BB	AA	AA	AA	AA	BB	AA	BB	BB	BB	BB	BB	AA	BB	BB	BB
GMI_ES17_c1727_406	Ch_18D	PG-7	37.6	2	BB	AA	AA	BB	BB	AA	AA	AA	AA	AA	BB	AA	AA	AA	BB	BB	BB	BB	BB	AA	AA	BB	BB	BB	AA	BB	AA	AA	AA	BB	AA	BB	AA	AA	BB	AA	AA	AB	BB	BB	BB	AA	BB	BB	BB
GMI_ES02_c13817_311	Ch_18D	PG-7	40.4	1	BB	AA	AA	BB	BB	AA	AA	AA	AA	AA	BB	AA	AA	AA	BB	BB	BB	BB	BB	AA	AA	BB	BB	BB	AA	BB	AA	AA	AA	BB	AA	BB	AA	BB	BB	AA	BB	BB	BB	BB	BB	AA	BB	BB	BB
GMI_ES02_c13393_451	Ch_18D	PG-7	43.1	2	BB	AA	AA	AA	BB	AA	AA	AA	AA	AA	BB	AA	AA	AA	BB	BB	BB	BB	BB	AA	AA	BB	BB	BB	AA	BB	AA	AA	AA	BB	BB	BB	AA	BB	BB	AA	BB	BB	AA	BB	BB	AA	BB	BB	BB
GMI_ES02_c17401_684	Ch_18D	PG-7	45.8	1	AA	BB	BB	BB	AA	BB	BB	BB	AA	BB	AA	BB	BB	BB	AA	AA	BB	AA	AA	BB	BB	AA	AA	AA	BB	AA	BB	BB	BB	AA	AA	AA	BB	AA	AA	BB	AA	AA	BB	AA	AA	BB	AA	AA	AA
GMI_ES_CC2606_241	Ch_18D	PG-7	49.7	2	AA	BB	AA	BB	AA	BB	BB	BB	BB	BB	AA	BB	BB	BB	AA	AA	BB	AA	AA	BB	BB	AA	AA	AA	BB	AA	BB	BB	AA	AA	AA	AA	BB	AA	AA	BB	BB	AA	BB	AA	AA	BB	AA	AA	AA
GMI_ES15_c10680_325	Ch_18D	PG-7	70.1	2	AA	BB	AA	AA	AA	BB	BB	BB	BB	AA	BB	AA	BB	BB	AA	AA	BB	AA	AA	AA	BB	AA	BB	AA	BB	AA	BB	BB	AA	AA	AA	AA	AA	AA	AA	BB	AA	BB	BB	AA	AA	BB	BB	BB	AA
GMI_ES17_c7320_909		PG-8	0	2	AA	BB	AA	BB	BB	AA	AA	AA	AA	BB	BB	AA	AA	BB	BB	BB	AA	BB	BB	AA	AA	BB	AA	BB	BB	AA	AA	BB	BB	BB	BB	AA	BB	BB	BB	AA	BB	AA	AA	AA	AA	AA	AA	AA	AA
GMI_ES15_c17743_247		PG-8	18.7	1	BB	AA	AA	BB	AA	AA	AA	BB	AA	AA	AA	BB	AA	AA	BB	AA	BB	AA	AA	BB	BB	AA	BB	AA	AA	BB	BB	AA	AA	AA	AA	BB	AA	AA	AA	BB	AA	BB	BB	AA	BB	AA	BB	BB	AA
GMI_ES17_c2063_243	Ch_16A	PG-8	54.2	1	AA	BB	BB	AA	BB	AA	BB	BB	AA	BB	BB	AA	BB	BB	AA	AA	BB	BB	AA	BB	BB	BB	BB	BB	BB	BB	AA	AA	BB	BB	AA	AA	BB	BB	BB	BB	AA	BB	AA	BB	BB	BB	BB	BB	BB
GMI_ES17_c2122_619	Ch_16A	PG-8	54.2	1	AA	BB	BB	AA	BB	AA	BB	BB	AA	BB	BB	AA	BB	BB	AA	AA	BB	BB	AA	BB	BB	BB	BB	BB	BB	BB	AA	AA	BB	BB	AA	AA	BB	BB	BB	BB	AA	BB	AA	BB	BB	BB	BB	BB	BB
GMI_ES01_c284_1036	Ch_16A	PG-8	54.2	1	BB	AA	AA	BB	AA	BB	AA	AA	BB	AA	AA	BB	AA	AA	BB	BB	AA	AA	BB	AA	AA	AA	AA	AA	AA	AA	BB	BB	AA	AA	BB	BB	AA	AA	AA	AA	BB	AA	BB	AA	AA	AA	AA	AA	AA
GMI_ES17_c5169_555	Ch_16A	PG-8	63.7	1	BB	AA	AA	BB	AA	AA	AA	AA	BB	AA	AA	BB	AB	AA	BB	BB	AA	AA	BB	AA	BB	AA	AA	AA	AA	AA	BB	BB	AA	AA	BB	BB	AA	AA	AA	AA	BB	AA	BB	AA	AA	AA	AA	AA	BB
GMI_DS_CC4430_239	Ch_16A	PG-8	63.7	2	AA	BB	BB	AA	BB	BB	BB	BB	AA	BB	BB	AA	BB	BB	AA	AA	BB	BB	AA	BB	AA	BB	BB	BB	BB	BB	AA	AA	BB	BB	AA	AA	BB	BB	BB	BB	AA	BB	AA	BB	BB	BB	BB	BB	AA
GMI_ES15_c10509_256	Ch_16A	PG-8	68.4	2	AA	BB	BB	AA	BB	AA	BB	BB	AA	BB	BB	AA	BB	BB	AA	AA	BB	BB	BB	BB	AA	BB	BB	BB	AA	BB	AA	AA	BB	BB	AA	AA	BB	BB	BB	BB	AA	BB	AA	BB	BB	BB	BB	BB	AA
GMI_ES17_c1612_641	Ch_16A	PG-8	75.6	1	BB	AA	AA	BB	AA	BB	AA	AA	AA	AA	AA	BB	AA	BB	BB	BB	AA	AA	AA	BB	BB	AA	AA	AA	AA	AA	BB	AA	AA	AA	BB	BB	AA	AA	AA	AA	BB	BB	BB	AA	AA	AA	AA	AA	BB
GMI_ES_CC14000_280	Ch_16A	PG-8	81.3	2	BB	AA	AA	BB	AA	BB	AA	AA	AA	AA	AA	BB	BB	BB	BB	AA	AA	AA	AA	BB	BB	AA	AA	AA	AA	AA	BB	AA	AA	AA	BB	BB	AA	AA	AA	AA	AA	BB	BB	AA	AA	BB	AA	BB	BB
GMI_ES02_c21402_61	Ch_16A	PG-8	82.9	2	BB	AA	AA	BB	AA	BB	AA	AA	AA	AA	AA	BB	BB	BB	BB	AA	AA	AA	AA	BB	BB	AA	AA	AA	AA	AA	BB	AA	AA	AA	BB	BB	AA	AA	AA	AA	BB	BB	BB	AA	AA	BB	AA	BB	BB
GMI_ES01_c7970_395	Ch_16A	PG-8	103.2	1	BB	AA	BB	BB	BB	AA	AA	AA	BB	AA	AA	BB	BB	BB	BB	AA	AA	BB	BB	AA	AA	AA	BB	BB	AA	AA	AA	AA	AA	AA	AA	BB	BB	AA	AA	AA	BB	BB	BB	AA	BB	BB	AA	BB	AA
GMI_ES15_lrc19562_699	Ch_16A	PG-8	105.9	2	AA	BB	AA	AA	AA	BB	BB	BB	AA	BB	BB	BB	AA	AA	AA	BB	BB	AA	AA	BB	BB	BB	AA	AA	AA	BB	BB	BB	BB	BB	BB	AA	AA	BB	BB	BB	AA	AA	AA	AA	AA	AA	BB	AA	BB
GMI_ES_CC14663_275	Ch_13A	PG-9	0	2	BB	AA	AA	AA	BB	AA	BB	BB	BB	AA	AA	BB	BB	BB	AA	BB	BB	BB	BB	BB	BB	BB	AA	BB	AA	BB	BB	BB	AA	BB	AA	BB	AA	AA	BB	AA	AA	AA	BB	AA	BB	BB	BB	BB	BB
GMI_ES02_c13356_599	Ch_13A	PG-9	0	1	AA	BB	BB	BB	AA	BB	AA	AA	AA	BB	BB	AA	AA	AA	BB	AA	AA	AA	AA	AA	AA	AA	BB	AA	BB	AA	AA	AA	BB	AA	BB	AA	BB	BB	AA	BB	BB	BB	AA	BB	AA	AA	AA	AA	AA
GMI_ES02_c14804_736	Ch_13A	PG-9	2.7	1	BB	AA	AA	AA	AB	AA	BB	BB	AA	AA	AA	BB	AA	BB	AA	BB	BB	BB	BB	BB	BB	BB	AA	BB	AA	BB	BB	BB	AA	BB	AA	BB	AA	AA	BB	AA	AA	AA	BB	AA	BB	BB	BB	BB	BB
GMI_ES15_c2193_426	Ch_13A	PG-9	2.7	1	BB	AA	AA	AA	BB	AA	BB	BB	AA	AA	AA	BB	AA	BB	AA	BB	BB	BB	BB	BB	BB	BB	AA	BB	AA	BB	BB	BB	AA	BB	AA	BB	AA	AA	BB	AA	AA	AA	BB	AA	BB	BB	BB	BB	BB
GMI_ES02_c23179_274	Ch_13A	PG-9	46.3	2	BB	AA	BB	AA	BB	AA	AA	AA	AA	AA	AA	BB	BB	AA	AA	AA	BB	AA	AA	AA	AA	BB	BB	AA	BB	BB	BB	BB	AA	BB	AA	BB	AA	BB	AA	AA	BB	AA	AA	BB	BB	BB	BB	AA	BB
GMI_ES02_c25461_277	Ch_13A	PG-9	53.4	2	BB	AA	BB	AA	BB	AA	AA	BB	BB	AA	AA	BB	BB	AA	AA	AA	BB	AA	AA	AA	AA	BB	BB	BB	BB	BB	BB	BB	AA	BB	AA	BB	BB	BB	BB	AA	BB	AA	AA	BB	BB	BB	BB	AA	BB
GMI_DS_CC7541_122		PG-9	59.4	2	AA	BB	AA	BB	BB	BB	BB	AA	AA	BB	BB	AA	AA	BB	BB	BB	AA	BB	BB	BB	BB	AA	AA	AA	AA	AA	AA	AA	BB	AA	BB	BB	AA	AA	AA	BB	--	BB	BB	AA	BB	AA	AA	BB	AA
GMI_ES02_c501_285	Ch_17A-7C	PG-9	70.6	1	AA	BB	AA	AA	BB	BB	BB	AA	BB	BB	BB	AA	BB	BB	BB	BB	AA	BB	BB	BB	BB	AA	AA	AA	BB	AA	BB	AA	BB	AA	BB	BB	AA	AA	BB	BB	AA	AA	BB	AA	BB	AA	BB	AA	AA
GMI_DS_A3_227_89	Ch_17A-7C	PG-9	125.8	1	BB	AA	AA	BB	AA	AA	BB	BB	BB	BB	BB	BB	BB	BB	AA	--	BB	AA	AA	AA	BB	AA	BB	AA	BB	AA	BB	AA	AA	BB	BB	AA	BB	BB	BB	AA	BB	AA	AA	BB	AA	BB	AA	BB	AA
GMI_ES_CC16445_119	Ch_5C	PG-9	159.2	2	AA	BB	BB	AA	BB	BB	BB	BB	AA	BB	BB	AA	AA	AA	BB	AA	BB	AA	BB	AA	AA	AA	AA	AA	AA	BB	BB	AA	AA	AA	AA	BB	AA	AA	BB	BB	AA	BB	AA	BB	AA	AA	BB	AA	AA
GMI_ES02_c3577_672	Ch_8A	PG-10	0	1	AA	BB	AA	BB	BB	BB	AA	BB	BB	AA	BB	AA	AA	AA	BB	AA	BB	AA	AA	AA	AA	AA	BB	BB	BB	BB	AA	BB	AA	BB	AA	AA	AA	BB	AA	BB	AA	AA	AA	AA	BB	BB	BB	BB	BB
GMI_ES01_c18122_404		PG-10	26.9	1	BB	AA	AA	BB	AA	AA	BB	AA	AA	BB	BB	AA	BB	BB	BB	AA	AA	BB	AA	BB	BB	BB	AA	BB	AA	AA	BB	BB	BB	AA	AA	BB	BB	BB	AA	AA	AA	BB	BB	AA	AA	AA	BB	AA	AA
GMI_ES15_c1697_192	Ch_6C	PG-10	62.9	1	BB	AA	AA	AA	BB	BB	AA	AA	BB	BB	BB	BB	BB	AA	AA	BB	BB	BB	BB	BB	AA	AA	BB	BB	AA	BB	AA	AA	AA	BB	AA	BB	BB	BB	AA	AA	BB	BB	AA	AA	AA	BB	AA	AA	AA
GMI_ES15_c858_507	Ch_6C	PG-10	68.6	1	AA	BB	BB	BB	AA	AA	BB	BB	AA	AA	AA	BB	AA	BB	BB	AA	AA	AA	AA	AA	BB	BB	AA	AA	BB	AA	BB	BB	BB	AA	BB	BB	AA	AA	BB	BB	AA	AA	BB	BB	BB	AA	AA	AA	BB
GMI_ES02_c4066_165	Ch_6C	PG-10	71.9	1	BB	AA	AA	AA	BB	BB	AA	AA	BB	AA	BB	AA	BB	AA	AA	BB	BB	BB	BB	BB	AA	AA	BB	BB	AA	BB	AA	BB	AA	BB	AA	AA	BB	BB	AA	AA	BB	BB	AA	AA	AA	BB	BB	BB	AA
GMI_ES01_c14065_159	Ch_6C	PG-10	71.9	1	AA	BB	BB	BB	AA	AA	BB	BB	AA	BB	AA	BB	AA	BB	BB	AA	AA	AA	AA	AA	BB	BB	AA	AA	BB	AA	BB	AA	BB	AA	BB	BB	AA	AA	BB	BB	AA	AA	BB	BB	BB	AA	AA	AA	BB
GMI_DS_A3_435_344	Ch_6C	PG-10	77.6	1	AA	BB	BB	BB	AA	AA	BB	BB	AA	BB	AA	BB	AA	BB	BB	AA	AA	AA	AA	AA	AA	BB	AA	AA	BB	BB	AA	AA	BB	AA	AA	AA	AA	AA	BB	BB	AA	AA	BB	BB	AA	AA	AA	BB	BB
GMI_ES02_c247_241	Ch_6C	PG-10	77.6	1	BB	AA	AA	AA	BB	BB	AA	AA	BB	AA	BB	AA	BB	AA	AA	BB	BB	BB	BB	BB	BB	AA	BB	BB	AA	AA	BB	BB	AA	BB	BB	BB	BB	BB	AA	AA	BB	BB	AA	AA	BB	BB	BB	AA	AA
GMI_DS_CC5652_132	Ch_6C	PG-10	86.2	2	AA	BB	AA	BB	AA	AA	BB	BB	AA	BB	AA	BB	AA	AA	BB	BB	AA	AA	AA	AA	AA	AB	AA	AA	BB	AA	AA	AA	BB	AA	AA	AA	AA	AA	BB	BB	BB	AA	BB	BB	AA	AA	AA	AA	BB
GMI_ES01_c2163_409	Ch_6C	PG-10	93.3	1	AA	BB	BB	BB	AA	AA	BB	AA	BB	AA	AA	BB	AA	AA	AA	BB	AA	AA	AA	BB	BB	AA	AA	AA	BB	AA	AA	AA	BB	AA	AA	AA	AA	AA	BB	BB	BB	AA	BB	BB	AA	BB	AA	AA	BB
GMI_ES17_c21168_588	Ch_6C	PG-10	93.3	2	AA	BB	BB	BB	AA	AA	BB	AA	BB	AA	AA	BB	AA	AA	AA	BB	AA	AA	AA	BB	BB	AA	AA	AA	BB	AA	AA	AA	BB	AA	AA	AA	AA	AA	BB	BB	BB	AA	BB	BB	AA	BB	AA	AA	BB
GMI_ES_CC10109_283		PG-10	123.6	2	AA	BB	BB	BB	AA	AA	BB	BB	BB	BB	AA	BB	BB	BB	AA	AA	AA	BB	AA	BB	BB	BB	BB	AA	AA	BB	BB	AA	AA	AA	BB	AA	AA	AA	AA	BB	AB	AA	BB	BB	BB	AB	AA	AA	BB
GMI_ES02_c2053_415		PG-10	123.6	1	AA	BB	BB	BB	AA	AA	BB	BB	BB	BB	AA	BB	BB	BB	AA	AA	AA	BB	AA	BB	BB	BB	BB	AA	AA	BB	BB	AA	AA	AA	BB	AA	AA	AA	AA	BB	BB	AA	BB	BB	BB	BB	AA	AA	BB
GMI_ES_CC7307_489	Ch_7C-17A	PG-11	0	2	BB	AA	BB	BB	BB	BB	BB	AA	AA	AA	BB	BB	AA	BB	BB	BB	AA	AA	BB	AA	AA	AA	BB	BB	AA	BB	AA	BB	BB	BB	AB	BB	BB	AA	BB	AA	AB	AA	AA	AA	BB	BB	AA	BB	AA
GMI_ES02_c18621_282	Ch_7C-17A	PG-11	0	1	BB	AA	BB	BB	BB	BB	BB	AA	AA	AA	BB	BB	AA	BB	BB	BB	AA	AA	BB	AA	AA	AA	BB	BB	AA	BB	AA	BB	BB	BB	AA	BB	BB	AA	BB	AA	AA	AA	AA	AA	BB	BB	AA	BB	AA
GMI_ES15_c17005_479	Ch_7C-17A	PG-11	15.6	1	BB	AA	BB	BB	BB	AA	BB	BB	AA	AA	BB	BB	AA	BB	AA	BB	AA	BB	AA	AB	AA	AA	BB	AA	AA	BB	AA	BB	BB	BB	AA	BB	BB	BB	BB	AA	AA	AA	AA	AA	AA	BB	AA	BB	AA
GMI_ES15_c12434_433	Ch_4C	PG-11	44.1	2	AA	BB	AA	AA	AA	BB	AA	BB	AA	BB	AA	BB	AA	AA	BB	AA	AA	BB	BB	AA	AA	AA	AA	BB	AA	BB	BB	BB	AA	BB	BB	AA	BB	AA	AA	BB	BB	AA	BB	AA	BB	AA	BB	BB	BB
GMI_DS_oPt-12128_39	Ch_15A	PG-11	75.6	1	BB	AA	BB	AA	AA	BB	BB	AB	BB	AA	AA	AA	BB	AA	AA	AA	BB	BB	BB	BB	BB	BB	BB	AA	BB	BB	AA	AA	AA	AA	BB	AA	BB	BB	AA	BB	AA	BB	AA	AA	AA	BB	AA	AA	BB
GMI_ES01_c8445_691	Ch_15A	PG-11	75.6	2	AA	BB	AA	BB	BB	AA	AA	AB	AA	BB	BB	AB	AA	BB	BB	BB	AA	AA	AA	AA	AA	AA	AA	BB	AA	AA	BB	BB	BB	BB	AA	BB	AA	AA	BB	AA	BB	AA	BB	BB	BB	AA	BB	BB	AA
GMI_ES15_c6435_299	Ch_15A	PG-11	75.6	1	BB	AA	BB	AA	AA	BB	BB	AA	BB	AA	AA	AB	BB	AA	AA	AA	BB	BB	BB	BB	BB	BB	BB	AA	BB	BB	AA	AA	AA	AA	BB	AA	BB	BB	AA	BB	AA	BB	AA	AA	AA	BB	AA	AA	BB
GMI_ES01_c9256_320	Ch_15A	PG-11	78.3	1	AA	BB	AA	BB	BB	AA	AA	AB	AA	BB	BB	BB	AA	AA	BB	BB	AA	AA	AA	BB	AA	AA	AA	BB	AA	AA	BB	BB	BB	BB	AA	BB	AA	AA	BB	AA	BB	AA	BB	BB	BB	BB	BB	BB	AA
GMI_ES01_c9384_567	Ch_15A	PG-11	88.5	1	AA	BB	AA	BB	BB	AA	AA	AA	AA	BB	BB	BB	BB	AA	BB	BB	AA	AA	BB	AA	AA	AA	AA	BB	AA	AA	AA	BB	AA	BB	AA	BB	AA	AA	BB	AA	BB	BB	BB	BB	BB	BB	AA	AA	AA
GMI_ES17_c7914_290	Ch_15A	PG-11	95.7	1	AA	BB	AA	BB	AA	AA	AA	AA	AA	BB	BB	BB	BB	AA	BB	AA	BB	AA	BB	AA	AA	AA	BB	BB	AA	AA	BB	BB	AA	BB	AA	BB	AA	AA	AB	BB	AA	BB	BB	BB	BB	BB	AA	AA	AA
GMI_ES_CC12297_189	Ch_17A-7C	PG-11	12.9	2	BB	AA	BB	AA	BB	BB	BB	BB	AA	AA	BB	AA	AA	BB	AA	BB	BB	BB	AA	AA	BB	BB	BB	AA	AA	BB	AA	AA	BB	BB	BB	AA	AA	BB	BB	AA	BB	BB	BB	AA	AA	AA	BB	AB	AA
GMI_ES17_c3217_588	Ch_17A-7C	PG-11	129.9	1	BB	AA	BB	AA	BB	BB	BB	BB	AA	AA	BB	AA	AA	BB	AA	BB	BB	BB	AA	AA	BB	BB	BB	AA	AA	BB	AA	AA	BB	BB	BB	AA	AA	BB	BB	AA	BB	BB	BB	AA	AA	AA	BB	AB	AA
GMI_ES17_c7997_871	Ch_17A-7C	PG-11	133.3	2	AA	BB	AA	AB	AA	AA	AA	AA	BB	BB	AA	BB	BB	AA	AA	AA	AA	AA	BB	BB	AA	AA	AA	BB	BB	AA	BB	BB	AA	AA	AA	BB	BB	AA	AA	BB	AA	AA	AA	BB	BB	BB	AA	AB	BB
GMI_ES01_c16132_303	Ch_9D	PG-12	0	1	AA	BB	AA	AA	AA	AA	BB	AA	AA	BB	AA	BB	AA	AA	BB	AA	AA	AB	AA	AA	AA	AA	AA	BB	AA	BB	BB	BB	AA	AA	BB	AB	AA	AB	AA	BB	AA	BB	AA	BB	AA	BB	AA	BB	BB
GMI_ES17_c7183_281	Ch_9D	PG-12	1.7	2	BB	AA	BB	BB	BB	BB	AA	BB	BB	AA	BB	AA	BB	BB	AA	BB	BB	AA	BB	BB	BB	BB	BB	AA	BB	AA	AA	AA	BB	BB	AA	AA	BB	AA	BB	AA	BB	AA	BB	AA	BB	AA	BB	AA	AA
GMI_ES17_c17538_273	Ch_9D	PG-12	1.7	1	AA	BB	AA	AA	AA	AA	BB	AA	AA	BB	AA	BB	AA	AA	BB	AA	AA	BB	AA	AA	AA	AA	AA	BB	AA	BB	BB	BB	AA	AA	BB	BB	AA	BB	AA	BB	AA	BB	AA	BB	AA	BB	AA	BB	BB
GMI_ES02_c13447_229	Ch_9D	PG-12	1.7	2	BB	AA	BB	BB	BB	AB	AA	BB	BB	AA	BB	AA	BB	BB	AA	BB	BB	AA	BB	BB	BB	BB	BB	AA	BB	AA	AA	AA	BB	BB	AA	AA	BB	AA	BB	AA	BB	AA	BB	AA	BB	AA	BB	AA	AA
GMI_DS_oPt-15198_64	Ch_9D	PG-12	1.7	1	BB	AA	BB	BB	BB	BB	AA	BB	BB	AA	BB	AA	BB	BB	AA	BB	BB	AA	BB	BB	BB	BB	BB	AA	BB	AA	AA	AA	BB	BB	AA	AA	BB	AA	BB	AA	BB	AA	BB	AA	BB	AA	BB	AA	AA
GMI_ES17_c7254_313	Ch_9D	PG-12	7.4	1	AA	BB	AA	AA	AA	AA	BB	AA	BB	BB	AA	BB	AA	AA	BB	AA	AA	BB	AA	AA	AA	AA	BB	BB	AA	BB	BB	BB	AA	AA	BB	BB	AA	AA	AA	BB	BB	BB	AA	BB	AA	AA	AA	BB	BB
GMI_ES17_c8085_232	Ch_9D	PG-12	17.7	1	BB	AA	BB	BB	BB	BB	AA	BB	AA	AA	BB	AA	BB	BB	BB	AA	BB	AA	BB	BB	AA	BB	BB	AA	BB	BB	AA	AA	BB	BB	AA	AA	BB	BB	BB	AA	BB	BB	BB	AA	BB	BB	BB	AA	AA
GMI_ES02_c14180_257	Ch_9D	PG-12	21.7	2	AA	BB	AA	AA	AA	AA	BB	AA	BB	BB	AA	BB	AA	AA	AA	BB	AA	BB	AA	AA	BB	AA	AA	BB	AA	AA	BB	BB	AA	AA	BB	AA	AA	AA	AA	BB	AA	AA	AA	BB	AA	AA	AA	AA	BB
GMI_ES_CC8351_255	Ch_9D	PG-12	22.8	2	AA	BB	AA	AA	AA	AA	BB	AA	BB	BB	AA	BB	AA	AA	AA	BB	AA	BB	AA	AA	BB	AA	AA	BB	BB	AA	BB	BB	AA	BB	AB	AA	AA	AA	AA	BB	AA	AA	AA	BB	AA	AA	AA	AA	BB
GMI_ES01_c11420_274	Ch_9D	PG-12	24.4	1	BB	AA	BB	BB	BB	BB	AA	BB	AA	AA	BB	AA	BB	BB	BB	AA	BB	AA	BB	BB	AA	BB	BB	AA	AA	BB	AA	AA	BB	AA	AA	BB	AA	AA	BB	AA	BB	BB	BB	AA	BB	BB	BB	BB	AA
GMI_ES02_c31310_407	Ch_9D	PG-12	27.1	2	BB	AA	BB	BB	BB	BB	AA	BB	AA	AA	BB	AA	BB	BB	BB	AA	BB	AA	BB	BB	AA	BB	BB	AA	AA	BB	AA	AA	BB	AA	AA	BB	AA	AA	BB	AA	BB	BB	BB	AA	BB	BB	BB	BB	AA
GMI_ES01_c1475_450	Ch_9D	PG-12	27.1	2	AA	BB	AA	AA	AA	AA	BB	AA	BB	BB	AA	BB	AA	AA	AA	BB	AA	BB	AA	AA	BB	AA	AA	BB	BB	AA	BB	BB	AA	BB	BB	AA	BB	BB	AA	BB	AA	AA	AA	BB	AA	AA	AA	AA	BB
GMI_ES02_c8676_360	Ch_2C	PG-13	0	1	AA	BB	BB	BB	BB	AA	BB	BB	BB	BB	BB	AA	BB	BB	AA	BB	AA	AA	BB	BB	BB	BB	AA	BB	BB	BB	AA	BB	AA	AA	AA	AA	BB	BB	AA	BB	BB	AA	AA	AA	AA	AA	AA	BB	AA
GMI_ES_CC9730_217	Ch_2C	PG-13	0	2	AA	BB	BB	BB	BB	AA	BB	BB	BB	BB	BB	AA	BB	BB	AA	BB	AA	AA	BB	BB	BB	BB	AA	BB	BB	BB	AA	BB	AA	AA	AA	AA	BB	BB	AA	BB	--	AA	AA	AA	AA	AA	AA	BB	AA
GMI_ES02_c17596_199	Ch_2C	PG-13	2.7	1	BB	AA	AA	BB	AA	BB	AA	AA	AA	AA	AA	BB	AA	AA	BB	AA	BB	BB	AA	AA	AA	AA	BB	AA	AA	AA	BB	AA	BB	BB	BB	BB	BB	BB	BB	AA	AA	BB	BB	AA	BB	AA	BB	AA	BB
GMI_DS_CC9934_185	Ch_2C	PG-13	2.7	2	BB	AA	AA	BB	AA	BB	AA	AA	AA	AA	AA	BB	AA	AA	BB	AA	BB	BB	AA	AA	AA	AA	BB	AA	AA	AA	BB	AA	BB	BB	BB	BB	BB	BB	BB	AA	AA	BB	BB	AA	BB	AA	BB	AA	BB
GMI_ES_CC11290_204	Ch_2C	PG-13	4.9	2	BB	AA	AA	BB	BB	BB	AA	AA	AA	AA	AA	AA	AA	AA	BB	AA	BB	BB	AA	AA	AA	AA	AA	AA	AA	AA	BB	AA	BB	BB	BB	BB	BB	BB	BB	AA	AA	BB	BB	AA	BB	AA	BB	AA	BB
GMI_ES_CC6708_301	Ch_2C	PG-13	4.9	2	AA	BB	BB	AA	AA	AA	BB	BB	BB	BB	BB	BB	BB	BB	AA	BB	AA	AA	BB	BB	BB	BB	BB	BB	BB	BB	AA	BB	AA	AA	AA	AA	AA	AA	AA	BB	BB	AA	AA	BB	AA	BB	AA	BB	AA
GMI_ES01_c13657_337	Ch_2C	PG-13	7.1	1	AA	BB	BB	AA	AA	AA	BB	BB	BB	BB	BB	BB	BB	BB	AA	BB	AA	AA	BB	BB	BB	BB	BB	BB	BB	BB	AA	BB	AA	AA	AA	AA	AA	AA	AA	BB	BB	AA	AA	BB	BB	AA	AA	BB	AA
GMI_ES17_c3418_95	Ch_2C	PG-13	8.7	1	BB	AA	AA	BB	BB	BB	AA	AA	AA	AA	AA	AA	AA	AA	BB	AA	BB	BB	AA	AA	AA	AA	AA	AA	AA	AA	BB	AA	BB	BB	BB	BB	BB	AA	BB	AA	AA	BB	BB	AA	AA	BB	BB	AA	BB
GMI_ES17_c3291_859	Ch_2C	PG-13	8.7	2	AA	BB	BB	AA	AA	AA	BB	BB	BB	BB	BB	BB	BB	BB	AA	BB	AA	AA	BB	BB	BB	BB	BB	BB	BB	BB	AA	BB	AA	AA	AA	AA	AA	BB	AA	BB	BB	AA	AA	BB	BB	AA	AA	BB	AA
GMI_DS_CC9187_141	Ch_2C	PG-13	15.2	2	BB	AA	AA	BB	BB	BB	BB	AA	AA	AA	BB	AA	AA	AA	BB	BB	AA	BB	AA	AA	AA	BB	AA	AA	AA	AA	BB	AA	BB	BB	BB	BB	BB	AA	BB	AA	AA	AA	BB	AA	BB	BB	BB	AA	BB
GMI_ES_CC12360_189	Ch_2C	PG-13	15.2	2	BB	AA	AA	BB	BB	BB	BB	AA	AA	AA	BB	AA	AA	AA	BB	BB	AA	BB	AA	AA	AA	BB	AA	AA	AA	AA	BB	AA	BB	BB	BB	BB	BB	AA	BB	AA	AA	AA	BB	AA	BB	BB	BB	AA	BB
GMI_ES01_c13403_102	Ch_2C	PG-13	29.8	1	AA	BB	--	BB	AA	AA	AA	AA	AA	BB	AA	BB	BB	BB	AA	AA	BB	BB	BB	BB	BB	BB	BB	BB	BB	AA	AA	AA	AA	AA	BB	AA	AA	BB	AA	AA	BB	AA	AA	AA	AA	AA	AA	BB	AA
GMI_DS_CC4885_61		PG-13	60.1	2	BB	AA	BB	AA	BB	BB	BB	BB	AA	AA	AA	AA	AA	BB	AA	AA	BB	AA	AA	AA	AA	AA	AA	AA	AA	AA	BB	BB	BB	AA	BB	AA	BB	AA	BB	BB	AA	AA	BB	BB	BB	BB	AA	BB	AA
GMI_ES15_c6870_218	Ch_5C	PG-14	0	1	BB	AA	AA	BB	AA	AA	BB	AA	AA	AA	BB	BB	BB	AA	AA	AA	AA	AA	AA	AA	BB	BB	AA	AA	AA	AA	AA	BB	AA	AA	BB	BB	AA	AA	AA	AA	AA	AA	AA	AA	AA	AA	BB	BB	BB
GMI_ES01_lrc22461_468	Ch_5C	PG-14	15.1	1	AA	BB	BB	AA	BB	BB	BB	--	AA	BB	AA	BB	AA	AA	BB	BB	AA	BB	BB	BB	AA	AA	BB	BB	BB	BB	BB	AA	BB	BB	AA	BB	AA	BB	BB	BB	AA	BB	BB	BB	BB	AA	AA	AA	AA
GMI_ES17_c4051_315	Ch_5C	PG-14	22.3	1	BB	AA	AA	AA	AA	AA	AA	AA	BB	BB	BB	AA	BB	AA	AA	AA	BB	AA	BB	AA	BB	BB	AA	AA	BB	AA	AA	BB	AA	AA	BB	AA	BB	AA	AA	AA	BB	AA	AA	AA	AA	BB	BB	BB	BB
GMI_ES01_c13233_204	Ch_5C	PG-14	26.3	1	BB	AA	AA	AA	AA	AA	BB	AA	BB	BB	BB	AA	BB	AA	AA	AA	BB	AA	BB	AA	BB	BB	AB	AA	BB	AA	AA	BB	AA	AA	BB	AA	BB	BB	AA	AA	BB	AA	BB	AA	AA	BB	BB	BB	BB
GMI_ES17_c13962_600	Ch_5C	PG-14	29.1	2	BB	AA	AA	AA	AA	AA	BB	AA	BB	BB	BB	AA	BB	AA	AA	AA	BB	AA	BB	BB	BB	BB	AB	AA	BB	AA	AA	BB	AA	AA	BB	AA	BB	BB	AA	AA	BB	AA	BB	AA	AA	BB	BB	BB	BB
GMI_ES_CC7714_103	Ch_5C	PG-14	30.2	2	BB	AA	AA	AA	AA	AA	BB	AA	BB	BB	BB	AA	BB	AA	AA	AA	BB	AA	BB	BB	BB	BB	AB	AA	BB	AA	AA	BB	AA	AA	BB	AA	BB	BB	AA	AA	BB	AA	BB	AA	AA	BB	BB	BB	BB
GMI_ES15_c14533_341	Ch_5C	PG-14	36.1	1	AA	BB	BB	BB	BB	BB	AA	BB	AA	AA	AA	AA	AA	BB	BB	BB	AA	BB	AA	AA	AA	AA	AA	BB	AA	BB	BB	AA	BB	BB	AA	BB	BB	AA	BB	BB	BB	BB	AA	BB	BB	AA	BB	AA	AA
GMI_ES17_c1546_405	Ch_9D	PG-15	0	2	BB	AA	BB	AA	AA	BB	BB	BB	AA	AA	BB	BB	BB	BB	AA	AA	BB	AA	BB	AA	BB	BB	AA	BB	AA	BB	AA	BB	BB	BB	AA	BB	BB	AA	BB	BB	AA	BB	BB	AB	BB	BB	AA	BB	AA
GMI_ES17_c12785_576		PG-15	25	1	BB	AA	BB	AA	BB	AA	BB	BB	AA	BB	BB	BB	AA	BB	AA	BB	AA	AA	BB	AA	BB	BB	BB	BB	BB	BB	AA	BB	AA	BB	BB	BB	BB	BB	BB	BB	AA	AA	AA	BB	BB	AA	AA	BB	AA
GMI_ES01_c17183_318	Ch_17A-7C	PG-15	58.9	1	BB	AA	AA	AA	BB	AA	AA	AA	AA	AA	AA	BB	AA	BB	AA	AA	AA	AA	BB	AA	AA	BB	AA	AA	AA	AA	BB	BB	AA	BB	AA	AA	BB	BB	AA	AA	AA	AA	AA	AA	BB	AA	AA	AA	AA
GMI_ES01_c9472_428	Ch_17A-7C	PG-15	61.1	1	BB	AA	AA	AA	BB	AA	AA	AA	AA	AA	AA	BB	AA	BB	AA	AA	AA	AA	BB	AA	AA	BB	AA	AA	AA	AA	BB	BB	AA	BB	AA	AA	BB	BB	AA	AA	AA	AA	AA	AA	AA	AA	AA	AA	AA
GMI_ES17_c3051_143		PG-15	65	2	AA	BB	BB	BB	AA	BB	BB	BB	BB	BB	BB	AA	BB	AA	BB	BB	BB	BB	AA	BB	BB	AA	AA	BB	BB	BB	AA	AA	BB	BB	BB	BB	AA	AA	BB	BB	BB	BB	BB	BB	BB	AA	BB	BB	BB
GMI_ES02_c19578_292	Ch_17A-7C	PG-15	65	1	AA	BB	BB	BB	AA	BB	BB	BB	BB	BB	BB	AA	BB	AA	BB	BB	BB	BB	AA	BB	BB	AA	AA	BB	BB	BB	AA	AA	BB	BB	BB	BB	AA	AA	BB	BB	BB	BB	BB	BB	BB	AA	BB	BB	BB
GMI_ES_CC9014_257	Ch_4C	PG-15	91.9	2	AA	BB	BB	AA	BB	BB	AA	AA	BB	BB	BB	BB	AA	AA	BB	AA	BB	BB	BB	BB	BB	AA	BB	AA	AA	BB	AA	AA	BB	BB	BB	BB	AA	AA	BB	AA	BB	BB	BB	BB	BB	AA	BB	BB	BB
GMI_ES01_c19480_559	Ch_4C	PG-15	91.9	1	BB	AA	AA	BB	AA	AA	BB	BB	AA	AA	AA	AA	BB	BB	AA	BB	AA	AA	AA	AA	AA	BB	AA	BB	BB	AA	BB	BB	AA	AA	AA	AA	BB	BB	AA	BB	AA	AA	AA	AA	AA	BB	AA	AA	AA
BA_grs_c10611_259	Ch_4C	PG-15	91.9	2	BB	AA	AA	BB	AA	AA	BB	BB	AA	AA	AA	AA	BB	BB	AA	BB	AA	AA	AA	AA	AA	BB	AA	BB	BB	AA	BB	BB	AA	AA	AA	AA	BB	BB	AA	BB	AA	AA	AA	AA	AA	BB	AA	AA	AA
GMI_ES15_c7179_388	Ch_4C	PG-15	110.1	1	AA	BB	BB	AA	BB	AA	AA	AA	AA	BB	AA	BB	AA	AA	AA	AA	BB	BB	BB	BB	BB	AA	BB	BB	BB	AA	AA	BB	BB	BB	BB	AA	AA	AA	BB	AA	BB	BB	BB	BB	BB	AA	AA	BB	BB
GMI_ES01_c1517_378		PG-16	0	1	BB	AA	BB	AA	BB	AA	AA	BB	AA	BB	AA	BB	AA	AA	AA	AA	BB	AA	BB	AA	AA	BB	AA	BB	BB	BB	BB	AA	BB	BB	AA	AA	AA	AA	--	AA	AA	AA	AA	BB	BB	AA	BB	AA	BB
GMI_ES15_c9068_311		PG-16	3.9	1	BB	AA	BB	AA	BB	AA	AA	BB	AA	BB	AA	BB	AA	AA	AA	AA	BB	AA	BB	AA	BB	AA	AA	BB	BB	BB	BB	AA	BB	BB	AA	AA	AA	AA	BB	AA	AA	AA	AA	BB	BB	AA	BB	AA	BB
GMI_ES01_c11827_414	Ch_5C	PG-16	37.8	1	BB	AA	BB	BB	BB	AA	AA	BB	AA	BB	BB	BB	BB	AA	BB	AA	BB	AA	AA	AA	AA	AA	AA	BB	AA	BB	BB	AA	BB	BB	BB	AA	BB	AA	BB	AA	AA	AA	BB	AA	AA	AA	AA	BB	AA
GMI_ES_CC5758_340	Ch_5C	PG-16	38.9	2	AA	BB	AA	AA	AA	BB	BB	AA	BB	AA	AA	AA	AA	BB	AA	BB	AA	BB	BB	BB	BB	BB	BB	AA	BB	AA	BB	BB	AA	AA	AA	BB	AA	BB	AA	BB	BB	BB	AA	BB	BB	BB	BB	AA	BB
GMI_ES02_c10749_342	Ch_5C	PG-16	42.2	1	AA	BB	AA	BB	AA	BB	BB	AA	BB	AA	AA	AA	AA	BB	AA	BB	AA	BB	BB	BB	BB	BB	BB	AA	BB	AA	BB	BB	AA	AA	AA	BB	AA	BB	AA	BB	BB	BB	AA	BB	BB	BB	BB	AA	BB
GMI_ES17_c3320_786	Ch_5C	PG-16	49.4	1	AA	BB	BB	BB	BB	BB	BB	AA	BB	BB	AA	BB	BB	BB	AA	BB	AA	BB	BB	BB	BB	BB	AA	AA	AA	AA	BB	BB	AA	BB	AA	BB	AA	AA	AA	BB	BB	BB	AA	BB	BB	BB	BB	AA	BB
GMI_ES17_c17442_334		PG-16	59	1	AA	BB	BB	BB	BB	BB	BB	AA	BB	BB	AA	BB	BB	BB	AA	BB	AA	BB	AA	BB	BB	BB	AA	AA	AA	AA	BB	BB	AA	BB	AA	BB	AA	AA	AA	AA	AA	AA	BB	BB	BB	BB	BB	AA	BB
GMI_ES01_c22619_143	Ch_20D	PG-17	0	2	AA	BB	BB	AA	BB	BB	AA	AA	BB	BB	AA	BB	BB	BB	BB	AA	BB	AA	BB	AA	BB	BB	BB	BB	BB	AA	BB	BB	AA	AA	BB	AA	BB	AA	BB	AA	AA	AA	AA	AA	BB	AA	BB	BB	AB
GMI_DS_oPt-2653_332	Ch_20D	PG-17	0	1	BB	AA	AA	BB	AA	AA	BB	BB	AA	AA	BB	AA	AA	AA	AA	BB	AA	BB	AA	BB	AA	AA	AA	AA	AA	BB	AA	AA	BB	BB	AA	BB	AA	BB	AA	BB	BB	BB	BB	BB	AA	BB	AA	AA	AB
GMI_DS_CC6903_318		PG-17	0	2	AA	BB	BB	AA	BB	BB	AA	AA	BB	BB	AA	BB	BB	BB	BB	AA	BB	AA	BB	AA	BB	BB	BB	BB	BB	AA	BB	BB	AA	AA	BB	AA	BB	AA	BB	AA	AA	AA	AA	AA	BB	AA	BB	BB	AB
GMI_ES02_c8186_443	Ch_20D	PG-17	17.6	1	AA	BB	BB	AA	BB	BB	AA	AA	BB	AA	AA	AA	BB	BB	BB	BB	BB	AA	BB	BB	AA	BB	AA	AA	AB	AA	BB	AA	AA	AA	BB	AA	AA	AA	BB	AA	BB	AA	BB	AA	BB	AA	BB	AA	AA
GMI_ES15_c4017_310	Ch_20D	PG-17	43.5	1	BB	AA	AA	BB	AA	BB	BB	BB	BB	BB	BB	BB	AA	BB	BB	AA	BB	AA	AA	AA	BB	AA	BB	BB	BB	BB	AA	AA	AA	AA	AA	AA	AA	BB	AA	BB	BB	BB	BB	BB	BB	BB	BB	AA	BB
GMI_ES17_c882_882	Ch_11A	PG-17	75.4	1	AA	BB	BB	AA	BB	AA	BB	AA	AA	AA	AA	AA	AA	AA	AA	BB	AA	BB	BB	BB	BB	BB	AA	AA	AA	AA	BB	AA	AA	BB	BB	BB	BB	AA	AA	BB	AA	BB	AA	BB	AA	AA	AA	BB	AA
GMI_ES_CC10629_401	Ch_11A	PG-17	94.6	2	AA	BB	AA	AA	BB	BB	BB	AA	AA	AA	BB	AA	AA	AA	AA	AA	BB	BB	AB	BB	BB	BB	AA	AA	AA	BB	BB	BB	BB	BB	BB	AA	BB	AA	AA	BB	AA	BB	AA	BB	AA	BB	AA	AA	AA
GMI_ES15_c6167_525	Ch_11A	PG-17	94.6	1	BB	AA	BB	BB	AA	AA	AA	BB	BB	BB	AA	BB	BB	BB	BB	BB	AA	AA	AB	AA	AA	AA	BB	BB	BB	AA	AA	AA	AA	AA	AA	BB	AA	BB	BB	AA	BB	AA	BB	AA	BB	AA	BB	BB	BB
GMI_ES_CC11826_84	Ch_11A	PG-17	94.6	2	AA	BB	AA	AA	BB	BB	BB	AA	AA	AA	BB	AA	AA	AA	AA	AA	BB	BB	AB	BB	BB	BB	AA	AA	AA	BB	BB	BB	BB	BB	BB	AA	BB	AA	AA	BB	AA	BB	AA	BB	AA	BB	AA	AA	AA
GMI_ES17_c244_1098	Ch_11A	PG-17	94.6	1	AA	BB	AA	AA	BB	BB	BB	AA	AA	AA	BB	AA	AA	AA	AA	AA	BB	BB	AA	BB	BB	BB	AA	AA	AA	BB	BB	BB	BB	BB	BB	AA	BB	AA	AA	BB	AA	BB	AA	BB	AA	BB	AA	AA	AA
GMI_ES01_c4081_182	Ch_11A	PG-17	96.8	2	AA	BB	AA	BB	BB	BB	BB	AA	AA	AA	BB	AA	AA	AA	AA	AA	BB	BB	AB	AA	BB	BB	AA	AA	AA	BB	BB	BB	BB	BB	BB	AA	BB	AA	AA	BB	AA	BB	AA	BB	AA	BB	AA	AA	AA
GMI_ES15_c6115_586	Ch_14D	PG-18	0	2	BB	AA	AA	BB	BB	AA	BB	BB	BB	AB	BB	AA	AA	BB	AA	AA	BB	BB	BB	BB	AA	AA	BB	AA	AA	AA	AA	AA	BB	AA	BB	AA	AA	AA	AA	BB	BB	AA	BB	AA	AA	AA	AA	BB	AA
GMI_ES01_c4491_147	Ch_14D	PG-18	26.9	2	BB	AA	BB	BB	BB	AA	BB	BB	BB	AA	BB	BB	AA	BB	AA	AA	BB	AA	BB	BB	BB	AA	BB	AA	BB	BB	AA	BB	AA	BB	AA	AA	BB	AA	AA	BB	AA	AA	BB	BB	AA	AA	AB	BB	BB
GMI_ES17_c2251_283	Ch_14D	PG-18	39.9	1	AA	BB	BB	AA	AA	BB	BB	AA	AA	AB	AA	AA	BB	AA	BB	AA	AA	BB	AA	AA	AA	BB	AA	BB	AA	AA	BB	BB	BB	AA	BB	BB	AA	AA	BB	BB	BB	BB	AA	AA	AA	BB	AA	BB	AA
GMI_ES15_c5463_272	Ch_14D	PG-18	48	1	AA	BB	BB	AA	AA	BB	BB	AA	AA	--	AA	AA	AA	AA	BB	AA	AA	BB	BB	AA	AA	BB	BB	BB	AA	AA	AA	AB	AA	AA	BB	BB	AA	AA	--	BB	BB	BB	AA	AA	AA	BB	AA	--	AA
GMI_ES01_c1537_1127	Ch_14D	PG-18	60.8	1	BB	AA	AA	BB	BB	AA	AA	BB	BB	AA	BB	BB	BB	BB	AA	AA	BB	AA	AA	AA	BB	BB	AA	BB	BB	AA	BB	AA	AA	BB	AA	AA	BB	BB	AA	AA	AA	AA	AA	BB	BB	BB	AA	BB	BB
GMI_ES15_c14129_69	Ch_14D	PG-18	65.3	2	AA	BB	BB	AA	AA	AA	BB	AA	AA	BB	AA	AA	AA	AA	BB	BB	AA	AA	BB	BB	AA	AA	BB	AA	AA	AA	AA	BB	AA	AA	BB	BB	AA	AA	BB	BB	BB	BB	BB	AA	AA	AA	BB	AA	AA
GMI_ES02_c14642_662	Ch_1C	PG-19	0	2	BB	AA	AA	AA	BB	AA	BB	AA	BB	AA	BB	AA	BB	AA	AA	AA	AA	AA	BB	BB	AA	BB	BB	BB	AA	AA	BB	AA	AA	BB	BB	BB	AA	AA	AA	AA	AA	AA	BB	BB	BB	AA	BB	AA	BB
GMI_DS_CC10461_118	Ch_1C	PG-19	0	2	AA	BB	BB	BB	AA	BB	AA	BB	AA	BB	AA	BB	AA	BB	BB	BB	BB	BB	AA	AA	BB	AA	AA	AA	BB	BB	AA	BB	BB	AA	AA	AA	BB	BB	BB	BB	BB	BB	AA	AA	AA	BB	AA	BB	AA
GMI_ES02_c38800_418	Ch_1C	PG-19	18.7	1	BB	AA	AA	AA	BB	BB	BB	AA	BB	BB	BB	AA	BB	BB	AA	AA	AA	AA	BB	BB	AA	BB	BB	BB	AA	AA	BB	BB	AA	BB	BB	BB	AA	AA	AA	AA	BB	BB	BB	AA	BB	AA	BB	BB	AA
GMI_ES15_c285_271	Ch_1C	PG-19	29	1	AA	BB	BB	BB	AA	AA	AA	AA	AA	AA	AA	BB	AA	AA	BB	BB	BB	AA	AA	AA	BB	AA	AA	AA	BB	AA	BB	AA	AA	AA	AA	BB	AA	BB	BB	AA	AA	AA	AA	AA	AA	BB	AA	AA	AA
GMI_ES02_c15926_519	Ch_1C	PG-19	34.1	1	AA	BB	BB	BB	AA	BB	AA	AA	AA	AA	AA	BB	AA	BB	BB	BB	BB	AA	AB	AA	BB	BB	BB	BB	BB	AA	BB	AB	AA	AA	AA	BB	AA	BB	AA	AA	AA	AA	AA	AA	AA	BB	AA	AA	AA
GMI_ES17_c15132_382	Ch_1C	PG-19	34.1	1	BB	AA	AA	AA	BB	AA	BB	BB	BB	BB	BB	AA	BB	AA	AA	AA	AA	BB	AA	BB	AA	AA	AA	AA	AA	BB	AA	BB	BB	BB	BB	AA	BB	AA	BB	BB	BB	BB	BB	BB	BB	AA	BB	BB	BB
GMI_DS_A3_489_351	Ch_1C	PG-19	40.5	1	BB	AA	AA	AA	BB	BB	BB	BB	BB	BB	--	AA	BB	AA	BB	BB	AA	BB	AA	BB	AA	AA	AA	AA	AA	BB	AA	BB	BB	BB	BB	AA	BB	AA	BB	BB	BB	BB	BB	BB	BB	AA	AA	BB	BB
GMI_ES15_c2709_405	Ch_1C	PG-19	60.9	1	AA	BB	BB	BB	BB	BB	AA	AA	AA	BB	AA	BB	BB	BB	BB	BB	BB	AA	AA	AA	AA	BB	AA	BB	AA	AA	BB	AA	AA	AA	AA	BB	AA	BB	AA	AA	AA	AA	BB	AA	AA	BB	BB	AA	AA
GMI_ES02_c14254_241		PG-20	0	1	AA	BB	BB	BB	BB	BB	BB	AA	AA	BB	AA	BB	BB	BB	AA	AA	BB	BB	BB	AA	BB	AA	BB	AA	AA	BB	BB	AA	BB	AA	BB	AA	AA	BB	BB	AA	BB	BB	AA	AA	BB	AA	AA	BB	BB
GMI_ES15_c13888_212	Ch_9D	PG-20	11.7	1	BB	AA	AA	BB	AA	AA	AA	BB	BB	BB	BB	BB	AA	AA	BB	BB	AA	AA	AA	BB	AA	BB	AA	BB	BB	BB	AA	BB	AA	BB	AA	BB	AA	AA	AA	AA	AA	AA	BB	BB	AA	BB	BB	BB	AA
GMI_ES17_c2707_866	Ch_9D	PG-20	13.3	1	AA	BB	BB	AA	BB	BB	BB	AA	AA	AA	AA	AA	BB	BB	AA	AA	BB	BB	BB	AA	BB	AA	BB	AA	AA	AA	BB	AA	BB	AA	BB	AA	BB	BB	BB	BB	BB	BB	AA	AA	BB	AA	AA	AA	BB
GMI_ES01_lrc32060_201	Ch_10D-F-1	PG-21	0	1	AA	BB	BB	AA	BB	AA	BB	BB	AA	BB	BB	AA	AA	AA	BB	AA	AA	AA	BB	BB	BB	AA	BB	BB	BB	AA	BB	BB	AA	BB	BB	BB	BB	AA	AA	BB	AA	BB	AA	AA	BB	AA	BB	BB	BB
GMI_ES02_c11888_236	Ch_10D-F-1	PG-21	1.6	1	BB	AA	AA	BB	AA	BB	AA	AA	BB	AA	AA	BB	BB	BB	AA	BB	BB	BB	BB	AA	AA	BB	AA	AA	AA	BB	AA	AA	BB	AA	AA	AA	AA	BB	BB	AA	BB	AA	BB	BB	AA	BB	AA	AA	AA
GMI_ES02_c15617_183	Ch_10D-F-1	PG-21	1.6	1	AA	BB	BB	AA	BB	AA	BB	BB	AA	BB	BB	AA	AA	AA	BB	AA	AA	AA	AA	BB	BB	AA	BB	BB	BB	AA	BB	BB	AA	BB	BB	BB	BB	AA	AA	BB	AA	BB	AA	AA	BB	AA	BB	BB	BB
GMI_ES02_c939_180	Ch_10D-F-1	PG-21	2.7	1	AA	BB	BB	AA	BB	AA	BB	BB	AA	BB	BB	AA	AA	AA	BB	AA	AA	AA	AA	BB	BB	AA	BB	BB	BB	AA	BB	BB	AA	BB	BB	BB	BB	AA	AA	BB	AA	BB	AA	AA	BB	AA	BB	BB	BB
GMI_ES02_c38081_363		PG-22	0	1	AA	BB	AA	AA	BB	AA	AA	AA	AA	AA	AA	BB	BB	AA	AA	BB	AA	BB	AA	BB	BB	AA	BB	AA	BB	AA	BB	BB	BB	AA	AA	AA	BB	AA	BB	AA	AA	AA	BB	AA	AA	AA	BB	BB	AA
GMI_ES15_c2802_625				1	AA	BB	BB	AA	BB	AA	BB	BB	BB	BB	BB	AA	AA	AA	AA	BB	BB	BB	BB	AA	AA	BB	BB	BB	BB	BB	AA	BB	BB	BB	AA	AA	BB	BB	BB	BB	AA	AA	AA	BB	BB	AA	BB	AA	AA
GMI_ES01_c17040_394				1	AA	BB	BB	AA	BB	BB	BB	BB	AA	BB	BB	AA	BB	BB	AA	AA	BB	BB	AA	BB	AA	BB	BB	BB	BB	BB	AA	AA	BB	BB	AA	AA	BB	BB	BB	BB	AA	BB	AA	BB	BB	BB	BB	BB	AA
GMI_ES02_c26937_168				1	AA	BB	BB	BB	BB	BB	BB	BB	BB	BB	AB	BB	BB	BB	BB	BB	BB	BB	BB	BB	BB	BB	BB	BB	BB	BB	BB	BB	BB	BB	BB	BB	BB	BB	BB	BB	BB	BB	BB	BB	BB	BB	BB	BB	BB
GMI_ES01_c14397_365				1	AA	BB	BB	BB	BB	BB	BB	BB	AA	AA	AA	BB	AA	BB	BB	BB	AA	BB	AA	BB	AA	AA	BB	BB	AA	BB	BB	AA	BB	BB	AA	BB	AA	BB	BB	BB	AA	BB	BB	BB	BB	AA	AA	AA	AA
GMI_ES02_c14677_456				1	AA	BB	AA	AA	AA	BB	BB	BB	AA	BB	BB	BB	AA	AA	AA	BB	BB	AA	AA	BB	BB	BB	BB	AA	AA	BB	BB	BB	BB	BB	BB	AA	AA	BB	BB	BB	AA	AA	AA	AA	AA	AA	BB	AA	BB
GMI_ES01_c10310_366				1	AA	BB	AA	BB	BB	BB	AA	AA	AA	AA	AA	AA	BB	AA	BB	AA	BB	AA	BB	BB	BB	AA	AA	BB	AA	AA	AA	BB	AA	BB	AA	BB	AA	AA	AA	BB	BB	BB	BB	BB	BB	BB	BB	AA	AA
GMI_ES01_c1725_728				1	AA	BB	AA	AA	AA	BB	BB	BB	AA	BB	BB	BB	AA	AA	AA	BB	BB	AA	AA	BB	BB	BB	AA	AA	AA	BB	BB	BB	BB	BB	BB	AA	AA	BB	BB	BB	AA	AA	AA	AA	AA	AA	BB	AA	BB
GMI_ES15_c12694_287				1	AA	BB	BB	BB	BB	BB	BB	BB	BB	BB	BB	BB	BB	BB	BB	BB	BB	BB	BB	BB	BB	BB	BB	BB	BB	BB	BB	BB	BB	BB	BB	BB	BB	BB	BB	BB	BB	BB	BB	BB	BB	BB	BB	BB	BB
GMI_ES01_c15405_389				1	AA	BB	BB	AA	BB	AA	BB	AA	AA	BB	BB	AA	AA	AA	BB	BB	BB	BB	AA	BB	AA	BB	BB	BB	BB	BB	BB	AA	AA	BB	BB	AA	AA	BB	AA	BB	BB	AA	BB	BB	AA	AA	BB	AA	BB
GMI_ES02_c11747_563				1	AA	BB	BB	BB	BB	BB	BB	BB	BB	BB	BB	BB	BB	BB	BB	BB	BB	BB	BB	BB	BB	BB	BB	BB	BB	BB	BB	BB	BB	BB	BB	BB	BB	BB	BB	BB	BB	BB	BB	BB	BB	BB	BB	BB	BB
GMI_ES02_c16349_294				1	AA	BB	BB	AA	BB	AA	BB	BB	BB	BB	BB	AA	AA	AA	AA	BB	BB	BB	BB	AA	AA	BB	BB	BB	BB	BB	AA	BB	BB	BB	AA	AA	BB	BB	BB	BB	AA	AA	AA	BB	BB	AA	BB	AA	AA
GMI_ES17_c2699_441				1	AA	BB	AA	AA	AA	BB	BB	BB	AA	BB	BB	BB	AA	AA	AA	BB	BB	AA	AA	BB	BB	BB	BB	AA	AA	BB	BB	BB	BB	BB	BB	AA	AA	BB	BB	BB	AA	AA	AA	AA	AA	AA	BB	AA	BB
GMI_ES01_c8343_342				1	AA	BB	AA	BB	AA	BB	BB	AA	BB	AA	BB	AA	BB	BB	BB	BB	AA	BB	AA	BB	BB	AA	BB	AA	AA	AA	AA	BB	AA	AA	BB	BB	BB	BB	BB	BB	BB	BB	BB	AA	AA	BB	AA	BB	AA
GMI_ES01_c14349_357				1	AA	BB	AA	BB	AA	BB	BB	AA	BB	AA	BB	AA	BB	BB	BB	BB	AA	BB	AA	BB	BB	AA	BB	AA	AA	AA	AA	BB	AA	AA	BB	BB	BB	BB	AA	BB	BB	BB	BB	AA	AA	BB	AA	BB	AA
GMI_ES01_c7940_496				1	AA	BB	BB	AA	BB	AA	AA	AA	AA	AA	BB	AA	BB	AA	AA	BB	AA	AA	BB	BB	AA	AA	AA	AA	BB	AA	BB	AA	BB	AA	AA	BB	BB	BB	BB	AA	AA	AA	AA	BB	AA	BB	AA	AA	BB
GMI_ES15_c19227_114				1	AA	BB	AA	AA	AA	BB	BB	BB	AA	BB	BB	BB	AA	AA	AA	BB	BB	AA	AA	BB	BB	BB	BB	AA	AA	BB	BB	BB	BB	BB	BB	AA	AA	BB	BB	BB	AA	AA	AA	AA	AA	AA	BB	AA	BB
GMI_ES02_c2988_293				1	AA	BB	BB	AA	BB	AA	AA	AA	AA	BB	AA	BB	AA	AA	AA	BB	BB	BB	BB	BB	BB	AA	BB	BB	AA	AA	AA	BB	BB	BB	BB	AA	AA	AA	BB	AA	BB	BB	BB	BB	BB	AA	BB	BB	BB
GMI_ES02_c12488_534				1	AA	BB	BB	BB	BB	BB	BB	BB	BB	BB	BB	BB	BB	BB	BB	BB	BB	BB	BB	BB	BB	BB	BB	BB	BB	BB	BB	BB	BB	BB	BB	BB	BB	BB	BB	BB	BB	BB	BB	BB	BB	BB	BB	BB	BB
GMI_ES02_c11842_367				1	AA	BB	BB	BB	AA	BB	AA	BB	AA	BB	AA	BB	AA	BB	BB	BB	BB	BB	AA	AA	BB	AA	AA	AA	BB	BB	AA	BB	BB	AA	AA	AA	BB	BB	--	BB	BB	BB	AA	AA	AA	BB	AA	BB	AA
GMI_ES02_c27778_528				1	AA	BB	AA	AA	AA	AA	BB	AA	AA	BB	AA	BB	AA	AA	BB	AA	AA	BB	AA	AA	AA	AA	AA	BB	AA	BB	BB	BB	AA	AA	BB	BB	AA	BB	AA	BB	AA	BB	AA	BB	AA	BB	AA	BB	BB
GMI_ES01_lrc10967_551				1	AA	BB	BB	AA	BB	BB	AA	AA	BB	BB	BB	BB	AA	AA	BB	AA	BB	BB	BB	BB	BB	AA	BB	AA	AA	BB	AA	AA	BB	BB	BB	BB	AA	AA	--	AA	BB	BB	BB	BB	BB	AA	--	BB	BB
GMI_ES02_lrc13785_433				1	AA	BB	BB	BB	BB	BB	BB	BB	BB	BB	BB	BB	BB	BB	BB	BB	BB	BB	BB	BB	BB	BB	BB	BB	BB	BB	BB	BB	BB	BB	BB	BB	BB	BB	BB	BB	BB	BB	BB	BB	BB	BB	BB	BB	BB
GMI_ES15_c690_324				1	AA	BB	BB	BB	AA	AA	AA	AA	AA	BB	AA	BB	BB	BB	AA	AA	BB	BB	BB	BB	BB	BB	BB	BB	BB	AA	AA	AA	AA	AA	BB	AA	AA	BB	AA	AA	BB	AA	AA	AA	AA	AA	AA	BB	AA
GMI_ES15_c3200_563				1	AA	BB	BB	AA	AA	BB	AA	BB	AA	AB	BB	AA	BB	BB	BB	BB	AA	BB	BB	BB	AA	BB	BB	AA	AA	AA	AA	BB	BB	AA	AA	BB	BB	AA	BB	BB	AA	AA	BB	BB	AA	AA	BB	BB	AA
GMI_ES15_c6102_442				1	AA	BB	BB	BB	BB	BB	BB	AA	AA	AA	AA	AA	BB	BB	BB	BB	AA	AA	BB	BB	BB	AA	AA	BB	AA	AA	AA	AA	AA	BB	BB	BB	AA	BB	AA	BB	BB	AA	AA	AA	BB	AA	BB	BB	BB
GMI_ES15_c713_848				1	AA	BB	BB	AA	BB	AA	BB	BB	BB	BB	BB	AA	AA	AA	AA	BB	BB	BB	BB	AA	AA	BB	BB	BB	BB	BB	AA	BB	BB	BB	AA	AA	BB	BB	BB	BB	AA	AA	AA	BB	BB	AA	BB	AA	AA
GMI_ES15_c15112_317				1	AA	BB	AA	BB	BB	BB	BB	AA	AA	AA	BB	AA	AA	AA	AA	AA	BB	BB	AA	AA	BB	BB	AA	AA	AA	BB	BB	BB	BB	BB	BB	AA	BB	AA	AA	BB	AA	BB	AA	BB	AA	BB	AA	AA	AA
GMI_ES01_c796_180				1	AA	BB	AA	BB	BB	BB	AA	AA	AA	AA	AA	AA	BB	AA	BB	AA	BB	AA	BB	BB	BB	AA	AA	BB	AA	AA	AA	BB	AA	BB	AA	BB	AA	AA	AA	BB	BB	BB	BB	BB	BB	BB	BB	AA	AA
GMI_ES02_c12135_181				1	AA	BB	AA	AA	AA	AA	BB	AA	AA	BB	AA	BB	AA	AA	BB	AA	AA	BB	AA	AA	AA	AA	AA	BB	AA	BB	BB	BB	AA	AA	BB	BB	AA	BB	AA	BB	AA	BB	AA	BB	AA	BB	AA	BB	BB
GMI_ES17_c5367_259				1	AA	BB	BB	AA	BB	AA	BB	BB	BB	BB	BB	AA	AA	AA	AA	BB	BB	BB	BB	AA	AA	BB	BB	BB	BB	BB	AA	BB	BB	BB	AA	AA	BB	BB	BB	BB	AA	AA	AA	BB	BB	AA	BB	AA	AA
GMI_ES01_lrc8208_413				1	AA	BB	AA	AA	AB	AA	BB	AA	BB	BB	AA	AA	BB	AA	BB	BB	AA	AA	BB	BB	AA	BB	AA	BB	BB	AA	BB	BB	AA	AB	AA	AA	BB	AA	BB	AA	AA	BB	AA	AA	BB	AA	AA	AA	BB
GMI_ES01_c22545_242				1	AA	BB	AA	BB	BB	AA	AA	AA	BB	BB	AA	AA	BB	AA	AA	AA	AA	AA	BB	BB	BB	AA	BB	BB	AA	AA	BB	BB	AA	AA	AA	AA	BB	AA	AA	BB	AA	AA	AA	BB	BB	BB	AA	BB	BB
GMI_ES17_c12869_484				1	AA	BB	AA	AA	BB	AA	BB	AA	BB	BB	AA	AA	BB	AA	BB	BB	AA	AA	BB	BB	AA	BB	AA	BB	BB	AA	BB	BB	AA	BB	AA	AA	BB	AA	BB	AA	AA	BB	AA	AA	BB	AA	AA	AA	BB
GMI_ES01_c15628_381				1	AA	BB	AA	BB	BB	BB	AA	BB	BB	AA	BB	AA	AA	AA	BB	AA	BB	AA	AA	AA	AA	AA	BB	BB	BB	BB	AA	BB	AA	BB	AA	AA	AA	BB	AA	BB	AA	AA	AA	AA	BB	BB	--	BB	BB
GMI_ES01_c16314_308				1	AA	BB	BB	BB	BB	BB	BB	BB	BB	BB	BB	BB	BB	BB	BB	BB	BB	BB	BB	BB	BB	BB	BB	BB	BB	BB	BB	BB	BB	BB	BB	BB	BB	BB	BB	BB	BB	BB	BB	BB	BB	BB	BB	BB	BB
GMI_DS_oPt-2385_166				1	AA	BB	AA	BB	AA	BB	BB	AA	BB	AA	AA	AA	AA	AA	BB	BB	BB	BB	BB	AA	BB	AA	BB	AA	BB	AA	AA	AA	AA	BB	BB	BB	BB	BB	AA	AA	AA	BB	BB	BB	AA	AA	BB	AA	BB
GMI_ES15_c2041_605				1	AA	BB	BB	AA	BB	AA	BB	BB	BB	BB	BB	AA	AA	AA	AA	BB	BB	BB	BB	AA	AA	BB	BB	BB	BB	BB	AA	BB	BB	BB	AA	AA	BB	BB	BB	BB	AA	AA	AA	BB	BB	AA	BB	AA	AA
GMI_ES01_lrc22746_326				1	AA	BB	BB	BB	AA	BB	BB	AA	BB	AA	AA	AA	AA	AA	BB	BB	BB	BB	BB	AA	BB	AA	BB	AA	BB	AA	AA	BB	AA	BB	BB	BB	BB	BB	AA	AA	AA	BB	BB	BB	AA	AA	BB	AA	BB
GMI_ES17_c5666_258				1	AA	BB	BB	AA	--	AA	BB	BB	BB	AA	BB	BB	AA	AA	BB	AA	AA	BB	BB	BB	AA	AA	AA	AA	BB	AA	BB	AA	BB	AA	AA	BB	AA	AA	BB	AA	AA	BB	AA	AA	BB	BB	AA	AA	AA
GMI_ES02_c17364_288				1	AA	BB	AA	BB	AA	BB	AA	AA	BB	AA	AA	AA	AA	AB	BB	AA	AA	AA	BB	AA	AA	BB	AA	BB	BB	AA	BB	AA	BB	BB	AA	BB	BB	AA	BB	AA	AA	BB	AA	AA	AA	AA	BB	AA	BB
GMI_ES17_c18122_180				1	AA	BB	AA	BB	AA	AA	AA	AA	BB	BB	AA	AA	BB	AA	AA	AA	AA	AA	AA	BB	BB	AA	AA	BB	AA	AA	AA	AA	AA	AA	AA	AA	AA	AA	AA	BB	AA	AA	AA	BB	AA	BB	AA	BB	BB
GMI_ES17_c5590_702				1	AA	BB	AA	AA	AA	BB	BB	BB	AA	BB	BB	BB	AA	AA	AA	BB	BB	AA	AA	BB	BB	BB	BB	AA	AA	BB	BB	BB	BB	BB	BB	AA	AA	BB	BB	BB	AA	AA	AA	AA	AA	AA	BB	AA	BB
GMI_ES01_c13834_134				1	AA	BB	AA	BB	AA	AA	AA	AA	BB	BB	AB	BB	AA	BB	AA	BB	AA	BB	BB	AA	AA	BB	BB	BB	AA	AA	BB	BB	AA	AA	AA	AA	AA	BB	AA	BB	BB	AA	BB	BB	BB	AA	AA	AA	AA
GMI_ES15_c5905_473				1	AA	BB	AA	AA	AA	BB	BB	BB	AA	BB	BB	AA	AA	AA	AA	BB	BB	AA	AA	BB	BB	BB	AA	AA	BB	BB	BB	BB	BB	BB	BB	AA	AA	BB	BB	BB	AA	AA	AA	AA	AA	AA	BB	BB	BB
GMI_ES15_c7272_387				1	AA	BB	BB	BB	BB	BB	BB	BB	AA	AA	AA	BB	AA	BB	BB	BB	AA	BB	AA	BB	AA	AA	BB	BB	AA	BB	BB	AA	BB	BB	AA	BB	AA	BB	BB	BB	AA	BB	BB	BB	BB	AA	AA	AA	AA
GMI_ES17_c4295_432				1	AA	BB	AA	AA	BB	BB	AA	AA	BB	BB	BB	BB	AA	AA	BB	AA	BB	BB	BB	BB	BB	AA	BB	AA	AA	BB	AA	AA	BB	BB	BB	BB	AA	AA	BB	AA	BB	BB	BB	BB	BB	AA	BB	BB	BB
GMI_ES15_c20302_110				1	AB	AB	AB	AB	AB	AB	AB	AB	AB	AB	AB	AB	AB	AB	AB	AB	AB	AB	AB	AB	AB	AB	AB	AB	AB	AB	AB	AB	AB	AB	AB	AB	AB	AB	AB	AB	AB	AB	AB	AB	AB	AB	AB	AB	AB
GMI_ES17_c3486_177				1	BB	--	--	BB	--	--	BB	--	--	BB	BB	--	--	--	--	BB	--	--	--	--	--	BB	BB	--	--	--	--	--	BB	--	BB	--	--	BB	BB	--	--	--	BB	--	--	BB	--	BB	BB
GMI_ES15_c2151_461				1	BB	--	--	BB	--	BB	--	BB	BB	BB	BB	BB	BB	BB	BB	--	BB	--	--	--	--	--	BB	BB	BB	BB	--	BB	BB	--	--	--	--	BB	BB	--	BB	--	BB	--	BB	--	BB	--	BB
GMI_ES02_c16987_268				1	BB	AA	AA	BB	BB	AA	BB	AA	AA	BB	BB	AA	AA	BB	AA	AA	AA	BB	AA	AA	BB	AA	AA	AA	BB	BB	BB	AA	AA	BB	BB	AA	BB	AA	AA	BB	BB	BB	AA	AA	BB	BB	BB	AA	AA
GMI_ES02_lrc13446_328				1	BB	AA	BB	AA	AA	BB	BB	BB	AA	AA	BB	BB	AA	BB	BB	BB	BB	BB	AA	AA	AA	BB	BB	AA	BB	BB	AA	AA	BB	AA	BB	BB	AA	BB	BB	AA	BB	BB	BB	AA	AA	AA	BB	AA	AA
GMI_ES17_c8412_398				1	BB	AA	AA	AA	AA	AA	AA	BB	BB	BB	BB	BB	AA	AA	AA	AA	BB	BB	AA	AA	AA	BB	BB	AA	BB	BB	BB	BB	BB	AA	AA	AA	BB	AA	BB	AA	AA	BB	BB	BB	AA	BB	AA	AA	AA
GMI_ES17_c3844_181				1	BB	AA	BB	AA	AA	BB	AA	BB	BB	BB	BB	BB	AA	BB	AA	BB	AA	AA	BB	AA	AA	AA	AA	BB	AA	AA	BB	AA	BB	BB	AA	BB	AA	AA	AA	BB	AA	AA	BB	BB	BB	BB	BB	AA	AA
GMI_ES01_lrc22977_595				1	BB	AA	AA	BB	AA	BB	AA	AA	AA	AA	AA	BB	BB	BB	BB	AA	AA	AA	AA	BB	BB	AA	AA	AA	AA	AA	BB	AA	AA	AA	BB	BB	AA	AA	AA	AA	BB	BB	BB	AA	AA	BB	AA	BB	BB
GMI_ES17_c3079_602				1	BB	AA	AA	AA	AA	AA	AA	AA	AA	AA	AA	AA	AA	AA	AA	AA	AA	AA	AA	AA	AA	AA	AA	AA	AA	AA	AA	AA	AA	AA	AA	AA	AA	AA	AA	AA	AA	AA	AA	AA	AA	AA	AA	AA	AA
GMI_DS_oPt-1466_323				1	BB	AA	BB	AA	BB	AA	BB	BB	AA	AA	BB	BB	BB	AB	AA	BB	BB	BB	AA	BB	BB	AA	BB	AA	BB	BB	AA	AB	AA	AA	BB	AA	AA	BB	AA	BB	BB	AA	BB	BB	BB	BB	AA	BB	AA
GMI_ES01_c19245_178				1	BB	AA	BB	AA	BB	AA	AA	AA	AA	BB	AA	BB	AA	AA	BB	AA	BB	AA	BB	BB	AA	BB	AA	BB	BB	BB	BB	AA	BB	BB	BB	AA	AA	AA	BB	AA	AA	AA	AA	AA	BB	AA	BB	BB	BB
GMI_ES15_c8238_156				1	BB	AA	BB	AA	BB	AA	BB	BB	AA	AA	BB	BB	BB	AA	AA	BB	BB	BB	AA	BB	BB	AA	BB	AA	BB	BB	AA	AA	AA	AA	BB	AA	AA	BB	AA	BB	BB	AA	BB	BB	BB	BB	AA	BB	AA
GMI_ES15_c7722_409				1	BB	AA	AA	BB	AA	BB	AA	AA	AA	AA	AA	BB	BB	BB	BB	AA	AA	AA	AA	BB	BB	AA	AA	AA	AA	AA	BB	AA	AA	AA	BB	BB	AA	AA	AA	AA	BB	BB	AA	AA	AA	BB	AA	BB	BB
GMI_ES17_c822_647				1	BB	AA	BB	AA	BB	AA	AA	BB	AA	BB	BB	BB	BB	BB	AA	AA	AA	AA	AA	BB	AA	BB	AA	BB	AA	BB	BB	BB	BB	AA	AA	AA	AA	AA	BB	BB	BB	AA	AA	AA	BB	BB	AA	BB	AA
GMI_ES17_c12316_291				1	BB	AA	BB	AA	AA	AA	AA	AA	AA	AA	AA	AA	AA	BB	AA	BB	AA	AA	AA	AA	BB	AA	AA	AA	AA	AA	BB	AA	AA	AA	BB	BB	BB	AA	AA	AA	AA	AA	BB	BB	AA	AA	AA	AA	AA
GMI_ES15_c3717_245				1	BB	AA	BB	BB	AA	BB	AA	BB	AA	AA	BB	BB	AA	BB	AA	AA	BB	BB	AA	AA	BB	AA	BB	AA	AA	BB	AA	AA	BB	AA	BB	BB	AA	BB	AA	BB	BB	AA	BB	BB	AA	BB	BB	BB	AA
GMI_ES15_c6191_370				1	BB	AA	AA	BB	AA	AA	BB	BB	BB	BB	AA	BB	AB	BB	BB	AA	BB	BB	AA	AA	BB	AA	BB	BB	BB	AA	BB	BB	AA	BB	BB	AA	BB	AA	AA	BB	BB	AA	BB	AA	AA	AA	BB	BB	AA
GMI_ES01_c14084_302				1	BB	AA	AA	AA	BB	AA	AA	BB	AA	BB	AB	BB	BB	BB	AA	AA	AA	AA	AA	BB	AA	BB	AA	BB	AA	--	BB	BB	BB	AA	AA	AA	AA	AA	AB	BB	BB	AA	AA	AA	BB	--	AA	BB	AA
GMI_ES02_c19974_185				1	BB	AA	AA	AA	AA	AA	AA	AA	AA	AA	AA	BB	AA	BB	AA	AA	AA	AA	AA	AA	AA	BB	AA	AA	AA	AA	AA	AA	AA	AA	AA	AA	AA	BB	AA	AA	AA	AA	AA	AA	AA	AA	AA	AA	AA
GMI_ES17_c7306_1002				1	BB	AA	AA	BB	BB	AA	BB	AA	BB	--	AA	BB	AA	AA	AA	AA	BB	AA	AA	AA	BB	AA	AA	BB	BB	BB	BB	AA	AA	BB	BB	AA	AA	BB	AA	AA	BB	BB	AA	AA	BB	BB	AA	AA	BB
GMI_ES15_c12274_189				1	BB	AA	BB	AA	AA	AA	BB	BB	BB	BB	BB	BB	AA	BB	AA	BB	AA	BB	AA	AA	AA	BB	BB	AA	BB	BB	BB	AA	BB	AA	BB	AA	BB	BB	BB	AA	AA	AA	AA	AA	AA	AA	AA	BB	BB
GMI_ES02_c15540_620				1	BB	AA	AA	BB	BB	AA	AA	AA	AA	AA	BB	AA	AA	AA	BB	BB	BB	BB	BB	AA	AA	BB	BB	BB	AA	BB	AA	AA	AA	BB	AA	BB	AA	AA	BB	AA	BB	BB	BB	BB	BB	AA	BB	BB	BB
GMI_ES17_c17329_384				1	BB	AA	AA	BB	AA	BB	AA	BB	BB	BB	BB	BB	BB	BB	BB	AA	BB	AA	AA	AA	AA	AA	BB	BB	BB	BB	AA	BB	BB	AA	AA	AA	AA	BB	BB	AA	BB	AA	BB	AA	BB	BB	BB	AA	BB
GMI_ES17_c17526_507				1	BB	AA	BB	AA	AA	AA	AA	BB	BB	BB	AA	BB	BB	BB	BB	BB	AA	AA	AB	BB	AA	AA	BB	BB	BB	AA	AA	AA	AA	AA	AA	BB	AA	BB	BB	AA	BB	AA	BB	AA	BB	AA	BB	BB	BB
GMI_ES02_c12844_488				1	BB	AA	BB	BB	AA	BB	AA	BB	AA	AA	BB	BB	AA	BB	AA	AA	BB	BB	AA	AA	BB	AA	BB	AA	AA	BB	AA	AA	BB	AA	BB	BB	AA	BB	AA	BB	BB	AA	BB	BB	AA	BB	BB	BB	AA
GMI_ES01_lrc11702_525				1	BB	AA	BB	AA	AA	AA	AA	BB	BB	BB	AA	BB	BB	BB	BB	BB	AA	AA	AA	BB	AA	AA	BB	BB	BB	AA	AA	AA	AA	AA	AA	BB	AA	BB	BB	AA	BB	AA	BB	AA	BB	AA	BB	BB	BB
GMI_ES15_c11012_143				1	BB	AA	AA	AA	AA	AA	AA	BB	BB	BB	BB	BB	AA	AA	AA	AA	BB	BB	AA	AA	AA	BB	BB	AA	BB	BB	BB	BB	BB	AA	AA	AA	BB	AA	BB	AA	AA	BB	BB	BB	AA	BB	AA	AA	AA
GMI_ES01_c16774_222				1	BB	AA	AA	AA	BB	AA	BB	BB	BB	AA	AA	BB	AA	BB	AA	BB	BB	BB	BB	BB	BB	BB	AA	BB	AA	BB	BB	BB	AA	BB	AA	BB	AA	AA	BB	AA	AA	AA	BB	AA	BB	BB	BB	BB	BB
GMI_ES17_c2826_360				1	BB	AA	AA	AA	AA	AA	AA	AA	AA	AA	AA	AA	AA	AA	AA	AA	AA	AA	AA	AA	AA	AA	AA	AA	AA	AA	AA	AA	AA	AA	AA	AA	AA	AA	AA	AA	AA	AA	AA	AA	AA	AA	AA	AA	AA
GMI_ES02_c13236_178				1	BB	AA	AA	AA	BB	AA	AA	BB	BB	BB	BB	BB	BB	BB	BB	BB	BB	BB	AA	BB	BB	AA	BB	AA	AA	BB	AA	BB	AA	AA	BB	AA	AA	BB	AA	BB	BB	AA	BB	BB	BB	BB	AA	AA	AA
GMI_ES02_c16931_154				1	BB	AA	AA	AA	AA	AA	AA	AA	AA	AA	AA	AA	AA	AA	AA	AA	AA	AA	AA	AA	AA	AA	AA	AA	AA	AA	AA	AA	AA	AA	AA	AA	AA	AA	AA	AA	AA	AA	AA	AA	AA	AA	AA	AA	AA
GMI_ES17_c3975_209				1	BB	AA	AA	AA	AA	BB	AA	AA	AA	AA	AA	AA	AA	AA	BB	BB	BB	AA	BB	AA	AA	AA	AA	BB	BB	AA	AA	BB	BB	BB	AA	BB	BB	BB	BB	AA	AA	BB	BB	AA	AA	AA	BB	BB	AA
GMI_ES17_c20752_1084				1	BB	AA	AA	AA	AA	AA	AA	AA	AA	AA	AA	AA	AA	AA	AA	AA	AA	AA	AA	AA	AA	AA	AA	AA	AA	AA	AA	AA	AA	AA	AA	AA	AA	AA	AA	AA	AA	AA	AA	AA	AA	AA	AA	AA	AA
GMI_ES17_c7323_831				1	BB	AA	BB	BB	AA	BB	AA	BB	AA	AA	BB	BB	AA	BB	AA	AA	BB	BB	AA	AA	BB	AA	BB	AA	AA	BB	AA	BB	BB	AA	BB	BB	AA	BB	AA	BB	BB	AA	BB	BB	AA	BB	BB	BB	AA
GMI_ES02_c4822_169				1	BB	AA	BB	BB	BB	BB	AA	BB	BB	AA	BB	AA	BB	BB	AA	BB	BB	AA	BB	BB	BB	BB	BB	AA	BB	AA	AA	AA	BB	BB	AA	AA	BB	AA	BB	AA	BB	AA	BB	AA	BB	AA	BB	AA	AA
GMI_ES17_c3195_668				1	BB	AA	AA	AA	AA	AA	BB	AA	BB	BB	BB	BB	AA	BB	BB	AA	AA	BB	BB	AA	BB	BB	BB	AA	BB	BB	BB	AA	BB	AA	BB	AA	BB	BB	BB	AA	AA	AA	AA	AA	BB	AA	AA	BB	BB
GMI_ES02_lrc37952_106				1	BB	AA	BB	BB	BB	BB	AA	BB	BB	AA	BB	AA	BB	BB	AA	BB	BB	AA	BB	BB	BB	BB	BB	AA	BB	AA	AA	AA	BB	BB	AA	AA	BB	AA	BB	AA	BB	AA	BB	AA	BB	AA	BB	AA	AA
GMI_ES02_c12621_204				1	BB	AA	AA	AA	BB	AA	AA	AA	AA	AA	AA	BB	AA	BB	AA	AA	AA	AA	BB	AA	AA	BB	AA	AA	AA	AA	BB	BB	AA	BB	AA	AA	BB	BB	AA	AA	AA	AA	AA	AA	AA	BB	AA	AA	AA
GMI_ES17_c9625_419				1	BB	AA	AA	BB	AA	BB	AA	AA	AA	AA	AA	BB	BB	BB	BB	AA	AA	AA	AA	BB	BB	AA	AA	AA	AA	AA	BB	AA	AA	AA	BB	BB	AA	AA	AA	AA	BB	BB	BB	AA	AA	BB	AA	BB	BB
GMI_ES01_c18017_440				1	BB	AA	BB	BB	BB	AA	AA	AA	BB	AA	AA	BB	BB	BB	BB	AA	AA	BB	BB	AA	AA	AA	BB	BB	AA	AA	AA	AA	AA	AA	AA	BB	BB	AA	AA	AA	BB	BB	BB	BB	BB	BB	AA	BB	AA
GMI_ES15_c9521_561				1	BB	AA	AA	AA	AA	AA	AA	AA	AA	AA	AA	AA	AA	AA	AA	AA	AA	AA	AA	AA	AA	AA	AA	AA	AA	AA	AA	AA	AA	AA	AA	AA	AA	AA	AA	AA	AA	AA	AA	AA	AA	AA	AA	AA	AA
GMI_ES01_c13907_104				1	BB	AA	BB	BB	BB	AA	AA	AA	BB	AA	AA	BB	BB	BB	BB	AA	AA	BB	BB	AA	AA	AA	BB	BB	AA	AA	AA	AA	AA	AA	AA	BB	BB	AA	AA	AA	BB	BB	BB	BB	BB	BB	AA	AA	AA
GMI_ES01_c14131_173				1	BB	AA	AA	AA	AA	AA	BB	AA	BB	BB	AA	BB	BB	BB	AA	BB	BB	AA	BB	AA	BB	BB	AA	AA	BB	BB	AA	BB	BB	AA	AA	AA	BB	BB	AA	BB	AA	AA	BB	BB	BB	BB	AA	BB	AA
GMI_ES_CC13394_332				2	BB	AA	AA	BB	AA	AA	BB	BB	BB	BB	AA	BB	BB	BB	BB	BB	BB	BB	AA	BB	BB	AA	BB	BB	BB	AA	BB	BB	AA	AA	AA	AA	BB	AA	AA	BB	BB	AA	BB	AA	AA	AA	BB	BB	AA
GMI_ES15_c10811_217				2	BB	AA	AA	BB	AA	BB	AA	AA	AA	AA	AA	BB	BB	BB	BB	AA	AA	AA	AA	BB	BB	AA	AA	AA	AA	AA	BB	AA	AA	AA	AB	BB	AA	AA	AA	AA	BB	BB	BB	AA	AA	BB	AA	BB	BB
GMI_ES01_c8716_268				2	BB	AA	BB	BB	BB	AA	AA	AA	BB	AA	AA	BB	BB	BB	BB	AA	AA	BB	BB	AA	AA	AA	BB	BB	AA	AA	AA	AA	AA	AA	AA	BB	BB	AA	AA	AA	AA	BB	BB	BB	BB	BB	AA	AA	AA
GMI_ES02_c38444_270				2	BB	AA	AA	BB	AA	BB	AA	AA	AA	AA	AA	BB	AA	AA	BB	AA	BB	BB	AA	AA	AA	AA	BB	AA	AA	AA	BB	AA	BB	BB	BB	BB	AA	BB	BB	AA	--	BB	BB	BB	BB	AA	BB	AA	BB
GMI_DS_CC11787_243				2	BB	AA	AA	AA	AA	AA	AA	AA	AA	AA	AA	AA	AA	AA	AA	AA	AA	AA	AA	AA	AA	AA	AA	AA	AA	AA	AA	AA	AA	AA	AA	AA	AA	AA	AA	AA	AA	AA	AA	AA	AA	AA	AA	AA	AA
GMI_ES02_c2281_159				2	BB	AA	AA	AA	BB	AA	AA	BB	AA	BB	BB	BB	BB	BB	AA	AA	BB	AA	AA	AA	AA	BB	AB	BB	BB	BB	AA	BB	BB	BB	AA	AA	AA	BB	AB	AA	BB	AA	BB	AA	BB	AA	BB	AA	BB
GMI_ES02_c3181_680				2	BB	AA	AA	BB	BB	BB	AA	AA	AA	AA	AA	AA	AA	AA	BB	AA	BB	BB	AA	AA	AA	AA	AA	AA	AA	AA	BB	AA	BB	BB	BB	BB	BB	BB	BB	AA	AA	BB	BB	AA	AA	BB	BB	AA	BB
GMI_ES02_c37368_176				2	BB	AA	AA	BB	AA	AB	AA	BB	BB	BB	BB	BB	BB	BB	BB	AA	BB	AA	AA	AA	AA	AA	BB	BB	BB	BB	AA	BB	BB	AA	AA	AA	AA	BB	BB	AA	--	AA	BB	AA	BB	AA	BB	AA	BB
GMI_ES02_c14559_362				2	BB	AA	AA	BB	BB	BB	BB	AA	AA	AA	AA	AA	AA	BB	AA	AA	BB	BB	BB	AA	AA	AA	AA	BB	AA	BB	AA	BB	AA	AA	AA	AA	AA	AA	BB	BB	BB	AA	BB	AA	BB	BB	BB	AA	AA
GMI_ES01_c9768_191				2	BB	AA	AA	AA	BB	AA	AA	BB	AA	BB	BB	BB	BB	BB	AA	AA	AA	AA	AA	BB	AA	BB	AA	BB	AA	BB	BB	BB	BB	AA	AA	AA	AA	AA	BB	BB	BB	AA	AA	AA	BB	BB	AA	BB	AA
GMI_ES01_c18839_132				2	BB	AA	AA	AA	AA	AA	BB	AA	BB	BB	BB	BB	AA	BB	BB	BB	AA	BB	BB	AA	BB	BB	BB	AA	BB	BB	BB	AA	BB	AA	BB	AA	BB	BB	BB	AA	AA	AA	AA	AA	BB	AA	AA	BB	BB
GMI_ES01_c3302_178				2	BB	AA	AA	AA	AA	BB	AA	AA	AA	AA	AA	BB	AA	AA	BB	AA	BB	BB	AA	AA	AA	AA	BB	AA	AA	AA	BB	AA	BB	BB	BB	BB	AA	AA	BB	AA	AA	BB	BB	BB	BB	AA	BB	AA	BB
GMI_ES17_c12516_818				2	BB	AA	BB	BB	BB	AA	AA	AA	BB	AA	AA	BB	BB	BB	--	AA	AA	BB	BB	AA	AA	AA	BB	BB	AA	AA	AA	AA	AA	AA	AA	BB	BB	AA	AA	AA	AA	BB	BB	BB	BB	BB	AA	AA	AA
GMI_DS_CC8468_91				2	BB	AA	AA	BB	BB	BB	AA	AA	AA	AA	AA	AA	AA	AA	BB	AA	BB	BB	AA	AA	AA	AA	AA	AA	AA	AA	BB	AA	BB	BB	BB	BB	BB	BB	BB	AA	AA	BB	BB	AA	AA	AA	BB	AA	BB
GMI_ES02_c26540_175				2	BB	AA	AA	AA	AA	AA	AA	AA	AA	AA	AA	AA	BB	AA	BB	AA	AA	AB	AB	AA	AA	AA	AA	AA	AA	BB	AA	BB	BB	AA	AA	AB	AA	BB	BB	AA	AA	AB	AA	AA	BB	BB	BB	AA	AA
GMI_ES_CC6818_106				2	BB	AA	AA	BB	BB	AA	BB	AA	AA	BB	BB	AA	AA	BB	AA	AA	AA	BB	AA	AA	BB	AA	AA	AA	BB	BB	BB	AA	AA	BB	BB	AA	BB	AA	AA	BB	BB	BB	AA	AA	BB	BB	BB	AA	AA
GMI_ES01_c9910_138				2	BB	AA	AA	AA	AA	AA	AA	AA	AA	AA	AA	AA	AA	AA	AA	AA	AA	AA	AA	AA	AA	AA	AA	AA	AA	AA	AA	AA	AA	AA	AA	AA	AA	AA	AA	AA	AA	AA	AA	AA	AA	AA	AA	AA	AA
GMI_DS_CC9424_119				2	BB	AA	BB	AA	AA	BB	BB	BB	AA	AA	BB	BB	AA	BB	BB	BB	BB	BB	AA	AA	AA	BB	BB	AA	BB	BB	AA	AA	BB	AA	BB	BB	AA	BB	BB	AA	BB	BB	BB	AA	AA	AA	BB	AA	AA
GMI_ES15_c7042_524				2	BB	AA	BB	BB	BB	BB	AA	BB	BB	AA	BB	AA	BB	BB	AA	BB	BB	AA	BB	BB	BB	BB	BB	AA	BB	AA	AA	AA	BB	BB	AA	AA	BB	AA	BB	AA	BB	AA	BB	AA	BB	AA	BB	AA	AA
GMI_ES15_c900_850				2	BB	AA	AA	BB	AA	BB	AA	AA	AA	AA	AA	BB	BB	BB	BB	AA	AA	AA	AA	BB	BB	AA	AA	AA	AA	AA	BB	AA	AA	AA	BB	BB	AA	AA	AA	AA	BB	BB	AA	AA	AA	BB	AA	BB	BB
GMI_ES17_c5832_342				2	BB	AA	AA	BB	AA	BB	AA	BB	BB	AA	AA	BB	BB	BB	AA	AA	AA	AA	BB	AA	BB	AA	AA	AA	AA	AA	AA	BB	BB	AA	AA	BB	BB	AA	BB	AA	AA	AB	AA	AA	BB	BB	AA	BB	AA
GMI_ES17_c4266_283				2	BB	AA	AA	BB	BB	BB	AA	BB	BB	AA	BB	BB	BB	BB	AA	AA	BB	BB	AA	AA	BB	BB	AA	BB	BB	BB	BB	AA	AA	BB	AA	AA	BB	BB	AA	AA	AA	AA	AA	BB	BB	BB	AA	BB	BB
GMI_ES_CC15389_69				2	BB	AA	AA	AA	AA	AA	BB	BB	BB	BB	BB	BB	AA	BB	AA	BB	AA	BB	AA	AA	BB	BB	BB	AA	BB	BB	BB	AA	BB	AA	BB	AA	BB	BB	BB	AA	AA	AA	AA	AA	AA	AA	AA	BB	BB
GMI_ES_CC8927_168				2	BB	AA	AA	BB	AA	BB	AA	BB	BB	BB	BB	BB	BB	BB	BB	AA	BB	AA	AA	AA	AA	AA	BB	BB	BB	BB	AA	BB	BB	AA	AA	AA	AA	BB	BB	AA	BB	AA	BB	AA	BB	AA	BB	AA	BB
GMI_DS_CC6354_109				2	BB	AA	AA	AA	AA	AA	AA	AA	AA	AA	AA	AA	AA	AA	AA	AA	AA	AA	AA	AA	AA	AA	AA	AA	AA	AA	AA	AA	AA	AA	--	AA	AA	AA	AA	AA	AA	AA	AA	AA	AA	AA	AA	AA	AA
GMI_ES01_c10372_615				2	BB	AA	AA	BB	BB	BB	BB	AA	AA	AA	AA	AA	AA	BB	AA	AA	BB	BB	BB	AA	AA	AA	AA	BB	AA	BB	AA	BB	AA	AA	AA	AA	AA	AA	BB	BB	--	AA	BB	AA	BB	BB	BB	AA	AA
GMI_ES15_c5289_317				2	BB	AA	BB	AA	BB	BB	BB	BB	AA	AA	BB	BB	AA	BB	BB	BB	BB	BB	AA	AA	AA	BB	AA	AA	BB	BB	AA	AA	BB	BB	BB	BB	AA	BB	BB	AA	BB	BB	BB	AA	AA	AA	BB	AB	AA
GMI_ES_CC4633_339				2	BB	AA	BB	AB	BB	BB	BB	BB	AA	AA	BB	BB	AA	BB	BB	BB	BB	BB	AA	AA	BB	BB	BB	AA	AA	BB	AA	AA	BB	BB	BB	AA	AA	BB	BB	AA	BB	BB	BB	AA	AA	AA	BB	AB	AA
GMI_ES17_c2286_285				2	BB	AA	BB	BB	BB	BB	AA	BB	BB	AA	BB	AA	BB	BB	AA	BB	BB	AA	BB	BB	BB	BB	BB	AA	BB	AA	AA	AA	BB	BB	AA	AA	BB	AA	BB	AA	BB	AA	BB	AA	BB	AA	BB	AA	AA
GMI_DS_CC8829_137				2	BB	AA	BB	BB	BB	BB	AA	BB	AA	AA	BB	AA	BB	BB	BB	AA	BB	AA	BB	AA	AA	BB	BB	AA	AA	BB	AA	AA	BB	AA	AA	BB	AA	AA	BB	AA	BB	BB	BB	AA	BB	BB	BB	BB	AA
GMI_ES02_c12289_381				2	BB	AA	BB	AA	BB	AA	AA	BB	AA	AA	BB	BB	AA	BB	AA	AA	AA	BB	AA	BB	AA	BB	AA	BB	AA	AA	BB	AA	AA	BB	AA	BB	AA	AA	AA	BB	AA	AA	AA	BB	BB	AA	AA	BB	AA
GMI_ES02_lrc18698_350				2	BB	AA	BB	AA	AA	AA	AA	BB	BB	BB	AA	BB	BB	BB	BB	BB	AA	AA	AB	BB	AA	AA	BB	BB	BB	AA	AA	AA	AA	AA	AA	BB	AA	BB	BB	AA	BB	AA	BB	AA	BB	AA	BB	BB	BB
GMI_DS_CC8733_129				2	BB	AA	AA	BB	AA	BB	AA	AA	AA	AA	AA	BB	BB	BB	BB	AA	AA	AA	AA	BB	BB	AA	AA	AA	AA	AA	BB	AA	AA	AA	BB	BB	AA	AA	AA	AA	BB	BB	BB	AA	AA	BB	AA	BB	BB
GMI_ES02_lrc37378_471				2	BB	AA	AA	BB	AA	BB	AA	AA	AA	AA	AA	BB	AA	AA	BB	AA	BB	BB	AA	AA	AA	AA	BB	AA	AA	AA	BB	AA	BB	BB	BB	BB	AA	BB	BB	AA	AA	BB	BB	BB	BB	AA	BB	AA	BB
GMI_ES17_c4200_911				2	AA	AB	AA	AA	AA	AA	AA	AA	AA	AA	AA	AA	AA	AA	AA	AA	AA	AA	AA	AA	--	AA	AA	AA	AA	AA	AA	AA	AA	AA	AA	AA	AA	AA	AA	AA	AA	AA	AA	AA	AA	AA	AA	AA	AA
GMI_ES_CC9290_178				2	--	BB	--	--	BB	BB	BB	BB	--	--	--	--	--	--	BB	BB	--	BB	BB	BB	--	--	--	--	BB	--	BB	--	BB	BB	--	BB	--	BB	--	--	BB	BB	BB	--	BB	BB	BB	BB	BB
GMI_DS_CC8293_216				2	AA	BB	BB	AA	BB	AA	BB	AA	AA	AA	AA	AA	AA	AA	AA	BB	AA	BB	BB	BB	BB	BB	AA	AA	AA	AA	BB	AA	AA	BB	BB	BB	BB	AA	AA	BB	AA	BB	AA	BB	AA	BB	AA	BB	AA
GMI_ES02_c841_728				2	AA	BB	BB	BB	BB	BB	AA	BB	AA	AA	AA	AA	AA	BB	BB	BB	AA	BB	AA	AA	AA	AA	AA	BB	AA	BB	BB	AA	BB	BB	AA	BB	BB	AA	BB	BB	BB	BB	AA	BB	BB	AA	BB	AA	AA
GMI_ES_CC11253_379				2	AA	BB	BB	AA	AA	BB	AA	BB	BB	AA	AA	BB	BB	AA	BB	BB	BB	AA	BB	BB	AA	BB	BB	BB	AA	AA	AA	BB	BB	AA	AA	BB	AA	BB	BB	AA	AA	AA	BB	BB	AA	AA	AA	BB	BB
GMI_DS_CC5188_127				2	AA	BB	AA	AA	AA	AA	BB	AA	BB	BB	AA	BB	AA	AA	AA	BB	AA	BB	AA	AA	BB	AA	AA	BB	BB	AA	BB	BB	AA	BB	BB	AA	BB	BB	AA	BB	AA	AA	AA	BB	AA	AA	AA	AA	BB
GMI_ES17_c1086_770				2	AA	BB	BB	AA	BB	AA	BB	BB	BB	BB	BB	AA	AA	AA	AA	BB	BB	BB	BB	AA	AA	BB	BB	BB	BB	BB	AA	BB	BB	BB	AA	AA	BB	BB	BB	BB	--	AA	AA	BB	BB	AA	BB	AA	AA
GMI_ES02_c12288_695				2	AA	BB	AA	BB	AB	BB	AB	AB	AB	AA	BB	AA	AB	AB	BB	AB	AB	AB	AB	BB	AB	AB	AB	AA	AB	AA	AB	BB	AA	AA	AB	AB	AB	BB	AB	AB	AA	AB	AB	AB	AA	BB	AB	BB	AA
GMI_ES_CC16159_120				2	AA	BB	AA	AA	AA	AA	BB	AA	AA	BB	AA	BB	AA	AA	BB	AA	AA	BB	AA	AA	AA	AA	AA	BB	AA	BB	BB	BB	AA	AA	BB	BB	AA	BB	AA	BB	AA	BB	AA	BB	AA	BB	AA	BB	BB
GMI_ES_CC8503_89				2	AA	BB	BB	AA	BB	AA	BB	BB	BB	BB	BB	AA	AA	AA	AA	BB	BB	BB	BB	AA	AA	BB	BB	BB	BB	BB	AA	BB	BB	BB	AA	AA	BB	BB	BB	BB	AA	AA	AA	BB	BB	AA	BB	AA	AA
GMI_ES_CC11076_204				2	AA	BB	BB	BB	BB	--	AA	BB	AA	AA	AA	AA	BB	AA	AA	AA	BB	AA	AA	BB	AA	AA	AA	BB	AA	AA	AA	BB	AA	BB	AA	BB	AA	AA	AA	BB	BB	BB	BB	BB	AA	BB	BB	AA	AA
GMI_ES15_c8103_525				2	AA	BB	BB	AA	AA	AA	AA	BB	BB	BB	BB	BB	BB	AA	BB	BB	AA	AA	AA	BB	BB	BB	BB	AA	BB	AA	BB	AA	BB	BB	BB	BB	BB	BB	AA	AA	AA	BB	AA	BB	AA	AA	AA	BB	BB
GMI_ES17_c2356_160				2	AA	BB	AA	AA	AA	BB	BB	BB	AA	BB	BB	BB	AA	AA	AA	BB	BB	AA	AA	BB	BB	BB	BB	AA	AA	BB	BB	BB	BB	BB	BB	AA	AA	BB	BB	BB	AA	AA	AA	AA	AA	AA	BB	AA	BB
GMI_ES02_c884_341				2	AA	BB	AA	BB	AA	AA	AA	AA	BB	BB	BB	BB	AA	BB	AA	BB	AA	BB	BB	AA	AA	BB	BB	BB	AA	AA	BB	BB	AA	AA	AA	AA	AA	BB	AA	BB	BB	AA	BB	BB	BB	AA	AA	AA	AA
GMI_DS_CC6556_81				2	AA	BB	BB	BB	BB	BB	BB	AA	AA	AA	AA	AA	BB	BB	BB	BB	AA	AA	BB	BB	BB	AA	AA	BB	AA	AA	AA	AA	AA	BB	BB	BB	AA	BB	AA	AA	BB	AA	AA	BB	BB	AA	BB	BB	BB
GMI_DS_CC7846_153				2	AA	BB	AA	BB	AA	AA	AA	AA	BB	BB	BB	BB	AA	BB	AA	AA	AA	BB	BB	AA	AA	AA	AA	BB	AA	AA	BB	BB	AA	AA	AA	AA	BB	BB	AA	BB	BB	AA	BB	BB	BB	AA	AA	AA	AA
GMI_ES15_c8227_257				2	AA	BB	AA	BB	AA	BB	BB	AA	BB	AA	BB	AA	BB	BB	BB	BB	AA	BB	AA	BB	BB	AA	BB	AA	AA	AA	AA	BB	AA	AA	BB	BB	BB	BB	BB	BB	BB	BB	BB	AA	AA	BB	AA	BB	AA
GMI_ES_CC16289_111				2	AA	BB	AA	BB	BB	AA	AA	AA	BB	BB	AA	AA	BB	AA	AA	AA	AA	AA	BB	BB	BB	AA	AA	BB	AA	AA	BB	BB	AA	BB	AA	AA	BB	AA	AA	BB	AA	AA	AA	BB	BB	BB	AA	BB	BB
GMI_ES17_c20215_324				2	AA	BB	AA	AA	BB	BB	AA	BB	BB	BB	AA	AA	AA	AA	AA	BB	BB	BB	AA	BB	BB	BB	AA	AA	BB	BB	BB	BB	BB	BB	BB	AA	AA	BB	AA	BB	BB	AA	AA	AA	AA	BB	BB	BB	BB
GMI_ES17_c806_849				2	AA	BB	AA	BB	AA	AA	AA	AA	BB	BB	BB	BB	AA	BB	AA	BB	AA	BB	BB	AA	AA	BB	BB	BB	AA	AA	BB	BB	AA	AA	AA	AA	AA	BB	AA	BB	BB	AA	BB	BB	BB	AA	AA	AA	AA
GMI_ES15_c276_367				2	AA	BB	AA	BB	BB	AA	AA	AA	BB	BB	AA	AA	BB	AA	AA	AA	AA	AA	BB	BB	BB	AA	AA	BB	AA	AA	BB	BB	AA	BB	AA	AA	BB	AA	AA	BB	AA	AA	AA	BB	BB	BB	AA	BB	BB
GMI_DS_CC8041_85				2	AA	BB	AA	BB	AB	BB	AA	AB	AB	AA	BB	AA	AB	AB	BB	AB	AB	AB	AB	BB	AB	AB	AB	AA	AB	AA	AB	BB	AA	AA	AB	AB	AB	BB	AA	AB	AA	AB	AB	AB	AA	BB	AB	BB	AA
GMI_ES01_c19628_354				2	AA	BB	BB	BB	BB	BB	AA	BB	AA	AA	AA	AA	BB	AA	AA	BB	BB	AA	AA	BB	AA	--	AA	BB	AA	AA	AA	BB	AA	BB	AA	BB	AA	AA	AA	BB	BB	BB	BB	BB	AA	BB	BB	AA	AA
GMI_ES17_c2651_991				2	AA	BB	BB	AA	AA	BB	BB	BB	BB	BB	AA	BB	BB	BB	AA	AA	AA	AA	AA	BB	BB	AA	AA	AA	BB	AA	BB	BB	BB	AA	BB	AA	BB	BB	AA	BB	AA	AA	AA	AA	AA	BB	AA	AA	AA
GMI_ES_CC6279_474				2	AA	BB	BB	BB	BB	BB	BB	BB	BB	BB	BB	BB	BB	BB	BB	BB	BB	BB	BB	BB	BB	BB	BB	BB	BB	BB	BB	BB	BB	BB	BB	BB	BB	BB	BB	BB	BB	BB	BB	BB	BB	BB	BB	BB	BB
GMI_DS_CC6030_255				2	AA	BB	BB	AA	BB	AA	BB	BB	BB	BB	BB	AA	BB	BB	AA	BB	AA	AA	BB	BB	BB	BB	AA	BB	BB	BB	AA	BB	AA	AA	AA	AA	BB	AA	AA	BB	AB	AA	AA	AA	AA	BB	AA	BB	AA
GMI_ES_CC3702_289				2	AA	BB	BB	AA	BB	AA	BB	AA	AA	BB	BB	AA	AA	AA	BB	BB	BB	BB	AA	BB	AA	BB	BB	BB	BB	BB	BB	AA	AA	BB	BB	AA	AA	BB	AA	BB	BB	AB	BB	BB	AA	AA	BB	AA	BB
[truncated: 55 more columns]

## Sheet: OT_Genotypes_with_Map
Original SNP scores and component map for oat population: Ogle x TAM
Note: OT 15, 17, 21, and 40 were dropped from the data for quality reasons during mapping
Note: lcoi without linkage positions were droped for quality control reasons during construction of the component map.
Locus	Chromosome	Linkage group	LG_Positioin	OPA	Ogle	TAM O-301	OT-1	OT-2	OT-3	OT-4	OT-5	OT-6	OT-7	OT-8	OT-9	OT-10	OT-11	OT-12	OT-13	OT-14	OT-15	OT-16	OT-17	OT-19	OT-20	OT-21	OT-22	OT-23	OT-24	OT-25	OT-26	OT-27	OT-29	OT-30	OT-31	OT-32	OT-33	OT-34	OT-36	OT-37	OT-38	OT-39	OT-40	OT-41	OT-42	OT-45	OT-47	OT-48	OT-49
GMI_ES_CC14663_275	Ch_13A	OT-1	0	2	BB	BB	BB	BB	AA	AA	BB	BB	BB	BB	AA	AA	AA	BB	AA	AA	BB	BB	AA	BB	BB	AA	AA	AA	AA	BB	BB	BB	BB	BB	BB	BB	BB	AA	BB	BB	AA	AA	--	BB	BB	AA	AA	BB	BB
GMI_ES01_c16774_222	Ch_13A	OT-1	11.3	1	BB	BB	BB	BB	AA	AA	BB	BB	AA	BB	AA	AA	AA	BB	AA	AA	BB	AA	AA	BB	BB	AA	AA	AA	AA	BB	BB	BB	BB	BB	BB	BB	BB	AA	BB	BB	AA	AA	AB	BB	BB	AA	AA	BB	BB
GMI_ES15_c2193_426	Ch_13A	OT-1	17.5	1	BB	BB	BB	BB	AA	AA	BB	AA	AA	BB	AA	AA	AA	BB	BB	AA	BB	AA	AA	BB	BB	AA	AA	AA	AA	BB	BB	BB	BB	BB	BB	BB	BB	AA	BB	BB	AA	AA	AB	BB	BB	AA	AA	BB	BB
GMI_ES01_c1394_726	Ch_13A	OT-1	27.8	1	BB	BB	BB	BB	AA	AA	AA	AA	AA	AA	AA	AA	AA	BB	BB	AA	BB	BB	AA	AA	BB	AA	AA	AA	AA	BB	BB	AA	BB	BB	BB	BB	BB	AA	BB	BB	AA	AA	AA	BB	BB	AA	AA	BB	BB
GMI_ES15_c6341_277	Ch_13A	OT-1	36	1	AA	AA	AA	AA	BB	BB	AA	BB	BB	AA	BB	BB	BB	AA	AA	BB	AA	AA	BB	BB	AA	AB	BB	BB	BB	AA	AA	BB	AA	AA	AA	AA	AA	AA	AA	BB	BB	BB	BB	AA	AA	BB	BB	AA	AA
GMI_ES_CC3737_371	Ch_13A	OT-1	40.1	2	AA	AA	AA	AA	BB	BB	AA	BB	BB	AA	BB	AA	BB	AA	AA	BB	AA	AA	BB	BB	AA	BB	BB	BB	BB	AA	AA	BB	AA	AA	AA	AA	AA	AA	AA	AA	BB	BB	BB	AA	AA	BB	BB	AA	AA
GMI_DS_CC7691_280	Ch_13A	OT-1	54.8	2	AA	AA	AA	AA	BB	BB	AA	BB	BB	AA	BB	AA	AA	AA	BB	BB	AA	BB	AA	BB	AA	BB	BB	BB	BB	AA	AA	BB	AA	AA	AA	AA	AA	AA	AA	AA	BB	BB	BB	AA	BB	BB	BB	AA	AA
GMI_DS_oPt-2385_166	Ch_13A	OT-1	75.6	1	AA	AA	AA	BB	BB	AA	AA	BB	BB	AA	BB	AA	AA	AA	BB	BB	AA	BB	AA	BB	AA	AA	BB	BB	BB	AA	BB	AA	AA	AA	AA	AA	AA	AA	AA	AA	BB	BB	BB	AA	BB	BB	BB	AA	AA
GMI_ES01_c14084_302	Ch_13A	OT-1	88.1	1	BB	BB	BB	AA	AA	BB	BB	AA	AA	BB	AA	BB	BB	BB	BB	AA	BB	BB	BB	AA	BB	BB	AA	AA	AA	AA	BB	BB	AA	BB	BB	BB	BB	BB	BB	BB	AA	BB	AA	BB	AA	AA	AA	BB	BB
GMI_ES01_lrc22746_326	Ch_13A	OT-1	94.2	1	AA	AA	AA	BB	BB	AA	AA	BB	BB	AA	BB	AA	AA	AA	AA	BB	AA	AA	AA	BB	AA	AA	AA	BB	BB	BB	AA	AA	BB	AA	AA	AA	AA	AA	AA	AA	BB	AA	BB	AA	BB	BB	BB	AA	BB
GMI_ES01_c8301_93	Ch_13A	OT-1	96.3	1	BB	AA	BB	AA	AA	BB	BB	AA	AA	BB	AA	BB	BB	BB	BB	AA	BB	AB	BB	AA	BB	BB	BB	AA	AA	AA	BB	BB	AA	BB	BB	BB	BB	BB	BB	BB	AA	BB	AA	BB	AA	AA	AA	BB	AA
GMI_ES17_c1926_571	Ch_13A	OT-1	102.9	1	BB	BB	BB	AA	AA	BB	AA	AA	AA	AA	AA	BB	BB	BB	BB	AA	BB	AB	BB	AA	BB	BB	BB	AA	AA	AA	BB	BB	AA	BB	BB	AA	BB	BB	BB	BB	AA	BB	AA	BB	AA	BB	AA	BB	AA
GMI_ES_CC7684_273	Ch_13A	OT-1	109.1	2	BB	BB	BB	AA	AA	BB	AA	AA	AA	AA	AA	BB	BB	BB	BB	AA	BB	AB	BB	AA	BB	BB	BB	AA	AA	AA	BB	BB	AA	BB	BB	AA	AA	BB	BB	BB	AA	BB	AA	BB	AA	BB	AA	BB	AA
GMI_ES02_lrc20576_405	Ch_13A	OT-1	115.4	2	BB	BB	BB	AA	AA	BB	AA	AA	AA	AA	AA	AA	BB	BB	BB	AA	BB	AB	BB	AA	BB	BB	BB	AA	AA	AA	BB	BB	AA	BB	BB	AA	BB	BB	BB	BB	AA	BB	AA	AA	AA	BB	AA	BB	AA
GMI_ES01_c27692_191	Ch_13A	OT-1	117.5	1	AA	AA	AA	BB	AA	AA	BB	BB	BB	BB	BB	BB	AA	AA	AA	BB	AA	BB	AA	BB	AA	BB	AA	BB	BB	BB	AA	AA	BB	AA	AA	BB	AA	AA	AA	AA	BB	AA	BB	BB	BB	AA	BB	AA	BB
GMI_ES02_c17921_986	Ch_13A	OT-1	125.9	1	BB	AA	AA	AA	BB	BB	AA	AA	AA	AA	AA	AA	BB	BB	BB	AA	BB	AA	BB	AA	BB	AA	BB	AA	BB	AA	AA	BB	AA	BB	BB	AA	BB	BB	BB	BB	AA	BB	AA	AA	AA	BB	AA	BB	BB
GMI_ES_CC11271_65	Ch_2C	OT-2	0	2	AA	AA	AA	AA	AA	AA	BB	BB	AA	BB	BB	AA	BB	BB	AA	AA	AA	AA	BB	BB	BB	AA	BB	BB	AA	BB	AA	BB	AA	BB	BB	AA	AA	BB	BB	BB	BB	BB	AA	AA	AA	AA	AA	AA	BB
GMI_ES02_c36828_363	Ch_2C	OT-2	10.3	1	BB	AA	BB	BB	BB	AA	AA	AA	BB	AA	AA	AA	AA	AA	BB	BB	BB	BB	AA	AA	AA	BB	AA	AA	BB	AA	BB	AA	BB	AA	AA	BB	BB	AA	AA	AA	BB	AA	BB	BB	BB	BB	BB	AA	AA
GMI_ES02_c631_591	Ch_2C	OT-2	22.8	1	AA	AA	AA	AA	AA	BB	BB	BB	AA	BB	BB	BB	BB	AA	AA	AA	AA	BB	BB	BB	AA	AA	BB	BB	AA	BB	AA	BB	AA	BB	BB	AA	AA	BB	BB	BB	AA	BB	AA	AA	AA	AA	AA	BB	BB
GMI_DS_CC12000_73	Ch_2C	OT-2	29	2	AA	BB	AA	AA	AA	BB	BB	AA	AA	BB	BB	BB	BB	AA	AA	BB	AA	BB	BB	BB	AA	AA	BB	BB	AA	BB	AA	BB	AA	BB	BB	AA	AA	BB	BB	BB	AA	AA	AA	AA	AA	AA	AA	BB	BB
GMI_ES01_c1511_1015	Ch_2C	OT-3	22.9	1	BB	AA	BB	--	BB	AA	BB	BB	AA	BB	BB	BB	AA	AA	AA	BB	AA	AA	BB	AA	BB	AA	AA	BB	AA	BB	BB	AA	BB	AA	AA	BB	AA	AA	AA	AA	BB	BB	AA	AA	AA	AA	AA	AA	AA
GMI_DS_oPt-15595_189	Ch_2C	OT-3	42.6	1	AA	BB	AA	AB	AA	BB	AA	AA	BB	AA	AA	AA	BB	AA	BB	AA	BB	BB	AA	BB	BB	BB	BB	BB	BB	AA	AA	BB	BB	BB	AA	AA	BB	AA	BB	AA	BB	AA	BB	BB	BB	BB	BB	BB	AA
GMI_ES01_c10310_366	Ch_2C	OT-3	48.9	1	AA	BB	AA	AA	AA	AA	AA	AA	AA	AA	AA	AA	BB	AA	AA	AA	BB	BB	BB	BB	BB	BB	BB	BB	BB	AA	AA	BB	BB	BB	AA	AA	BB	AA	BB	AA	BB	AA	BB	BB	BB	BB	BB	BB	AA
GMI_ES01_c18839_132	Ch_2C	OT-3	59.2	2	BB	AA	BB	BB	BB	BB	BB	BB	BB	BB	BB	BB	AA	BB	BB	BB	AA	AA	AA	AA	AA	AA	AA	AA	AA	BB	BB	AA	AA	AA	BB	BB	BB	BB	AA	BB	AA	BB	AA	AA	AA	AA	AA	BB	BB
GMI_ES15_c6155_291	Ch_2C	OT-3	99.9	2	AA	BB	AA	BB	AA	AA	AA	BB	AA	AA	AA	BB	BB	AA	AA	BB	BB	BB	BB	BB	BB	BB	AA	BB	BB	AA	BB	AA	BB	BB	AA	BB	BB	AA	BB	AA	BB	BB	AA	BB	BB	BB	BB	AA	BB
GMI_ES17_c2454_883	Ch_2C	OT-3	106	2	AA	BB	AA	BB	BB	AA	AA	BB	AA	AA	AA	BB	BB	BB	AA	BB	BB	BB	BB	BB	BB	AA	AA	BB	BB	AA	BB	AA	BB	AA	AA	BB	BB	AA	BB	AA	BB	BB	AA	BB	BB	BB	BB	AA	BB
GMI_ES01_c14349_357	Ch_2C	OT-3	138.5	1	BB	AA	BB	AA	AA	BB	BB	AA	BB	BB	BB	AA	BB	BB	BB	AA	AA	BB	AA	BB	BB	BB	BB	BB	BB	BB	AA	AA	AA	AA	BB	AA	AA	BB	AA	AA	AA	AA	BB	AA	AA	AA	BB	BB	AA
GMI_DS_oPt-13151_665	Ch_2C	OT-3	142.6	1	AA	BB	AA	BB	BB	AA	AA	BB	AA	AA	AA	BB	AA	AA	AA	BB	AA	AA	AA	AA	AA	AA	AA	AA	AA	AA	BB	BB	BB	AA	AA	AA	BB	AA	BB	BB	BB	BB	AA	BB	BB	BB	AA	AA	BB
GMI_ES02_c14927_478	Ch_2C	OT-3	144.7	1	BB	AA	AA	AA	AA	BB	--	AA	BB	BB	BB	AA	BB	BB	BB	AA	BB	BB	BB	BB	BB	AA	BB	BB	BB	BB	AA	AA	AA	BB	BB	AB	AA	BB	AA	AA	AA	AA	BB	AA	AA	AA	BB	BB	AA
GMI_ES15_c14129_69	Ch_14D	OT-4	0	2	AA	AA	BB	AA	BB	BB	AA	BB	BB	AA	BB	BB	BB	AA	BB	BB	BB	BB	BB	AA	AA	BB	BB	AA	AA	BB	AA	AA	BB	AA	AA	AA	AA	BB	AA	AA	AA	AA	BB	AA	BB	AA	BB	BB	BB
GMI_ES02_lrc37108_772	Ch_14D	OT-4	21.7	2	BB	AA	AA	AA	AA	AA	BB	AA	AA	BB	AA	BB	AA	AA	AA	BB	AA	AA	AA	BB	AA	AA	AA	BB	BB	AA	BB	BB	AA	BB	BB	BB	BB	AA	BB	BB	AA	BB	AA	AA	AA	BB	AA	BB	AA
GMI_ES01_c1307_465	Ch_14D	OT-4	30.1	1	BB	BB	AA	AA	AA	AA	BB	AA	AA	BB	AA	BB	AA	AA	AA	BB	AA	AA	BB	BB	AA	AA	AA	BB	AA	AA	BB	BB	AA	AA	BB	BB	BB	AA	AB	BB	AA	BB	BB	AA	AA	BB	AA	BB	BB
GMI_ES15_c8687_120	Ch_14D	OT-4	52.3	2	BB	BB	BB	AA	AA	AA	BB	BB	AA	AA	AA	BB	BB	AA	AA	BB	AA	AA	BB	BB	AA	AA	AA	BB	BB	AA	BB	AA	AA	BB	BB	AA	BB	AA	BB	BB	AA	BB	BB	AA	AA	BB	AA	BB	BB
GMI_DS_oPt-16568_206	Ch_14D	OT-4	56.4	1	BB	BB	BB	AA	AA	AA	BB	BB	AA	AA	AA	BB	BB	AA	AA	BB	AA	AA	BB	BB	AA	AA	AA	BB	BB	AA	BB	AA	AA	BB	BB	AA	BB	AA	BB	BB	AA	AA	BB	AA	AA	BB	AA	BB	BB
GMI_DS_oPt-17047_370	Ch_14D	OT-4	58.4	1	AA	AA	AA	BB	BB	BB	AA	AA	BB	BB	AA	AA	AA	BB	BB	AA	BB	BB	AA	AA	BB	BB	BB	AA	AA	BB	AA	BB	BB	AA	AA	BB	AA	BB	AA	AA	BB	BB	AA	BB	BB	AA	BB	AA	AA
GMI_ES01_c4491_147	Ch_14D	OT-4	64.7	2	BB	BB	BB	AA	AA	AA	BB	BB	BB	AA	BB	BB	BB	AA	AA	BB	AA	AA	BB	BB	AA	AA	BB	BB	BB	AA	BB	AA	AA	BB	BB	AA	BB	AA	BB	BB	AA	BB	BB	AA	AA	BB	AA	BB	BB
GMI_ES15_c16380_475	Ch_14D	OT-4	75.3	1	BB	BB	BB	AA	AA	BB	BB	BB	BB	AA	BB	BB	BB	BB	AA	BB	AA	AA	BB	BB	AA	AB	BB	AA	BB	AA	BB	AA	AA	AA	BB	AA	BB	AA	BB	BB	AA	BB	BB	AA	AA	BB	AA	BB	AA
GMI_ES17_c19068_531	Ch_9D	OT-5	10.3	2	BB	BB	AA	AA	BB	AA	BB	AA	AA	BB	AA	AA	BB	AA	BB	AA	BB	BB	AA	BB	AA	AA	AA	BB	AA	AA	BB	BB	AA	BB	AA	BB	BB	BB	AA	BB	AA	BB	BB	AA	AA	AA	BB	AA	AA
GMI_ES15_c13888_212	Ch_9D	OT-5	35.4	1	AA	BB	BB	BB	AA	BB	AA	BB	BB	AA	BB	BB	AA	BB	AA	BB	AA	AA	BB	BB	BB	BB	BB	AA	AA	BB	AA	AA	BB	AA	BB	AA	AA	AA	BB	AA	BB	AA	BB	BB	BB	BB	AA	BB	BB
GMI_ES01_c20737_408	Ch_9D	OT-5	83.7	1	AA	BB	BB	BB	BB	AA	BB	BB	BB	BB	BB	AA	BB	BB	AA	AA	BB	AA	BB	AA	BB	BB	BB	BB	AA	AA	BB	AA	AA	AA	BB	AA	BB	BB	BB	AA	BB	AA	BB	BB	AA	BB	AA	BB	BB
GMI_ES17_c3291_859	Ch_2C	OT-6	0	2	AA	BB	AA	AA	BB	BB	AA	BB	BB	AA	AA	BB	AA	AA	BB	BB	AA	AA	BB	BB	AA	AA	AA	AA	BB	BB	AA	BB	BB	AA	AA	BB	AA	BB	BB	AA	BB	BB	BB	BB	AA	BB	BB	AA	AA
GMI_ES02_c3181_680	Ch_2C	OT-6	14.7	2	AA	BB	AA	AA	BB	BB	AA	BB	BB	AA	AA	BB	AA	AA	AA	BB	AA	BB	BB	BB	AA	AA	BB	AA	AA	BB	AA	BB	BB	AA	AA	BB	AA	BB	BB	AA	BB	AA	BB	BB	AA	BB	BB	AA	AA
GMI_ES01_c13657_337	Ch_2C	OT-6	18.8	1	BB	AA	BB	BB	AA	AA	AA	AA	AA	AA	BB	AA	BB	BB	BB	AA	BB	AA	BB	AA	BB	BB	AA	BB	BB	AA	BB	AA	AA	BB	BB	AA	BB	AA	AA	BB	AA	BB	AA	AA	BB	AA	AA	BB	BB
GMI_DS_CC4033_368	Ch_2C	OT-6	27	2	BB	BB	BB	BB	AA	AA	AA	AA	AA	AA	BB	AA	AA	BB	BB	AA	BB	AA	BB	AA	BB	BB	AA	BB	BB	BB	BB	AA	AA	BB	AA	BB	BB	AA	AA	BB	AA	BB	AA	AA	BB	AA	AA	BB	BB
GMI_ES02_c4655_137	Ch_2C	OT-6	46	1	AA	BB	AA	AA	AA	AA	BB	BB	BB	BB	AA	BB	BB	AA	AA	BB	AA	BB	AA	AA	AA	BB	BB	AA	AA	BB	AA	BB	BB	AA	BB	BB	BB	BB	BB	BB	BB	AA	BB	BB	AA	BB	BB	AA	AA
GMI_ES02_c4957_300	Ch_17A-7C	OT-7	0	1	BB	AA	AA	BB	BB	AA	AA	BB	AA	AA	AA	AA	AA	BB	BB	BB	AA	BB	BB	BB	BB	BB	AA	AA	BB	AA	BB	AA	AA	AA	BB	BB	AA	AA	AA	BB	BB	AA	BB	BB	AA	AA	AA	BB	BB
GMI_ES17_c4498_222	Ch_17A-7C	OT-7	2	1	AA	BB	BB	AA	AA	BB	BB	AA	BB	BB	BB	BB	BB	AA	AA	AA	BB	AA	AA	AA	AA	AA	BB	BB	AA	AA	AA	BB	BB	BB	AA	AA	BB	BB	BB	AA	AA	BB	AA	AA	BB	BB	BB	AA	AA
GMI_ES02_c35031_175	Ch_17A-7C	OT-7	6.1	1	AA	BB	BB	AA	AA	BB	BB	AA	BB	BB	BB	BB	BB	AA	BB	AA	BB	AA	AA	AA	AA	AA	BB	BB	AA	AA	AA	BB	BB	BB	AA	AA	BB	BB	BB	AA	AA	AA	AA	AA	BB	BB	BB	AA	AA
GMI_ES_CC2088_506	Ch_17A-7C	OT-7	10.2	2	BB	BB	AA	BB	BB	AA	AA	BB	AA	AA	AA	AA	AA	BB	AA	BB	AA	BB	BB	BB	BB	BB	AA	AA	BB	BB	BB	AA	AA	AA	BB	BB	AA	AA	AA	AA	BB	BB	BB	BB	AA	AA	AA	BB	BB
GMI_DS_CC7281_186	Ch_17A-7C	OT-7	14.3	2	BB	BB	AA	BB	BB	AA	AA	BB	AA	AA	AA	AA	AA	BB	AA	BB	BB	BB	BB	BB	BB	BB	AA	BB	BB	BB	BB	AA	AA	AA	BB	BB	AA	AA	AA	AA	BB	BB	BB	BB	AA	AA	AA	BB	BB
GMI_ES01_c13834_134	Ch_17A-7C	OT-7	18.5	1	AA	AA	BB	AA	AA	BB	BB	AA	BB	BB	BB	BB	BB	AA	BB	--	AA	AA	AA	AA	AA	AA	BB	AA	AA	AA	AA	BB	AA	BB	AA	AA	BB	BB	BB	BB	AA	AA	AA	AA	BB	BB	BB	AA	BB
GMI_ES15_c6979_338	Ch_17A-7C	OT-7	26.9	1	AA	AA	BB	AA	AA	BB	BB	AA	BB	BB	BB	BB	BB	AA	BB	AA	AA	BB	AA	AA	AA	AA	AA	AA	AA	AA	AA	BB	AA	AA	AA	AA	BB	BB	BB	BB	AA	AA	AA	AA	BB	BB	BB	AA	BB
GMI_ES17_c8906_512	Ch_15A	OT-8	4.8	2	AA	AA	AA	AA	BB	AA	BB	BB	AA	BB	AA	BB	BB	AA	AA	BB	BB	BB	AA	AA	BB	BB	AA	AA	AA	BB	BB	BB	BB	AA	AA	BB	AA	AA	BB	BB	AA	BB	BB	AA	AA	AA	BB	AA	BB
GMI_ES15_c2822_528	Ch_15A	OT-8	8.9	2	BB	BB	BB	BB	AA	BB	AA	AA	BB	AA	BB	AA	AA	BB	BB	AA	AA	AA	BB	BB	BB	AA	BB	BB	BB	AA	AA	AA	AA	BB	BB	AA	BB	BB	AA	AA	BB	AA	AA	BB	BB	BB	AA	BB	AA
GMI_ES02_c17403_291	Ch_15A	OT-8	13	1	AA	AA	AA	AA	BB	AA	BB	BB	AA	BB	AA	BB	BB	AA	AA	BB	BB	BB	AA	BB	AA	AA	AA	AA	AA	BB	BB	BB	BB	AA	AA	BB	AA	AA	BB	BB	AA	BB	BB	AA	AA	AA	BB	BB	BB
GMI_ES01_c14001_299	Ch_15A	OT-8	42.3	1	AA	BB	AA	BB	BB	BB	BB	BB	BB	BB	BB	BB	BB	AA	AA	BB	BB	BB	AA	BB	AA	AA	AA	AA	AA	BB	BB	BB	BB	AA	AA	BB	AA	AA	BB	AA	AA	BB	BB	AA	AA	AA	AA	BB	BB
GMI_ES02_c8034_282	Ch_16A	OT-9	0	2	BB	AA	AA	BB	BB	AA	AA	BB	BB	AA	BB	AA	AA	BB	AA	AA	AA	BB	BB	BB	BB	AA	AA	BB	BB	BB	AA	AA	AA	BB	BB	AA	BB	BB	AA	BB	BB	AA	BB	AA	BB	BB	BB	BB	AA
GMI_ES17_c1086_770	Ch_16A	OT-9	6.2	2	BB	AA	AA	BB	BB	AA	AA	BB	BB	AA	BB	AA	BB	BB	AA	BB	AA	BB	BB	BB	BB	AB	AA	BB	BB	BB	AA	AA	AA	BB	BB	AA	BB	BB	AA	BB	BB	AA	BB	BB	BB	BB	BB	BB	AA
GMI_DS_A3_39_99	Ch_18D	OT-10	0	1	BB	BB	AA	BB	BB	BB	AA	AA	BB	AA	BB	AA	BB	AA	BB	AA	AA	AA	AA	BB	BB	BB	BB	AA	BB	AA	BB	BB	AA	AA	AA	BB	AA	BB	AA	BB	AA	BB	AA	AA	AA	AA	BB	BB	AA
GMI_ES01_lrc29552_212	Ch_18D	OT-10	14.7	1	AA	AA	AA	AA	AA	AA	BB	BB	AA	BB	AA	BB	AA	BB	AA	BB	BB	BB	BB	AA	AA	AA	AA	BB	AA	BB	AA	AA	BB	BB	BB	AA	BB	AA	BB	BB	AA	AA	BB	BB	BB	BB	AA	AA	BB
GMI_ES15_c2877_179	Ch_18D	OT-10	20.8	1	AA	AA	AA	AA	AA	BB	BB	BB	AA	BB	AA	BB	AA	BB	AA	BB	BB	BB	BB	AA	AA	AA	AA	BB	AA	BB	AA	BB	BB	BB	BB	AA	BB	AA	BB	BB	AA	AA	AA	BB	BB	BB	AA	AA	BB
GMI_ES_CC7805_275	Ch_18D	OT-10	27	2	AA	AA	AA	AA	AA	BB	BB	BB	AA	BB	AA	BB	AA	BB	AA	BB	BB	BB	BB	BB	AA	AA	AA	BB	AA	BB	BB	BB	BB	BB	BB	AA	BB	AA	BB	BB	AA	AA	AA	BB	BB	BB	BB	AA	BB
GMI_ES17_c4515_297	Ch_6C	OT-11	0	2	BB	AA	BB	BB	AA	AB	AA	BB	AA	AA	AA	AA	AA	AA	AA	BB	AA	AA	BB	AA	AA	AA	BB	BB	AA	BB	BB	AA	BB	AA	AA	BB	AA	BB	AA	AA	BB	BB	AA	AA	AA	BB	AA	AA	BB
GMI_ES01_c2163_409	Ch_6C	OT-11	4.2	1	BB	AA	BB	BB	AA	AA	AA	BB	AA	AA	AA	AA	BB	AA	AA	BB	AA	AA	BB	AA	AA	AA	BB	BB	AA	AA	BB	AA	BB	AA	AA	BB	AA	BB	AA	AA	BB	BB	AA	AA	AA	BB	AA	AA	BB
GMI_DS_CC3774_51	Ch_6C	OT-11	8.3	2	AA	BB	AA	AA	BB	BB	BB	AA	BB	BB	BB	BB	AA	BB	BB	AA	BB	BB	AA	BB	BB	BB	AA	AA	BB	BB	BB	BB	AA	BB	BB	AA	BB	AA	BB	BB	AA	AA	BB	BB	BB	AA	BB	BB	AA
GMI_ES15_c1806_90	Ch_5C	OT-13	12.5	2	AA	AA	AA	AA	AA	AA	BB	BB	BB	BB	BB	BB	BB	AA	BB	BB	AA	BB	BB	AA	AA	AA	BB	BB	BB	AA	AA	AA	BB	AA	BB	BB	AA	BB	AA	BB	AA	BB	AA	AA	BB	BB	BB	BB	AA
GMI_ES01_c23001_372	Ch_5C	OT-13	19	2	AA	AA	AA	AA	AA	AA	BB	BB	BB	BB	BB	BB	BB	AA	AA	BB	AA	BB	BB	AA	AA	BB	BB	BB	BB	AA	AA	AA	BB	AA	BB	BB	BB	BB	AA	BB	AA	BB	AA	AA	BB	BB	BB	BB	AA
GMI_ES01_c109_982	Ch_5C	OT-13	29.6	1	AA	AA	AA	AA	AA	AA	AA	BB	BB	BB	BB	BB	BB	AA	AA	BB	AA	BB	BB	AA	AA	AA	BB	BB	BB	AA	AA	AA	AA	AA	BB	AA	BB	BB	AA	BB	AA	--	AA	AA	BB	BB	BB	BB	AA
GMI_ES01_lrc22461_468	Ch_5C	OT-13	61.6	1	AA	BB	AA	BB	AA	BB	AA	BB	AA	BB	BB	BB	BB	AA	BB	BB	BB	AA	AB	BB	AA	AA	BB	BB	AA	AA	AA	AA	AA	BB	AA	AA	AA	AB	AA	BB	AA	AA	BB	BB	--	BB	BB	BB	AA
GMI_ES_CC8697_53	Ch_5C	OT-13	68	2	AA	AA	AA	BB	AA	BB	BB	BB	AA	BB	BB	BB	BB	AA	BB	BB	BB	AA	BB	BB	AA	BB	BB	BB	AA	AA	AA	AA	BB	BB	AA	AA	AA	BB	AA	BB	AA	AA	BB	BB	BB	BB	BB	BB	AA
GMI_ES01_c20367_331	Ch_5C	OT-13	78.4	1	BB	AA	BB	AA	BB	AA	AA	AA	BB	AA	AA	AA	AA	BB	BB	AA	AA	BB	AA	AA	BB	AA	AA	AA	BB	BB	BB	BB	AA	AA	BB	BB	BB	BB	BB	AA	BB	AA	AA	AA	AA	AA	AA	AA	BB
GMI_ES02_c6762_308	Ch_12D	OT-14	0	2	AA	BB	AA	BB	BB	BB	BB	AA	AA	BB	AA	AA	BB	BB	BB	AA	AA	BB	BB	AA	BB	AA	AA	AA	BB	BB	AA	BB	AA	BB	AA	AA	AA	AA	BB	BB	AA	BB	AA	AA	BB	AA	AA	AA	BB
GMI_ES17_c12536_430	Ch_12D	OT-14	12.5	1	AA	BB	AA	BB	BB	BB	BB	AA	AA	BB	AA	BB	AA	AA	BB	AA	AA	BB	BB	AA	BB	AA	AA	AA	BB	BB	AA	BB	AA	BB	BB	AA	AA	AA	BB	BB	AA	BB	AA	AA	BB	AA	AA	AA	BB
GMI_ES02_c9794_269	Ch_12D	OT-14	16.6	2	BB	BB	BB	AA	AA	AA	AA	BB	BB	AA	BB	AA	BB	BB	AA	BB	BB	AA	AA	BB	AA	BB	BB	BB	AA	AA	BB	AA	BB	AA	AA	BB	BB	BB	AA	AA	BB	AA	BB	BB	AA	BB	AA	BB	BB
GMI_ES01_c22998_155	Ch_3C	OT-15	0	1	AA	AA	BB	AA	BB	AA	AA	AA	BB	AA	BB	BB	AA	BB	AA	BB	AA	AA	AB	AA	BB	AA	BB	BB	BB	BB	BB	BB	BB	AA	AA	AA	AA	AA	BB	AA	AA	BB	AA	BB	BB	AA	AA	BB	BB
GMI_ES02_c15112_271	Ch_3C	OT-15	4.1	2	BB	AA	AA	BB	AA	BB	BB	AA	AA	BB	AA	AA	BB	AA	BB	AA	BB	BB	AB	BB	AA	BB	AA	AA	AA	AA	AA	AA	AA	BB	BB	BB	AA	BB	AA	BB	BB	AA	BB	AA	AA	BB	BB	AA	AA
GMI_ES02_c15089_196	Ch_3C	OT-15	12.3	1	BB	AA	AA	BB	AA	BB	BB	AA	AA	BB	AA	AA	BB	AA	BB	AA	BB	BB	AB	BB	BB	BB	AA	AA	AA	AA	AA	AA	AA	BB	BB	BB	AA	BB	AA	AA	BB	AA	BB	AA	AA	AA	BB	AA	AA
GMI_ES15_c15112_317	Ch_11A	OT_16	6.2	1	BB	AA	BB	AA	BB	BB	BB	BB	BB	BB	AA	AA	AA	BB	BB	AA	AA	AA	BB	BB	BB	AA	BB	BB	AA	BB	AA	BB	AA	AA	AA	AA	BB	AA	BB	AA	BB	AA	AA	AA	AA	AA	BB	BB	BB
GMI_ES_CC11826_84	Ch_11A	OT_16	8.2	2	BB	BB	BB	AA	BB	BB	BB	BB	BB	BB	AA	AA	AA	BB	BB	AA	AA	AA	BB	BB	BB	AA	BB	BB	AA	BB	AA	BB	AA	AA	AA	AA	BB	AA	BB	AA	BB	AA	AA	AA	AA	AA	BB	BB	BB
GMI_ES02_c2988_293	Ch_4C	OT-17	0	1	BB	AA	BB	BB	BB	BB	AA	BB	AA	AA	AA	AA	BB	BB	AA	BB	BB	BB	AA	AA	AA	AA	AA	AA	AA	AA	BB	AA	AA	BB	BB	BB	BB	AA	AA	AA	AA	BB	AA	AA	BB	AA	BB	AB	BB
GMI_ES01_lrc10967_551	Ch_4C	OT-17	22.2	1	BB	AA	BB	AA	BB	BB	AA	AA	AA	AA	AA	AA	BB	BB	BB	AA	BB	BB	AA	AA	BB	AA	AA	AA	AA	AA	BB	AA	BB	BB	BB	BB	BB	AA	AA	AA	AA	BB	AA	AA	BB	AA	BB	--	AA
BA_grs_c10611_259	Ch_4C	OT-17	26.4	2	AA	BB	AA	BB	AA	AA	BB	BB	BB	BB	AA	BB	AA	AA	BB	BB	AA	AA	BB	BB	AA	BB	BB	BB	BB	BB	AA	BB	AA	AA	AA	AA	AA	BB	BB	BB	BB	AA	BB	BB	AA	BB	AA	AB	BB
GMI_ES17_c4295_432	Ch_4C	OT-17	28.5	1	BB	AA	BB	AA	BB	BB	--	AA	AA	AA	BB	AA	BB	BB	AA	AA	BB	BB	AA	AA	BB	BB	AA	AA	AA	AA	BB	AA	BB	BB	BB	BB	BB	AA	AA	AA	AA	BB	AA	AA	BB	AA	BB	--	AA
GMI_DS_oPt-15903_270	Ch_4C	OT-17	47.5	1	AA	AA	AA	BB	AA	AA	AA	BB	BB	BB	AA	BB	AA	AA	BB	BB	AA	AA	--	BB	AA	AA	BB	BB	BB	BB	BB	BB	AA	AA	AA	AA	AA	BB	BB	BB	AA	AA	AA	BB	AA	AA	--	AA	AA
GMI_ES01_c11917_356	Ch_4C	OT-17	52	1	AA	BB	--	BB	AA	AA	BB	BB	BB	BB	AA	BB	AA	AA	BB	BB	AA	AA	BB	BB	AA	BB	BB	BB	BB	BB	BB	BB	AA	AA	AA	AA	AA	BB	BB	BB	AA	AA	AA	BB	BB	AA	AA	AA	AA
GMI_ES17_c13962_600	Ch_17A-7C	OT-18	0	2	AA	AA	AA	BB	AA	BB	AA	BB	BB	AA	BB	BB	AA	AA	BB	BB	BB	AA	BB	BB	AA	AA	BB	AA	AA	AA	AA	AA	BB	BB	BB	AA	AA	BB	BB	BB	AA	BB	BB	BB	BB	BB	BB	BB	AA
GMI_ES_CC11028_196	Ch_17A-7C	OT-18	4.1	2	BB	BB	BB	AA	BB	AA	BB	AA	AA	BB	BB	AA	BB	BB	AA	AA	AA	BB	AA	AA	BB	BB	AA	BB	BB	BB	BB	BB	AA	AA	AA	BB	BB	AA	AA	AA	BB	AA	AA	AA	AA	AA	AA	AA	BB
GMI_ES01_c17319_464	Ch_17A-7C	OT-18	14.4	1	BB	BB	BB	AA	BB	AA	BB	AA	AA	BB	BB	AA	BB	AA	AA	AA	AA	BB	AA	AA	BB	BB	AA	AA	BB	BB	BB	BB	AA	AA	AA	BB	BB	AA	AA	AA	BB	AA	AA	AA	AA	AA	AA	BB	BB
GMI_ES01_c8015_409	Ch_1C	OT-19	0	2	BB	BB	BB	BB	BB	AA	BB	AA	AA	BB	BB	BB	AA	AA	BB	BB	AA	BB	AA	BB	BB	AA	AA	AA	AA	AA	BB	BB	BB	AA	AA	AA	BB	AA	BB	AA	BB	AA	AA	BB	AA	AA	BB	AA	BB
GMI_ES17_c9652_803	Ch_1C	OT-19	16.9	1	BB	AA	BB	BB	BB	AA	BB	AA	BB	BB	BB	BB	AA	AA	AA	AA	AA	BB	AA	AA	BB	AA	AA	AA	AA	AA	BB	BB	BB	AA	AA	AA	BB	BB	BB	AA	BB	AA	AA	AA	AA	AA	BB	AA	BB
GMI_ES15_lrc19149_99	Ch_1C	OT-19	31.5	1	AA	AA	AA	AA	AA	BB	AA	BB	BB	AA	AA	AA	AA	BB	BB	BB	BB	AA	BB	BB	AA	BB	BB	BB	BB	BB	AA	AA	AA	BB	AA	BB	AA	AA	AA	BB	AA	BB	BB	BB	BB	BB	AA	AA	BB
GMI_ES17_c3844_181	Ch_10D-F-1	OT-20	12.8	1	AA	AA	AA	BB	AA	BB	BB	BB	BB	BB	BB	BB	BB	BB	BB	BB	AA	BB	BB	AA	AA	AA	AA	BB	BB	AA	AA	BB	AA	BB	BB	AA	BB	BB	BB	AA	BB	AA	BB	BB	BB	AA	BB	AA	AA
GMI_ES02_c911_580	Ch_10D-F-1	OT-20	24.4	1	AA	BB	BB	BB	AA	BB	AA	BB	BB	AA	BB	BB	BB	BB	BB	BB	AA	BB	BB	AA	AA	AA	AA	AA	BB	AA	AA	BB	AA	AA	BB	AA	BB	BB	BB	AA	BB	AA	BB	AA	BB	AA	AA	AA	AA
GMI_ES15_c349_532	Ch_7C-17A	OT-21	0	1	BB	BB	BB	AA	BB	AA	AA	BB	AA	AA	AA	BB	AA	BB	AA	BB	BB	AA	AA	AA	AA	BB	AA	AA	AA	AA	BB	AA	AA	AA	AA	BB	AA	BB	AA	BB	AA	AA	AA	BB	BB	BB	AA	BB	AA
GMI_ES17_c8136_792	Ch_21D	OT-22	2.1	2	BB	BB	BB	BB	AA	AA	AA	AA	AA	AA	BB	BB	AA	BB	BB	BB	AA	AA	AA	BB	BB	AA	AA	AA	BB	AA	BB	BB	BB	AA	BB	AA	BB	AA	BB	BB	BB	BB	AA	AA	AA	AA	AA	AA	BB
GMI_ES15_c9419_304	Ch_21D	OT-22	16.7	1	AA	AA	AA	AA	BB	BB	AA	BB	BB	BB	AA	BB	AB	AA	AA	AA	BB	BB	BB	BB	AA	AA	BB	BB	AA	BB	AA	AA	AA	BB	AA	AA	AA	BB	AA	AA	AA	AA	--	BB	BB	BB	BB	BB	AA
GMI_ES_CC17674_57		OT-23	0	2	BB	BB	BB	BB	BB	BB	AA	BB	BB	AA	AA	BB	AA	AA	BB	BB	BB	AA	BB	AA	AA	AA	BB	AA	BB	AA	AA	BB	BB	BB	AA	BB	AA	AA	BB	AA	BB	BB	BB	BB	BB	AA	BB	AA	AA
GMI_ES02_c35886_610		OT-23	4.4	2	BB	BB	AA	BB	BB	BB	AA	BB	AA	AA	BB	BB	BB	BB	AA	BB	AA	AA	AA	BB	BB	AA	BB	BB	AA	BB	BB	BB	BB	BB	AA	AA	BB	AA	AA	AA	AA	BB	BB	BB	BB	BB	AA	AA	BB
GMI_ES17_c8516_388		OT-24	0	1	AA	AA	AA	AA	BB	BB	BB	AA	BB	BB	BB	BB	BB	AA	AA	AA	BB	AA	AA	BB	AA	AA	BB	BB	BB	BB	AA	BB	AA	AA	BB	AA	AA	BB	BB	BB	AA	BB	AA	BB	BB	AA	AA	AA	AA
GMI_ES01_c12710_289	Ch_13A	OT-25	0	2	BB	BB	AA	AA	BB	BB	BB	BB	BB	BB	BB	BB	BB	BB	BB	BB	BB	AA	AA	AA	AA	BB	AA	BB	AA	AA	BB	AA	BB	AA	BB	AA	BB	AA	BB	BB	AA	AA	BB	AA	BB	BB	AA	BB	BB
GMI_DS_A3_227_89	Ch_13A	OT-25	12.8	1	AA	AA	--	BB	AA	BB	AA	AA	BB	AA	AA	AA	AA	AA	AA	AA	BB	BB	AA	BB	BB	AA	BB	AA	BB	BB	AA	AA	AA	BB	AA	BB	AA	AA	AA	AA	BB	BB	AA	BB	AA	AA	AA	AA	BB
GMI_ES02_c14642_662	Ch_14D	OT-26	0	2	BB	AA	BB	AA	AA	AA	AA	BB	BB	AA	AA	AA	BB	AA	BB	AA	AA	BB	AA	AA	AA	BB	AA	AA	BB	AA	BB	AA	AA	AA	AA	AA	AA	AA	BB	BB	AA	BB	BB	BB	AA	AA	BB	AA	AA
GMI_ES01_c17486_304	Ch_14D	OT-26	16.5	1	AA	AA	AA	BB	BB	AA	BB	AA	AA	BB	BB	BB	AA	BB	AA	BB	BB	AA	BB	BB	BB	AA	BB	BB	AA	BB	AA	BB	BB	BB	BB	BB	AA	BB	AA	BB	BB	AA	AA	AA	BB	BB	BB	BB	BB
GMI_ES02_c19419_304	Ch_14D	OT-26	55.6	1	BB	BB	AA	AA	AA	BB	AA	BB	BB	AA	AA	BB	BB	AA	BB	AA	BB	AA	AA	BB	AA	BB	AA	BB	BB	AA	AA	AA	AA	AA	BB	AA	BB	AA	BB	AA	AA	AA	BB	BB	BB	AA	AA	BB	BB
GMI_ES01_lrc12621_103	Ch_14D	OT-26	65.2	1	AA	BB	BB	BB	BB	AA	BB	AA	AA	BB	BB	AA	AA	BB	AA	BB	AA	BB	BB	AA	BB	AA	BB	AA	AA	BB	BB	BB	BB	BB	AA	BB	AA	BB	AA	BB	AA	BB	AA	AA	AA	BB	BB	AA	AA
GMI_ES02_c17655_316	Ch_14D	OT-26	88.2	2	AA	AA	BB	AA	BB	AA	BB	BB	BB	BB	AA	AA	AA	BB	AA	AA	AA	BB	AA	AA	AA	AA	BB	BB	AA	BB	AA	AA	BB	BB	AA	BB	AA	BB	AA	BB	AA	AA	BB	AA	AA	BB	BB	AA	AA
GMI_ES17_c7997_871	Ch_17A-7C	OT-28	0	2	BB	AA	BB	BB	BB	BB	AA	BB	AA	AA	AA	BB	AA	AA	BB	BB	AA	AA	BB	BB	AA	AA	BB	BB	AA	BB	AA	BB	AA	BB	BB	BB	AA	AA	AA	AA	BB	AA	BB	BB	AA	AA	BB	BB	AA
GMI_ES01_c9256_320	Ch_15A	OT-28	0	1	AA	BB	BB	BB	AA	BB	AA	AA	BB	AA	AA	AA	AA	AA	BB	BB	AA	AA	BB	AA	BB	AB	AA	BB	AA	BB	BB	BB	BB	AA	BB	AA	BB	BB	BB	AA	BB	AA	AA	AA	BB	BB	BB	BB	AA
GMI_DS_oPt-12128_39	Ch_15A	Ot-28	14.7	1	AA	AA	BB	BB	AA	BB	BB	AA	BB	BB	AA	AA	AA	AA	BB	BB	AA	AA	BB	AA	AA	BB	AA	BB	AA	AA	BB	AA	BB	AA	BB	AA	BB	BB	BB	AA	BB	AA	AA	AA	AA	BB	BB	BB	AA
GMI_ES17_c4700_516	Ch_17A-7C	OT-28	15.1	1	BB	BB	BB	BB	BB	BB	AA	AA	AA	AA	AA	BB	AA	AA	BB	BB	AA	AA	BB	BB	AA	AA	BB	AA	AA	BB	AA	BB	AA	BB	BB	BB	AA	AA	AA	AA	BB	BB	BB	BB	AA	BB	BB	AA	AA
GMI_ES15_c4222_543	Ch_16A	OT-30	2.1	1	BB	BB	BB	BB	BB	BB	AA	AA	BB	AA	AA	BB	AA	AA	BB	BB	AA	AA	AA	BB	BB	AA	BB	BB	AA	BB	BB	BB	AA	BB	BB	BB	BB	AA	AA	AA	BB	AA	BB	BB	BB	BB	AA	AA	BB
GMI_ES17_c10073_640	Ch_16A	OT-30	21.3	2	AA	AA	BB	AA	AA	AA	BB	BB	AA	BB	BB	AA	BB	BB	AA	AA	BB	BB	BB	AA	BB	BB	BB	AA	BB	BB	AA	BB	BB	AA	AA	AA	BB	BB	BB	BB	BB	BB	AA	AA	BB	AA	BB	BB	AA
GMI_ES15_c7719_163	Ch_16A	OT-30	36	1	BB	BB	AA	BB	BB	BB	AA	BB	BB	AA	AA	AA	AA	AA	BB	BB	AA	AA	AA	BB	AA	AA	AA	AA	AA	AA	BB	AA	AA	AA	BB	BB	AA	AA	AA	AA	AA	AA	AA	BB	AA	BB	BB	BB	BB
GMI_ES01_c18017_440	Ch_16A	OT-30	55.3	1	AA	BB	AA	AA	BB	AA	BB	AA	BB	BB	BB	BB	BB	BB	BB	AA	BB	BB	BB	AA	BB	AA	AA	BB	BB	BB	AA	BB	BB	BB	AA	AA	BB	BB	BB	BB	BB	AA	BB	BB	BB	BB	AA	AA	AA
GMI_ES02_c1946_224	Ch_18D	OT-31	0	1	BB	AA	BB	AA	BB	BB	AA	BB	AA	AA	AA	AA	AA	AA	BB	BB	BB	AA	AA	AA	AA	AA	AA	BB	AA	AA	BB	BB	BB	AA	AA	AA	BB	AA	BB	BB	AA	BB	BB	AA	AA	BB	AA	BB	BB
GMI_ES15_c4463_508	Ch_18D	OT-31	23.5	1	BB	AA	AB	AA	BB	BB	AA	BB	AA	AA	AA	AA	AA	AA	BB	AA	BB	AA	AA	AA	AA	AB	BB	BB	AA	AA	BB	BB	BB	BB	BB	AA	BB	BB	BB	BB	AA	BB	BB	AA	AA	BB	AA	AA	BB
GMI_DS_oPt-2653_332	Ch_18D	OT-31	25.6	1	AA	BB	BB	BB	BB	AA	BB	AA	BB	BB	BB	BB	BB	BB	AA	BB	AA	BB	BB	BB	BB	BB	AA	AA	BB	BB	AA	AA	AA	AA	AA	BB	AA	AA	AA	AA	BB	AA	AA	BB	BB	AA	BB	BB	AA
GMI_DS_CC10035_89	Ch_6C	OT-32	0	2	BB	AA	BB	BB	AA	AA	BB	AA	AA	BB	AA	BB	AA	BB	AA	BB	BB	BB	BB	BB	AA	AA	BB	AA	BB	AA	AA	BB	BB	BB	AA	AA	BB	BB	AA	AA	BB	BB	BB	BB	AA	BB	AA	BB	AA
GMI_ES01_c8337_431	Ch_6C	OT-32	2	1	AA	BB	AA	AA	BB	BB	AA	BB	BB	AA	BB	AA	BB	AA	BB	AA	AA	AA	AA	AA	BB	BB	AA	BB	AA	BB	BB	AA	BB	AA	BB	BB	AA	AA	BB	BB	AA	AA	AA	AA	BB	AA	BB	AA	BB
GMI_ES02_c4066_165	Ch_6C	OT-32	38.6	1	AA	BB	AA	AA	BB	BB	AA	AA	AA	AA	BB	BB	BB	BB	BB	AA	BB	AA	AA	BB	BB	AA	AA	BB	AA	AA	BB	AA	BB	BB	AA	BB	AA	AA	BB	BB	BB	BB	AA	BB	BB	AA	BB	AA	BB
GMI_ES01_c24478_209	Ch_6C	OT-32	46.8	1	AA	BB	AA	AA	BB	BB	AA	AA	AA	AA	BB	AA	BB	BB	BB	AA	BB	AA	AA	AA	BB	AA	AA	BB	AA	AA	BB	AA	BB	BB	AA	BB	AA	AA	BB	BB	BB	BB	AA	BB	BB	AA	BB	AA	AA
GMI_ES01_c4452_325	Ch_12D	OT-34	0	1	AA	BB	AA	BB	AA	BB	BB	AA	AA	BB	AA	AA	BB	AA	AA	BB	AA	BB	AA	BB	BB	BB	BB	AA	AA	AA	BB	BB	AA	AA	BB	BB	BB	AA	AA	BB	AA	AA	AA	AA	BB	BB	BB	AA	AA
GMI_ES01_c26749_466	Ch_12D	OT-34	13.1	1	AA	AA	AA	AA	BB	BB	AA	BB	AA	AA	AA	BB	AA	BB	AA	AA	BB	AA	BB	BB	BB	AA	AA	AA	BB	BB	AA	AA	BB	AA	AA	AA	BB	AA	AA	BB	AA	AA	BB	AA	BB	BB	BB	AA	AA
GMI_ES01_c5395_117	Ch_12D	OT-34	17	1	AA	BB	AA	AA	AA	BB	BB	AA	AA	BB	BB	AA	BB	AA	AA	BB	AA	BB	AA	BB	BB	BB	BB	AA	AA	AA	BB	BB	BB	AA	AA	BB	BB	AA	AA	BB	AA	AA	BB	AA	BB	BB	BB	AA	AA
GMI_ES17_c5744_689	Ch_3C	OT-35	0	2	BB	BB	AA	BB	BB	BB	AA	BB	AA	AA	AA	AA	BB	AA	AA	AA	AA	BB	BB	BB	AA	AA	AA	BB	BB	BB	BB	BB	BB	BB	BB	BB	AA	BB	BB	AA	BB	BB	AA	BB	AA	AA	AA	AA	BB
GMI_ES17_c3625_404	Ch_3C	OT-35	6.2	1	AA	AA	BB	AA	AA	AA	BB	AA	BB	BB	BB	BB	AA	BB	BB	BB	AA	AA	AA	BB	BB	BB	BB	AA	AA	BB	AA	AA	AA	AA	AA	AA	BB	AA	AA	AA	AA	AA	BB	AA	BB	BB	BB	BB	AA
GMI_ES02_c13236_178	Ch_3C	OT-35	10.4	1	BB	BB	AA	BB	BB	BB	AA	BB	AA	AA	AA	AA	BB	AA	AA	AA	BB	BB	BB	AA	AA	AA	AA	BB	BB	AA	BB	BB	BB	BB	AA	BB	AB	BB	BB	BB	BB	BB	AA	BB	AA	AA	AA	AA	AA
GMI_ES02_c13356_599				1	AA	AA	--	AA	BB	BB	AA	AA	AA	AA	BB	BB	BB	AA	BB	BB	AA	BB	BB	AA	AA	BB	BB	BB	BB	AA	AA	AA	AA	AA	AA	AA	AA	BB	AA	AA	BB	BB	AB	AA	AA	BB	BB	AA	AA
GMI_ES15_c4567_646				1	AA	AA	--	BB	AA	AA	AA	AA	--	--	BB	BB	--	AA	--	AA	AA	--	--	AA	BB	BB	--	--	--	BB	--	BB	--	BB	BB	BB	--	BB	--	BB	--	--	BB	--	--	BB	AA	AA	--
GMI_ES15_lrc19345_536				1	AA	AA	AA	--	AA	AA	AA	AA	AA	AA	--	--	AA	AA	AA	AA	AA	AA	AA	AA	AA	AA	AA	--	AA	--	AA	AA	AA	AA	AA	AA	AA	AA	AA	AA	AB	AA	AA	AA	AA	AA	AA	AA	AA
GMI_ES17_c5784_752				1	AA	AA	AA	AA	AA	AA	BB	BB	BB	BB	BB	BB	BB	AA	BB	BB	AA	BB	BB	AA	AA	AA	BB	BB	BB	AA	AA	AA	BB	AA	BB	BB	AA	BB	AA	BB	AA	BB	AA	AA	BB	BB	BB	BB	AA
GMI_ES15_c13434_347				1	AA	AA	AA	AA	AA	BB	BB	AA	BB	BB	BB	BB	BB	AA	BB	AA	AA	BB	BB	BB	BB	AA	BB	BB	BB	BB	BB	BB	AA	BB	BB	BB	BB	AA	BB	BB	BB	BB	BB	AA	AA	AA	BB	BB	BB
GMI_ES01_c27869_512				1	AA	AA	AA	AA	AA	AA	AA	AA	AA	AA	AA	AA	BB	AA	AA	AA	BB	BB	BB	BB	BB	BB	BB	BB	BB	AA	AA	BB	BB	BB	AA	AA	AA	AA	BB	AA	BB	AA	BB	BB	BB	BB	BB	BB	AA
GMI_ES15_c8191_415				1	AA	AA	AA	AA	AA	BB	AA	AA	AA	AA	AA	AA	BB	AA	BB	AA	BB	BB	AA	BB	BB	BB	BB	BB	BB	AA	AA	BB	BB	BB	AA	AA	BB	AA	BB	AA	BB	AA	BB	BB	BB	BB	BB	BB	AA
GMI_ES15_c605_638				1	AA	AA	AA	AA	AA	AA	AA	BB	BB	AA	BB	BB	BB	AA	BB	AA	AA	BB	BB	AA	AA	AB	BB	AA	BB	AA	AA	AA	BB	AA	BB	BB	AA	AA	AA	BB	AA	BB	AA	AA	BB	BB	BB	BB	AA
GMI_ES17_c6857_627				1	AA	AA	AA	AA	AA	BB	BB	AA	BB	BB	BB	BB	BB	AA	BB	AA	AA	BB	BB	BB	BB	AA	BB	BB	BB	BB	--	BB	AA	BB	BB	BB	BB	AA	BB	BB	BB	BB	BB	AA	AA	AA	BB	AA	BB
GMI_ES02_c37525_294				1	AA	AA	AA	AA	AA	AA	AB	BB	BB	BB	AA	BB	BB	AA	AA	BB	AA	BB	AA	AA	AA	BB	BB	AA	AA	BB	AA	BB	BB	AA	BB	BB	AA	BB	BB	BB	--	AA	BB	BB	AA	BB	BB	AA	AA
GMI_ES01_c8527_320				1	AA	AA	AA	AA	AA	BB	BB	AA	BB	BB	BB	BB	BB	AA	BB	AA	AA	BB	BB	BB	BB	AA	BB	BB	BB	BB	BB	BB	AA	BB	BB	BB	BB	AA	BB	BB	BB	BB	BB	AA	AA	AA	BB	BB	BB
GMI_ES17_c3807_825				1	AA	AA	AA	AA	AA	BB	BB	AA	BB	BB	BB	BB	BB	AA	BB	AA	AA	BB	BB	BB	BB	AA	BB	BB	BB	BB	BB	BB	AA	BB	BB	BB	BB	AA	BB	BB	BB	BB	BB	AA	AA	AA	BB	BB	BB
GMI_ES01_lrc10725_434				1	AA	AA	AA	AA	BB	BB	BB	BB	BB	BB	AA	BB	BB	AA	AA	AA	BB	BB	BB	BB	AA	BB	BB	BB	AA	BB	AA	AA	AA	BB	AA	BB	AA	BB	AA	AA	AA	AA	BB	BB	BB	BB	BB	BB	AA
GMI_ES17_c3969_600				1	AA	AA	AA	AA	BB	BB	BB	AA	BB	BB	BB	BB	BB	AA	AA	AA	BB	AA	AA	BB	AA	AA	BB	BB	BB	BB	AA	BB	AA	AA	BB	AA	AA	BB	BB	BB	AA	BB	AA	BB	BB	AA	AA	AA	AA
GMI_DS_A3_435_344				1	AA	AA	AA	AA	BB	BB	BB	AA	AA	BB	BB	AA	BB	BB	BB	AA	BB	BB	BB	AA	AB	BB	AA	BB	AA	AA	BB	BB	BB	BB	AA	BB	AA	BB	BB	BB	BB	BB	AA	BB	BB	AA	BB	AA	AA
GMI_ES02_c14677_456				1	AA	AA	AA	AA	BB	BB	BB	AA	BB	BB	BB	BB	BB	BB	BB	AA	BB	BB	BB	AA	AA	AA	AA	BB	BB	BB	AA	BB	BB	BB	BB	AA	BB	BB	BB	BB	AA	AA	BB	BB	BB	BB	AA	BB	AA
GMI_ES02_c3206_293				1	AA	AA	AA	AA	BB	BB	BB	AA	BB	BB	BB	BB	BB	BB	BB	AA	BB	BB	AA	AA	AA	AA	AA	BB	AA	BB	AA	BB	BB	BB	BB	AA	BB	BB	BB	BB	AA	AA	BB	BB	BB	BB	AA	BB	AA
GMI_ES17_c528_116				1	AA	AA	AA	AA	BB	BB	BB	BB	BB	BB	AA	BB	BB	AA	AA	AA	BB	BB	BB	BB	AA	BB	BB	BB	AA	BB	AA	AA	AA	BB	AA	BB	AA	BB	AA	AA	AA	AA	BB	BB	BB	BB	BB	BB	AA
GMI_ES02_c13726_298				1	AA	AA	AA	AA	BB	BB	BB	AA	BB	BB	BB	BB	BB	AA	AA	AA	BB	AA	AA	BB	AA	AA	BB	BB	BB	BB	AA	BB	AA	AA	BB	AA	AA	BB	BB	BB	AA	BB	AA	BB	BB	AA	AA	AA	AA
GMI_ES02_c10836_312				1	AA	AA	AA	AA	BB	AA	AA	BB	BB	AA	BB	BB	AA	BB	AA	BB	AA	AA	AB	AA	AA	AA	BB	BB	BB	BB	BB	BB	AA	AA	AA	AA	BB	AA	BB	BB	AA	AB	BB	BB	BB	BB	AA	BB	BB
GMI_ES15_c5920_245				1	AA	AA	AA	AA	BB	BB	BB	BB	BB	BB	AA	BB	BB	AA	AA	AA	BB	BB	BB	BB	AA	BB	BB	BB	AA	BB	AA	AA	AA	BB	AA	BB	AA	BB	AA	AA	AA	AA	BB	BB	BB	BB	BB	BB	AA
GMI_ES17_c8169_285				1	AA	AA	AA	AA	BB	AA	BB	BB	AA	BB	AA	BB	BB	AA	AA	BB	BB	BB	AA	BB	AA	AA	AA	AA	AA	BB	BB	BB	BB	AA	AA	BB	AA	AA	BB	BB	AA	BB	BB	AA	AA	AA	BB	BB	BB
GMI_ES02_c35475_97				1	AA	AA	AA	AA	BB	BB	BB	BB	BB	BB	AA	BB	BB	AA	AA	AA	BB	BB	BB	BB	AA	BB	BB	BB	AA	BB	AA	AA	AA	BB	AA	BB	AA	BB	AA	AA	AA	AA	BB	BB	BB	BB	BB	BB	AA
GMI_ES01_c15143_210				1	AA	AA	AA	AA	BB	AA	--	BB	AA	BB	BB	AA	AA	AA	BB	AA	BB	BB	AA	AA	AA	AA	BB	BB	BB	BB	AA	BB	BB	AA	AA	AA	AA	BB	AA	BB	AA	AA	AA	BB	AA	AA	AA	AA	AA
GMI_ES17_c11186_555				1	AA	AA	AA	AA	BB	AA	AA	AA	AA	AA	BB	BB	BB	AA	BB	AA	AA	AA	AA	BB	BB	BB	AA	AA	BB	AA	BB	BB	AA	AA	BB	AA	BB	BB	AA	BB	BB	BB	AA	BB	BB	AA	BB	BB	BB
GMI_ES01_c11895_354				1	AA	AA	AA	AA	BB	BB	BB	BB	BB	BB	AA	BB	BB	AA	AA	AA	BB	BB	BB	BB	AA	BB	BB	BB	AA	BB	AA	AA	AA	BB	AA	BB	AA	BB	AA	AA	AA	AA	BB	BB	BB	BB	BB	BB	AA
GMI_ES17_c18781_74				1	AA	AA	AA	AA	BB	BB	BB	BB	BB	BB	AA	BB	BB	AA	AA	AA	BB	BB	BB	BB	AA	BB	BB	BB	AA	BB	AA	AA	AA	BB	AA	BB	AA	BB	AA	AA	AA	AA	BB	BB	BB	BB	BB	BB	AA
GMI_ES01_c14065_159				1	AA	AA	AA	AA	BB	BB	AA	AA	AA	AA	BB	BB	BB	BB	BB	AA	BB	AA	AA	BB	BB	AA	AA	BB	AA	AA	BB	AA	BB	BB	AA	BB	AA	AA	BB	BB	BB	BB	AA	BB	BB	AA	BB	AA	BB
GMI_ES01_lrc32060_201				1	AA	AA	AA	AA	BB	AA	BB	BB	AA	BB	BB	AA	AA	AA	BB	AA	BB	BB	AA	AA	AA	AA	BB	BB	BB	BB	AA	BB	BB	AA	AA	AA	AA	BB	AA	BB	AA	AA	AA	BB	AA	AA	AA	AA	AA
GMI_ES17_c18457_130				1	AA	AA	AA	AB	AB	AA	AB	AB	AB	AB	AB	AA	AB	AA	AA	AA	AB	AA	AA	AA	AA	AA	AA	AA	AA	AA	AB	AA	AA	AA	AA	AA	AA	AA	AB	AA	AA	AA	AB	AA	AA	AA	AA	AB	AB
GMI_ES01_c13233_204				1	AA	AA	AA	BB	AA	BB	AA	BB	BB	AA	AA	BB	AA	AA	BB	BB	BB	AA	BB	BB	AA	BB	BB	AA	AA	AA	AA	AA	BB	BB	BB	AA	AA	BB	BB	BB	AA	BB	BB	BB	BB	BB	BB	BB	AA
GMI_ES17_c17526_507				1	AA	AA	AA	BB	AA	AA	AA	AA	AA	AA	BB	BB	BB	AA	AA	BB	BB	BB	AA	AA	AA	--	AA	AA	BB	AA	BB	AA	BB	BB	BB	BB	AA	BB	AA	BB	AA	BB	BB	BB	BB	BB	AA	AA	AA
GMI_ES15_c6167_525				1	AA	AA	AA	BB	AA	AA	AA	AA	AA	AA	BB	BB	BB	AA	AA	BB	BB	BB	AA	AA	AA	BB	AA	AA	BB	AA	BB	AA	BB	BB	BB	BB	AA	BB	AA	BB	AA	BB	BB	BB	BB	BB	AA	AA	AA
GMI_ES01_c507_760				1	AA	AA	AA	BB	BB	AA	AA	BB	AA	AA	AA	BB	BB	BB	AA	BB	BB	BB	BB	BB	BB	--	AA	BB	BB	AA	BB	AA	BB	AA	AA	BB	BB	AA	BB	AA	BB	BB	AA	BB	BB	BB	BB	AA	BB
GMI_ES15_c5315_156				1	AA	AA	AA	BB	BB	AB	BB	AA	AA	BB	BB	BB	AA	BB	AA	BB	BB	AA	BB	BB	BB	AA	BB	BB	AA	BB	AA	BB	BB	BB	BB	BB	AA	BB	AA	BB	BB	AA	AA	AA	BB	BB	BB	BB	BB
GMI_ES15_c6756_354				1	AA	AA	AA	BB	BB	AA	BB	BB	BB	BB	BB	BB	AA	AA	AA	BB	AA	AB	AA	BB	AA	AA	AA	BB	BB	BB	AA	AA	BB	AA	AA	BB	BB	AA	AA	AA	BB	AA	BB	AA	BB	AA	BB	AA	BB
GMI_DS_oPt-14907_38				1	AA	AA	AA	BB	BB	--	--	AA	AA	--	BB	AA	--	BB	AA	AA	AA	BB	AA	AA	BB	--	AA	AA	BB	BB	AA	BB	AA	AA	AA	AA	AB	AA	--	BB	AA	AA	AA	AA	BB	AA	AA	AA	BB
GMI_ES02_c14492_305				1	AA	AA	AA	BB	BB	AA	AA	BB	BB	AA	BB	AA	AA	AA	AA	BB	AA	AB	AA	BB	AA	AA	AA	BB	BB	BB	AA	AA	BB	AA	AA	AA	AA	AA	AA	AA	BB	AA	BB	AA	BB	BB	BB	AA	BB
GMI_ES01_c2878_533				1	AA	AA	AA	BB	BB	BB	AA	AA	BB	BB	BB	AA	AA	BB	BB	AA	BB	BB	AA	AA	BB	BB	BB	AA	AA	BB	AA	BB	BB	AA	AA	BB	AA	BB	AA	AA	BB	BB	AA	BB	BB	AA	BB	AA	AA
GMI_ES02_c15462_413				1	AA	AA	AA	BB	BB	BB	BB	AA	AA	BB	BB	AA	BB	AA	BB	AA	AA	BB	AA	AA	AA	AA	AA	AA	BB	BB	AA	BB	AA	AA	BB	AA	BB	BB	BB	BB	AA	AA	BB	AA	BB	AA	AA	AA	AA
GMI_ES15_c1855_452				1	AA	AA	AA	BB	BB	BB	BB	AA	AA	BB	BB	AA	BB	BB	AA	AA	AA	BB	AA	AA	BB	BB	AA	AA	BB	BB	AA	BB	AA	AA	AA	AA	BB	AA	BB	BB	AA	AA	AA	AA	BB	AA	AA	AA	BB
GMI_ES02_c5098_397				1	AA	AA	AA	BB	BB	BB	BB	AA	AA	BB	BB	BB	AA	BB	AA	BB	BB	AA	BB	BB	BB	AA	BB	BB	AA	BB	AA	BB	BB	BB	BB	BB	BB	BB	AA	AA	BB	AA	AA	AA	BB	BB	AA	BB	BB
GMI_ES15_c3296_521				1	AA	AA	AB	AA	AA	AA	AA	AA	AA	AA	AA	AA	AA	AA	AA	AA	AA	AA	AA	AA	AA	AB	AA	AA	AA	AA	AA	AA	AA	AA	AA	AA	AA	AA	AA	AA	AA	AA	AA	AA	AA	AA	AA	AA	AA
GMI_ES01_c27535_582				1	AA	AA	AB	AA	AA	AA	--	AA	AA	AA	AA	AA	AA	AA	AA	AA	AA	AA	AA	AA	AA	AB	AA	AA	AA	AA	AA	AA	AA	AA	AA	AB	AA	AA	AA	AA	AA	AA	AA	AA	AA	AA	AA	AA	AA
GMI_ES02_c13135_752				1	AA	AA	AB	AA	AA	AA	AA	AA	AA	AA	AA	AA	AA	AA	AA	AA	AA	AA	AA	AA	AA	AB	AA	AA	AA	AA	AA	AA	AA	AA	AA	AA	AA	AA	AA	AA	AA	AA	AA	AA	AA	AA	AA	AA	AA
GMI_DS_A3_340_378				1	AA	AA	AB	AA	AA	AA	AA	AA	AA	AA	AA	AA	AA	AA	AA	AA	AA	AA	AA	AA	AA	AB	AA	AA	AA	AA	AA	AA	AA	AA	AA	AA	AA	AA	AA	AA	AA	AA	AA	AA	AA	AA	AA	AA	AA
GMI_ES02_c22225_492				1	AA	AA	AB	AA	AA	AA	AA	AA	AA	AA	AA	AA	AA	AA	AA	AA	AA	AA	AA	AA	AA	AB	AA	AA	AA	AA	AA	AA	AA	AA	AA	AA	AA	AA	AA	AA	AA	AA	AA	AA	AA	AA	AA	AA	AA
GMI_ES02_c3243_375				1	AA	AA	AB	AA	BB	BB	BB	BB	BB	BB	AA	AA	BB	AA	AA	AA	BB	BB	BB	AA	AA	BB	BB	BB	AA	BB	AA	AA	AA	BB	AA	BB	AA	BB	AA	AA	AA	AA	BB	BB	BB	BB	BB	BB	AA
GMI_ES17_c7355_434				1	AA	AA	AB	BB	AA	AA	BB	BB	BB	BB	AA	BB	AA	AA	BB	BB	AA	AA	BB	BB	AA	BB	BB	BB	BB	BB	BB	BB	AA	AA	AA	AA	AA	BB	BB	BB	AA	AA	AA	BB	BB	AA	AB	AA	AA
GMI_ES01_c3759_358				1	AA	AA	BB	AA	AA	BB	AA	BB	BB	AA	BB	BB	BB	BB	BB	AA	BB	BB	BB	AA	AA	BB	AA	BB	BB	BB	BB	BB	AA	AA	BB	BB	BB	BB	BB	AA	AA	AA	AA	BB	AA	AA	AA	AA	BB
GMI_ES17_c9087_425				1	AA	AA	BB	AA	AA	BB	BB	BB	BB	BB	BB	BB	BB	AA	BB	BB	AA	BB	BB	BB	AA	AA	AA	BB	BB	BB	BB	AA	AA	BB	BB	BB	AA	BB	BB	BB	AA	AA	AA	BB	BB	AA	BB	AA	BB
GMI_ES17_c4863_294				1	AA	AA	BB	AA	AA	BB	BB	BB	BB	BB	BB	BB	BB	AA	BB	BB	AA	BB	BB	BB	AA	AA	AA	BB	BB	BB	BB	AA	AA	BB	BB	BB	AA	BB	BB	BB	AA	AA	AA	BB	BB	AA	BB	AA	BB
GMI_ES02_c19599_245				1	AA	AA	BB	AA	AA	BB	BB	BB	BB	BB	BB	BB	BB	AA	BB	BB	AA	BB	BB	BB	AA	AA	AA	BB	BB	BB	BB	AA	AA	BB	BB	BB	AA	BB	BB	BB	AA	AA	AA	BB	BB	AA	BB	AA	BB
GMI_ES17_c5169_555				1	AA	AA	BB	AA	AA	BB	BB	BB	AA	AA	BB	BB	BB	AA	BB	BB	BB	BB	AB	AA	BB	BB	BB	AA	AA	AA	AA	BB	BB	BB	AA	BB	BB	BB	AA	AA	AA	BB	AB	BB	BB	BB	AA	BB	AA
GMI_ES15_c8836_313				1	AA	AA	BB	AA	AA	AA	BB	BB	AA	AB	BB	BB	AA	BB	BB	AA	AA	AA	BB	AA	AA	AA	BB	BB	BB	AA	BB	AA	BB	BB	AA	AA	BB	BB	BB	AA	AA	AA	AA	AA	BB	AA	BB	AA	AA
GMI_ES02_c13817_311				1	AA	AA	BB	AA	AA	BB	AA	BB	BB	AA	BB	BB	BB	AA	BB	AA	AA	BB	BB	BB	AA	AA	BB	BB	BB	BB	BB	BB	AA	AA	BB	BB	BB	BB	BB	AA	AA	AA	AA	BB	AA	AA	BB	AA	BB
GMI_ES15_c10388_464				1	AA	AA	BB	AA	AA	BB	AA	BB	BB	AA	BB	BB	BB	AA	BB	AA	AA	BB	BB	BB	AA	AA	BB	BB	BB	BB	BB	BB	AA	AA	BB	BB	BB	BB	BB	AA	AA	AA	AA	BB	AA	AA	BB	AA	BB
GMI_ES02_c19995_299				1	AA	AA	BB	AA	AA	BB	BB	BB	BB	BB	BB	BB	BB	AA	BB	BB	AA	BB	BB	BB	AA	--	AA	BB	BB	BB	BB	AA	AA	BB	BB	BB	AA	BB	BB	BB	AA	AA	AA	BB	BB	AA	BB	AA	BB
GMI_ES02_c15540_620				1	AA	AA	BB	AA	AA	BB	AA	BB	BB	AA	BB	BB	BB	AA	BB	AA	AA	BB	BB	BB	AA	AA	BB	BB	BB	BB	BB	BB	AA	AA	BB	BB	BB	BB	BB	AA	AA	AA	AA	BB	AA	AA	BB	AA	BB
GMI_ES15_c17765_180				1	AA	AA	BB	AA	AA	AA	AB	AA	AA	AA	AA	AA	AA	AA	AA	AA	AA	AA	AA	AA	AA	BB	AA	AA	AA	AA	AA	AA	AA	AA	AA	AB	AA	AA	AA	AA	AA	AA	AA	AA	AA	AA	AA	AA	AA
GMI_ES02_c34493_237				1	AA	AA	BB	AA	AA	BB	AA	BB	BB	AA	BB	BB	BB	AA	BB	AA	BB	BB	BB	BB	AA	AA	BB	BB	BB	BB	BB	BB	AA	AA	BB	BB	BB	BB	BB	AA	AA	AA	AA	BB	AA	AA	BB	AA	BB
GMI_ES01_c16901_225				1	AA	AA	BB	AA	AA	AA	AA	AA	AA	AA	AA	AA	AA	AA	AA	AA	AA	AA	AA	AA	AA	BB	AA	AA	AA	AA	AA	AA	AA	AA	AA	AA	AA	AA	AA	AA	AA	AA	AA	AA	AA	AA	AA	AA	AA
GMI_ES02_c14691_637				1	AA	AA	BB	AA	AA	AA	BB	AA	BB	BB	BB	BB	AA	BB	BB	BB	BB	AA	AA	AA	BB	BB	BB	AA	AA	AA	AA	AA	AA	AA	BB	AA	AB	AA	AA	BB	AA	AA	BB	AA	BB	BB	BB	BB	AA
GMI_ES01_c1493_96				1	AA	AA	BB	AA	AA	AA	BB	AA	BB	BB	BB	BB	AA	BB	BB	BB	BB	AA	AA	AA	BB	BB	BB	AA	AA	AA	AA	AA	AA	AA	BB	AA	BB	AA	AA	BB	AA	AA	BB	AA	BB	BB	BB	BB	AA
GMI_ES15_c5216_593				1	AA	AA	BB	AA	AA	AA	BB	AA	AA	AA	AA	--	AB	AA	AA	AA	AA	AA	AB	AA	AA	BB	AA	AA	AA	AA	AA	AA	BB	AA	AA	BB	AA	AA	AA	AA	AA	AB	AB	AA	AA	AA	AA	AA	AA
GMI_ES01_c3919_84				1	AA	AA	BB	AA	AA	BB	AA	BB	BB	AA	BB	BB	BB	BB	BB	AA	BB	BB	BB	AA	AA	BB	AA	BB	BB	BB	BB	BB	AA	AA	BB	BB	BB	BB	BB	AA	AA	AA	AA	BB	AA	AA	BB	AA	BB
GMI_ES17_c17558_304				1	AA	AA	BB	AA	AA	AA	BB	BB	AA	BB	BB	BB	BB	BB	AA	AA	BB	BB	BB	AA	BB	BB	BB	AA	BB	BB	AA	BB	BB	BB	AA	AA	BB	BB	BB	BB	BB	BB	BB	AA	BB	AA	AA	AA	AA
GMI_ES15_c17743_247				1	AA	AA	BB	AA	AA	AA	AA	BB	BB	AA	AA	AA	AA	AA	AA	AA	AA	AA	AA	AA	AA	BB	AA	AA	AA	AA	BB	AA	BB	AA	BB	BB	BB	AA	AA	AA	BB	AA	AA	BB	AA	AA	BB	BB	AA
GMI_ES15_c14817_204				1	AA	AA	BB	AA	AA	AA	AA	AA	AA	AA	AA	AA	AA	BB	AA	AA	AA	AA	AA	AA	BB	AA	AA	AA	AA	BB	BB	AA	BB	AA	AA	AA	AA	AA	BB	AA	AA	AA	AA	BB	BB	AA	AA	BB	BB
GMI_ES01_c14131_173				1	AA	AA	BB	AA	AA	BB	BB	BB	AA	BB	AA	AA	BB	BB	AA	AA	AB	AA	BB	BB	AA	BB	BB	AA	AA	BB	BB	AA	AA	BB	BB	AA	BB	BB	AA	BB	BB	BB	AA	AA	BB	BB	AA	AA	BB
GMI_ES15_c5451_344				1	AA	AA	BB	AA	BB	AA	AA	AA	BB	AA	BB	BB	AA	BB	AA	BB	AA	AA	AB	AA	BB	AA	BB	BB	BB	BB	BB	BB	BB	AA	AA	AA	AA	AA	BB	AA	AA	BB	AA	BB	BB	AA	AA	BB	BB
GMI_ES02_c26223_268				1	AA	AA	BB	AA	BB	AA	AA	BB	BB	AA	BB	BB	AA	BB	AA	BB	AA	AA	--	AA	AA	AA	BB	BB	BB	BB	BB	BB	BB	AA	AA	AA	BB	AA	BB	BB	AA	BB	BB	BB	BB	BB	AA	BB	BB
GMI_ES01_c4288_461				1	AA	AA	BB	AA	BB	AA	BB	AA	AA	BB	AA	BB	AA	AA	AA	BB	BB	BB	AA	AA	AA	BB	AA	AA	AA	BB	BB	AA	AA	AA	AA	BB	AA	AA	BB	BB	AA	BB	BB	AA	AA	AA	AA	AA	AA
GMI_ES15_c5368_259				1	AA	AA	BB	AA	BB	AA	BB	AA	AA	BB	BB	BB	BB	BB	AA	AA	BB	BB	BB	AA	BB	BB	BB	BB	BB	BB	AA	BB	BB	BB	AA	AA	BB	BB	BB	BB	BB	BB	BB	BB	BB	AA	AA	AA	AA
GMI_ES01_lrc8457_64				1	AA	AA	BB	AA	BB	AA	AA	AA	BB	AA	BB	BB	AA	BB	AA	BB	AA	AA	AB	AA	BB	AA	BB	BB	BB	BB	BB	BB	BB	AA	AA	AA	AA	AA	BB	AA	AA	BB	AA	BB	BB	AA	AA	BB	BB
GMI_ES02_c28204_255				1	AA	AA	BB	AA	BB	AA	AA	BB	BB	AA	BB	BB	AA	BB	AA	BB	AA	AA	AB	AA	BB	AA	BB	BB	BB	BB	BB	BB	BB	AA	AA	AA	AA	AA	BB	AA	AA	BB	AA	BB	BB	AA	AA	BB	BB
GMI_ES01_c11975_322				1	AA	AA	BB	AA	BB	AA	AA	AA	BB	AA	BB	BB	AA	BB	AA	BB	AA	AA	AB	AA	BB	AA	BB	BB	BB	BB	BB	BB	BB	AA	AA	AA	AA	AA	BB	AA	AA	BB	AA	BB	BB	AA	AA	BB	BB
GMI_ES01_c11126_277				1	AA	AA	BB	AA	BB	AA	AA	AA	BB	AA	BB	BB	AA	BB	AA	BB	AA	AA	AB	AA	BB	AA	BB	BB	BB	BB	BB	BB	BB	AA	AA	AA	AA	AA	BB	AA	AA	BB	AA	BB	BB	AA	AA	BB	BB
GMI_ES15_c12436_395				1	AA	AA	BB	AA	BB	AA	AA	AA	BB	AA	BB	BB	AA	BB	AA	BB	AA	AA	AB	AA	BB	AA	BB	BB	BB	BB	BB	BB	BB	AA	AA	AA	AA	AA	BB	AA	AA	BB	AA	BB	BB	AA	AA	BB	BB
GMI_ES02_c2554_426				1	AA	AA	BB	BB	BB	BB	BB	BB	BB	BB	BB	BB	BB	BB	BB	BB	BB	BB	BB	BB	BB	BB	BB	BB	BB	BB	BB	BB	BB	BB	BB	BB	BB	BB	BB	BB	BB	BB	BB	BB	BB	BB	BB	BB	BB
GMI_ES15_c12355_287				1	AA	AA	BB	BB	BB	AA	AA	BB	AA	AA	BB	BB	AA	AA	AA	AA	AA	AA	AA	AA	AA	AA	AA	BB	BB	AA	BB	BB	BB	BB	BB	AA	BB	BB	AA	AA	BB	AA	BB	AA	BB	AA	AA	BB	AA
GMI_ES17_c1205_213				1	AA	AA	BB	BB	BB	AA	BB	BB	BB	BB	BB	AA	BB	BB	AA	AA	BB	AA	BB	AA	BB	BB	BB	AA	AA	AA	BB	AA	AA	AA	BB	AA	BB	BB	BB	AA	BB	AA	BB	BB	AA	BB	AA	BB	BB
GMI_ES17_c2122_619				1	AA	AA	BB	BB	BB	BB	AA	BB	AA	AA	BB	BB	BB	BB	BB	AA	BB	BB	AA	AA	BB	AA	BB	AA	AA	AA	BB	BB	BB	BB	AA	AA	BB	BB	AA	AA	AA	AB	BB	BB	BB	BB	AA	BB	AA
GMI_ES17_c2063_243				1	AA	AA	BB	BB	BB	BB	AA	BB	AA	AA	BB	BB	BB	BB	BB	AA	BB	BB	AA	AA	BB	AA	BB	AA	AA	AA	BB	BB	BB	BB	AA	AA	BB	BB	AA	AA	AA	AB	BB	BB	BB	BB	AA	BB	AA
GMI_ES02_c16266_250				1	AA	AB	AA	AA	AA	AA	AA	AA	AA	AA	AA	AA	AA	AA	AA	AA	AA	AA	AA	AA	AA	AA	AA	AA	AA	AA	AA	AA	AA	AA	AA	AA	AA	AA	AA	AA	AA	AA	AA	AA	AA	AA	AA	AA	AA
GMI_ES02_c12034_866				1	AA	AB	AA	AA	AA	AA	AA	AA	AA	AA	AA	AA	AA	AA	AA	AA	AA	AA	AA	AA	AA	AA	AA	AA	AA	AA	AA	AA	AA	AA	AA	AA	AA	AA	AA	AA	AA	AA	AA	AA	AA	AA	AA	AA	AA
GMI_DS_oPt-15198_64				1	AA	AB	BB	BB	BB	--	BB	BB	BB	BB	BB	--	BB	BB	AA	--	BB	--	BB	--	BB	BB	BB	BB	AA	--	BB	--	--	AA	BB	--	BB	BB	BB	--	BB	--	BB	BB	AA	BB	--	BB	BB
GMI_ES02_c975_340				1	AA	BB	--	--	--	--	AA	AA	AA	AA	--	AA	AA	AA	--	AA	AA	--	AA	AA	AA	AA	AA	AA	AA	--	AA	--	AA	--	--	AA	--	--	AA	--	--	AA	--	AA	--	AA	AA	AA	AA
GMI_ES01_c4174_228				1	AA	BB	--	AA	--	AA	AB	AA	--	AA	--	--	AA	--	AA	--	AA	AA	AA	AA	--	--	--	--	--	--	--	--	--	AA	AA	AA	AA	AA	--	AA	AA	--	AA	--	--	AA	AA	--	--
GMI_ES01_c25884_181				1	AA	BB	AA	AA	AA	AA	AA	AA	AA	AA	AA	AA	AA	AA	AA	AA	AA	AA	AA	AA	AA	AA	AA	AA	AA	AA	AA	AA	AA	AA	AA	AA	AA	AA	AA	AA	AA	AA	AA	AA	AA	AA	AA	AA	AA
GMI_ES02_c17596_199				1	AA	BB	AA	AA	AA	AA	AA	AA	AA	AA	AA	AA	AA	AA	AA	AA	AA	AA	AA	AA	AA	AA	AA	AA	AA	AA	AA	AA	AA	AA	AA	AA	AA	AA	AA	AA	AA	AA	AA	AA	AA	AA	AA	AA	AA
GMI_ES01_c8817_242				1	AA	BB	AA	AA	AA	AA	AA	AA	AA	AA	AA	AA	AA	AA	AA	AA	AA	AA	AA	AA	AA	AA	AA	AA	AA	AA	AA	AA	AA	AA	AA	AA	AA	AA	AA	AA	AA	AA	AA	AA	AA	AA	AA	AA	AA
GMI_ES15_c2709_405				1	AA	BB	AA	AA	AA	AA	AA	AA	AA	AA	AA	AA	AA	AA	AA	AA	AA	AA	AA	AA	AA	AA	AA	AA	AA	AA	AA	AA	AA	AA	AA	AA	AA	AA	AA	AA	AA	AA	AA	AA	AA	AA	AA	AA	AA
GMI_ES17_c786_412				1	AA	BB	AA	AA	AA	AA	AA	AA	AA	AA	AA	AA	AA	AA	AA	AA	AA	AA	AA	AA	AA	AA	AA	AA	AA	AA	AA	AA	AA	AA	AA	AA	AA	AA	AA	AA	AA	AA	AA	AA	AA	AA	AA	AA	AA
GMI_ES02_c13889_164				1	AA	BB	AA	AA	AA	AA	AA	AA	AA	AA	AA	AA	AA	AA	AA	AA	AA	AA	AA	AA	AA	AA	AA	AA	AA	AA	AA	AA	AA	AA	AA	AA	AA	AA	AA	AA	AA	AA	AA	AA	AA	AA	AA	AA	AA
GMI_ES02_c15926_519				1	AA	BB	AA	AA	AA	AA	AA	AA	AA	AA	AA	AA	AA	AA	AA	AA	AA	AA	AA	AA	AA	AA	AA	AA	AA	AA	AA	AA	AA	AA	AA	AA	AA	AA	AA	AA	AA	AA	AA	AA	AA	AA	AA	AA	AA
GMI_ES15_c11166_228				1	AA	BB	AA	AA	AA	AA	AA	AA	AA	AA	AA	AA	AA	AA	AA	AA	AA	AA	AA	AA	AA	AA	AA	AA	AA	AA	AA	AA	AA	AA	AA	AA	AA	AA	AA	AA	AA	AA	AA	AA	AA	AA	AA	AA	AA
GMI_ES01_c12749_234				1	AA	BB	AA	AA	AA	AA	AA	AA	AA	AA	AA	AA	AA	AA	AA	AA	AA	AA	AA	AA	AA	AA	AA	AA	AA	AA	AA	AA	AA	AA	AA	AA	AA	AA	AA	AA	AA	AA	AA	AA	AA	AA	AA	AA	AA
GMI_ES01_lrc13031_95				1	AA	BB	AA	AA	AA	AA	AA	AA	AA	AA	AA	AB	AA	AA	AA	AA	AA	AA	AA	AA	AA	AA	AA	AA	AA	AA	AA	AA	AA	AA	AA	AA	AA	AA	AA	AA	AA	AA	AA	AA	AA	AA	AA	AA	AA
GMI_ES02_c31937_212				1	AA	BB	AA	AA	AA	AA	AA	AA	AA	AA	AA	AA	AA	AA	AA	AA	AA	AA	AA	AA	AA	AA	AA	AA	AA	AA	AA	AA	AA	AA	AA	AA	AA	AA	AA	AA	AA	AA	AA	AA	AA	AA	AA	AA	AA
GMI_ES01_c11741_182				1	AA	BB	AA	AA	AA	AA	AA	AA	AA	AA	AA	AA	AA	AA	AA	AA	AA	AA	AA	AA	AA	AA	AA	AA	AA	AA	AA	AA	AA	AA	AA	AA	AA	AA	AA	AA	AA	AA	AA	AA	AA	AA	AA	AA	AA
GMI_ES17_c5870_387				1	AA	BB	AA	AA	AA	BB	BB	AA	AA	BB	BB	BB	BB	AA	AA	BB	AA	BB	BB	BB	AA	AA	BB	BB	AA	BB	AA	BB	AA	BB	BB	AA	AA	BB	BB	BB	AA	AA	AA	AA	AA	AA	AA	BB	BB
GMI_ES02_lrc12182_165				1	AA	BB	AA	AA	AA	AA	AA	AA	AA	AA	AA	AA	AA	AA	AA	AA	AA	AA	AA	AA	AA	AA	AA	AA	AA	AA	AA	AA	AA	AA	AA	AA	AA	AA	AA	AA	AA	AA	AA	AA	AA	AA	AA	AA	AA
GMI_ES01_c16437_198				1	AA	BB	AA	AA	AA	AA	AA	AA	AA	AA	AA	AA	AA	AA	AA	AA	AA	AA	AA	AA	AA	AA	AA	AA	AA	AA	AA	AA	AA	AA	AA	AA	AA	AA	AA	AA	AA	AA	AA	AA	AA	AA	AA	AA	AA
GMI_ES17_c3079_602				1	AA	BB	AA	AA	AA	AA	AA	AA	AA	AA	AA	AA	AA	AA	AA	AA	AA	AA	AA	AA	AA	AA	AA	AA	AA	AA	AA	AA	AA	AA	AA	AA	AA	AA	AA	AA	AA	AA	AA	AA	AA	AA	AA	AA	AA
GMI_DS_oPt-16541_253				1	AA	BB	AA	AA	AA	AA	AA	AA	AA	AA	AA	AA	AA	AA	AA	AA	AA	AA	AA	AA	AA	AA	AA	AA	AA	AA	AA	AA	AA	AA	AA	AA	AA	AA	AA	AA	AA	AA	AA	AA	AA	AA	AA	AA	AA
GMI_ES17_c1115_127				1	AA	BB	AA	AA	AA	AA	AA	AA	AA	AA	AA	AA	AA	AA	AA	AA	AA	AA	AA	AA	AA	AA	AA	AA	AA	AA	AA	AA	AA	AA	AA	AA	AA	AA	AA	AA	AA	AA	AA	AA	AA	AA	AA	AA	AA
GMI_ES01_c24656_105				1	AA	BB	AA	AA	AA	AA	AA	AA	AA	AA	AA	AA	AA	AA	AA	AA	AA	AA	AA	AA	AA	AA	AA	AA	AA	AA	AA	AA	AA	AA	AA	AA	AA	AA	AA	AA	AA	AA	AA	AA	AA	AA	AA	AA	AA
GMI_ES15_c7722_409				1	AA	BB	AA	AA	AA	AA	AA	AA	AA	AA	AA	AA	AA	AA	AA	AA	AA	AA	AA	AA	AA	AA	AA	AA	AA	AA	AA	AA	AA	AA	AA	AA	AA	AA	AA	AA	AA	AA	AA	AA	AA	AA	AA	AA	AA
GMI_ES01_c25270_71				1	AA	BB	AA	AA	AA	AA	AA	AA	AA	AA	AA	AA	AA	AA	AA	AA	AA	AA	AA	AA	AA	AA	AA	AA	AA	AA	AA	AA	AA	BB	AA	AA	AA	AA	AA	AA	AA	AA	BB	AA	AA	AA	AA	AA	AA
GMI_ES01_c17183_318				1	AA	BB	AA	AA	AA	AA	AA	BB	AA	AA	BB	AA	BB	BB	AA	AA	AA	BB	AA	AA	BB	BB	AA	AA	BB	AA	BB	AA	AA	BB	AA	AA	BB	BB	AA	AA	AA	AA	AA	AA	AA	AA	AA	BB	AA
GMI_ES02_c2053_415				1	AA	BB	AA	AA	AA	AA	AA	AA	AA	AA	AA	AA	AA	AA	AA	AA	AA	AA	AA	AA	AA	AA	AA	AA	AA	AA	AA	AA	AA	AA	AA	AA	AA	AA	AA	AA	AA	AA	AA	AA	AA	AA	AA	AA	AA
GMI_ES01_c20384_216				1	AA	BB	AA	AA	AA	AA	AA	AA	AA	AA	AA	AA	AA	AA	AA	AA	AA	AA	AA	AA	AA	AA	AA	AA	AA	AA	AA	AA	AA	AA	AA	AA	AA	AA	AA	AA	AA	AA	AA	AA	AA	AA	AA	AA	AA
GMI_ES01_c9044_416				1	AA	BB	AA	AA	AA	AA	BB	BB	BB	BB	AA	BB	BB	AA	AA	BB	AA	BB	AA	AA	AA	BB	BB	AA	AA	BB	AA	BB	BB	AA	BB	BB	BB	BB	BB	BB	BB	AA	BB	BB	AA	BB	BB	AA	AA
GMI_ES01_c7940_496				1	AA	BB	AA	AA	AA	AA	AA	AA	AA	AA	AA	AA	AA	AA	AA	AA	AA	AA	AA	AA	AA	AA	AA	AA	AA	AA	AA	AA	AA	AA	AA	AA	AA	AA	AA	AA	AA	AA	AA	AA	AA	AA	AA	AA	AA
GMI_ES01_c13342_301				1	AA	BB	AA	AA	AA	AA	AA	AA	AA	AA	AA	AA	AA	AA	AA	AA	AA	AA	AA	AA	AA	AA	AA	AA	AA	AA	AA	AA	AA	AA	AA	AA	AA	AA	AA	AA	AA	AA	AA	AA	AA	AA	AA	AA	AA
GMI_ES02_c11842_367				1	AA	BB	AA	AA	AA	AA	AA	AA	AA	AA	AA	AA	AA	AA	AA	AA	AA	AA	AA	AA	AA	AA	AA	AA	AA	AA	AA	AA	AA	AA	AA	AA	AA	AA	AA	AA	AA	AA	AA	AA	AA	AA	AA	AA	AA
GMI_ES17_c197_1141				1	AA	BB	AA	AA	AA	AA	AA	AA	AA	AA	AA	AA	AA	AA	AA	AA	AA	AA	AA	AA	AA	AA	AA	AA	AA	AA	AA	AA	AA	AA	AA	AA	AA	AA	AA	AA	AA	AA	AA	AA	AA	AA	AA	AA	AA
GMI_ES01_c16239_143				1	AA	BB	AA	AA	AA	AA	AA	AA	AA	AA	AA	AA	AA	AA	AA	AA	AA	AA	AA	AA	AA	AA	AA	AA	AA	AA	AA	AA	AA	AA	AA	AA	AA	AA	AA	AA	AA	AA	AA	AA	AA	AA	AA	AA	AA
GMI_ES15_c5280_161				1	AA	BB	AA	AA	AA	AA	AA	AA	AA	AA	AA	AA	AA	AA	AA	AA	AA	AA	AA	AA	AA	AA	AA	AA	AA	AA	AA	AA	AA	AA	AA	AA	AA	AA	AA	AA	AA	AA	AA	AA	AA	AA	AA	AA	AA
GMI_ES17_c10035_695				1	AA	BB	AA	AA	AA	AA	AA	AA	AA	AA	AA	AA	AA	AA	AA	AA	AA	AA	AA	AA	AA	AA	AA	AA	AA	AA	AA	AA	AA	AA	AA	AA	AA	AA	AA	AA	AA	AA	AA	AA	AA	AA	AA	AA	AA
GMI_ES17_c7306_1002				1	AA	BB	AA	AA	AA	AA	AA	AA	AA	AA	AA	AA	AA	AA	AA	AA	AA	AA	AA	AA	AA	AA	AA	AA	AA	AA	AA	AA	AA	AA	AA	AA	AA	AA	AA	AA	AA	AA	AA	AA	AA	AA	AA	AA	AA
GMI_ES01_c15886_573				1	AA	BB	AA	AA	AA	AA	AA	AA	AA	AA	AA	AA	AA	AA	AA	AA	AA	AA	AA	AA	AA	AA	AA	AA	AA	AA	AA	AA	AA	AA	AA	AA	AA	AA	AA	AA	AA	AA	AA	AA	AA	AA	AA	AA	AA
GMI_ES01_c11420_274				1	AA	BB	AA	AA	AA	AA	AA	AA	AA	AA	AA	AA	AA	AA	AA	AA	AA	AA	AA	AA	AA	AA	AA	AA	AA	AA	AA	AA	AA	AA	AA	AA	AA	AA	AA	AA	AA	AA	AA	AA	AA	AA	AA	AA	AA
GMI_ES17_c5197_503				1	AA	BB	AA	AA	AA	AA	AA	AA	AA	AA	AA	AA	AA	AA	AA	AA	AA	AA	AA	AA	AA	AA	AA	AA	AA	AA	AA	AA	AA	AA	AA	AA	AA	AA	AA	AA	AA	AA	AA	AA	AA	AA	AA	AA	AA
GMI_ES01_c2150_256				1	AA	BB	AA	AA	AA	AA	AA	AA	AA	AA	AA	AA	AA	AA	AA	AA	AA	AA	AA	AA	AA	AA	AA	AA	AA	AA	AA	AA	AA	AA	AA	AA	AA	AA	AA	AA	AA	AA	AA	AA	AA	AA	AA	AA	AA
GMI_ES01_c2879_300				1	AA	BB	AA	AA	AA	AA	AA	AA	AA	AA	AA	AA	AA	AA	AA	AA	AA	AA	AA	AA	AA	AA	AA	AA	AA	AA	AA	AA	AA	AA	AA	AA	AA	AA	AA	AA	AA	AA	AA	AA	AA	AA	AA	AA	AA
GMI_ES17_c2941_220				1	AA	BB	AA	AA	AA	AA	AA	AA	AA	AA	AA	AA	AA	AA	AA	AA	AA	AA	AA	AA	AA	AA	AA	AA	AA	AA	AA	AA	AA	AA	AA	AA	AA	AA	AA	AA	AA	AA	AA	AA	AA	AA	AA	AA	AA
GMI_ES17_c6515_540				1	AA	BB	AA	AA	AA	AA	AA	AA	AA	AA	AA	AA	AA	AA	AA	AA	AA	AA	AA	AA	AA	AA	AA	AA	AA	AA	AA	AA	AA	AA	AA	AA	AA	AA	AA	AA	AA	AA	AA	AA	AA	AA	AA	AA	AA
GMI_ES15_c7125_354				1	AA	BB	AA	AA	AA	AA	AA	AA	AA	AA	AA	AA	AA	AA	AA	AA	AA	AA	AA	AA	AA	AA	AA	AA	AA	AA	AA	AA	AA	AA	AA	AA	AA	AA	AA	AA	AA	AA	AA	AA	AA	AA	AA	AA	AA
GMI_ES02_c8845_199				1	AA	BB	AA	AA	AA	AA	BB	BB	BB	BB	AA	BB	BB	AA	AA	BB	AA	BB	AA	AA	AA	BB	BB	AA	AA	BB	AA	BB	BB	AA	BB	BB	BB	BB	BB	BB	BB	AA	BB	BB	AA	BB	BB	AA	AA
GMI_ES01_c677_223				1	AA	BB	AA	AA	AA	BB	BB	AA	AA	BB	BB	BB	BB	AA	AA	BB	AA	BB	BB	BB	AA	AA	BB	BB	AA	BB	AA	BB	AA	BB	BB	AA	AA	BB	BB	BB	AA	AA	AA	AA	AA	AA	AA	BB	BB
GMI_ES15_c6102_442				1	AA	BB	AA	AA	AA	AA	AA	AA	AA	AA	AA	AA	AA	AA	AA	AA	AA	AA	AA	AA	AA	AA	AA	AA	AA	AA	AA	AA	AA	AA	AA	AA	AA	AA	AA	AA	AA	AA	AA	AA	AA	AA	AA	AA	AA
GMI_ES01_c11537_64				1	AA	BB	AA	AA	AA	AA	BB	BB	BB	BB	AA	BB	BB	AA	AA	BB	AA	BB	AA	AA	AA	BB	BB	AA	AA	BB	AA	BB	BB	AA	BB	BB	BB	BB	BB	BB	BB	AA	BB	BB	AA	BB	BB	AA	AA
GMI_ES17_c2826_360				1	AA	BB	AA	AA	AA	AA	BB	BB	BB	BB	BB	AA	BB	BB	AA	AA	BB	BB	AA	AA	BB	BB	AA	BB	BB	AA	BB	AA	BB	AA	AA	AA	BB	BB	BB	BB	AA	BB	AA	AA	BB	BB	AA	BB	BB
GMI_ES01_c13113_119				1	AA	BB	AA	AA	AA	BB	BB	AA	AA	BB	BB	BB	BB	AA	AA	BB	AA	BB	BB	BB	AA	AA	BB	BB	AA	BB	AA	BB	AA	BB	BB	AA	AA	BB	BB	BB	AA	AA	AA	AA	AA	AA	AA	BB	BB
GMI_ES02_c12135_181				1	AA	BB	AA	AA	AA	AA	AA	AA	AA	AA	AA	AA	AA	AA	AA	AA	AA	AA	AA	AA	AA	AA	AA	AA	AA	AA	AA	AA	AA	AA	AA	AA	AA	AA	AA	AA	AA	AA	AA	AA	AA	AA	AA	AA	AA
GMI_ES17_c17442_334				1	AA	BB	AA	AA	AA	AA	AA	AA	AA	AA	AA	AA	AA	AA	AA	AA	AA	AA	AA	AA	AA	AA	AA	AA	AA	AA	AA	AA	AA	AA	AA	AA	AA	AA	AA	AA	AA	AA	AA	AA	AA	AA	AA	AA	AA
GMI_ES01_c14226_61				1	AA	BB	AA	AA	AA	AA	BB	BB	BB	BB	AA	BB	BB	AA	AA	BB	AA	BB	AA	AA	AA	BB	BB	AA	AA	BB	AA	BB	BB	AA	BB	BB	BB	BB	BB	BB	BB	AA	BB	BB	AA	BB	BB	AA	AA
GMI_ES17_c1612_641				1	AA	BB	AA	AA	AA	AA	AA	AA	AA	AA	AA	AA	AA	AA	AA	AA	AA	AA	AA	AA	AA	AA	AA	AA	AA	AA	AA	AA	AA	AA	AA	AA	AA	AA	AA	AA	AA	AA	AA	AA	AA	AA	AA	AA	AA
GMI_ES01_c22545_242				1	AA	BB	AA	AA	AA	AA	AA	AA	AA	AA	AA	AA	AA	AA	AA	AA	AA	AA	AA	AA	AA	AA	AA	AA	AA	AA	AA	AA	AA	BB	AA	AA	AA	AA	AA	AA	AA	AA	AA	AA	AA	AA	AA	AA	AA
GMI_ES02_c16931_154				1	AA	BB	AA	AA	AA	AA	AA	AA	AA	AA	AA	AA	AA	AA	AA	AA	AA	AA	AA	AA	AA	AA	AA	AA	AA	AA	AA	AA	AA	AA	AA	AA	AA	AA	AA	AA	AA	AA	AA	AA	AA	AA	AA	AA	AA
GMI_ES01_c11827_414				1	AA	BB	AA	AA	AA	AA	AA	AA	AA	AA	AA	AA	AA	AA	AA	AA	AA	AA	AA	AA	AA	AA	AA	AA	AA	AA	AA	AA	AA	AA	AA	AA	AA	AA	AA	AA	AA	AA	AA	AA	AA	AA	AA	AA	AA
GMI_DS_oPt-18005_248				1	AA	BB	AA	AA	AA	AA	AA	AA	AA	AA	AA	AA	AA	AA	AA	AA	AA	AA	AA	AA	AA	AA	AA	AA	AA	AA	AA	AA	AA	AA	AA	AA	AA	AA	AA	AA	AA	AA	AA	AA	AA	AA	AA	AA	AA
GMI_ES15_c4877_111				1	AA	BB	AA	AA	AA	AA	AA	AA	AA	AA	AA	AA	AA	AA	AA	AA	AA	AA	AA	AA	AA	AA	AA	AA	AA	AA	AA	AA	AA	AA	AA	AA	AA	AA	AA	AA	AA	AA	AA	AA	AA	AA	AA	AA	AA
GMI_ES17_c20752_1084				1	AA	BB	AA	AA	AA	AA	BB	BB	BB	BB	BB	AA	BB	BB	AA	AA	BB	BB	AA	AA	BB	BB	AA	BB	BB	AA	BB	AA	BB	AA	AA	AA	BB	BB	BB	BB	AA	BB	AA	AA	BB	BB	AA	BB	BB
GMI_ES17_c8729_764				1	AA	BB	AA	AA	AA	AA	AA	AA	AA	AA	AA	AA	AA	AA	AA	AA	AA	AA	AA	AA	AA	AA	AA	AA	AA	AA	AA	AA	AA	AA	AA	AA	AA	AA	AA	AA	AA	AA	AA	AA	AA	AA	AA	AA	AA
GMI_ES15_c794_171				1	AA	BB	AA	AA	AA	BB	BB	AA	AA	BB	BB	BB	BB	AA	AA	BB	AA	BB	BB	BB	AA	AA	BB	BB	AA	BB	AA	BB	AA	BB	BB	AA	AA	BB	BB	BB	AA	AA	AA	AA	AA	AA	AA	BB	BB
GMI_ES01_c25986_126				1	AA	BB	AA	AA	AA	AA	AA	AA	AA	AA	AA	AA	AA	AA	AA	AA	AA	AA	AA	AA	AA	AA	AA	AA	AA	AA	AA	AA	AA	AA	AA	AA	AA	AA	AA	AA	AA	AA	AA	AA	AA	AA	AA	AA	AA
GMI_ES17_c7323_831				1	AA	BB	AA	AA	AA	AA	AA	AA	AA	AA	AA	AA	AA	AA	AA	AA	AA	AA	AA	AA	AA	AA	AA	AA	AA	AA	AA	AA	AA	AA	AA	AA	AA	AA	AA	AA	AA	AA	AA	AA	AA	AA	AA	AA	AA
GMI_ES01_c14650_200				1	AA	BB	AA	AA	AA	AA	AA	AA	AA	AA	AA	AA	AA	AA	AA	AA	AA	AA	AA	AA	AA	AA	AA	AA	AA	AA	AA	AA	AA	AA	AA	AA	AA	AA	AA	AA	AA	AA	AA	AA	AA	AA	AA	AA	AA
GMI_ES15_c5819_415				1	AA	BB	AA	AA	AA	BB	BB	AA	AA	BB	BB	BB	BB	AA	AA	BB	AA	BB	BB	BB	AA	AA	BB	BB	AA	BB	AA	BB	AA	BB	BB	AA	AA	BB	BB	BB	AA	AA	AA	AA	AA	AA	AA	BB	BB
GMI_ES01_c9384_567				1	AA	BB	AA	AA	AA	AA	AA	AA	AA	AA	AA	AA	AA	AA	AA	AA	AA	AA	AA	AA	AA	AA	AA	AA	AA	AA	AA	AA	AA	AA	AA	AA	AA	AA	AA	AA	AA	AA	AA	AA	AA	AA	AA	AA	AA
GMI_ES15_c15399_80				1	AA	BB	AA	AA	AA	AA	AA	AA	AA	AA	AA	AA	AA	AA	AA	AA	AA	AA	AA	AA	AA	AA	AA	AA	AA	AA	AA	AA	AA	AA	AA	AA	AA	AA	AA	AA	AA	AA	AA	AA	AA	AA	AA	AA	AA
GMI_ES01_lrc12590_96				1	AA	BB	AA	AA	AA	AA	AA	AA	AA	AA	AA	AA	AA	AA	AA	AA	AA	AA	AA	AA	AA	AA	AA	AA	AA	AA	AA	AA	AA	AA	AA	AA	AA	AA	AA	AA	AA	AA	AA	AA	AA	AA	AA	AA	AA
GMI_ES02_c247_241				1	AA	BB	AA	AA	AA	AA	AA	AA	AA	AA	AA	AA	AA	AA	AA	AA	AA	AA	AA	AA	AA	AA	AA	AA	AA	AA	AA	AA	AA	AA	AA	AA	AA	AA	AA	AA	AA	AA	AA	AA	AA	AA	AA	AA	AA
GMI_ES02_c21781_486				1	AA	BB	AA	AA	AA	AA	AA	AA	AA	AA	AA	AA	AA	AA	AA	AA	AA	AA	AA	AA	AA	AA	AA	AA	AA	AA	AA	AA	AA	AA	AA	AA	AA	AA	AA	AA	AA	AA	AA	AA	AA	AA	AA	AA	AA
GMI_ES01_c1649_355				1	AA	BB	AA	AA	AA	AA	AA	AA	AA	AA	--	--	AA	AA	AA	AA	AA	AA	AA	AA	BB	--	AA	AA	AA	--	AA	--	AA	--	--	--	AA	AA	AA	BB	BB	AA	BB	AA	AA	BB	AA	AA	AA
GMI_ES17_c655_891				1	AA	BB	AA	AA	AA	AA	AA	AA	AA	AA	AA	AA	AA	AA	AA	AA	AA	AA	AA	AA	AA	AA	AA	AA	AA	AA	AA	AA	AA	AA	AA	AA	AA	AA	AA	AA	AA	AA	AA	AA	AA	AA	AA	AA	AA
GMI_ES17_c1365_216				1	AA	BB	AA	AA	AA	AA	AA	AA	AA	AA	AA	AA	AA	AA	AA	AA	AA	AA	AA	AA	AA	AA	AA	AA	AA	AA	AA	AA	AA	AA	AA	AA	AA	AA	AA	AA	AA	AA	AA	AA	AA	AA	AA	AA	AA
GMI_ES02_c5884_318				1	AA	BB	AA	AA	AA	AA	AA	AA	AA	AA	AA	AA	AA	AA	AA	AA	AA	AA	AA	AA	AA	AA	AA	AA	AA	AA	AA	AA	AA	AA	AA	AA	AA	AA	AA	AA	AA	AA	AA	AA	AA	AA	AA	AA	AA
GMI_ES02_c6784_277				1	AA	BB	AA	AA	AA	AA	AA	AA	AA	AA	AA	AA	AA	AA	AA	AA	AA	AA	AA	AA	AA	AA	AA	AA	AA	AA	AA	AA	AA	AA	AA	AA	AA	AA	AA	AA	AA	AA	AA	AA	AA	AA	AA	AA	AA
GMI_DS_oPt-18257_376				1	AA	BB	AA	AA	AA	AA	AA	AA	AA	AA	AA	AA	AA	AA	AA	AA	AA	AA	AA	AA	AA	AA	AA	AA	AA	AA	AA	AA	AA	AA	AA	AA	AA	AA	AA	AA	AA	AA	AA	AA	AA	AA	AA	AA	AA
GMI_ES15_c12108_368				1	AA	BB	AA	AA	AA	AA	AA	AA	AA	AA	AA	AA	AA	AA	AA	AA	AA	AA	AA	AA	AA	AA	AA	AA	AA	AA	AA	AA	AA	AA	AA	AA	AA	AA	AA	AA	AA	AA	AA	AA	AA	AA	AA	AA	AA
GMI_ES15_c15451_369				1	AA	BB	AA	AA	AA	AA	AA	AA	AA	AA	AA	AA	AA	AA	AA	AA	AA	AA	AA	AA	AA	AA	AA	AA	AA	AA	AA	AA	AA	AA	AA	AA	AA	AA	AA	AA	AA	AA	AA	AA	AA	AA	AA	AA	AA
GMI_ES01_c17064_407				1	AA	BB	AA	AA	AB	AB	AA	BB	BB	AA	BB	AA	AA	AA	BB	AA	AA	AA	AA	AA	BB	AA	AA	BB	AA	BB	BB	AA	AA	AA	BB	AA	AA	AA	BB	AB	AA	AA	AA	AA	BB	AA	BB	AA	BB
GMI_ES01_c1725_728				1	AA	BB	AA	AA	BB	AA	BB	AA	BB	BB	BB	BB	BB	BB	BB	AA	BB	BB	BB	AA	AA	AA	AA	BB	BB	BB	AA	BB	BB	BB	BB	AA	BB	BB	BB	BB	AA	AA	BB	BB	BB	BB	AA	BB	AA
GMI_ES17_c2699_441				1	AA	BB	AA	AA	BB	BB	BB	AA	BB	BB	BB	BB	BB	BB	BB	AA	BB	BB	BB	AA	AA	AA	AA	BB	BB	BB	AA	BB	BB	BB	BB	AA	BB	BB	BB	BB	AA	AA	BB	BB	BB	BB	AA	BB	AA
GMI_ES15_c19227_114				1	AA	BB	AA	AA	BB	BB	BB	AA	BB	BB	BB	BB	BB	BB	BB	AA	BB	BB	BB	AA	AA	AA	AA	BB	BB	BB	AA	BB	BB	BB	BB	AA	BB	BB	BB	BB	AA	AA	BB	BB	BB	BB	AA	BB	AA
GMI_ES02_c11702_476				1	AA	BB	AA	AA	BB	BB	AA	AA	BB	AA	BB	BB	BB	BB	BB	AA	BB	AA	AA	AA	AA	AA	AA	BB	AA	BB	AA	AA	BB	BB	BB	AA	BB	BB	AA	BB	AA	AA	AB	AA	BB	BB	AA	BB	AA
GMI_ES17_c5590_702				1	AA	BB	AA	AA	BB	BB	BB	AA	BB	BB	BB	BB	BB	BB	BB	AA	BB	BB	BB	AA	AA	AA	AA	BB	BB	BB	AA	BB	BB	BB	BB	AA	BB	BB	BB	BB	AA	AA	BB	BB	BB	BB	AA	BB	AA
GMI_ES01_c15538_405				1	AA	BB	AA	AB	AA	AA	AA	AA	AA	AA	BB	BB	AA	AA	AA	AA	AA	AA	AA	AA	BB	BB	AA	AA	AA	BB	AA	BB	AA	BB	BB	BB	AA	AA	AA	BB	BB	AA	BB	AA	AA	BB	AA	AA	AA
GMI_ES01_c5111_454				1	AA	BB	AA	AB	AA	AA	AA	AA	AA	AA	BB	BB	AA	AA	AA	AA	AA	AA	AA	AA	BB	BB	AA	AA	AA	AB	AA	BB	AA	AB	AB	BB	AA	AA	AA	BB	BB	AA	BB	AA	AA	BB	AA	AA	AA
GMI_ES01_c19480_559				1	AA	BB	AA	BB	AA	AA	BB	BB	BB	BB	BB	BB	AA	AA	BB	BB	AA	AA	BB	BB	AA	BB	BB	BB	BB	BB	AA	BB	AA	AA	AA	AA	AA	BB	BB	BB	BB	AA	BB	BB	AA	BB	AA	AB	BB
GMI_ES17_c17329_384				1	AA	BB	AA	BB	AA	AA	AA	AA	AA	AA	BB	BB	AA	AA	AA	AA	AA	AA	AA	AA	AA	BB	AA	AA	AA	BB	AA	BB	AA	BB	BB	BB	AA	BB	AA	BB	AA	AA	BB	AA	AA	BB	AA	AA	AA
GMI_ES01_lrc11702_525				1	AA	BB	AA	BB	AA	AA	AA	AA	AA	AA	BB	BB	BB	AA	AA	BB	BB	BB	AA	AA	AA	AB	AA	AA	BB	AA	BB	AA	BB	BB	BB	AA	AA	BB	AA	BB	AA	BB	BB	BB	BB	BB	AA	AA	AA
GMI_ES02_c12254_159				1	AA	BB	AA	BB	AA	AA	AA	BB	AA	AA	AA	BB	BB	AA	AA	BB	BB	BB	BB	BB	BB	BB	AA	BB	BB	AA	BB	AA	BB	BB	AA	BB	BB	AA	BB	AA	BB	BB	AA	BB	BB	BB	BB	AA	BB
GMI_ES17_c2251_283				1	AA	BB	AA	BB	BB	BB	AA	AA	BB	BB	BB	AA	AA	BB	BB	AA	BB	BB	AA	AA	BB	BB	BB	AA	AA	BB	AA	BB	BB	AA	AA	BB	AA	BB	AA	AA	BB	AA	AA	BB	BB	AA	BB	AA	AA
GMI_ES17_c17722_121				1	AA	BB	AA	BB	BB	BB	BB	BB	BB	BB	AA	BB	BB	AA	AA	BB	BB	BB	AA	BB	AA	AA	AA	AA	AA	BB	BB	BB	BB	AA	AA	BB	AA	AA	BB	BB	AA	BB	BB	AA	AA	AA	BB	BB	BB
GMI_ES02_c3577_672				1	AA	BB	AA	BB	BB	BB	AA	AA	AA	AA	BB	AA	BB	AA	AA	AA	BB	BB	AA	BB	BB	AA	AA	AA	BB	AA	AA	BB	BB	BB	AA	BB	AA	BB	AA	BB	AA	AA	BB	AA	AA	AA	AA	AA	AB
GMI_ES02_c13068_328				1	AA	BB	AB	AA	AA	AA	AA	AA	AA	AA	AA	AA	AA	AA	AA	AA	AA	AA	AA	AA	AA	AA	AA	AA	AA	AA	AA	AA	AA	AA	AA	AA	AA	AA	AA	AA	AA	AA	AA	AA	AA	AA	AA	AA	AA
GMI_ES17_c2202_177				1	AA	BB	AB	AA	AB	AA	AA	AA	--	AA	--	AA	AA	AA	AA	AA	AA	AA	--	AA	AA	AB	AA	AA	AA	AA	AA	AA	AA	AA	AA	--	AA	AA	AB	AA	AA	--	AA	AA	AA	AA	AA	AA	AA
GMI_ES15_lrc10789_299				1	AA	BB	AB	AB	AB	AA	AB	BB	AB	AB	AB	AA	BB	BB	AA	AA	BB	AA	BB	AA	AB	AB	AB	BB	AA	AA	BB	AA	AA	AA	BB	AA	AB	AB	AB	AA	BB	AA	AB	BB	AA	BB	AA	AB	BB
GMI_ES01_c515_543				1	AA	BB	AB	BB	AA	AA	BB	BB	BB	BB	AA	BB	AA	AA	BB	BB	AA	AA	BB	BB	AA	BB	BB	BB	BB	BB	BB	BB	AA	AA	AA	AA	AA	BB	BB	BB	AA	AA	AA	BB	AA	AA	AA	AA	AA
GMI_ES01_c9472_428				1	AA	BB	AB	BB	AA	BB	AA	BB	BB	AA	BB	BB	BB	BB	BB	BB	AA	BB	AA	BB	BB	BB	AA	AA	BB	AA	BB	AA	AA	BB	AA	AA	BB	BB	AA	AA	AA	BB	BB	BB	AA	AA	AA	BB	AA
GMI_ES01_c9159_455				1	AA	BB	AB	BB	BB	AA	BB	AA	BB	BB	BB	BB	BB	BB	AA	BB	AA	BB	BB	BB	BB	AB	AA	AA	BB	BB	AA	AA	AA	AA	AA	BB	AA	AA	AA	AA	BB	AA	AA	BB	BB	AA	BB	BB	AA
GMI_ES01_c19245_178				1	AA	BB	AB	BB	BB	AA	AA	BB	AA	AA	AA	BB	AB	BB	AA	BB	BB	AA	--	BB	BB	--	AA	BB	BB	AA	BB	AA	AB	AA	AA	AB	BB	AA	BB	AA	BB	AB	AA	BB	BB	BB	BB	AA	BB
GMI_ES01_c11874_130				1	AA	BB	AB	BB	BB	BB	BB	--	--	BB	--	AA	BB	BB	BB	AA	AA	BB	AA	--	BB	--	AA	--	BB	BB	AB	AA	AA	AA	AA	AA	--	AA	BB	BB	--	BB	AA	AA	BB	AA	--	AB	BB
GMI_ES15_c7654_479				1	AA	BB	BB	AA	AA	AA	BB	BB	AA	AB	BB	BB	AA	BB	BB	AA	AA	AA	BB	AA	AA	AA	BB	BB	BB	AA	BB	AA	BB	AB	AA	AA	BB	BB	BB	BB	AA	AA	AA	AA	BB	AA	BB	AA	AA
GMI_DS_A3_289_88				1	AA	BB	BB	AA	AA	AA	AA	AA	AA	AA	AA	AA	AA	BB	AA	AA	AA	AA	BB	AA	AA	BB	BB	BB	AA	AA	AA	AA	AA	AA	BB	AA	BB	BB	AA	AA	BB	AA	AA	BB	AA	BB	AA	AA	AA
GMI_ES01_lrc22977_595				1	AA	BB	BB	AA	AA	AA	BB	AA	AA	AA	AA	AA	AA	AA	AA	AA	AA	AA	AB	AA	AA	BB	AA	AA	AA	AA	AA	AA	BB	AA	AA	BB	AA	AA	AA	AA	AA	--	AA	AA	AA	AA	AA	AA	AA
GMI_ES01_c8552_337				1	AA	BB	BB	AA	AA	AA	AA	AA	AA	AB	AA	AA	AA	BB	AA	AA	AA	AA	BB	AA	BB	BB	BB	BB	AA	AA	AA	AA	AA	AA	BB	AA	BB	BB	AA	AA	BB	AA	AA	BB	AA	BB	AA	AB	--
GMI_ES01_c8899_324				1	AA	BB	BB	AA	AA	BB	BB	AA	AA	BB	AA	BB	BB	AA	BB	BB	BB	AA	AA	AA	AA	BB	BB	AA	AA	AA	BB	BB	BB	AA	AA	BB	AA	AA	BB	AA	AA	BB	AA	BB	AA	AA	AA	AA	BB
GMI_ES01_c796_180				1	AA	BB	BB	AA	AA	AA	AB	AA	AA	AA	AA	AA	AA	AA	AA	AA	AA	AA	AA	AA	AA	BB	AA	AA	AA	AA	AA	AA	AB	AA	AA	AB	AA	AA	AA	AA	AA	--	AA	AA	AA	AA	AA	AA	AA
GMI_ES01_lrc8208_413				1	AA	BB	BB	AA	AA	AA	AB	AA	AA	AA	AA	AA	AB	AA	AA	AA	AA	AA	AA	AA	AA	BB	AA	AA	AA	AA	AA	AA	AB	AA	AA	BB	AA	AA	AA	AA	AA	AB	AB	AA	AA	AA	AA	AA	AA
GMI_ES15_c2046_330				1	AA	BB	BB	AA	AA	AA	AA	AA	AA	AA	AA	AA	AA	AA	AA	AA	AA	AA	AA	AA	AA	BB	AA	AA	AA	AA	AA	AA	AA	AA	AA	AA	AA	AA	AA	AA	AA	AA	AA	AA	AA	AA	AA	AA	AA
GMI_ES15_c3908_380				1	AA	BB	BB	AA	AA	AA	AA	BB	BB	BB	AA	BB	BB	BB	BB	AA	AA	AA	BB	AA	AA	AA	BB	BB	BB	AA	BB	AA	BB	BB	AA	AA	BB	BB	BB	AA	AA	AA	AA	AA	BB	AA	AA	AA	AA
GMI_ES17_c9625_419				1	AA	BB	BB	AA	AA	BB	BB	AA	AA	BB	AA	BB	AA	AA	BB	AA	BB	AA	AA	AA	AA	AA	BB	AA	AA	AA	BB	BB	BB	AA	AA	BB	AA	AA	BB	AA	AA	BB	AA	AA	AA	AA	AA	AA	BB
GMI_ES01_c12564_210				1	AA	BB	BB	AA	BB	AA	AA	AA	BB	AA	BB	BB	AA	BB	AA	BB	AA	AA	AA	AA	BB	AA	BB	BB	BB	BB	BB	BB	BB	AA	AA	AA	AA	AA	BB	AA	AA	BB	AA	BB	BB	AA	AA	BB	BB
GMI_ES15_c5385_383				1	AA	BB	BB	AA	BB	BB	AA	AA	BB	AA	BB	AA	BB	BB	--	BB	BB	BB	AA	AA	AA	AA	BB	AA	AA	AA	AA	AA	BB	AA	AA	AA	BB	BB	AA	AA	BB	BB	BB	AA	AA	AA	BB	AA	BB
GMI_ES01_c13907_104				1	AA	BB	BB	AA	BB	AA	BB	AA	AA	BB	BB	BB	BB	BB	BB	AA	BB	BB	BB	AA	BB	BB	AA	BB	BB	BB	AA	BB	BB	BB	AA	AA	BB	BB	BB	BB	BB	AA	BB	BB	BB	BB	AA	AA	AA
GMI_ES15_c5441_439				1	AA	BB	BB	BB	AA	AA	BB	AA	AA	BB	AA	BB	BB	BB	BB	AA	BB	BB	AA	AA	BB	BB	AA	AA	AA	BB	BB	AA	BB	BB	BB	BB	BB	BB	BB	BB	AA	--	AA	BB	BB	AA	AA	BB	BB
GMI_ES17_c3309_96				1	AA	BB	BB	BB	AA	AA	BB	AA	BB	BB	AA	AA	AA	AA	BB	BB	AA	BB	AA	AA	BB	BB	AA	AA	BB	BB	BB	AA	BB	AA	BB	AA	BB	AA	BB	BB	BB	AA	AA	BB	AA	AA	BB	AA	BB
GMI_ES01_lrc9906_553				1	AA	BB	BB	BB	BB	AA	BB	BB	BB	BB	BB	AA	BB	BB	AA	AA	BB	AA	BB	AA	BB	BB	BB	AA	AA	AA	BB	AA	AA	AA	BB	AA	BB	BB	BB	AA	BB	AA	BB	BB	AA	BB	AA	BB	BB
GMI_ES01_c18122_404				1	AA	BB	BB	BB	BB	BB	BB	BB	BB	BB	BB	BB	BB	BB	BB	BB	BB	BB	BB	BB	BB	BB	BB	BB	BB	BB	BB	BB	BB	BB	BB	BB	BB	BB	BB	BB	BB	BB	BB	BB	BB	BB	BB	BB	BB
GMI_ES01_c241_356				1	AA	BB	BB	BB	BB	BB	BB	BB	BB	BB	BB	BB	BB	BB	BB	BB	BB	BB	BB	BB	BB	BB	BB	BB	BB	BB	BB	BB	BB	BB	BB	BB	BB	BB	BB	BB	BB	BB	BB	BB	BB	BB	BB	BB	BB
GMI_ES01_c15405_389				1	AA	BB	BB	BB	BB	BB	BB	BB	BB	BB	BB	BB	BB	BB	BB	BB	BB	BB	BB	BB	BB	BB	BB	BB	BB	BB	BB	BB	BB	BB	BB	BB	BB	BB	BB	BB	BB	BB	BB	BB	BB	BB	BB	BB	BB
GMI_ES01_c6574_349				1	AA	BB	BB	BB	BB	AA	BB	BB	BB	BB	BB	AA	BB	BB	AA	AA	BB	AA	BB	AA	AA	BB	BB	BB	AA	AA	BB	AA	BB	AA	BB	--	BB	BB	BB	AA	BB	AA	BB	BB	AA	BB	AA	BB	BB
GMI_ES17_c17781_268				1	AA	BB	BB	BB	BB	AA	BB	BB	BB	BB	BB	AA	BB	BB	AA	AA	BB	AA	BB	AA	BB	BB	BB	AA	AA	AA	BB	AA	AA	AA	BB	AA	BB	BB	BB	AA	BB	AA	BB	BB	AA	BB	AA	BB	BB
GMI_ES01_c8043_192				1	AA	BB	BB	BB	BB	AA	BB	BB	BB	BB	BB	AA	BB	BB	AA	AA	BB	AA	BB	AA	BB	AB	BB	AA	AA	AA	BB	AA	AA	AA	BB	AA	BB	BB	BB	AA	BB	AA	BB	BB	AA	BB	AA	BB	BB
GMI_ES02_c4132_326				1	AA	BB	BB	BB	BB	AA	BB	BB	BB	BB	BB	AA	BB	BB	AA	AA	BB	AA	BB	AA	BB	BB	BB	AA	AA	AA	BB	AA	AA	AA	BB	AA	BB	BB	BB	AA	BB	AA	BB	BB	AA	BB	AA	BB	BB
GMI_ES15_c8389_147				1	AA	BB	BB	BB	BB	AA	BB	BB	BB	BB	BB	AA	AA	BB	AA	AA	BB	AA	BB	AA	BB	BB	BB	AB	AA	AA	BB	AA	AB	AA	BB	AB	BB	BB	BB	AA	BB	AA	BB	BB	BB	BB	AA	BB	BB
GMI_ES17_c2766_159				1	AA	BB	BB	BB	BB	AA	BB	BB	BB	BB	BB	AA	BB	BB	AA	AA	BB	AA	BB	AA	BB	BB	BB	AA	AA	AA	BB	AA	AA	AA	BB	AA	BB	BB	BB	AA	BB	AA	BB	BB	AA	BB	AA	BB	BB
GMI_ES01_c9396_338				1	AA	BB	BB	BB	BB	AA	BB	BB	BB	BB	BB	AA	BB	BB	AA	AA	BB	AA	BB	AA	BB	BB	BB	BB	AA	AA	BB	AA	AA	AA	BB	AA	BB	BB	BB	AA	BB	AA	BB	BB	AA	BB	AA	BB	BB
GMI_ES01_c25788_216				1	AA	BB	BB	BB	BB	AA	BB	BB	BB	BB	BB	AA	BB	BB	AA	AA	BB	AA	BB	AA	BB	BB	BB	AA	AA	AA	BB	AA	AA	AA	BB	AA	BB	BB	BB	AA	BB	AA	BB	BB	AA	BB	AA	BB	BB
GMI_ES17_c8085_232				1	AA	BB	BB	BB	BB	AA	BB	BB	BB	BB	BB	AA	BB	BB	AA	AA	BB	AA	BB	AA	BB	BB	BB	AA	AA	AA	BB	AA	AA	AA	BB	AA	BB	BB	BB	AA	BB	AA	BB	BB	AA	BB	AA	BB	BB
GMI_ES15_c6587_292				1	AA	BB	BB	BB	BB	AA	BB	BB	BB	BB	BB	AA	BB	BB	AA	AA	BB	AA	BB	AA	BB	BB	BB	AA	AA	AA	BB	AA	AA	AA	BB	AA	BB	BB	BB	AA	BB	AA	BB	BB	AA	BB	AA	BB	BB
GMI_ES02_c4822_169				1	AA	BB	BB	BB	BB	AA	BB	BB	BB	BB	BB	AA	BB	BB	AA	AA	BB	AA	BB	AA	BB	BB	BB	BB	AA	AA	BB	AA	AA	AA	BB	AA	BB	BB	BB	AA	BB	AA	BB	BB	AA	BB	AA	BB	BB
GMI_DS_A3_388_107				1	AA	BB	BB	BB	BB	AA	BB	BB	BB	BB	BB	AA	BB	BB	AA	AA	BB	AA	BB	AA	BB	BB	BB	AA	AA	AA	BB	AA	AA	AA	BB	AA	BB	BB	BB	AA	BB	AA	BB	BB	AA	BB	AA	BB	BB
GMI_ES01_c13391_741				1	AA	BB	BB	BB	BB	AA	BB	BB	BB	BB	BB	AA	BB	BB	AA	AA	BB	AA	BB	AA	BB	BB	BB	AA	AA	AA	BB	AA	AA	AA	BB	AA	BB	BB	BB	AA	BB	AA	BB	BB	AA	BB	AA	BB	BB
GMI_ES02_lrc37952_106				1	AA	BB	BB	BB	BB	AA	BB	BB	BB	BB	BB	AA	BB	BB	AA	AA	BB	AA	BB	AA	BB	BB	BB	BB	AA	AA	BB	AA	AA	AA	BB	AA	BB	BB	BB	AA	BB	AA	BB	BB	AA	BB	AA	BB	BB
GMI_ES01_c27945_487				1	AA	BB	BB	BB	BB	AA	BB	BB	BB	BB	BB	AA	BB	BB	AA	AA	BB	AA	BB	AA	BB	BB	BB	AA	AA	AA	BB	AA	AA	AA	BB	AA	BB	BB	BB	AA	BB	AA	BB	BB	--	BB	AA	BB	BB
GMI_ES01_c3397_480				1	AB	AA	AA	AA	BB	BB	AA	AA	AA	AA	BB	AA	AB	BB	AA	AA	BB	BB	AA	AA	BB	AA	AA	AA	AA	AA	AA	AA	AA	BB	BB	AA	BB	AA	AA	AA	BB	AA	AB	AA	AA	BB	AB	BB	BB
GMI_ES15_c20302_110				1	AB	AA	AA	AB	AA	AB	AB	AB	AA	AB	AA	AA	AB	AA	AB	AA	AB	AB	--	AB	AA	AB	AA	AA	AA	AA	AA	AA	AA	AB	AB	AB	AB	AB	AA	AB	AB	AA	AB	AA	AA	AB	AB	AA	AA
GMI_ES02_c2923_535				1	AB	AA	AA	BB	BB	BB	AA	BB	BB	BB	BB	BB	--	BB	BB	BB	BB	BB	BB	BB	BB	AA	BB	BB	BB	BB	BB	BB	AA	BB	BB	AA	BB	BB	BB	BB	BB	AA	AB	BB	BB	BB	BB	BB	BB
GMI_ES01_c27024_157				1	AB	AA	BB	BB	BB	AA	AA	BB	BB	AA	BB	BB	AA	BB	BB	BB	BB	AA	BB	AA	AA	BB	AA	BB	BB	BB	AA	AA	AA	AB	AB	AA	AA	BB	--	AA	BB	BB	AA	BB	AA	AA	AA	BB	BB
GMI_ES17_c5666_258				1	AB	BB	AA	BB	BB	BB	--	BB	BB	BB	BB	BB	BB	BB	BB	BB	BB	BB	AB	BB	BB	AA	BB	BB	BB	BB	BB	BB	--	BB	BB	AA	BB	BB	BB	BB	BB	AB	--	BB	BB	BB	BB	BB	BB
GMI_ES01_c22540_100				1	AB	BB	AB	AA	AB	AA	AB	AA	AA	BB	BB	AA	AB	AA	AA	AA	AA	BB	AA	AA	BB	AA	AA	AA	BB	BB	BB	BB	AA	AA	AA	AB	BB	AA	AA	AA	BB	AA	AA	AA	AA	AA	AA	AA	BB
GMI_ES01_c8428_520				1	BB	--	--	BB	--	BB	BB	--	--	BB	--	--	BB	--	BB	--	BB	BB	BB	BB	--	BB	--	--	--	--	--	--	--	BB	BB	BB	--	BB	--	BB	BB	--	BB	--	--	BB	BB	--	--
GMI_ES17_c13885_313				1	BB	AA	--	AA	AA	--	AA	--	--	AA	AA	BB	--	AA	--	--	--	AA	AA	--	AA	--	AA	--	--	--	--	--	--	--	BB	--	--	AA	--	AA	--	--	--	--	--	AA	--	--	--
GMI_ES17_c882_882				1	BB	AA	--	AB	BB	BB	BB	BB	BB	BB	AA	AA	BB	BB	BB	BB	BB	BB	BB	BB	BB	--	BB	BB	BB	AA	BB	AA	BB	AA	AA	AA	BB	AA	BB	AA	BB	BB	AA	BB	BB	AA	BB	BB	BB
GMI_ES15_c12274_189				1	BB	AA	--	BB	AA	BB	AA	BB	BB	--	AA	--	AA	AA	BB	BB	AA	AA	AA	BB	AA	AA	AA	AA	AA	AA	BB	AA	AA	AA	BB	BB	AA	AA	AA	AA	AA	AA	AA	AA	--	BB	BB	BB	BB
GMI_ES02_c19974_185				1	BB	AA	--	BB	BB	BB	BB	BB	BB	BB	BB	BB	BB	BB	BB	BB	BB	BB	BB	BB	BB	--	--	BB	BB	--	BB	BB	BB	--	BB	BB	BB	BB	BB	BB	BB	BB	BB	BB	BB	BB	BB	BB	--
GMI_ES17_c12785_576				1	BB	AA	--	BB	BB	BB	BB	BB	BB	BB	BB	BB	BB	BB	BB	BB	BB	BB	BB	BB	BB	AA	BB	BB	BB	BB	BB	BB	BB	BB	BB	BB	BB	BB	BB	BB	BB	BB	BB	BB	BB	BB	BB	BB	BB
GMI_DS_oPt-17923_173				1	BB	AA	AA	--	--	AA	AA	AA	--	AA	--	AA	--	--	--	AA	AA	AA	AA	--	--	--	--	AA	--	AA	--	--	--	AA	AA	--	AA	--	AA	--	AA	--	AA	--	AA	AA	--	--	AA
GMI_ES02_c16096_626				1	BB	AA	AA	AA	AA	BB	AA	AA	AA	AA	AA	BB	AA	AA	BB	BB	AA	BB	AA	BB	AA	AA	AA	AA	BB	BB	AA	BB	BB	BB	AA	BB	AA	AA	AA	BB	AA	BB	AA	AA	BB	AA	BB	AA	AA
GMI_ES17_c12203_326				1	BB	AA	AA	AA	AA	BB	AA	AA	AA	AA	AA	BB	AA	AA	BB	BB	AA	BB	AA	BB	AA	AA	AA	BB	BB	BB	AA	BB	BB	BB	AA	BB	AA	AA	AA	BB	AA	BB	AA	AA	BB	AA	BB	AA	AA
GMI_ES17_c9448_286				1	BB	AA	AA	AA	AA	BB	AA	AA	AA	AA	AA	BB	AA	AA	BB	BB	AA	BB	AA	BB	AA	AA	AA	BB	BB	BB	AA	BB	BB	BB	AA	BB	AA	AA	AA	BB	AA	BB	AA	AA	BB	AA	BB	AA	AA
GMI_ES01_c4929_437				1	BB	AA	AA	AA	AA	BB	AA	AA	AA	AA	AA	BB	AA	AA	BB	BB	AA	BB	AA	BB	AA	AA	AA	AA	BB	BB	AA	BB	BB	BB	AA	BB	AA	AA	AA	BB	AA	BB	AA	AA	BB	AA	BB	AA	AA
GMI_ES01_c7872_667				1	BB	AA	AA	AA	AA	BB	AA	AA	AA	AA	AA	BB	AA	AA	BB	BB	AA	BB	AA	BB	AA	AA	AA	BB	BB	BB	AA	BB	BB	BB	AA	BB	AA	AA	AA	BB	AA	BB	AA	AA	BB	AA	BB	AA	AA
GMI_ES02_c27778_528				1	BB	AA	AA	AA	AA	BB	AA	AA	AA	AA	AA	BB	AA	AA	BB	AA	AA	BB	AA	BB	AA	AA	AA	AA	BB	BB	AA	BB	BB	BB	AA	BB	AA	AA	AA	BB	AA	BB	AA	AA	BB	AA	BB	AA	AA
GMI_ES01_c5610_434				1	BB	AA	AA	AA	AA	BB	AA	AA	AA	AA	AA	BB	AA	AA	BB	BB	AA	BB	AA	BB	AA	AA	AA	BB	BB	BB	AA	BB	BB	BB	AA	BB	AA	AA	AA	BB	AA	BB	AA	AA	BB	AA	BB	AA	AA
GMI_ES02_c20191_129				1	BB	AA	AA	AA	AA	BB	AA	AA	AA	AA	AA	BB	AA	AA	BB	BB	AA	BB	AA	BB	AA	AA	AA	AA	BB	BB	AA	BB	BB	BB	AA	BB	AA	AA	AA	BB	AA	BB	AA	AA	BB	AA	BB	AA	AA
GMI_ES15_c17005_479				1	BB	AA	AA	AA	AA	AA	AA	AA	AA	AA	AA	AA	AA	AA	AA	AA	AA	AA	AA	AA	AA	AA	AA	AA	AA	AA	AA	AA	AA	AA	AA	AA	AA	AA	AA	AA	AA	AA	AA	AA	AA	AA	AA	AA	AA
GMI_ES01_c1537_1127				1	BB	AA	AA	AA	AA	AA	BB	AA	AA	BB	AA	BB	AA	AA	AA	BB	AA	AA	AA	BB	AA	AA	AA	BB	BB	AA	BB	BB	AA	BB	BB	BB	BB	AA	AB	BB	AA	BB	BB	AA	AA	BB	AA	BB	AA
GMI_ES15_c7819_478				1	BB	AA	AA	AA	AA	BB	AA	AA	AA	AA	AA	BB	AA	AA	BB	BB	AA	BB	AA	BB	AA	AA	AA	AA	BB	BB	AA	BB	BB	BB	AA	BB	AA	AA	AA	BB	AA	BB	AA	AA	BB	AA	BB	AA	AA
GMI_ES01_c30497_105				1	BB	AA	AA	AA	AA	BB	AA	AA	AA	AA	AA	BB	AA	AA	BB	BB	AA	BB	AA	BB	AA	AA	AA	BB	BB	BB	AA	BB	BB	BB	AA	BB	AA	AA	AA	BB	AA	BB	AA	AA	BB	AA	BB	AA	AA
GMI_ES15_c926_270				1	BB	AA	AA	AA	AA	BB	AA	AA	AA	AA	AA	BB	AA	AA	BB	BB	AA	BB	AA	BB	AA	AA	AA	BB	BB	BB	AA	BB	BB	BB	AA	BB	AA	AA	AA	BB	AA	BB	AA	AA	BB	AA	BB	AA	AA
GMI_ES17_c8182_187				1	BB	AA	AA	AA	AA	BB	AA	AA	AA	AA	AA	BB	AA	AA	BB	BB	AA	BB	AA	BB	AA	AA	AA	BB	BB	BB	AA	BB	BB	BB	AA	BB	AA	AA	AA	BB	AA	BB	AA	AA	BB	AA	BB	AA	AA
GMI_ES15_c10291_118				1	BB	AA	AA	AA	AA	BB	AA	AA	AA	AA	AA	BB	AA	AA	BB	BB	AA	BB	AA	BB	AA	AA	AA	AA	BB	BB	AA	BB	BB	BB	AA	BB	AA	AA	AA	BB	AA	BB	AA	AA	BB	AA	BB	AA	AA
GMI_ES17_c17538_273				1	BB	AA	AA	AA	AA	BB	AA	AA	AA	AA	AA	BB	AA	AA	BB	BB	AA	BB	AA	BB	AA	AA	AA	AA	BB	BB	AA	BB	BB	BB	AA	BB	AA	AA	AA	BB	AA	BB	AA	AA	BB	AA	BB	AA	AA
GMI_ES17_c1315_660				1	BB	AA	AA	AA	BB	AA	BB	AA	BB	BB	AA	AA	AA	AA	AA	AA	AA	AA	BB	AA	AA	AA	BB	BB	AA	AA	AA	AA	BB	AA	BB	AA	AA	AA	AA	BB	BB	BB	AA	AA	BB	AA	BB	AA	AA
GMI_ES01_c6298_257				1	BB	AA	AA	BB	AA	BB	BB	AA	AA	BB	AA	AA	BB	AA	BB	AA	BB	BB	AB	BB	AA	BB	AA	AA	AA	AA	AA	AA	AA	BB	BB	BB	BB	BB	AA	BB	BB	AA	BB	AA	AA	BB	BB	AA	AA
GMI_ES15_c6191_370				1	BB	AA	AA	BB	AA	BB	BB	AA	AA	BB	AA	AA	BB	AA	BB	AA	BB	BB	AB	BB	BB	AB	AA	AA	AA	AA	AA	AA	AA	BB	BB	BB	AA	BB	AA	AA	BB	AA	AA	AA	AA	AA	BB	AA	AA
GMI_ES01_lrc28828_382				1	BB	AA	AA	BB	BB	AA	AA	BB	AA	AA	AA	AA	AA	BB	BB	BB	AA	BB	BB	BB	BB	BB	AA	AA	BB	BB	BB	AA	AA	AA	BB	BB	AA	AA	AA	BB	BB	AA	BB	BB	AA	AA	AA	BB	BB
GMI_DS_oPt-1466_323				1	BB	AA	AA	BB	BB	BB	BB	BB	AA	BB	AA	AA	BB	AA	BB	AA	BB	BB	AB	BB	AB	BB	AA	AA	AA	AA	AA	BB	AA	BB	BB	BB	BB	BB	AA	BB	BB	AA	BB	AA	AA	BB	BB	AA	AA
GMI_ES15_c5125_136				1	BB	AA	AA	BB	BB	BB	AA	BB	AA	AA	AA	AA	BB	--	AA	AA	AA	BB	BB	BB	AA	--	AA	BB	BB	BB	BB	BB	BB	BB	AA	BB	AA	BB	BB	--	BB	BB	--	BB	AA	AA	AA	--	BB
GMI_ES15_c8238_156				1	BB	AA	AA	BB	BB	BB	BB	BB	AA	BB	AA	AA	BB	AA	BB	AA	BB	BB	AB	BB	AB	BB	AA	AA	AA	AA	AA	BB	AA	BB	BB	BB	BB	BB	AA	BB	BB	AA	BB	AA	AA	BB	BB	AA	AA
GMI_ES17_c14163_394				1	BB	AA	AA	BB	BB	AA	AA	BB	AA	AA	AA	AA	AA	BB	AA	BB	AA	BB	BB	BB	BB	BB	AA	AA	BB	BB	BB	AA	AA	AA	BB	BB	AA	AA	AA	BB	BB	BB	BB	BB	AA	AA	AA	BB	BB
GMI_ES15_c8064_341				1	BB	AA	AA	BB	BB	AA	AA	BB	AA	AA	BB	BB	AA	BB	BB	BB	AA	BB	BB	BB	BB	BB	AA	BB	BB	AA	AA	BB	AA	AA	AA	BB	AA	AA	AA	BB	BB	BB	BB	BB	AA	AA	AA	AA	BB
GMI_ES01_c14397_365				1	BB	AA	AB	AA	BB	AA	BB	AA	AA	BB	BB	AA	AA	BB	AA	AA	AA	AA	AA	AA	BB	AA	AA	BB	BB	BB	BB	BB	AA	AA	BB	BB	BB	AA	AA	AA	BB	AA	BB	AA	AA	AA	AA	AA	BB
GMI_ES02_c933_584				1	BB	AA	AB	AA	BB	BB	AA	AA	AA	AA	BB	AA	BB	BB	AA	AA	BB	BB	AA	AA	BB	AA	AA	AA	AA	AA	AA	AA	BB	BB	BB	BB	BB	AA	AA	AA	BB	BB	BB	AA	BB	BB	AB	BB	BB
GMI_ES02_c12621_204				1	BB	AA	AB	AA	BB	AA	BB	AA	AA	BB	AA	AA	AA	AA	AA	AA	BB	AA	BB	BB	AA	AA	BB	BB	AA	BB	AA	AA	BB	AA	BB	BB	AA	AA	BB	BB	BB	AA	AA	AA	BB	BB	BB	AA	BB
GMI_ES15_c12818_361				1	BB	AA	AB	BB	AA	BB	BB	AA	AA	BB	AA	AA	BB	AA	BB	AA	BB	BB	AB	BB	AA	BB	AA	AA	AA	AA	AA	AA	AA	BB	BB	BB	AA	BB	AA	BB	BB	AA	BB	AA	AA	BB	BB	AA	AA
GMI_ES02_c2118_202				1	BB	AA	AB	BB	BB	BB	BB	BB	BB	BB	BB	BB	--	BB	BB	BB	BB	BB	BB	BB	BB	AA	BB	BB	BB	BB	BB	BB	AB	BB	BB	AA	BB	BB	BB	BB	BB	--	BB	BB	BB	BB	BB	BB	BB
GMI_ES02_c7461_275				1	BB	AA	AB	BB	BB	BB	BB	BB	BB	BB	BB	BB	BB	BB	BB	BB	BB	BB	BB	BB	BB	AB	BB	BB	BB	BB	BB	BB	BB	BB	BB	BB	BB	BB	BB	BB	BB	BB	BB	BB	BB	BB	BB	BB	BB
GMI_ES15_c4667_481				1	BB	AA	BB	AA	AA	BB	AA	AA	AA	AA	BB	BB	BB	AA	AA	BB	AA	BB	BB	BB	AA	BB	BB	BB	BB	AA	BB	AA	AA	BB	BB	BB	AA	BB	BB	BB	AA	BB	BB	AA	BB	AA	AA	BB	AA
GMI_ES02_c1538_477				1	BB	AA	BB	AA	AA	AA	BB	BB	AA	BB	AA	AA	AA	AA	AA	BB	AA	BB	BB	BB	AA	BB	BB	AA	BB	BB	BB	BB	AA	AA	AA	BB	BB	AA	BB	AA	BB	BB	BB	BB	AA	AA	BB	AA	BB
GMI_ES02_c26937_168				1	BB	AA	BB	AA	BB	AA	AA	BB	AA	AA	AA	BB	AA	BB	BB	AA	BB	AA	AA	AA	BB	AA	AA	BB	BB	BB	BB	AA	BB	BB	AA	BB	BB	AA	AA	AA	BB	BB	BB	BB	AA	AA	BB	AA	AA
GMI_ES01_c5419_407				1	BB	AA	BB	AA	BB	BB	AA	AA	AA	AA	AA	AA	BB	BB	AA	AA	BB	BB	AA	AA	BB	AA	AA	AA	AA	AA	BB	AA	BB	BB	BB	BB	BB	AA	AA	AA	AA	BB	AA	AA	BB	AA	BB	BB	AA
GMI_ES01_c12277_1252				1	BB	AA	BB	BB	AA	BB	AA	AA	AA	AA	BB	AA	AA	BB	BB	AA	BB	AA	BB	BB	BB	AB	AA	BB	BB	AA	BB	AA	AA	BB	AA	AA	BB	AA	AA	AA	AA	BB	AA	AA	BB	AA	AA	BB	BB
GMI_ES01_c14139_498				1	BB	AA	BB	BB	AA	AA	BB	AA	AA	BB	AA	BB	AA	BB	AA	BB	BB	BB	BB	BB	AA	AA	BB	AA	BB	AA	AA	BB	AA	BB	AA	AA	BB	BB	AA	AA	BB	BB	BB	BB	AA	BB	AA	BB	AA
GMI_ES17_c3418_95				1	BB	AA	BB	BB	AA	AA	BB	AA	AA	BB	BB	AA	BB	BB	AA	AA	BB	BB	AA	AA	BB	BB	BB	BB	AA	AA	BB	AA	AA	BB	BB	AA	BB	AA	AA	BB	AA	AA	AA	AA	BB	AA	AA	BB	BB
GMI_ES02_c8676_360				1	BB	AA	BB	BB	AA	BB	AA	AA	AA	AA	BB	AA	AA	BB	BB	AA	BB	AA	BB	BB	BB	AA	AA	BB	BB	AA	BB	AA	AA	BB	AA	AA	BB	AA	AA	AA	AA	BB	AA	AA	BB	AA	AA	BB	BB
GMI_ES01_c24681_389				1	BB	AA	BB	BB	AA	AA	AA	AA	AA	AA	BB	AA	AA	BB	BB	AA	BB	AA	BB	AA	BB	BB	AA	BB	BB	AA	BB	AA	AA	BB	AA	AA	BB	AA	AA	AA	AA	BB	AA	AA	BB	AA	AA	BB	BB
GMI_ES02_c23736_166				1	BB	AA	BB	BB	BB	BB	BB	BB	BB	BB	BB	BB	BB	BB	BB	BB	BB	BB	BB	BB	BB	BB	BB	BB	BB	BB	BB	BB	BB	BB	BB	BB	BB	BB	BB	BB	BB	BB	BB	BB	BB	BB	BB	BB	BB
GMI_ES02_c4509_295				1	BB	AA	BB	BB	BB	BB	BB	BB	BB	BB	BB	BB	BB	BB	BB	BB	BB	BB	BB	BB	BB	BB	BB	BB	BB	BB	BB	BB	BB	BB	BB	BB	BB	BB	BB	BB	BB	BB	BB	BB	BB	BB	BB	BB	BB
GMI_ES15_c11428_323				1	BB	AA	BB	BB	BB	AA	BB	AA	--	BB	BB	BB	AA	AA	AA	AA	AA	BB	AA	AA	BB	AA	AA	AA	AA	AA	BB	BB	BB	AA	AA	AA	BB	BB	BB	AA	BB	AA	AA	AA	AA	AA	BB	AA	BB
GMI_ES01_c9170_468				1	BB	AA	BB	BB	BB	BB	BB	BB	BB	BB	BB	BB	BB	BB	BB	BB	BB	BB	BB	BB	BB	BB	BB	BB	BB	BB	BB	BB	BB	BB	BB	BB	BB	BB	BB	BB	BB	BB	BB	BB	BB	BB	--	BB	BB
GMI_ES01_c13432_100				1	BB	AA	BB	BB	BB	BB	BB	BB	BB	BB	BB	BB	BB	BB	BB	BB	BB	BB	BB	BB	BB	BB	BB	BB	BB	BB	BB	BB	BB	BB	BB	BB	BB	BB	BB	BB	BB	BB	BB	BB	BB	BB	BB	BB	BB
GMI_ES02_lrc13446_328				1	BB	AA	BB	BB	BB	BB	BB	BB	BB	BB	BB	BB	BB	BB	BB	BB	BB	BB	BB	BB	BB	BB	BB	BB	BB	BB	BB	BB	BB	BB	BB	BB	BB	BB	BB	BB	BB	BB	BB	BB	BB	BB	BB	BB	BB
GMI_ES01_c5633_477				1	BB	AA	BB	BB	BB	BB	BB	BB	BB	BB	BB	BB	BB	BB	BB	BB	BB	BB	BB	BB	BB	BB	BB	BB	BB	BB	BB	BB	BB	BB	BB	BB	BB	BB	BB	BB	BB	BB	BB	BB	BB	BB	BB	BB	BB
GMI_ES17_c15132_382				1	BB	AA	BB	BB	BB	BB	BB	BB	BB	BB	BB	BB	BB	BB	BB	BB	BB	BB	BB	BB	BB	BB	BB	BB	BB	BB	BB	BB	BB	BB	BB	BB	BB	BB	BB	BB	BB	BB	BB	BB	BB	BB	BB	BB	BB
GMI_ES02_lrc34335_153				1	BB	AA	BB	BB	BB	BB	BB	BB	BB	BB	BB	BB	AA	BB	BB	BB	AA	AA	AA	AA	AA	AA	AA	AA	AA	BB	BB	AA	AA	AA	BB	BB	AA	BB	AA	BB	AA	BB	AA	AA	AA	AA	AA	AA	BB
GMI_ES02_c34691_236				1	BB	AA	BB	BB	BB	BB	BB	BB	BB	BB	BB	BB	BB	BB	BB	BB	BB	BB	BB	BB	BB	BB	BB	BB	BB	BB	BB	BB	BB	BB	BB	BB	BB	BB	BB	BB	BB	BB	BB	BB	BB	BB	BB	BB	BB
GMI_ES17_c8412_398				1	BB	AA	BB	BB	BB	BB	BB	BB	BB	BB	BB	BB	BB	BB	BB	BB	BB	BB	BB	BB	BB	BB	BB	BB	BB	BB	BB	BB	BB	BB	BB	BB	BB	BB	BB	BB	BB	BB	BB	BB	BB	BB	BB	BB	BB
GMI_ES17_c3846_396				1	BB	AA	BB	BB	BB	BB	BB	BB	BB	BB	BB	BB	BB	BB	BB	BB	BB	BB	BB	BB	BB	BB	BB	BB	BB	BB	BB	BB	BB	BB	BB	BB	BB	BB	BB	BB	BB	BB	BB	BB	BB	BB	BB	BB	BB
GMI_ES01_c13663_212				1	BB	AA	BB	BB	BB	BB	BB	BB	BB	BB	BB	BB	BB	BB	BB	BB	BB	BB	BB	BB	BB	BB	BB	BB	BB	BB	BB	BB	BB	BB	BB	BB	BB	BB	BB	BB	BB	BB	BB	BB	BB	BB	BB	BB	BB
GMI_ES02_c17906_415				1	BB	AA	BB	BB	BB	BB	BB	BB	BB	BB	BB	BB	BB	BB	BB	BB	BB	BB	BB	BB	BB	BB	BB	BB	BB	BB	BB	BB	BB	BB	BB	BB	BB	BB	BB	BB	BB	BB	BB	BB	BB	BB	BB	BB	BB
GMI_ES01_lrc11151_273				1	BB	AA	BB	BB	BB	BB	AA	BB	AA	AA	AA	BB	AA	AA	BB	BB	AA	AA	BB	BB	AA	AA	BB	AA	AA	BB	AA	BB	AA	BB	BB	BB	AA	AA	AA	AA	BB	AA	BB	BB	AA	AA	BB	AA	AA
GMI_ES15_c858_507				1	BB	AA	BB	BB	BB	BB	BB	BB	BB	BB	BB	BB	BB	BB	BB	BB	BB	BB	BB	BB	BB	BB	BB	BB	BB	BB	BB	BB	BB	BB	BB	BB	BB	BB	BB	BB	BB	BB	BB	BB	BB	BB	BB	BB	BB
GMI_ES02_c4496_157				1	BB	AA	BB	BB	BB	BB	BB	BB	BB	BB	BB	BB	BB	BB	BB	BB	BB	BB	BB	BB	BB	BB	BB	BB	BB	BB	BB	BB	BB	BB	BB	BB	BB	BB	BB	BB	BB	BB	BB	BB	BB	BB	BB	BB	BB
GMI_ES02_c38199_367				1	BB	AA	BB	BB	BB	BB	BB	BB	BB	BB	BB	BB	BB	BB	BB	BB	BB	BB	BB	BB	BB	AB	BB	BB	BB	BB	BB	BB	BB	BB	BB	BB	BB	BB	BB	BB	BB	BB	BB	BB	BB	BB	BB	BB	BB
GMI_ES01_c658_925				1	BB	AA	BB	BB	BB	BB	BB	BB	BB	BB	BB	BB	BB	BB	BB	BB	BB	BB	BB	BB	BB	BB	BB	BB	BB	BB	BB	BB	BB	BB	BB	BB	BB	BB	BB	BB	BB	BB	BB	BB	BB	BB	BB	BB	BB
GMI_ES02_c11747_563				1	BB	AA	BB	BB	BB	BB	AA	AA	AA	AA	AA	BB	AA	AA	BB	BB	AA	AA	BB	BB	AA	AA	BB	AA	AA	BB	AA	BB	AA	BB	BB	BB	AA	AA	AA	AA	BB	AA	BB	BB	AA	AA	BB	AA	AA
GMI_ES02_c28832_308				1	BB	AA	BB	BB	BB	BB	BB	BB	BB	BB	BB	BB	BB	BB	BB	BB	BB	BB	BB	BB	BB	BB	BB	BB	BB	BB	BB	BB	BB	BB	BB	BB	BB	BB	BB	BB	BB	BB	BB	BB	BB	BB	BB	BB	BB
GMI_ES01_c14233_268				1	BB	AA	BB	BB	BB	BB	BB	BB	BB	BB	BB	BB	BB	BB	BB	BB	BB	BB	BB	BB	BB	BB	BB	BB	BB	BB	BB	BB	BB	BB	BB	BB	BB	BB	BB	BB	BB	BB	BB	BB	BB	BB	BB	BB	BB
GMI_ES02_c6920_143				1	BB	AA	BB	BB	BB	BB	BB	BB	BB	BB	BB	BB	BB	BB	BB	BB	BB	BB	BB	BB	BB	BB	BB	BB	BB	BB	BB	BB	BB	BB	BB	BB	BB	BB	BB	BB	BB	BB	BB	BB	BB	BB	BB	BB	BB
GMI_ES02_c16349_294				1	BB	AA	BB	BB	BB	BB	BB	BB	BB	BB	BB	BB	BB	BB	BB	BB	BB	BB	BB	BB	BB	BB	BB	BB	BB	BB	BB	BB	BB	BB	BB	BB	BB	BB	BB	BB	BB	BB	BB	BB	BB	BB	BB	BB	BB
GMI_ES17_lrc20311_707				1	BB	AA	BB	BB	BB	BB	AA	AA	AA	AA	BB	AA	AA	BB	BB	AA	BB	AA	BB	BB	BB	AA	AA	BB	BB	AA	BB	AA	AA	BB	AA	AA	AA	AA	AA	AA	AA	BB	AA	AA	BB	AA	AA	BB	BB
GMI_ES17_c15844_381				1	BB	AA	BB	BB	BB	BB	AA	AA	AA	AA	AA	BB	AA	AA	BB	BB	AA	AA	BB	BB	AA	AA	BB	AA	AA	BB	AA	BB	AA	--	BB	BB	AA	AA	AA	AA	BB	BB	BB	BB	AA	AA	BB	AA	AA
GMI_ES02_c12598_260				1	BB	AA	BB	BB	BB	BB	BB	BB	BB	BB	BB	BB	BB	BB	BB	BB	BB	BB	BB	BB	BB	BB	BB	BB	BB	BB	BB	BB	BB	BB	BB	BB	BB	BB	BB	BB	BB	BB	BB	BB	BB	BB	BB	BB	BB
GMI_ES02_lrc23878_108				1	BB	AA	BB	BB	BB	BB	BB	BB	BB	BB	BB	BB	BB	BB	BB	BB	BB	BB	BB	BB	BB	AB	BB	BB	BB	BB	BB	BB	BB	BB	BB	BB	BB	BB	BB	BB	BB	BB	BB	BB	BB	BB	BB	BB	BB
GMI_ES02_c4352_145				1	BB	AA	BB	BB	BB	BB	BB	BB	BB	BB	BB	BB	BB	BB	BB	BB	BB	BB	BB	BB	BB	BB	BB	BB	BB	BB	BB	BB	BB	BB	BB	BB	BB	BB	BB	BB	BB	BB	BB	BB	BB	BB	BB	BB	BB
GMI_ES01_c2338_213				1	BB	AA	BB	BB	BB	BB	BB	BB	BB	BB	BB	BB	BB	BB	BB	BB	BB	BB	BB	BB	BB	BB	BB	BB	BB	BB	BB	BB	BB	BB	BB	BB	BB	BB	BB	BB	BB	BB	BB	BB	BB	BB	BB	BB	BB
GMI_ES15_c14533_341				1	BB	AA	BB	BB	BB	BB	BB	BB	BB	BB	BB	BB	BB	BB	BB	BB	BB	BB	BB	BB	BB	BB	BB	BB	BB	BB	BB	BB	BB	BB	BB	BB	BB	BB	BB	BB	BB	BB	BB	BB	BB	BB	BB	BB	BB
GMI_ES02_c4114_760				1	BB	AA	BB	BB	BB	BB	BB	BB	BB	BB	BB	BB	BB	BB	BB	BB	BB	BB	BB	BB	BB	BB	BB	BB	BB	BB	BB	BB	BB	BB	BB	BB	BB	BB	BB	BB	BB	BB	BB	BB	BB	BB	BB	BB	BB
GMI_ES02_c4268_604				1	BB	AA	BB	BB	BB	BB	BB	BB	BB	BB	BB	BB	BB	BB	BB	BB	BB	BB	BB	BB	BB	BB	BB	BB	BB	BB	BB	BB	BB	BB	BB	BB	BB	BB	BB	BB	BB	BB	BB	BB	BB	BB	BB	BB	BB
GMI_ES02_lrc17781_234				1	BB	AA	BB	BB	BB	BB	BB	BB	BB	BB	BB	BB	BB	BB	BB	BB	BB	BB	BB	BB	BB	BB	BB	BB	BB	BB	BB	BB	BB	BB	BB	BB	BB	BB	BB	BB	BB	BB	BB	BB	BB	BB	BB	BB	BB
GMI_ES15_c15790_334				1	BB	AA	BB	BB	BB	BB	BB	BB	BB	BB	BB	BB	BB	BB	BB	BB	BB	BB	BB	BB	BB	BB	BB	BB	BB	BB	BB	BB	BB	BB	BB	BB	BB	BB	BB	BB	BB	BB	BB	BB	BB	BB	BB	BB	BB
GMI_ES01_c233_61				1	BB	AA	BB	BB	BB	BB	BB	BB	BB	BB	BB	BB	BB	BB	BB	BB	BB	BB	BB	BB	BB	BB	BB	BB	BB	BB	BB	BB	BB	BB	BB	BB	BB	BB	BB	BB	BB	BB	BB	BB	BB	BB	BB	BB	BB
GMI_ES02_c38081_363				1	BB	AA	BB	BB	BB	BB	BB	BB	BB	BB	BB	BB	BB	BB	BB	BB	BB	BB	BB	BB	BB	BB	BB	BB	BB	BB	BB	BB	BB	BB	BB	BB	BB	BB	BB	BB	BB	BB	BB	BB	BB	BB	BB	BB	BB
GMI_ES02_c38800_418				1	BB	AA	BB	BB	BB	BB	BB	BB	BB	BB	BB	BB	BB	BB	BB	BB	BB	BB	BB	BB	BB	BB	BB	BB	BB	BB	BB	BB	BB	BB	BB	BB	BB	BB	BB	BB	BB	BB	BB	BB	BB	BB	BB	BB	BB
GMI_ES01_c11287_335				1	BB	AA	BB	BB	BB	BB	BB	BB	BB	BB	BB	BB	BB	BB	BB	BB	BB	BB	BB	BB	BB	BB	BB	BB	BB	BB	BB	BB	BB	BB	BB	BB	BB	BB	BB	BB	BB	BB	BB	BB	BB	BB	BB	BB	BB
GMI_ES17_c3038_487				1	BB	AA	BB	BB	BB	BB	BB	BB	BB	BB	BB	BB	BB	BB	BB	BB	BB	BB	AB	BB	BB	BB	BB	BB	BB	BB	BB	BB	BB	BB	BB	BB	BB	BB	BB	BB	BB	BB	BB	BB	BB	BB	BB	BB	BB
GMI_ES02_c11913_356				1	BB	AA	BB	BB	BB	BB	BB	BB	BB	BB	BB	BB	BB	BB	BB	BB	BB	BB	BB	BB	BB	BB	BB	BB	BB	BB	BB	BB	BB	BB	BB	BB	BB	BB	BB	BB	BB	BB	BB	BB	BB	BB	BB	BB	BB
GMI_ES17_c7967_247				1	BB	AA	BB	BB	BB	BB	BB	BB	BB	BB	BB	BB	BB	BB	BB	BB	BB	BB	BB	BB	BB	BB	BB	BB	BB	BB	BB	BB	BB	BB	BB	BB	BB	BB	BB	BB	BB	BB	BB	BB	BB	BB	BB	BB	BB
GMI_ES02_c14254_241				1	BB	AA	BB	BB	BB	BB	BB	BB	BB	BB	BB	BB	BB	BB	BB	BB	BB	BB	BB	BB	BB	BB	BB	BB	BB	BB	BB	BB	BB	BB	BB	BB	BB	BB	BB	BB	BB	BB	BB	BB	BB	BB	BB	BB	BB
GMI_ES02_c12488_534				1	BB	AA	BB	BB	BB	BB	BB	BB	BB	BB	BB	BB	BB	BB	BB	BB	BB	BB	BB	BB	BB	BB	BB	BB	BB	BB	BB	BB	BB	BB	BB	BB	BB	BB	BB	BB	BB	BB	BB	BB	BB	BB	BB	BB	BB
GMI_ES02_c13712_383				1	BB	AA	BB	BB	BB	BB	BB	BB	BB	BB	BB	BB	BB	BB	BB	BB	BB	BB	BB	BB	BB	BB	BB	BB	BB	BB	BB	BB	BB	BB	BB	BB	BB	BB	BB	BB	BB	BB	BB	BB	BB	BB	BB	BB	BB
GMI_ES17_c6299_272				1	BB	AA	BB	BB	BB	BB	BB	BB	BB	BB	BB	BB	BB	BB	BB	BB	BB	BB	BB	BB	BB	AB	BB	BB	BB	BB	BB	BB	BB	BB	BB	BB	BB	BB	BB	BB	BB	BB	BB	BB	BB	BB	BB	BB	BB
GMI_ES02_c19578_292				1	BB	AA	BB	BB	BB	BB	BB	BB	BB	BB	BB	BB	BB	BB	BB	BB	BB	BB	BB	BB	BB	BB	BB	BB	BB	BB	BB	BB	BB	BB	BB	BB	BB	BB	BB	BB	BB	BB	BB	BB	BB	BB	BB	BB	BB
GMI_ES17_c3693_421				1	BB	AA	BB	BB	BB	BB	BB	BB	BB	BB	BB	BB	BB	BB	BB	BB	BB	BB	BB	BB	BB	BB	BB	BB	BB	BB	BB	BB	BB	BB	BB	BB	BB	BB	BB	BB	BB	BB	BB	BB	BB	BB	BB	BB	BB
GMI_ES02_c38960_346				1	BB	AA	BB	BB	BB	BB	BB	BB	BB	BB	BB	BB	BB	BB	BB	BB	BB	BB	BB	BB	BB	BB	BB	BB	BB	BB	BB	BB	BB	BB	BB	BB	BB	BB	BB	BB	BB	BB	BB	BB	BB	BB	BB	BB	BB
GMI_ES02_c20648_208				1	BB	AA	BB	BB	BB	BB	BB	BB	BB	BB	BB	BB	BB	BB	BB	BB	BB	BB	BB	BB	BB	BB	BB	BB	BB	BB	BB	BB	BB	BB	BB	BB	BB	BB	BB	BB	BB	BB	BB	BB	BB	BB	BB	BB	BB
GMI_ES02_c14404_450				1	BB	AA	BB	BB	BB	BB	BB	BB	BB	BB	BB	BB	BB	BB	BB	BB	BB	BB	BB	BB	BB	BB	BB	BB	BB	BB	BB	BB	BB	BB	BB	BB	BB	BB	BB	BB	BB	BB	BB	BB	BB	BB	BB	BB	BB
GMI_ES15_c1630_786				1	BB	AA	BB	BB	BB	BB	BB	BB	BB	BB	BB	BB	BB	BB	BB	BB	BB	BB	BB	BB	BB	BB	BB	BB	BB	BB	BB	BB	BB	BB	BB	BB	BB	BB	BB	BB	BB	BB	BB	BB	BB	BB	BB	BB	BB
GMI_ES02_c4277_710				1	BB	AA	BB	BB	BB	BB	BB	BB	BB	BB	BB	BB	BB	BB	BB	BB	BB	BB	BB	BB	BB	BB	BB	BB	BB	BB	BB	BB	BB	BB	BB	BB	BB	BB	BB	BB	BB	BB	BB	BB	BB	BB	BB	BB	BB
GMI_ES02_lrc13785_433				1	BB	AA	BB	BB	BB	BB	BB	BB	BB	BB	BB	BB	BB	BB	BB	BB	BB	BB	BB	BB	BB	BB	BB	BB	BB	BB	BB	BB	BB	BB	BB	BB	BB	BB	BB	BB	BB	BB	BB	BB	BB	BB	BB	BB	BB
GMI_DS_oPt-17694_374				1	BB	AA	BB	BB	BB	BB	BB	BB	BB	BB	BB	BB	BB	BB	BB	BB	BB	BB	BB	BB	BB	BB	BB	BB	BB	BB	BB	BB	BB	BB	BB	BB	BB	BB	BB	BB	BB	BB	BB	BB	BB	BB	BB	BB	BB
GMI_ES15_c3200_563				1	BB	AA	BB	BB	BB	BB	BB	BB	BB	BB	BB	BB	BB	BB	BB	BB	BB	BB	BB	BB	BB	--	BB	BB	BB	BB	BB	BB	BB	BB	BB	BB	BB	BB	BB	BB	BB	BB	BB	BB	BB	BB	BB	BB	BB
GMI_ES02_c15952_348				1	BB	AA	BB	BB	BB	BB	BB	BB	BB	BB	BB	BB	BB	BB	BB	BB	BB	BB	BB	BB	BB	BB	BB	BB	BB	BB	BB	BB	BB	BB	BB	BB	BB	BB	BB	BB	BB	BB	BB	BB	BB	BB	BB	BB	BB
GMI_ES15_c11012_143				1	BB	AA	BB	BB	BB	BB	BB	BB	BB	BB	BB	BB	BB	BB	BB	BB	BB	BB	BB	BB	BB	BB	BB	BB	BB	BB	BB	BB	BB	BB	BB	BB	BB	BB	BB	BB	BB	BB	BB	BB	BB	BB	BB	BB	BB
GMI_ES02_c19005_223				1	BB	AA	BB	BB	BB	BB	BB	BB	BB	BB	BB	BB	BB	BB	BB	BB	BB	BB	BB	BB	BB	BB	BB	BB	BB	BB	BB	BB	BB	BB	BB	BB	BB	BB	BB	BB	BB	BB	BB	BB	BB	BB	BB	BB	BB
GMI_ES15_c713_848				1	BB	AA	BB	BB	BB	BB	BB	BB	BB	BB	BB	BB	BB	BB	BB	BB	BB	BB	BB	BB	BB	BB	BB	BB	BB	BB	BB	BB	BB	BB	BB	BB	BB	BB	BB	BB	BB	BB	BB	BB	BB	BB	BB	BB	BB
GMI_ES02_c10374_390				1	BB	AA	BB	BB	BB	BB	BB	BB	BB	BB	BB	BB	BB	BB	BB	BB	BB	BB	BB	BB	BB	BB	BB	BB	BB	BB	BB	BB	BB	BB	BB	BB	BB	BB	BB	BB	BB	BB	BB	BB	BB	BB	BB	BB	BB
GMI_ES02_c21486_395				1	BB	AA	BB	BB	BB	BB	BB	BB	BB	BB	BB	BB	BB	BB	BB	BB	BB	BB	BB	BB	BB	BB	BB	BB	BB	BB	BB	BB	BB	BB	BB	BB	BB	BB	BB	BB	BB	BB	BB	BB	BB	BB	BB	BB	BB
GMI_ES01_c15158_404				1	BB	AA	BB	BB	BB	BB	BB	BB	BB	BB	BB	BB	BB	BB	BB	BB	BB	BB	BB	BB	BB	BB	BB	BB	BB	BB	BB	BB	BB	BB	BB	BB	BB	BB	BB	BB	BB	BB	BB	BB	BB	BB	BB	BB	BB
GMI_ES17_c2707_866				1	BB	AA	BB	BB	BB	BB	BB	BB	BB	BB	BB	BB	BB	BB	BB	BB	BB	BB	BB	BB	BB	BB	BB	BB	BB	BB	BB	BB	BB	BB	BB	BB	BB	BB	BB	BB	BB	BB	BB	BB	BB	BB	BB	BB	BB
GMI_ES02_c1819_259				1	BB	AA	BB	BB	BB	BB	BB	BB	BB	BB	BB	BB	BB	BB	BB	BB	BB	BB	BB	BB	BB	BB	BB	BB	BB	BB	BB	BB	BB	BB	BB	BB	BB	BB	BB	BB	BB	BB	BB	BB	BB	BB	BB	BB	BB
GMI_ES02_c6507_520				1	BB	AA	BB	BB	BB	BB	BB	BB	BB	BB	BB	BB	BB	BB	BB	BB	BB	BB	BB	BB	BB	BB	BB	BB	BB	BB	BB	BB	BB	BB	BB	BB	BB	BB	BB	BB	BB	BB	BB	BB	BB	BB	BB	BB	BB
GMI_ES17_c8066_237				1	BB	AA	BB	BB	BB	BB	BB	BB	BB	BB	BB	BB	BB	BB	BB	BB	BB	BB	BB	BB	BB	BB	BB	BB	BB	BB	BB	BB	BB	BB	BB	BB	BB	BB	BB	BB	BB	BB	BB	BB	BB	BB	BB	BB	BB
GMI_DS_oPt-14877_117				1	BB	AA	BB	BB	BB	BB	BB	BB	BB	BB	BB	BB	BB	BB	BB	BB	BB	BB	BB	BB	BB	BB	BB	BB	BB	BB	BB	BB	BB	BB	BB	BB	BB	BB	BB	BB	BB	BB	BB	BB	BB	BB	BB	BB	BB
GMI_ES15_c5908_278				1	BB	AA	BB	BB	BB	BB	BB	BB	BB	BB	BB	BB	BB	BB	BB	BB	BB	BB	BB	BB	BB	BB	BB	BB	BB	BB	BB	BB	BB	BB	BB	BB	BB	BB	BB	BB	BB	BB	BB	BB	BB	BB	BB	BB	BB
GMI_ES01_c7970_395				1	BB	AA	BB	BB	BB	BB	BB	BB	BB	BB	BB	BB	BB	BB	BB	BB	BB	BB	BB	BB	BB	BB	BB	BB	BB	BB	BB	BB	BB	BB	BB	BB	BB	BB	BB	BB	BB	BB	BB	BB	BB	BB	BB	BB	BB
GMI_ES17_c5367_259				1	BB	AA	BB	BB	BB	BB	BB	BB	BB	BB	BB	BB	BB	BB	BB	BB	BB	BB	BB	BB	BB	BB	BB	BB	BB	BB	BB	BB	BB	BB	BB	BB	BB	BB	BB	BB	BB	BB	BB	BB	BB	BB	BB	BB	BB
GMI_ES02_c8277_506				1	BB	AA	BB	BB	BB	BB	BB	BB	BB	BB	BB	BB	BB	BB	BB	BB	BB	BB	BB	BB	BB	BB	BB	BB	BB	BB	BB	BB	BB	BB	BB	BB	BB	BB	BB	BB	BB	BB	BB	BB	BB	BB	BB	BB	BB
GMI_ES17_c12958_273				1	BB	AA	BB	BB	BB	BB	BB	BB	BB	BB	BB	BB	BB	BB	BB	BB	BB	BB	BB	BB	BB	BB	BB	BB	BB	BB	BB	BB	BB	BB	BB	BB	BB	BB	BB	BB	BB	BB	BB	BB	BB	BB	BB	BB	BB
GMI_ES17_c9916_165				1	BB	AA	BB	BB	BB	BB	BB	BB	BB	BB	BB	BB	BB	BB	BB	BB	BB	BB	BB	BB	BB	BB	BB	BB	BB	BB	BB	BB	BB	BB	BB	BB	BB	BB	BB	BB	BB	BB	BB	BB	BB	BB	BB	BB	BB
GMI_ES15_c2041_605				1	BB	AA	BB	BB	BB	BB	BB	BB	BB	BB	BB	BB	BB	BB	BB	BB	BB	BB	BB	BB	BB	BB	BB	BB	BB	BB	BB	BB	BB	BB	BB	BB	BB	BB	BB	BB	BB	BB	BB	BB	BB	BB	BB	BB	BB
GMI_ES15_c7179_388				1	BB	AA	BB	BB	BB	BB	BB	BB	BB	BB	BB	BB	BB	BB	BB	BB	BB	BB	BB	BB	BB	BB	BB	BB	BB	BB	BB	BB	BB	BB	BB	BB	BB	BB	BB	BB	BB	BB	BB	BB	BB	BB	BB	BB	BB
GMI_ES15_c10103_419				1	BB	AA	BB	BB	BB	BB	BB	BB	BB	BB	BB	BB	BB	BB	BB	BB	BB	BB	BB	BB	BB	BB	BB	BB	BB	BB	BB	BB	BB	BB	BB	BB	BB	BB	BB	BB	BB	BB	BB	BB	BB	BB	BB	BB	BB
GMI_ES02_c12737_306				1	BB	AA	BB	BB	BB	BB	BB	BB	BB	BB	BB	BB	BB	BB	BB	BB	BB	BB	BB	BB	BB	BB	BB	BB	BB	BB	BB	BB	BB	BB	BB	BB	BB	BB	BB	BB	BB	BB	BB	BB	BB	BB	BB	BB	BB
GMI_ES17_c8741_79				1	BB	AA	BB	BB	BB	BB	BB	BB	BB	BB	BB	BB	BB	BB	BB	BB	BB	BB	BB	BB	BB	--	BB	BB	BB	BB	BB	BB	BB	BB	BB	BB	BB	BB	BB	BB	BB	BB	BB	BB	BB	BB	BB	BB	BB
GMI_ES01_c8788_182				1	BB	AA	BB	BB	BB	AA	BB	AA	BB	BB	BB	BB	AA	AA	AA	AA	AA	BB	AA	BB	BB	BB	BB	AA	BB	BB	AA	BB	BB	AA	AA	AA	BB	BB	BB	AA	AA	AA	BB	AA	AA	AA	BB	BB	AA
GMI_ES02_c15652_109				1	BB	AA	BB	BB	BB	BB	BB	BB	BB	BB	BB	BB	BB	BB	BB	BB	BB	BB	BB	BB	BB	BB	BB	BB	BB	BB	BB	BB	BB	BB	BB	BB	BB	BB	BB	BB	BB	BB	BB	BB	BB	BB	BB	BB	BB
GMI_ES15_c12794_114				1	BB	AA	BB	BB	BB	BB	AA	BB	AA	AA	AA	BB	AA	AA	BB	BB	AA	AA	BB	BB	AA	AA	BB	AA	AA	BB	AA	BB	AA	BB	BB	BB	AA	AA	AA	AA	BB	AA	BB	BB	AA	AA	BB	AA	AA
GMI_ES02_c17364_288				1	BB	AA	BB	BB	BB	BB	BB	BB	BB	BB	BB	BB	BB	BB	BB	BB	BB	BB	BB	BB	BB	BB	BB	BB	BB	BB	BB	BB	BB	BB	BB	BB	BB	BB	BB	BB	BB	BB	BB	BB	BB	BB	BB	BB	BB
GMI_ES15_c5973_311				1	BB	AA	BB	BB	BB	BB	BB	BB	BB	BB	BB	BB	BB	BB	BB	BB	BB	BB	BB	BB	BB	BB	BB	BB	BB	BB	BB	BB	BB	BB	BB	BB	BB	BB	BB	BB	BB	BB	BB	BB	BB	BB	BB	BB	BB
GMI_ES01_c2320_569				1	BB	AA	BB	BB	BB	AA	BB	AA	--	BB	BB	BB	AA	AA	AA	AA	AA	BB	AA	AA	BB	AA	AA	AA	AA	AA	BB	BB	BB	AA	AA	AA	BB	BB	BB	AA	BB	AA	AA	AA	AA	AA	BB	AA	BB
GMI_ES02_c18291_345				1	BB	AA	BB	BB	BB	BB	BB	BB	BB	BB	BB	BB	BB	BB	BB	BB	BB	BB	BB	BB	BB	BB	BB	BB	BB	BB	BB	BB	BB	BB	BB	BB	BB	BB	BB	BB	BB	BB	BB	BB	BB	BB	BB	BB	BB
GMI_ES02_c13596_178				1	BB	AA	BB	BB	BB	BB	BB	BB	BB	BB	BB	BB	BB	BB	BB	BB	BB	BB	BB	BB	BB	BB	BB	BB	BB	BB	BB	BB	BB	BB	BB	BB	BB	BB	BB	BB	BB	BB	BB	BB	BB	BB	BB	BB	BB
GMI_ES15_c6870_218				1	BB	AA	BB	BB	BB	BB	BB	BB	BB	BB	BB	BB	BB	BB	BB	BB	BB	BB	BB	BB	BB	BB	BB	BB	BB	BB	BB	BB	BB	BB	BB	BB	BB	BB	BB	BB	BB	BB	BB	BB	BB	BB	BB	BB	BB
GMI_ES17_c2656_146				1	BB	AA	BB	BB	BB	BB	BB	BB	BB	BB	BB	BB	BB	BB	BB	BB	BB	BB	BB	BB	BB	BB	BB	BB	BB	BB	BB	BB	BB	BB	BB	BB	BB	BB	BB	BB	BB	BB	BB	BB	BB	BB	BB	BB	BB
GMI_ES15_c5554_377				1	BB	AA	BB	BB	BB	BB	BB	BB	BB	BB	BB	BB	BB	BB	BB	BB	BB	BB	BB	BB	BB	BB	BB	BB	BB	BB	BB	BB	BB	BB	BB	BB	BB	BB	BB	BB	BB	BB	BB	BB	BB	BB	BB	BB	BB
GMI_ES17_c20652_599				1	BB	AA	BB	BB	BB	BB	BB	BB	BB	BB	BB	BB	BB	BB	BB	BB	BB	BB	BB	BB	BB	BB	BB	BB	BB	BB	BB	BB	BB	BB	BB	BB	BB	BB	BB	BB	BB	BB	BB	BB	BB	BB	BB	BB	BB
GMI_ES17_c3200_273				1	BB	AA	BB	BB	BB	BB	BB	BB	BB	BB	BB	BB	BB	BB	BB	BB	BB	BB	BB	BB	BB	BB	BB	BB	BB	BB	BB	BB	BB	BB	BB	BB	BB	BB	BB	BB	BB	BB	BB	BB	BB	BB	BB	BB	BB
GMI_ES17_c2598_325				1	BB	AA	BB	BB	BB	BB	BB	BB	BB	BB	BB	BB	BB	BB	BB	BB	BB	BB	BB	BB	BB	BB	BB	BB	BB	BB	BB	BB	BB	BB	BB	BB	BB	BB	BB	BB	BB	BB	BB	BB	BB	BB	BB	BB	BB
GMI_ES02_c8186_443				1	BB	AA	BB	BB	BB	BB	BB	BB	BB	BB	BB	BB	BB	BB	BB	BB	BB	BB	BB	BB	BB	BB	BB	BB	BB	BB	BB	BB	BB	BB	BB	BB	BB	BB	BB	BB	BB	BB	BB	BB	BB	BB	BB	BB	BB
GMI_DS_A3_489_351				1	BB	AA	BB	BB	BB	BB	BB	BB	BB	BB	BB	BB	BB	BB	BB	BB	BB	BB	BB	BB	BB	--	BB	BB	BB	BB	BB	BB	BB	BB	BB	BB	BB	BB	BB	BB	BB	BB	BB	BB	BB	BB	BB	BB	BB
GMI_ES15_c13526_397				1	BB	AA	BB	BB	BB	BB	BB	BB	BB	BB	BB	BB	BB	BB	BB	BB	BB	BB	BB	BB	BB	BB	BB	BB	BB	BB	BB	BB	BB	BB	BB	BB	BB	BB	BB	BB	BB	BB	BB	BB	BB	BB	BB	BB	BB
GMI_ES02_c7694_423				1	BB	AA	BB	BB	BB	BB	BB	BB	BB	BB	BB	BB	BB	BB	BB	BB	BB	BB	BB	BB	BB	BB	BB	BB	BB	BB	BB	BB	BB	BB	BB	BB	BB	BB	BB	BB	BB	BB	BB	BB	BB	BB	BB	BB	BB
GMI_ES17_c13450_151				1	BB	AA	BB	BB	BB	BB	BB	BB	BB	BB	BB	BB	BB	BB	BB	BB	BB	BB	BB	BB	BB	BB	BB	BB	BB	BB	BB	BB	BB	BB	BB	BB	BB	BB	BB	BB	BB	BB	BB	BB	BB	BB	BB	BB	BB
GMI_ES15_c7272_387				1	BB	AA	BB	BB	BB	BB	BB	BB	BB	BB	BB	BB	BB	BB	BB	BB	BB	BB	BB	BB	BB	BB	BB	BB	BB	BB	BB	BB	BB	BB	BB	BB	BB	BB	BB	BB	BB	BB	BB	BB	BB	BB	BB	BB	BB
GMI_ES02_c2959_310				1	BB	AA	BB	BB	BB	BB	BB	BB	BB	BB	BB	BB	BB	BB	BB	BB	BB	BB	BB	BB	BB	BB	BB	BB	BB	BB	BB	BB	BB	BB	BB	BB	BB	BB	BB	BB	BB	BB	BB	BB	BB	BB	BB	BB	BB
GMI_ES17_c3320_786				1	BB	AA	BB	BB	BB	BB	BB	BB	BB	BB	BB	BB	BB	BB	BB	BB	BB	BB	BB	BB	BB	BB	BB	BB	BB	BB	BB	BB	BB	BB	BB	BB	BB	BB	BB	BB	BB	BB	BB	BB	BB	BB	BB	BB	BB
GMI_ES17_c3218_276				1	BB	AA	BB	BB	BB	BB	BB	BB	BB	BB	BB	BB	BB	BB	BB	BB	BB	BB	BB	BB	BB	BB	BB	BB	BB	BB	BB	BB	BB	BB	BB	BB	BB	BB	BB	BB	BB	BB	BB	BB	BB	BB	BB	BB	BB
GMI_ES01_c24051_67				1	BB	AA	BB	BB	BB	BB	BB	BB	BB	BB	BB	BB	BB	BB	BB	BB	BB	BB	BB	BB	BB	BB	BB	BB	BB	BB	BB	BB	BB	BB	BB	BB	BB	BB	BB	BB	BB	BB	BB	BB	BB	BB	BB	BB	BB
GMI_ES01_c3178_185				1	BB	AA	BB	BB	BB	BB	BB	BB	BB	BB	BB	BB	BB	BB	BB	BB	BB	BB	BB	BB	BB	BB	BB	BB	BB	BB	BB	BB	BB	BB	BB	BB	BB	BB	BB	BB	BB	BB	BB	BB	BB	BB	BB	BB	BB
GMI_ES15_c9521_561				1	BB	AA	BB	BB	BB	BB	BB	BB	BB	BB	BB	BB	BB	BB	BB	BB	BB	BB	BB	BB	BB	BB	BB	BB	BB	BB	BB	BB	BB	BB	BB	BB	BB	BB	BB	BB	BB	BB	BB	BB	BB	BB	BB	BB	BB
GMI_ES01_c16275_104				1	BB	AA	BB	BB	BB	BB	BB	BB	BB	BB	BB	BB	BB	BB	BB	BB	BB	BB	BB	BB	BB	BB	BB	BB	BB	BB	BB	BB	BB	BB	BB	BB	BB	BB	BB	BB	BB	BB	BB	BB	BB	BB	BB	BB	BB
GMI_DS_A3_74_292				1	BB	AA	BB	BB	BB	BB	BB	BB	BB	BB	BB	BB	BB	BB	BB	BB	BB	BB	BB	BB	BB	BB	BB	BB	BB	BB	BB	BB	BB	BB	BB	BB	BB	BB	BB	BB	BB	BB	BB	BB	BB	BB	BB	BB	BB
GMI_ES01_c2010_173				1	BB	BB	--	BB	BB	BB	AA	AA	BB	AA	AA	AA	AA	AA	BB	BB	AA	AA	AA	BB	AA	--	AA	BB	AA	AA	BB	AA	AA	AA	BB	BB	AA	AA	AA	AA	AA	AA	AA	BB	AA	BB	BB	AA	BB
GMI_ES17_c7387_367				1	BB	BB	AA	AA	AA	BB	AA	AA	AA	AA	AA	BB	AA	AA	BB	BB	AA	BB	AA	BB	AA	AA	AA	BB	BB	BB	AA	BB	BB	BB	AA	BB	AA	AA	AA	BB	AA	BB	AA	AA	BB	AA	BB	AA	AA
GMI_ES01_c284_1036				1	BB	BB	AA	AA	AA	AA	BB	AA	BB	BB	AA	AA	AA	AA	AA	BB	AA	AA	BB	BB	AA	BB	AA	BB	BB	BB	AA	AA	AA	AA	BB	BB	AA	AA	BB	BB	BB	BB	AA	AA	AA	AA	BB	AA	BB
GMI_ES02_c14497_585				1	BB	BB	AA	AA	AA	BB	AA	AA	AA	AA	AA	BB	AA	AA	BB	AA	AA	BB	AA	BB	AA	AA	AA	AB	BB	BB	AA	BB	BB	BB	AA	BB	AA	AA	AA	BB	AA	AA	BB	AA	AA	AA	BB	AA	AA
GMI_ES17_c1618_519				1	BB	BB	AA	AA	AA	BB	AA	AA	AA	AA	AA	BB	AA	AA	BB	BB	AA	BB	AA	BB	AA	AA	AA	BB	BB	BB	AA	BB	BB	BB	AA	BB	AA	AA	AA	BB	AA	BB	AA	AA	BB	AA	BB	AA	AA
GMI_ES01_c1287_580				1	BB	BB	AA	AB	BB	AA	BB	AB	BB	BB	AA	AB	AA	BB	AA	AB	AA	AA	BB	BB	AB	BB	AB	BB	BB	BB	BB	AA	AB	AB	BB	BB	AA	AA	BB	BB	BB	--	AB	AA	AB	AB	BB	AA	BB
GMI_ES02_c4756_515				1	BB	BB	AA	BB	AA	BB	BB	BB	AA	BB	AA	AA	BB	AA	BB	AA	BB	BB	AB	BB	AA	BB	AA	AA	AA	AA	AA	AA	AA	BB	BB	BB	BB	BB	AA	BB	BB	AA	BB	AA	AA	BB	BB	AA	AA
GMI_ES15_c12600_230				1	BB	BB	AA	BB	AA	BB	BB	BB	AA	BB	AA	AA	BB	AA	BB	AA	BB	BB	AB	BB	AA	BB	AA	AA	AA	AA	AA	AA	AA	BB	BB	BB	BB	BB	AA	BB	BB	AA	BB	AA	AA	BB	BB	AA	AA
GMI_ES17_c1779_644				1	BB	BB	AA	BB	AA	BB	AA	BB	BB	AA	AA	AA	AA	AA	BB	BB	AA	AA	AA	BB	AA	AA	AA	AA	AA	AA	BB	AA	AA	AA	BB	BB	AA	AA	AA	AA	AA	AA	AA	AA	AA	BB	BB	BB	BB
GMI_ES15_c6914_663				1	BB	BB	AA	BB	AA	BB	BB	AA	AA	BB	AA	AA	BB	AA	BB	AA	BB	BB	BB	BB	AA	BB	AA	AA	AA	AA	AA	AA	AA	BB	BB	BB	AA	BB	AA	BB	BB	AA	BB	AA	AA	BB	BB	AA	AA
GMI_ES17_c5346_548				1	BB	BB	AA	BB	BB	BB	BB	BB	BB	BB	BB	BB	BB	BB	BB	BB	BB	BB	BB	BB	BB	AA	BB	BB	BB	BB	BB	BB	BB	BB	BB	BB	BB	BB	BB	BB	BB	BB	BB	BB	BB	BB	BB	BB	BB
GMI_ES01_c12117_562				1	BB	BB	AA	BB	BB	BB	AA	BB	AA	AA	AA	AA	BB	AA	AA	AA	AA	BB	BB	BB	AA	AA	AA	BB	BB	BB	BB	BB	BB	BB	AA	BB	AB	BB	BB	AA	BB	BB	AA	BB	AA	AA	AA	AA	BB
GMI_ES01_lrc19995_311				1	BB	BB	AA	BB	BB	AA	AA	BB	AA	AA	AA	BB	AA	AA	AA	BB	AA	AA	AA	AA	BB	AA	BB	AA	AA	AA	AA	AA	BB	BB	AA	AA	AA	AA	BB	BB	BB	BB	BB	AA	BB	BB	BB	AA	AA
GMI_ES17_c11262_129				1	BB	BB	AA	BB	BB	AA	AA	AA	AA	AA	AA	AA	AA	BB	AA	AA	BB	AA	AA	AA	BB	BB	BB	AA	AA	AA	AA	BB	BB	AA	AA	AA	BB	AA	AA	AA	BB	BB	BB	AA	AA	BB	AA	BB	AA
GMI_ES02_c13415_701				1	BB	BB	AA	BB	BB	AA	AA	BB	AA	AA	AA	BB	AA	AA	AA	BB	AA	AA	AA	AA	BB	AA	AA	AA	AA	BB	AA	AA	BB	BB	AA	AA	AA	AA	BB	BB	BB	BB	BB	AA	BB	BB	BB	AA	AA
GMI_ES17_c2183_936				1	BB	BB	AA	BB	BB	BB	AA	BB	AA	AA	AA	AA	BB	AA	AA	AA	AA	BB	BB	BB	AA	AA	AA	BB	BB	BB	BB	BB	BB	BB	AA	BB	AA	BB	BB	AA	BB	BB	AA	BB	AA	AA	AA	AA	BB
GMI_ES17_c18688_449				1	BB	BB	AA	BB	BB	BB	AB	BB	BB	BB	BB	BB	BB	BB	BB	BB	BB	BB	BB	BB	BB	AA	BB	BB	BB	BB	BB	BB	AB	BB	BB	AB	BB	BB	BB	BB	BB	AB	BB	BB	BB	BB	BB	BB	BB
GMI_DS_oPt-18064_151				1	BB	BB	AA	BB	BB	BB	AA	AA	BB	AA	AA	AA	BB	BB	AA	BB	BB	BB	BB	BB	BB	BB	AA	AA	AA	AA	AA	AA	AA	BB	AA	BB	AA	BB	BB	BB	AA	BB	AA	BB	AA	BB	BB	AA	BB
GMI_ES17_c10921_231				1	BB	BB	AA	BB	BB	BB	AB	BB	BB	BB	BB	BB	AA	BB	BB	BB	BB	BB	BB	BB	BB	AA	BB	BB	BB	BB	BB	BB	AA	BB	BB	AB	BB	BB	BB	BB	BB	AB	BB	BB	BB	BB	BB	BB	BB
GMI_ES01_c13467_233				1	BB	BB	AA	BB	BB	BB	AA	AA	BB	AB	AA	AA	BB	AA	AA	BB	BB	BB	AA	BB	BB	BB	AA	AA	AA	BB	AA	BB	AA	AA	BB	BB	AA	AA	AA	BB	BB	BB	BB	BB	AA	BB	AA	BB	BB
GMI_ES17_c2976_706				1	BB	BB	AA	BB	BB	AA	AA	BB	AA	AA	AA	BB	AA	AA	AA	BB	AA	AA	AA	AA	BB	AA	AA	AA	AA	BB	AA	AA	BB	BB	AA	AA	AA	AA	BB	BB	BB	BB	BB	AA	BB	BB	BB	AA	AA
GMI_ES15_c7196_299				1	BB	BB	AA	BB	BB	AA	AA	AA	AA	AA	AA	AA	AA	BB	AA	AA	BB	AA	AA	AA	BB	BB	BB	AA	AA	AA	AA	BB	BB	AA	AA	AA	BB	AA	AA	AA	BB	BB	BB	AA	AA	BB	AA	BB	AA
GMI_ES15_c482_113				1	BB	BB	AB	AA	AA	AA	BB	BB	BB	BB	AA	AA	BB	AA	BB	BB	BB	BB	BB	BB	AA	AA	AA	BB	AA	AA	BB	BB	BB	AA	BB	BB	AA	AA	BB	AA	AA	BB	AA	BB	AA	AA	AA	AA	AA
GMI_ES01_c10107_481				1	BB	BB	AB	BB	BB	AA	AB	BB	AA	AA	AA	AA	AA	BB	AA	BB	BB	AA	BB	BB	BB	AB	BB	BB	BB	BB	BB	AA	BB	BB	BB	BB	AA	AA	AA	AA	BB	BB	BB	BB	AA	AA	AA	BB	AA
GMI_DS_oPt-17385_80				1	BB	BB	AB	BB	BB	BB	BB	BB	AA	BB	BB	AA	AA	BB	BB	BB	AA	BB	BB	AA	AA	AB	AA	BB	AA	BB	AA	AA	--	BB	BB	AA	AA	AA	AA	BB	BB	BB	BB	AA	AA	AA	AA	AA	BB
GMI_ES01_c9544_263				1	BB	BB	AB	BB	BB	BB	BB	BB	BB	BB	BB	BB	BB	BB	BB	BB	BB	BB	BB	BB	BB	AA	BB	BB	BB	BB	BB	BB	BB	BB	BB	BB	BB	BB	BB	BB	BB	BB	BB	BB	BB	BB	BB	BB	BB
GMI_ES01_c4440_1019				1	BB	BB	AB	BB	BB	BB	BB	BB	BB	BB	BB	BB	BB	BB	BB	BB	BB	BB	BB	BB	BB	AA	BB	BB	BB	BB	BB	BB	BB	BB	BB	BB	BB	BB	BB	BB	BB	BB	BB	BB	BB	BB	BB	BB	BB
GMI_ES15_c12694_287				1	BB	BB	BB	AA	AA	BB	BB	AA	BB	BB	BB	AA	AA	AA	BB	AA	AA	AA	AA	AA	AA	BB	BB	AA	AA	BB	AA	BB	AA	BB	BB	AA	AA	BB	AA	BB	AA	AA	BB	AA	AA	AA	AA	BB	AA
GMI_ES17_c822_647				1	BB	BB	BB	AA	AA	BB	BB	AA	AA	BB	AA	BB	BB	BB	AA	AA	BB	AA	BB	AA	BB	BB	AA	AA	AA	BB	BB	BB	BB	BB	BB	BB	BB	BB	BB	BB	AA	AA	AA	BB	AA	AA	AA	BB	BB
GMI_ES02_c14336_416				1	BB	BB	BB	AA	AA	BB	AA	AA	AA	AA	AA	AA	BB	BB	BB	AA	BB	AB	BB	AA	BB	BB	BB	AA	AA	AA	BB	BB	AA	BB	BB	AA	AA	BB	BB	BB	AA	BB	AA	BB	AA	BB	AA	BB	AA
GMI_ES17_c3397_167				1	BB	BB	BB	AA	AA	AA	AA	BB	BB	AA	AA	AA	BB	AA	BB	AA	AA	BB	AA	AA	AA	BB	AA	AA	BB	AA	BB	AA	AA	AA	AA	AA	BB	AA	BB	AA	AA	BB	BB	BB	AA	AA	AA	AA	AA
GMI_ES17_c19062_191				1	BB	BB	BB	AA	AA	BB	AA	AA	AA	AA	AA	AA	BB	BB	BB	AA	BB	BB	BB	AA	BB	AB	BB	AA	AA	AA	BB	BB	AA	BB	BB	AA	AA	BB	BB	BB	AA	BB	AA	BB	AA	BB	AA	BB	AA
GMI_ES01_c6696_348				1	BB	BB	BB	AA	AA	AA	BB	BB	AA	BB	AA	AA	AA	AA	AA	BB	AA	BB	BB	BB	AA	--	BB	AA	BB	BB	BB	BB	AA	AA	AA	BB	BB	AA	BB	AA	BB	BB	BB	BB	AA	AA	BB	AA	BB
GMI_ES17_lrc9623_475				1	BB	BB	BB	AA	AA	BB	AA	AA	AA	AA	AA	AA	BB	BB	BB	AA	BB	AB	BB	AA	BB	BB	BB	AA	AA	AA	BB	BB	AA	BB	BB	AA	AA	BB	BB	BB	AA	BB	AA	BB	AA	BB	AA	BB	AA
GMI_ES15_c1273_527				1	BB	BB	BB	AA	AA	AA	AA	BB	BB	AA	AA	AA	BB	AA	BB	AA	AA	BB	AA	AA	AA	BB	AA	AA	BB	AA	BB	AA	AA	AA	AA	AA	BB	AA	BB	AA	AA	BB	BB	BB	AA	AA	AA	AA	AA
GMI_ES17_c1912_929				1	BB	BB	BB	AA	BB	BB	BB	AA	BB	BB	BB	AA	AA	BB	BB	AA	AA	AA	AA	AA	AA	AA	BB	AA	AA	BB	AA	BB	AA	AA	BB	AA	AA	BB	AA	BB	AA	AA	BB	AA	AA	AA	AA	BB	AA
GMI_ES17_c244_1098				1	BB	BB	BB	AA	BB	BB	BB	BB	BB	BB	AA	AA	AA	BB	BB	AA	AA	AA	BB	BB	BB	AA	BB	BB	AA	BB	AA	BB	AA	AA	AA	AA	BB	AA	BB	AA	BB	AA	AA	AA	AA	AA	BB	BB	BB
GMI_ES01_c13403_102				1	BB	BB	BB	BB	AA	AA	BB	BB	AA	BB	BB	BB	AA	AA	BB	BB	BB	BB	AA	AA	BB	AA	AA	AA	AA	BB	BB	AA	AA	AA	BB	AA	BB	BB	AA	BB	AA	BB	AA	AA	AA	AA	AA	AA	BB
GMI_ES02_c14804_736				1	BB	BB	BB	BB	AA	AA	BB	AA	AA	BB	AA	AA	AA	BB	BB	AA	BB	AA	AA	BB	BB	AA	AA	AA	AA	BB	BB	BB	BB	BB	BB	BB	BB	AA	BB	BB	AA	AA	AB	BB	BB	AA	AA	BB	BB
GMI_ES17_c20393_596				1	BB	BB	BB	BB	AA	AA	AA	AA	AA	AA	BB	AA	AA	BB	BB	BB	AA	AA	AA	AA	BB	AA	AA	AA	BB	AA	BB	BB	BB	AA	BB	AA	BB	AA	BB	BB	BB	BB	AA	AA	AA	AA	AA	AA	BB
GMI_ES02_c13433_326				1	BB	BB	BB	BB	AA	AA	AA	AA	AA	AA	BB	AA	AA	BB	BB	BB	AA	AA	AA	AA	BB	AA	AA	AA	BB	AA	BB	BB	BB	AA	BB	AA	BB	AA	BB	BB	BB	BB	AA	AA	AA	AA	AA	AA	BB
GMI_ES02_c11888_236				1	BB	BB	BB	BB	AA	BB	AA	AA	BB	AA	AA	BB	BB	BB	AA	BB	AA	AA	BB	BB	BB	BB	AA	AA	AA	AA	BB	AA	AA	BB	BB	BB	BB	AA	BB	AA	BB	BB	BB	AA	BB	BB	BB	BB	BB
GMI_ES17_lrc14708_436				1	BB	BB	BB	BB	AA	AA	AA	AA	AA	AA	BB	AA	AA	BB	BB	AA	BB	AA	BB	AA	BB	BB	AA	BB	BB	BB	BB	AA	AA	BB	AA	AA	BB	AA	AA	AA	AA	BB	AA	AA	BB	AA	AA	BB	BB
GMI_ES01_c3298_226				1	BB	BB	BB	BB	AA	BB	AA	AA	AA	AA	BB	AA	AA	BB	BB	AA	BB	AA	BB	BB	BB	AB	AA	BB	BB	AA	BB	AA	AA	BB	AA	AA	BB	AA	AA	AA	AA	BB	AA	AA	BB	AA	AA	BB	BB
GMI_ES02_c18621_282				1	BB	BB	BB	BB	BB	AA	AA	BB	AA	AA	AA	AA	AA	BB	AA	AA	BB	AA	AA	AA	AA	BB	AA	AA	AA	AA	AA	BB	BB	AA	AA	AA	AA	BB	AA	AA	BB	AA	AA	BB	BB	BB	AA	AA	AA
GMI_ES01_c2827_649				2	AA	AA	AA	AA	AA	AA	AA	BB	BB	AA	BB	BB	BB	AA	BB	AA	AA	BB	BB	AA	AA	AA	BB	AA	BB	AA	AA	AA	BB	AA	BB	BB	AA	AA	AA	BB	AA	BB	AA	AA	BB	BB	BB	BB	AA
GMI_ES_CC8805_161				2	AA	AA	AA	AA	AA	AA	BB	BB	BB	BB	BB	BB	BB	AA	AA	BB	AA	BB	BB	AA	AA	BB	BB	BB	BB	AA	AA	AA	BB	AA	BB	BB	BB	BB	AA	BB	AA	BB	AA	AA	BB	BB	BB	BB	AA
GMI_ES02_c12761_183				2	AA	AA	AA	AA	AA	AA	BB	BB	AA	BB	BB	AA	BB	BB	AA	AA	AA	AA	BB	BB	BB	AA	BB	BB	AA	BB	AA	BB	AA	BB	BB	AA	AA	BB	BB	BB	BB	BB	AA	AA	AA	AA	AA	AA	BB
GMI_DS_CC5751_111				2	AA	AA	AA	AA	AA	AA	BB	BB	BB	BB	BB	BB	BB	AA	AA	BB	AA	BB	BB	AA	AA	BB	BB	BB	BB	AA	AA	AA	BB	AA	BB	BB	BB	BB	AA	BB	AA	BB	AA	AA	BB	BB	BB	BB	AA
GMI_DS_CC8923_203				2	AA	AA	AA	AA	AA	BB	AA	BB	BB	AA	AA	AA	BB	BB	AA	AA	BB	AA	BB	AA	AA	BB	BB	BB	BB	BB	AA	AA	AA	BB	BB	BB	AA	BB	AA	BB	AA	BB	BB	AA	BB	BB	AA	BB	AA
GMI_DS_CC5507_90				2	AA	AA	AA	AA	AA	BB	BB	BB	AA	BB	AA	BB	AA	BB	AA	BB	BB	BB	BB	BB	AA	AA	AA	BB	AA	BB	BB	BB	BB	BB	BB	AA	BB	AA	BB	BB	AA	AA	AA	BB	BB	BB	BB	AA	BB
GMI_ES17_c4663_648				2	AA	AA	AA	AA	AA	BB	BB	AA	BB	BB	BB	BB	BB	AA	BB	BB	AA	BB	BB	BB	BB	AA	BB	BB	BB	BB	BB	BB	AA	BB	BB	BB	BB	AA	BB	BB	BB	BB	BB	AA	AA	AA	BB	BB	BB
GMI_DS_CC10034_60				2	AA	AA	AA	AA	AA	BB	BB	AA	BB	BB	BB	BB	BB	AA	BB	BB	AA	BB	BB	BB	BB	AA	BB	BB	BB	BB	BB	BB	AA	BB	BB	BB	BB	AA	BB	BB	BB	BB	BB	AA	AA	AA	BB	BB	BB
GMI_DS_CC5720_167				2	AA	AA	AA	AA	BB	AA	AA	BB	BB	AA	AA	BB	AA	BB	BB	BB	AA	BB	AA	AA	BB	BB	BB	AA	BB	BB	BB	BB	BB	AA	BB	BB	AA	BB	BB	BB	BB	BB	AA	BB	BB	AA	AA	AA	AA
GMI_ES_CC6279_474				2	AA	AA	AA	AA	BB	AA	AA	AA	AA	AA	AA	AA	AA	AA	AA	AA	BB	AA	AA	AA	AA	AA	AA	AA	AA	AA	BB	AA	AA	AA	AA	AA	BB	AA	BB	BB	AA	BB	AA	AA	AA	AA	AA	AA	AA
GMI_ES17_c7183_281				2	AA	AA	AA	AA	BB	AA	BB	BB	AA	BB	AA	BB	BB	AA	AA	BB	BB	BB	AA	BB	AA	AA	AA	AA	AA	BB	BB	BB	BB	AA	AA	BB	AA	AA	BB	BB	AA	BB	BB	AA	AA	AA	BB	BB	BB
GMI_ES_CC6557_563				2	AA	AA	AA	AA	BB	AA	BB	BB	AA	BB	AA	BB	BB	AA	AA	BB	BB	BB	AA	AA	BB	BB	AA	AA	AA	BB	BB	BB	BB	AA	AA	BB	AA	AA	BB	BB	AA	BB	BB	AA	AA	AA	BB	AA	BB
GMI_ES02_c1312_1080				2	AA	AA	AA	AA	BB	BB	AA	BB	BB	AA	BB	AA	AA	AA	AA	BB	AA	AA	BB	BB	AA	BB	BB	BB	BB	AA	AA	BB	AA	AA	AA	AA	AA	AA	AA	AA	BB	BB	BB	AA	AA	BB	BB	AA	AA
GMI_ES17_c2356_160				2	AA	AA	AA	AA	BB	BB	BB	AA	BB	BB	BB	BB	BB	BB	BB	AA	BB	BB	BB	AA	AA	AA	AA	BB	BB	BB	AA	BB	BB	BB	BB	AA	BB	BB	BB	BB	AA	AA	BB	BB	BB	BB	AA	BB	AA
GMI_ES01_c24109_264				2	AA	AA	AA	AA	BB	BB	BB	AA	BB	BB	BB	BB	BB	AA	AA	AA	BB	AA	AA	BB	AA	AA	BB	BB	BB	BB	AA	BB	AA	AA	BB	AA	AA	BB	BB	BB	AA	BB	AA	BB	BB	AA	AA	AA	AA
GMI_DS_CC11622_247				2	AA	AA	AA	AA	BB	BB	BB	BB	BB	BB	AA	BB	BB	AA	AA	AA	BB	BB	BB	BB	AA	BB	BB	BB	AA	BB	AA	AA	AA	BB	AA	BB	AA	BB	AA	AA	AA	AA	BB	BB	BB	BB	BB	BB	AA
GMI_DS_CC10819_99				2	AA	AA	AA	AB	BB	BB	--	--	--	BB	AA	--	--	AA	AB	AA	BB	BB	--	--	AB	BB	--	--	AA	BB	AA	AB	AB	--	AA	BB	AA	BB	AA	AA	AB	AA	--	BB	BB	--	BB	--	AA
GMI_ES02_lrc18698_350				2	AA	AA	AA	BB	AA	AA	AA	AA	AA	AA	BB	BB	BB	AA	AA	BB	BB	BB	AA	AA	AA	BB	AA	AA	BB	AA	BB	AA	BB	BB	BB	BB	AA	BB	AA	BB	AA	BB	BB	BB	BB	BB	AA	AA	AA
GMI_DS_CC11029_65				2	AA	AA	AA	BB	AA	AA	BB	BB	BB	BB	BB	BB	AA	AA	AA	BB	AA	AA	BB	BB	AA	BB	BB	BB	BB	BB	AA	BB	AA	AA	AA	AA	AA	BB	BB	BB	BB	AA	BB	BB	AA	BB	AA	AB	BB
GMI_ES_CC7714_103				2	AA	AA	AA	BB	AA	BB	AA	BB	BB	AA	BB	BB	AA	AA	BB	BB	BB	AA	BB	BB	AA	AA	BB	AA	AA	AA	AA	AA	BB	BB	BB	AA	AA	BB	BB	BB	AA	BB	BB	BB	BB	BB	BB	BB	AA
GMI_ES02_c12942_675				2	AA	AA	AA	BB	AA	BB	AA	BB	BB	AA	AA	BB	AA	BB	BB	BB	BB	AA	BB	BB	AA	AA	BB	BB	AA	AA	AA	AA	BB	BB	BB	AA	AA	BB	BB	BB	AA	BB	BB	BB	BB	BB	BB	AA	AA
GMI_DS_CC5684_99				2	AA	AA	AA	BB	BB	AA	BB	BB	BB	BB	BB	BB	AA	AA	AA	BB	AA	AB	AA	BB	AA	AA	AA	BB	BB	BB	AA	AA	BB	AA	AA	BB	BB	AA	AA	AA	BB	AA	BB	AA	BB	AA	BB	AA	BB
GMI_DS_CC2890_146				2	AA	AA	AA	BB	BB	AB	BB	AA	AA	BB	BB	BB	AA	BB	AA	BB	BB	AA	BB	BB	BB	AA	BB	BB	AA	BB	AA	BB	BB	BB	BB	BB	BB	BB	AA	AA	BB	AA	AA	AA	BB	BB	AA	BB	BB
GMI_ES02_c12721_577				2	AA	AA	AA	BB	BB	BB	BB	AA	AA	BB	BB	BB	AA	BB	AA	BB	BB	AA	BB	BB	BB	AA	BB	BB	AA	BB	AA	BB	BB	BB	BB	BB	BB	BB	AA	AA	BB	AA	AA	AA	BB	BB	AA	BB	BB
GMI_ES15_c8463_378				2	AA	AA	AA	BB	BB	BB	BB	AA	AA	BB	BB	BB	AA	BB	AA	BB	BB	AA	BB	BB	BB	AA	BB	BB	AA	BB	AA	BB	BB	BB	BB	BB	BB	BB	AA	AA	BB	AA	AA	AA	BB	BB	AA	BB	BB
GMI_ES15_c12443_659				2	AA	AA	AA	BB	BB	BB	BB	AA	AA	BB	BB	BB	AA	BB	AA	BB	BB	AA	BB	BB	BB	AA	BB	BB	AA	BB	AA	BB	BB	BB	BB	BB	BB	BB	AA	AA	BB	AA	AA	BB	BB	BB	AA	BB	BB
GMI_ES01_c12952_349				2	AA	AA	BB	AA	AA	AA	BB	AA	BB	BB	BB	BB	AA	BB	BB	BB	AA	AA	AA	AA	BB	BB	BB	AA	AA	AA	AA	AA	AA	AA	AA	AA	AB	AA	AA	BB	AA	AA	BB	AA	BB	BB	BB	BB	AA
GMI_DS_CC9316_186				2	AA	AA	BB	AA	AA	BB	AA	AA	AA	AA	BB	BB	BB	AA	AA	BB	AA	BB	BB	BB	AA	BB	BB	BB	BB	AA	BB	AA	AA	BB	BB	BB	AA	BB	BB	BB	AA	BB	BB	AA	BB	AA	AA	BB	AA
GMI_ES15_c13674_329				2	AA	AA	BB	AA	AA	BB	BB	AA	BB	BB	BB	AA	BB	BB	BB	AA	BB	BB	BB	BB	AA	BB	AA	BB	BB	BB	BB	BB	AA	AA	BB	BB	BB	BB	BB	AA	AA	AA	AA	BB	AA	AA	AA	BB	BB
GMI_DS_CC7846_153				2	AA	AA	BB	AA	AA	BB	BB	AA	BB	BB	BB	BB	BB	AA	BB	AA	AA	AA	AA	AA	AA	AA	BB	AA	AA	AA	AA	BB	BB	BB	AA	AA	BB	BB	BB	BB	AA	AA	AA	AA	BB	BB	BB	AA	AA
GMI_ES17_c806_849				2	AA	AA	BB	AA	AA	BB	BB	AA	BB	BB	BB	BB	BB	AA	BB	AA	AA	AA	AA	AA	AA	AA	BB	AA	AA	AA	AA	BB	BB	BB	AA	AA	BB	BB	BB	BB	AA	AA	AA	AA	BB	BB	BB	AA	BB
GMI_ES17_c5762_827				2	AA	AA	BB	AA	BB	AA	AA	AA	BB	AA	BB	BB	AA	BB	AA	BB	AA	AA	AA	AA	BB	AA	BB	BB	BB	BB	BB	BB	BB	AA	AA	AA	AA	AA	BB	AA	AA	BB	AA	BB	BB	AA	AA	BB	BB
GMI_ES15_c3159_412				2	AA	AA	BB	AA	BB	AA	AA	AA	BB	AA	BB	BB	AA	BB	AA	BB	AA	AA	AB	AA	BB	AA	BB	BB	BB	BB	BB	BB	BB	AA	AA	AA	AA	AA	BB	AA	AA	BB	AA	BB	BB	AA	AA	BB	BB
GMI_ES17_c12516_818				2	AA	AA	BB	AA	BB	AA	BB	AA	AA	BB	BB	BB	AB	BB	AA	AA	BB	BB	BB	AA	BB	BB	BB	BB	BB	BB	AA	BB	BB	BB	AA	AA	BB	BB	BB	BB	BB	BB	BB	BB	BB	AA	AA	AA	AA
GMI_ES15_c3362_506				2	AA	AA	BB	AA	BB	BB	BB	AA	BB	BB	AA	BB	AA	AA	AA	BB	BB	AA	AA	AA	AA	AA	AA	BB	AA	AA	AA	AA	AA	AA	BB	BB	BB	AA	BB	AA	AA	BB	AA	AA	AA	AA	BB	AA	AA
GMI_ES01_c1475_450				2	AA	AA	BB	BB	BB	AA	BB	BB	BB	BB	BB	AA	BB	BB	AA	AA	BB	AA	BB	AA	BB	BB	BB	AA	AA	AA	BB	AA	AA	AA	BB	AA	BB	BB	BB	AA	BB	AA	BB	BB	AA	BB	AA	BB	BB
GMI_ES15_c13627_458				2	AA	AA	BB	BB	BB	AA	BB	AA	BB	BB	BB	BB	BB	BB	AA	BB	AA	BB	BB	BB	BB	BB	AA	AA	BB	BB	AA	AA	AA	AA	AA	BB	AA	AA	AA	AA	BB	AA	AA	BB	BB	AA	BB	BB	AA
GMI_ES_CC9053_245				2	AA	AA	BB	BB	BB	AA	BB	AA	BB	BB	BB	BB	BB	BB	AA	BB	AA	BB	BB	BB	BB	BB	AA	AA	BB	BB	AA	AA	AA	AA	AA	BB	AA	AA	AA	AA	BB	AA	AA	BB	BB	AA	BB	BB	AA
GMI_DS_CC2783_160				2	AA	AA	BB	BB	BB	BB	AA	AA	AA	AA	BB	AA	AA	AA	BB	AA	AA	BB	AA	AA	AA	AA	AA	AA	AA	BB	AA	BB	AA	BB	BB	AA	BB	BB	AA	BB	BB	AA	BB	AA	BB	AA	AA	AA	AA
GMI_DS_CC4885_61				2	AA	AB	AA	AA	AA	AA	AA	AA	AA	AA	AA	AA	AA	AA	AA	AA	AA	AA	AA	AA	AA	AA	AA	AA	AA	AA	AA	AA	AA	AA	AA	AA	AA	AA	AA	AA	AA	AA	AA	AA	AA	AA	AA	AA	AA
GMI_ES01_c30278_240				2	AA	AB	AA	AA	AA	AA	AB	AB	AB	AB	AB	AA	AB	AB	AA	AA	AB	AB	AA	AA	AB	AB	AA	AB	AB	AA	AB	AA	AB	AA	AA	AA	AB	AB	AB	AB	AA	AB	AA	AA	AB	AB	AA	AB	AB
GMI_ES01_c8356_696				2	AA	AB	AA	AA	AB	AB	AB	AB	AB	AB	AA	AA	AB	AA	AA	AA	AB	AB	AB	AA	AA	AB	AB	AB	AA	AB	AA	AA	AA	AB	AA	AB	AA	AB	AA	AA	AA	AA	AB	AB	AB	AB	AB	AB	AA
GMI_ES15_c6392_93				2	AA	AB	AB	BB	BB	AB	BB	BB	BB	BB	BB	AB	BB	AB	AA	AB	BB	AB	AB	AB	AB	AB	AB	AB	AA	AB	BB	AB	AB	AA	AB	AB	AB	AB	BB	AA	AB	AB	BB	AB	AA	AB	AA	BB	BB
GMI_DS_CC1057_147				2	AA	BB	AA	AA	--	AA	--	--	--	--	AA	--	--	AA	AA	--	AA	--	AA	AA	AA	AA	--	AA	AA	--	AA	--	--	AA	--	--	AA	--	--	--	--	AA	--	--	AA	--	--	AA	AA
GMI_ES02_c3604_154				2	AA	BB	AA	AA	AA	AA	AA	AA	AA	AA	AA	AA	AA	AA	AA	AA	AA	AA	AA	AA	AA	AA	AA	AA	AA	AA	AA	AA	AA	AA	AA	AA	AA	AA	AA	AA	AA	AA	AA	AA	AA	AA	AA	AA	AA
GMI_DS_CC7749_52				2	AA	BB	AA	AA	AA	AA	AA	AA	AA	AA	AA	AA	AA	AA	AA	AA	AA	AA	AA	AA	AA	AA	AA	AA	AA	AA	AA	AA	AA	AA	AA	AA	AA	AA	AA	AA	AA	AA	AA	AA	AA	AA	AA	AA	AA
GMI_ES02_c38444_270				2	AA	BB	AA	AA	AA	AA	AA	AA	AA	AA	AA	AA	AA	AA	AA	AA	AA	AA	AA	AA	AA	AA	AA	AA	AA	AA	AA	AA	AA	AA	AA	AA	AA	AA	AA	AA	AA	AA	AA	AA	AA	AA	AA	AA	AA
GMI_ES02_c16344_816				2	AA	BB	AA	AA	AA	AA	AA	AA	AA	AA	AA	AA	AA	AA	AA	AA	AA	AA	AA	AA	AA	AA	AA	AA	AA	AA	AA	AA	AA	AA	AA	AA	AA	AA	AA	AA	AA	AA	AA	AA	AA	AA	AA	AA	AA
GMI_ES17_c20660_396				2	AA	BB	AA	AA	AA	AA	AA	AA	AA	AA	AA	AA	AA	AA	AA	AA	AA	AA	AA	AA	AA	AA	AA	AA	AA	AA	AA	AA	AA	AA	AA	AA	AA	AA	AA	AA	AA	AA	AA	AA	AA	AA	AA	AA	AA
GMI_ES02_c21402_61				2	AA	BB	AA	AA	AA	AA	AA	AA	AA	AA	AA	AA	AA	AA	AA	AA	AA	AA	AA	AA	AA	AA	AA	AA	AA	AA	AA	AA	AA	AA	AA	AA	AA	AA	AA	AA	AA	AA	AA	AA	AA	AA	AA	AA	AA
GMI_ES_CC17647_179				2	AA	BB	AA	AA	AA	AA	AA	AA	AA	AA	AA	AA	AA	AA	AA	AA	AA	AA	AA	AA	AA	AA	AA	AA	AA	AA	AA	AA	AA	AA	AA	AA	AA	AA	AA	AA	AA	AA	AA	AA	AA	AA	AA	AA	AA
GMI_ES01_c791_1072				2	AA	BB	AA	AA	AA	AA	AA	AA	AA	AA	AA	AA	AA	AA	AA	AA	AA	AA	AA	AA	AA	AA	AA	AA	AA	AA	AA	AA	AA	AA	AA	AA	AA	AA	AA	AA	AA	AA	AA	AA	AA	AA	AA	AA	AA
GMI_ES02_c1643_792				2	AA	BB	AA	AA	AA	AA	AA	AA	AA	AA	AA	AA	AA	AA	AA	AA	AA	AA	AA	AA	AA	AA	AA	AA	AA	AA	AA	AA	AA	AA	AA	AA	AA	AA	AA	AA	AA	AA	AA	AA	AA	AA	AA	AA	AA
GMI_ES02_c14559_362				2	AA	BB	AA	AA	AA	AA	AA	AA	AA	AA	AA	AA	AA	AA	AA	AA	AA	AA	AA	AA	AA	AA	AA	AA	AA	AA	AA	AA	AA	AA	AA	AA	AA	AA	AA	AA	AA	AA	AA	AA	AA	AA	AA	AA	AA
GMI_ES_CC8945_103				2	AA	BB	AA	AA	AA	AA	AA	AA	AA	AA	AA	AA	AA	AA	AA	AA	AA	AA	AA	AA	AA	AA	AA	AA	AA	AA	AA	AA	AA	AA	AA	AA	AA	AA	AA	AA	AA	AA	AA	AA	AA	AA	AA	AA	AA
GMI_ES01_c3327_180				2	AA	BB	AA	AA	AA	AA	AA	AA	AA	AA	AA	AA	AA	AA	AA	AA	AA	AA	AA	AA	AA	AA	AA	AA	AA	AA	AA	AA	AA	AA	AA	AA	AA	AA	AA	AA	AA	AA	AA	AA	AA	AA	AA	AA	AA
GMI_ES_CC11076_204				2	AA	BB	AA	AA	AA	AA	AA	BB	AA	AA	AA	AA	BB	AA	AA	AA	BB	BB	BB	BB	BB	BB	BB	BB	BB	AA	AA	BB	BB	BB	AA	AA	AA	AA	BB	BB	BB	AA	BB	BB	BB	BB	BB	AA	AA
GMI_ES17_c2767_643				2	AA	BB	AA	AA	AA	AA	AA	AA	AA	AA	AA	AA	AA	AA	AA	AA	AA	AA	AA	AA	AA	AA	AA	AA	AA	AA	AA	AA	AA	AA	AA	AA	AA	AA	AA	AA	AA	AA	AA	AA	AA	AA	AA	AA	AA
GMI_ES02_c3044_164				2	AA	BB	AA	AA	AA	AA	AA	AA	AA	AA	AA	AA	AA	AA	AA	AA	AA	AA	AA	AA	AA	AA	AA	AA	AA	AA	AA	AA	AA	AA	AA	AA	AA	AA	AA	AA	AA	AA	AA	AA	AA	AA	AA	AA	AA
GMI_ES17_c4241_356				2	AA	BB	AA	AA	AA	AA	AA	AA	AA	AA	AA	AA	AA	AA	AA	AA	AA	AA	AA	AA	AA	AA	AA	AA	AA	AA	AA	AA	AA	AA	AA	AA	AA	AA	AA	AA	AA	AA	AA	AA	AA	AA	AA	AA	AA
GMI_ES17_c11418_547				2	AA	BB	AA	AA	AA	AA	AA	AA	AA	AA	AA	AA	AA	AA	AA	AA	AA	AA	AA	AA	AA	AA	AA	AA	AA	AA	AA	AA	AA	AA	AA	AA	AA	AA	AA	AA	AA	AA	AA	AA	AA	AA	AA	AA	AA
GMI_ES01_lrc28711_407				2	AA	BB	AA	AA	AA	AA	AA	AA	AA	AA	AA	AA	AA	AA	AA	AA	AA	AA	AA	AA	AA	AA	AA	AA	AA	AA	AA	AA	AA	AA	AA	AA	AA	AA	AA	AA	AA	AA	AA	AA	AA	AA	AA	AA	AA
GMI_ES15_c900_850				2	AA	BB	AA	AA	AA	AA	AA	AA	AA	AA	AA	AA	AA	AA	AA	AA	AA	AA	AA	AA	AA	AA	AA	AA	AA	AA	AA	AA	AA	AA	AA	AA	AA	AA	AA	AA	AA	AA	AA	AA	AA	AA	AA	AA	AA
GMI_ES02_c8953_242				2	AA	BB	AA	AA	AA	AA	AA	AA	AA	AA	AA	AA	AA	AA	AA	AA	AA	AA	AA	AA	AA	AA	AA	AA	AA	AA	AA	AA	AA	AA	AA	AA	AA	AA	AA	AA	AA	AA	AA	AA	AA	AA	AA	AA	AA
GMI_ES01_c10033_104				2	AA	BB	AA	AA	AA	AA	AA	AA	AA	AA	AA	AA	AA	AA	AA	AA	AA	AA	AA	AA	AA	AA	AA	AA	AA	AA	AA	AA	AA	AA	AA	AA	AA	AA	AA	AA	AA	AA	AA	AA	AA	AA	AA	AA	AA
GMI_ES17_c8843_580				2	AA	BB	AA	AA	AA	AA	AA	AA	AA	AA	AA	AA	AA	AA	AA	AA	AA	AA	AA	AA	AA	AA	AA	AA	AA	AA	AA	AA	AA	AA	AA	AA	AA	AA	AA	AA	AA	AA	AA	AA	AA	AA	AA	AA	AA
GMI_DS_CC11093_89				2	AA	BB	AA	AA	AA	AA	AA	AA	AA	AA	AA	AA	AA	AA	AA	AA	AA	AA	AA	AA	AA	AA	AA	AA	AA	AA	AA	AA	AA	AA	AA	AA	AA	AA	AA	AA	AA	AA	AA	AA	AA	AA	AA	AA	AA
GMI_DS_CC10009_162				2	AA	BB	AA	AA	AA	AA	AA	AA	AA	AA	AA	AA	AA	AA	AA	AA	AA	AA	AA	AA	AA	AA	AA	AA	AA	AA	AA	AA	AA	AA	AA	AA	AA	AA	AA	AA	AA	AA	AA	AA	AA	AA	AA	AA	AA
GMI_ES02_c5703_238				2	AA	BB	AA	AA	AA	AA	AA	AA	AA	AA	AA	AA	AA	AA	AA	AA	AA	AA	AA	AA	AA	AA	AA	AA	AA	AA	AA	AA	AA	AA	AA	AA	AA	AA	AA	AA	AA	AA	AA	AA	AA	AA	AA	AA	AA
GMI_ES17_c17467_410				2	AA	BB	AA	AA	AA	AA	AA	AA	AA	AA	AA	AA	AA	AA	AA	AA	AA	AA	AA	AA	AA	AA	AA	AA	AA	AA	AA	AA	AA	AA	AA	AA	AA	AA	AA	AA	AA	AA	AA	AA	AA	AA	AA	AA	AA
GMI_ES_CC13348_93				2	AA	BB	AA	AA	AA	AA	AA	AA	AA	AA	AA	AA	AA	AA	AA	AA	AA	AA	AA	AA	AA	AA	AA	AA	AA	AA	AA	AA	AA	AA	AA	AA	AA	AA	AA	AA	AA	AA	AA	AA	AA	AA	AA	AA	AA
GMI_ES_CC7433_103				2	AA	BB	AA	AA	AA	AA	AA	AA	AA	AA	AA	AA	AA	AA	AA	AA	AA	AA	AA	AA	AA	AA	AA	AA	AA	AA	AA	AA	AA	AA	AA	AA	AA	AA	AA	AA	AA	AA	AA	AA	AA	AA	AA	AA	AA
GMI_ES_CC10109_283				2	AA	BB	AA	AA	AA	AA	AA	AA	AA	AA	AA	AA	AA	AA	AA	AA	AA	AA	AA	AA	AA	AA	AA	AA	AA	AA	AA	AA	AA	AA	AA	AA	AA	AA	AA	AA	AA	AA	AA	AA	AA	AA	AA	AA	AA
GMI_ES_CC16289_111				2	AA	BB	AA	AA	AA	AA	AA	AA	AA	AA	AA	AA	AA	AA	AA	AA	AA	AA	AA	AA	AA	AA	AA	AA	AA	AA	AA	AA	AA	AA	AA	AA	AA	AA	AA	AA	AA	AA	AA	AA	AA	AA	AA	AA	AA
GMI_DS_CC8004_116				2	AA	BB	AA	AA	AA	AA	AA	AA	AA	AA	AA	AA	AA	AA	AA	AA	AA	AA	AA	AA	AA	AA	AA	AA	AA	AA	AA	AA	AA	AA	AA	AA	AA	AA	AA	AA	AA	AA	AA	AA	AA	AA	AA	AA	AA
GMI_ES17_c7736_565				2	AA	BB	AA	AA	AA	AA	AA	AA	AA	AA	AA	AA	AA	AA	AA	AA	AA	AA	AA	AA	AA	AA	AA	AA	AA	AA	AA	AA	AA	AA	AA	AA	AA	AA	AA	AA	AA	AA	AA	AA	AA	AA	AA	AA	AA
GMI_ES01_c19628_354				2	AA	BB	AA	AA	AA	AA	AA	AA	AA	AA	AA	AA	AA	AA	AA	AA	AA	AA	AA	AA	AA	AA	AA	AA	AA	AA	AA	AA	AA	AA	AA	AA	AA	AA	AA	AA	AA	AA	AA	AA	AA	AA	AA	AA	AA
GMI_ES15_c15766_421				2	AA	BB	AA	AA	AA	AA	AA	AA	AA	AA	AA	AA	AA	AA	AA	AA	AA	AA	AA	AA	AA	AA	AA	AA	AA	AA	AA	AA	AA	AA	AA	AA	AA	AA	AA	AA	AA	AA	AA	AA	AA	AA	AA	AA	AA
GMI_ES15_c14048_223				2	AA	BB	AA	AA	AA	AA	AA	AA	AA	AA	AA	AA	AA	AA	AA	AA	AA	AA	AA	AA	AA	AA	AA	AA	AA	AA	AA	AA	AA	AA	AA	AA	AA	AA	AA	AA	AA	AA	AA	AA	AA	AA	AA	AA	AA
GMI_ES02_c11794_636				2	AA	BB	AA	AA	AA	AA	AA	AA	AA	AA	AA	AA	AA	AA	AA	AA	AA	AA	AA	AA	AA	AA	AA	AA	AA	AA	AA	AA	AA	AA	AA	AA	AA	AA	AA	AA	AA	AA	AA	AA	AA	AA	AA	AA	AA
GMI_ES15_c3806_357				2	AA	BB	AA	AA	AA	AA	AA	AA	AA	AA	AA	AA	AA	AA	AA	AA	AA	AA	AA	AA	AA	AA	AA	AA	AA	AA	AA	AA	AA	AA	AA	AA	AA	AA	AA	AA	AA	AA	AA	AA	AA	AA	AA	AA	AA
GMI_DS_CC8733_129				2	AA	BB	AA	AA	AA	AA	AA	AA	AA	AA	AA	AA	AA	AA	AA	AA	AA	AA	AA	AA	AA	AA	AA	AA	AA	AA	AA	AA	AA	AA	AA	AA	AA	AA	AA	AA	AA	AA	AA	AA	AA	AA	AA	AA	AA
GMI_ES_CC11621_230				2	AA	BB	AA	AA	AA	AA	AA	AA	AA	AA	AA	AA	AA	AA	AA	AA	AA	AA	AA	AA	AA	AA	AA	AA	AA	AA	AA	AA	AA	AA	AA	AA	AA	AA	AA	AA	AA	AA	AA	AA	AA	AA	AA	AA	AA
GMI_ES02_c15682_295				2	AA	BB	AA	AA	AA	AA	AA	AA	AA	AA	AA	AA	AA	AA	AA	AA	AA	AA	AA	AA	AA	AA	AA	AA	AA	AA	AA	AA	AA	AA	AA	AA	AA	AA	AA	AA	AA	AA	AA	AA	AA	AA	AA	AA	AA
GMI_ES02_lrc37378_471				2	AA	BB	AA	AA	AA	AA	AA	AA	AA	AA	AA	AA	AA	AA	AA	AA	AA	AA	AA	AA	AA	AA	AA	AA	AA	AA	AA	AA	AA	AA	AA	AA	AA	AA	AA	AA	AA	AA	AA	AA	AA	AA	AA	AA	AA
GMI_ES01_c21239_190				2	AA	BB	AA	AA	AA	AA	AA	AA	AA	AA	AA	AA	AA	AA	AA	AA	AA	AA	AA	AA	AA	AA	AA	AA	AA	AA	AA	AA	AA	AA	AA	AA	AA	AA	AA	AA	AA	AA	AA	AA	AA	AA	AA	AA	AA
GMI_ES17_c12067_507				2	AA	BB	AA	AA	AA	AA	AA	AA	AA	AA	AA	AA	AA	AA	AA	AA	AA	AA	AA	AA	AA	AA	AA	AA	AA	AA	AA	AA	AA	AA	AA	AA	AA	AA	AA	AA	AA	AA	AA	AA	AA	AA	AA	AA	AA
GMI_ES_CC13637_173				2	AA	BB	AA	AA	AA	AA	BB	BB	BB	BB	AA	BB	BB	AA	AA	BB	AA	BB	AA	AA	AA	BB	BB	AA	AA	BB	AA	BB	BB	AA	BB	BB	BB	BB	BB	BB	BB	AA	BB	BB	AA	BB	BB	AA	AA
GMI_ES01_c8777_202				2	AA	BB	AA	AA	AA	AA	BB	BB	BB	BB	BB	AA	BB	BB	AA	AA	BB	BB	AA	AA	BB	BB	AA	BB	BB	AA	BB	AA	BB	AA	AA	AA	BB	BB	BB	BB	AA	BB	AA	AA	BB	BB	AA	BB	BB
GMI_DS_CC2032_276				2	AA	BB	AA	AA	AA	AA	BB	BB	BB	BB	AA	BB	BB	AA	AA	BB	AA	BB	AA	AA	AA	BB	BB	AA	AA	BB	AA	BB	BB	AA	BB	BB	BB	BB	BB	BB	BB	AA	BB	BB	AA	BB	BB	AA	AA
GMI_ES01_c24758_394				2	AA	BB	AA	AA	AA	AA	BB	BB	BB	BB	AA	BB	BB	AA	AA	BB	AA	BB	AA	AA	AA	BB	BB	AA	AA	BB	AA	BB	BB	AA	BB	BB	BB	BB	BB	BB	BB	AA	BB	BB	AA	BB	BB	AA	AA
GMI_ES15_c5289_317				2	AA	BB	AA	AA	AA	AA	BB	BB	BB	BB	BB	AA	BB	BB	AA	AA	BB	BB	AA	AA	BB	BB	AA	BB	BB	AA	BB	AA	BB	AA	AA	AA	BB	BB	BB	BB	AA	BB	AA	AA	BB	BB	AA	BB	BB
GMI_ES_CC4633_339				2	AA	BB	AA	AA	AA	AA	BB	AA	BB	BB	BB	AA	BB	BB	AA	AA	BB	BB	AA	AA	BB	BB	AA	BB	BB	AA	BB	AA	BB	AA	AA	AA	BB	BB	BB	BB	AA	BB	AA	AA	BB	BB	AA	BB	BB
GMI_ES_CC3989_242				2	AA	BB	AA	AA	AA	AA	BB	BB	BB	BB	AA	BB	BB	AA	AA	BB	AA	BB	AA	AA	AA	BB	BB	AA	AA	BB	AA	BB	BB	AA	BB	BB	BB	BB	BB	BB	BB	AA	BB	BB	AA	BB	BB	AA	AA
GMI_ES17_c2917_533				2	AA	BB	AA	AA	AA	AA	BB	AA	BB	BB	BB	AA	BB	BB	AA	AA	BB	BB	AA	AA	BB	BB	AA	BB	BB	AA	BB	AA	BB	AA	AA	AA	BB	BB	BB	BB	AA	BB	AA	AA	BB	BB	AA	BB	BB
GMI_ES15_c112_624				2	AA	BB	AA	AA	AA	AA	BB	BB	BB	BB	AA	BB	BB	AA	AA	BB	AA	BB	AA	AA	AA	BB	BB	AA	AA	BB	AA	BB	BB	AA	BB	BB	BB	BB	BB	BB	BB	AA	BB	BB	AA	BB	BB	AA	AA
GMI_DS_CC9972_92				2	AA	BB	AA	AA	AA	BB	AA	BB	AB	AA	AA	AA	BB	BB	BB	BB	BB	AA	BB	BB	AA	BB	BB	BB	BB	BB	AA	AA	AA	BB	BB	BB	AA	AA	AA	BB	AA	BB	BB	BB	BB	BB	AA	BB	AA
GMI_DS_CC8640_82				2	AA	BB	AA	AA	AA	BB	AA	BB	AB	AA	AA	AA	BB	BB	BB	BB	BB	AA	BB	BB	AA	BB	BB	BB	BB	BB	AA	AA	AA	BB	BB	BB	AA	AA	AA	BB	AA	BB	BB	BB	BB	BB	AA	BB	AA
GMI_ES_CC15237_134				2	AA	BB	AA	AA	AA	BB	AA	BB	AB	AA	AA	AA	BB	BB	BB	BB	BB	AA	BB	BB	AA	BB	BB	BB	BB	BB	AA	AA	AA	BB	BB	BB	AA	AA	AA	BB	AA	BB	BB	BB	BB	BB	AA	BB	AA
GMI_ES02_lrc18911_190				2	AA	BB	AA	AA	AA	BB	BB	BB	AA	BB	BB	BB	BB	BB	AA	AA	AA	AA	BB	BB	BB	AA	BB	BB	AA	BB	AA	BB	AA	BB	BB	AA	AA	BB	BB	BB	AA	BB	AA	AA	AA	AA	AA	BB	BB
GMI_ES01_c3302_178				2	AA	BB	AA	AA	BB	AA	BB	BB	BB	BB	AA	BB	BB	AA	AA	BB	AA	BB	AA	AA	AA	AB	BB	AA	AA	BB	AA	BB	BB	AA	BB	BB	AA	BB	BB	BB	BB	AA	BB	BB	AA	BB	BB	AA	AA
GMI_ES17_c2308_1026				2	AA	BB	AA	AA	BB	BB	AA	BB	BB	AA	BB	AA	BB	AA	BB	AA	AA	AA	AA	AA	BB	BB	AA	BB	AA	BB	BB	AA	BB	AA	BB	BB	AA	AA	BB	BB	AA	AA	AA	AA	BB	AA	BB	AA	BB
GMI_ES01_c13820_382				2	AA	BB	AA	AA	BB	BB	AA	AA	BB	AA	BB	BB	BB	BB	BB	AA	BB	AA	AA	AA	AA	AA	AA	BB	AA	BB	AA	AA	BB	BB	BB	AA	BB	BB	AA	BB	AA	AA	BB	AA	BB	BB	AA	BB	AA
GMI_ES02_c33014_195				2	AA	BB	AA	AA	BB	BB	BB	BB	BB	BB	AA	BB	AA	AA	AA	BB	AA	BB	AA	BB	AA	AA	BB	AA	AA	BB	AA	BB	BB	AA	AA	BB	AA	BB	BB	AA	BB	AA	BB	BB	AA	BB	BB	AA	AA
GMI_DS_CC9934_185				2	AA	BB	AA	AA	BB	BB	BB	BB	BB	BB	AA	BB	BB	AA	AA	BB	AA	BB	AA	AA	AA	AB	BB	AA	AA	BB	AA	BB	BB	AA	BB	BB	AA	BB	BB	BB	BB	AA	BB	BB	AA	BB	BB	AA	AA
GMI_DS_CC6556_81				2	AA	BB	AA	BB	AA	BB	AA	AA	BB	AA	AA	AA	BB	AA	BB	AA	BB	BB	AA	BB	AA	AA	BB	AA	BB	AA	AA	BB	AA	AA	BB	AA	BB	AA	BB	BB	AA	AA	BB	AA	BB	BB	BB	BB	BB
GMI_DS_CC9736_146				2	AA	BB	BB	AA	AA	AA	AA	BB	BB	BB	AA	BB	BB	BB	BB	AA	AA	AA	BB	AA	AA	AA	BB	BB	BB	AA	BB	AA	BB	BB	AA	AA	BB	BB	BB	AA	AA	AA	AA	AA	BB	AA	AA	AA	AA
GMI_ES02_c6368_605				2	AA	BB	BB	AA	AA	AA	BB	BB	AA	BB	BB	BB	AA	BB	BB	AA	AA	AA	BB	AA	AA	AA	BB	BB	BB	AA	BB	AA	BB	AB	AA	AA	AB	BB	BB	BB	AA	AA	AA	AA	BB	AA	BB	AA	AA
GMI_ES17_c3271_475				2	AA	BB	BB	AA	AA	BB	BB	AA	AA	BB	BB	AA	AA	BB	AA	AA	AA	BB	AA	BB	AA	BB	BB	BB	BB	BB	BB	BB	AA	AA	BB	AA	BB	BB	BB	AA	BB	AA	BB	AA	AA	BB	AA	BB	BB
GMI_ES01_c5430_179				2	AA	BB	BB	BB	AA	AA	BB	AA	AA	BB	AA	BB	BB	BB	BB	AA	BB	BB	AA	AA	BB	AA	AA	AA	AA	BB	BB	AA	BB	BB	BB	BB	BB	BB	BB	BB	AA	AA	AA	BB	BB	AA	AA	BB	BB
GMI_ES17_c4268_554				2	AA	BB	BB	BB	AA	AA	BB	AA	AA	BB	AA	BB	BB	BB	BB	AA	BB	BB	AA	AA	BB	AA	AA	AA	AA	BB	BB	AA	BB	BB	BB	BB	BB	BB	BB	BB	AA	AA	AA	BB	BB	AA	AA	BB	BB
GMI_ES15_c1114_170				2	AA	BB	BB	BB	AA	BB	BB	BB	BB	BB	BB	BB	BB	BB	BB	BB	BB	BB	AA	BB	BB	BB	AA	BB	BB	AA	BB	AA	BB	BB	AA	AA	BB	BB	BB	BB	AA	BB	BB	BB	BB	BB	AA	BB	BB
GMI_ES15_c497_486				2	AA	BB	BB	BB	BB	AA	BB	BB	BB	BB	BB	AA	BB	BB	AA	AA	BB	AA	BB	AA	BB	BB	BB	AA	AA	AA	BB	AA	AA	AA	BB	AA	BB	BB	BB	AA	BB	AA	BB	BB	AA	BB	AA	BB	BB
GMI_ES17_c969_805				2	AA	BB	BB	BB	BB	AA	BB	BB	BB	BB	BB	AA	BB	BB	AA	AA	BB	AA	BB	AA	BB	BB	BB	AA	AA	AA	BB	AA	AA	AA	BB	AA	BB	BB	BB	AA	BB	AA	BB	BB	AA	BB	AA	BB	BB
GMI_ES01_c6499_501				2	AA	BB	BB	BB	BB	AA	BB	BB	BB	BB	BB	AA	BB	BB	AA	AA	BB	AA	BB	AA	BB	BB	BB	AA	AA	AA	BB	AA	AA	AA	BB	AA	BB	BB	BB	AA	BB	AA	BB	BB	AA	BB	AA	BB	BB
GMI_ES01_c26328_337				2	AA	BB	BB	BB	BB	AA	BB	BB	BB	BB	BB	AA	BB	BB	AA	AA	BB	AA	BB	AA	BB	BB	BB	AA	AA	AA	BB	AA	AA	AA	BB	AA	BB	BB	BB	AA	BB	AA	BB	BB	AA	BB	AA	BB	BB
GMI_ES17_c2286_285				2	AA	BB	BB	BB	BB	AA	BB	BB	BB	BB	BB	AA	BB	BB	AA	AA	BB	AA	BB	AA	BB	BB	BB	BB	AA	AA	BB	AA	AA	AA	BB	AA	BB	BB	BB	AA	BB	AA	BB	BB	AA	BB	AA	BB	BB
GMI_DS_CC8829_137				2	AA	BB	BB	BB	BB	AA	BB	BB	BB	BB	BB	AA	BB	BB	AA	AA	BB	AA	BB	AA	BB	BB	BB	AA	AA	AA	BB	AA	AA	AA	BB	AA	BB	BB	BB	AA	BB	AA	BB	BB	AA	BB	AA	BB	BB
GMI_DS_CC7370_52				2	AA	BB	BB	BB	BB	BB	BB	BB	BB	BB	BB	BB	BB	BB	BB	BB	BB	BB	BB	BB	BB	BB	BB	BB	BB	BB	BB	BB	BB	BB	BB	BB	BB	BB	BB	BB	BB	BB	BB	BB	BB	BB	BB	BB	BB
GMI_ES_CC3702_289				2	AA	BB	BB	BB	BB	BB	BB	BB	BB	BB	BB	BB	BB	BB	BB	BB	BB	BB	BB	BB	BB	BB	BB	BB	BB	BB	BB	BB	BB	BB	BB	BB	BB	BB	BB	BB	BB	BB	BB	BB	BB	BB	BB	BB	BB
GMI_DS_CC8041_85				2	AB	AA	AA	AA	AA	AA	AB	AA	BB	AB	AB	AB	AA	AA	AB	AA	AB	AB	AA	AA	AA	AB	AA	AA	AB	AA	AA	AB	AA	AA	AA	AB	AA	AA	AB	AB	AA	AA	AB	AA	AA	AB	AB	AB	AA
GMI_ES01_c10387_303				2	AB	AA	BB	AA	BB	AA	AB	AA	BB	AB	BB	BB	AA	AA	AB	AA	AA	AB	AB	AB	AB	AA	AA	BB	AA	AA	BB	BB	BB	AA	AB	AB	AA	AA	BB	AB	AA	BB	AA	AA	BB	AA	AB	BB	AA
GMI_ES02_lrc13788_346				2	AB	AA	BB	BB	AA	BB	AA	BB	BB	AA	BB	BB	BB	BB	BB	BB	BB	BB	AA	AA	BB	BB	AA	AA	BB	AA	BB	BB	AA	BB	AA	AA	BB	BB	AA	AA	AA	BB	BB	BB	AA	AA	AA	BB	AB
GMI_ES15_c5951_364				2	AB	AB	AA	AB	BB	BB	AB	BB	BB	BB	BB	BB	AB	AB	BB	AA	BB	AB	AA	BB	BB	BB	BB	BB	BB	BB	AA	BB	AB	AA	BB	AB	AB	BB	BB	AB	BB	AB	BB	BB	BB	AA	AB	AB	AB
GMI_ES15_c7016_483				2	AB	AB	AB	AB	AB	AB	BB	BB	BB	BB	BB	AB	BB	BB	AB	AB	BB	BB	AB	AB	BB	BB	AB	BB	BB	AB	BB	AB	BB	BB	AB	AB	BB	BB	BB	BB	AB	AB	AB	AB	BB	AB	AB	BB	BB
GMI_ES01_c9634_514				2	AB	BB	AA	BB	BB	BB	AA	AA	BB	BB	BB	AA	AA	BB	BB	AA	BB	BB	AA	AA	BB	BB	BB	AA	AA	BB	AA	BB	BB	AA	AA	BB	AA	BB	AA	AA	BB	BB	AA	BB	BB	AA	BB	AA	AA
GMI_DS_CC10404_60				2	AB	BB	AB	AB	AA	AA	AB	AB	AA	AB	AA	AA	AA	AA	AA	AB	AA	AA	AB	AB	AB	AB	AB	AA	AB	AA	AB	AA	AA	AA	AA	AB	AA	AA	AA	AA	AB	AB	AA	AA	AA	AA	AB	AA	AB
GMI_DS_CC7582_55				2	AB	BB	AB	AB	AB	AB	AB	AB	AB	AB	AB	AB	AB	AB	AB	AB	AB	AB	AB	AB	AB	AB	AB	AB	AB	AB	AB	AB	AB	AB	AB	AB	AB	AB	AB	AB	AB	AB	AB	AB	AB	AB	AB	AB	AB
GMI_ES02_c12289_381				2	AB	BB	AB	AB	AB	AB	AB	AB	AB	AB	AB	AB	BB	AB	AB	AB	AB	AB	AB	AB	BB	AB	AB	AA	AB	AB	BB	AB	AA	AA	AB	AB	AB	AB	AB	AB	AB	AA	AB	AB	AB	AB	AB	AB	AB
GMI_ES01_c8716_268				2	AB	BB	BB	AB	BB	AB	BB	AB	AB	BB	BB	BB	BB	BB	AB	AB	BB	BB	BB	AA	BB	BB	BB	BB	BB	BB	AB	BB	BB	BB	AB	AB	BB	BB	BB	BB	BB	BB	BB	BB	BB	AA	AA	AA	AB
GMI_ES_CC9290_178				2	BB	--	--	BB	BB	BB	--	--	--	--	BB	BB	BB	BB	--	BB	--	--	--	BB	BB	--	BB	BB	--	BB	BB	BB	--	BB	BB	--	BB	--	--	--	BB	BB	BB	BB	BB	BB	--	--	BB
GMI_DS_CC9867_119				2	BB	--	BB	AA	AA	AA	BB	BB	AA	AA	AA	BB	BB	AA	AA	BB	AA	AA	BB	BB	AA	AA	AA	BB	BB	AA	BB	AA	AA	BB	BB	AA	BB	AA	BB	BB	AA	BB	BB	AA	AA	BB	AA	BB	BB
GMI_ES17_c10388_394				2	BB	--	BB	BB	BB	BB	BB	BB	BB	BB	BB	BB	BB	BB	BB	BB	BB	BB	BB	BB	BB	BB	BB	BB	BB	BB	BB	BB	BB	BB	BB	BB	BB	BB	BB	BB	BB	BB	BB	BB	BB	BB	BB	BB	BB
GMI_DS_CC6823_75				2	BB	--	BB	BB	BB	BB	BB	BB	BB	BB	BB	BB	BB	BB	BB	BB	BB	BB	BB	BB	BB	BB	BB	BB	BB	BB	BB	BB	BB	BB	BB	BB	BB	BB	BB	BB	BB	BB	BB	BB	BB	BB	BB	BB	BB
GMI_ES17_c5832_342				2	BB	AA	--	AA	AA	--	AA	AA	AA	AA	--	--	--	AA	AA	--	AA	--	--	--	AA	--	--	--	--	AA	--	AA	AA	--	--	--	AA	--	--	--	AA	--	--	AA	--	AA	AA	--	AA
GMI_ES_CC3572_162				2	BB	AA	AA	AA	AA	AA	AA	AA	AA	AA	AA	AA	BB	AA	AA	AA	AA	AA	AA	AA	AA	AA	AA	AA	AA	AB	AA	AA	AB	AA	AA	AA	AA	AA	AA	AA	AA	AA	AA	AA	AA	AA	AA	AB	BB
GMI_ES17_c8599_640				2	BB	AA	AA	AA	AA	BB	AA	AA	AA	AA	AA	BB	AA	AA	BB	BB	AA	BB	AA	BB	AA	AA	AA	AA	BB	BB	AA	BB	BB	BB	AA	BB	AA	AA	AA	BB	AA	BB	AA	AA	BB	AA	BB	AA	AA
GMI_ES_CC16159_120				2	BB	AA	AA	AA	AA	BB	AA	AA	AA	AA	AA	BB	AA	AA	BB	BB	AA	BB	AA	BB	AA	AA	AA	AA	BB	BB	AA	BB	BB	BB	AA	BB	AA	AA	AA	BB	AA	BB	AA	AA	BB	AA	BB	AA	AA
GMI_DS_CC5384_163				2	BB	AA	AA	AA	AA	BB	AA	AA	AA	AA	AA	BB	AA	AA	BB	BB	AA	BB	AA	BB	AA	AA	AA	BB	BB	BB	AA	BB	BB	BB	AA	BB	AA	AA	AA	BB	AA	BB	AA	AA	BB	AA	BB	AA	AA
GMI_ES_CC4504_192				2	BB	AA	AA	AA	AA	BB	AA	AA	AA	AA	AA	BB	BB	AA	BB	BB	AA	BB	AA	BB	AA	AA	AA	AA	BB	BB	AA	BB	BB	BB	AA	BB	AA	AA	AA	BB	AA	BB	AA	AA	AA	AA	BB	AA	AA
GMI_ES01_c22619_143				2	BB	AA	AA	AA	AA	BB	AA	BB	AA	AA	AA	AA	AA	AA	BB	AA	BB	AA	AA	AA	AA	AA	BB	BB	AA	AA	BB	BB	BB	BB	BB	AA	BB	BB	BB	BB	AA	BB	BB	AA	AA	BB	AA	AA	BB
GMI_DS_CC3171_218				2	BB	AA	AA	AA	AA	BB	AA	AA	AA	AA	AA	BB	AA	AA	BB	BB	AA	BB	AA	BB	AA	AA	AA	BB	BB	BB	AA	BB	BB	BB	AA	BB	AA	AA	AA	BB	AA	BB	AA	AA	BB	AA	BB	AA	AA
GMI_ES01_c17235_144				2	BB	AA	AA	AA	AA	BB	AA	AA	AA	AA	AA	BB	AA	AA	BB	BB	AA	BB	AA	BB	AA	AA	AA	BB	BB	BB	AA	BB	BB	BB	AA	BB	AA	AA	AA	BB	AA	BB	AA	AA	BB	AA	BB	AA	AA
GMI_ES17_c10593_508				2	BB	AA	AA	AA	AA	BB	AA	AA	AA	AA	AA	BB	AA	AA	BB	BB	AA	BB	AA	BB	AA	AA	AA	BB	BB	BB	AA	BB	BB	BB	AA	BB	AA	AA	AA	BB	AA	BB	AA	AA	BB	AA	BB	AA	AA
GMI_DS_CC9305_53				2	BB	AA	AA	AA	AB	BB	AB	AB	AA	AB	AA	BB	AB	AA	BB	BB	AB	BB	AA	BB	AA	AA	AA	AA	BB	BB	AB	BB	BB	BB	AA	BB	AA	AA	AB	BB	AA	BB	AB	AA	BB	AA	BB	AB	AB
GMI_ES02_c23066_496				2	BB	AA	AA	AA	BB	BB	BB	AA	AA	BB	AA	BB	AA	BB	BB	AA	AA	BB	AA	BB	AA	AA	AA	--	AA	AA	BB	BB	AA	BB	AA	BB	AA	AA	AA	BB	AA	BB	BB	AA	AA	AA	BB	AA	AA
GMI_ES01_c17597_189				2	BB	AA	AA	AB	AB	BB	AB	AB	AB	AB	AB	BB	AA	AA	BB	BB	AA	BB	AA	BB	AA	AA	AA	BB	BB	BB	AA	BB	BB	BB	AA	BB	AB	AA	AA	BB	AB	BB	AB	AA	BB	AA	BB	AA	AB
GMI_ES_CC16529_138				2	BB	AA	AA	BB	AA	BB	BB	AA	AA	BB	AA	AA	BB	AA	BB	AA	BB	BB	AA	BB	AA	BB	AA	AA	AA	AA	AA	AA	AA	BB	BB	BB	AA	BB	AA	BB	BB	AA	BB	AA	AA	BB	BB	AA	AA
GMI_ES15_c6652_253				2	BB	AA	AA	BB	AA	BB	BB	AA	AA	BB	AA	AA	BB	AA	BB	AA	BB	BB	--	BB	AA	BB	AA	AA	AA	AA	AA	AA	AA	BB	BB	BB	AA	BB	AA	BB	BB	AA	BB	AA	AA	BB	BB	AA	AA
GMI_ES02_c25461_277				2	BB	AA	AA	BB	BB	BB	AA	AA	BB	AB	AA	AA	BB	AA	AA	BB	BB	BB	AA	BB	BB	BB	AA	AA	AA	BB	AA	BB	AA	AB	BB	BB	AB	AA	AA	AA	BB	BB	BB	BB	AA	BB	AA	BB	BB
GMI_ES01_c12378_433				2	BB	AA	AB	BB	AB	BB	AB	BB	BB	AB	AB	AB	AA	AB	AB	BB	AA	AA	AA	AB	AA	AA	AA	AA	AA	AB	BB	AA	AA	AA	BB	BB	AA	AB	AA	AB	AA	AB	AA	AA	AA	AA	AB	AB	BB
GMI_ES_CC18060_346				2	BB	AA	BB	AA	AA	AA	BB	BB	AA	BB	AA	AA	AA	AA	AA	BB	AA	BB	BB	BB	AA	BB	BB	AA	BB	BB	BB	BB	AA	AA	AA	BB	BB	AA	BB	AA	BB	BB	BB	BB	AA	AA	BB	AA	BB
GMI_ES_CC9014_257				2	BB	AA	BB	AA	BB	BB	AA	AA	AA	AA	AA	AA	BB	BB	BB	AA	BB	BB	AA	AA	BB	AA	AA	AA	AA	AA	BB	AA	BB	BB	BB	BB	BB	AA	AA	AA	AA	BB	AA	AA	BB	AA	BB	AB	AA
GMI_ES01_c4081_182				2	BB	AA	BB	AA	BB	BB	BB	BB	BB	BB	AA	AA	AA	BB	BB	AA	AA	AA	BB	BB	BB	AA	BB	BB	AA	BB	AA	BB	AA	AA	AA	AA	BB	AA	BB	AA	BB	AA	AA	AA	AA	AA	BB	BB	BB
GMI_DS_CC5554_57				2	BB	AA	BB	AB	BB	AB	BB	AB	AB	BB	BB	AB	BB	BB	AB	AB	AB	BB	AB	AB	BB	BB	AB	AB	BB	BB	BB	BB	AB	AB	AB	BB	BB	AB	AB	AB	BB	AB	AB	AB	AB	AB	AB	AB	BB
GMI_ES_CC4978_509				2	BB	AA	BB	BB	AA	AA	AA	AA	AA	AA	BB	AA	AA	BB	BB	AA	BB	AA	BB	AA	BB	BB	AA	BB	BB	AA	BB	AA	AA	BB	AA	AA	BB	AA	AA	BB	AA	BB	AA	AA	BB	AA	AA	BB	BB
GMI_ES_CC8700_285				2	BB	AA	BB	BB	AA	AA	AA	AA	AA	AA	BB	AA	AA	BB	BB	AA	BB	AA	BB	AA	BB	BB	AA	BB	BB	AA	BB	AA	AA	BB	AA	AA	BB	AA	AA	BB	AA	BB	AA	AA	BB	AA	AA	BB	BB
GMI_ES01_c1635_353				2	BB	AA	BB	BB	AA	AA	AA	AA	AA	AA	BB	AA	AA	BB	BB	AA	BB	AA	BB	AA	BB	BB	AA	BB	BB	AA	BB	AA	AA	BB	AA	AA	BB	AA	AA	BB	AA	BB	AA	AA	BB	AA	AA	BB	BB
GMI_DS_CC6030_255				2	BB	AA	BB	BB	AA	AA	AA	AA	AA	AA	BB	AA	AA	BB	BB	AA	BB	AA	BB	BB	BB	AB	AA	BB	BB	AA	BB	AA	AA	BB	AA	AA	BB	AA	AA	AA	AA	BB	AA	AA	BB	AA	AA	BB	BB
GMI_ES17_c5637_152				2	BB	AA	BB	BB	AA	AA	AA	BB	BB	AA	AA	AA	BB	AA	AA	BB	AA	AA	BB	AA	AA	AA	BB	BB	AA	AA	AA	AA	BB	AA	AA	BB	AA	BB	AA	AA	BB	BB	AA	AA	AA	BB	AA	AA	BB
GMI_ES_CC17866_90				2	BB	AA	BB	BB	AA	AA	AA	BB	AA	AA	AA	AA	BB	AA	AA	BB	AA	AA	BB	AA	AA	AA	BB	BB	AA	AA	BB	AA	BB	AA	AA	BB	AA	BB	AA	AA	BB	BB	AA	AA	AA	BB	AA	AA	BB
GMI_ES01_c8470_599				2	BB	AA	BB	BB	AA	AA	AA	AA	AA	AA	BB	AA	AA	BB	BB	AA	BB	AA	BB	AA	BB	BB	AA	BB	BB	AA	BB	AA	AA	BB	AA	AA	BB	AA	AA	BB	AA	BB	AA	AA	BB	AA	AA	BB	BB
GMI_DS_CC9448_443				2	BB	AA	BB	BB	AA	AA	BB	AA	AA	BB	AA	BB	AA	BB	AA	BB	BB	BB	BB	BB	AA	AA	BB	AA	BB	AA	AA	BB	AA	BB	AA	AA	BB	BB	AA	AA	BB	BB	BB	AB	AA	BB	AA	BB	AA
GMI_ES02_c349_407				2	BB	AA	BB	BB	AA	AA	BB	AA	AA	BB	AA	BB	AA	BB	AA	BB	BB	BB	BB	BB	AA	AA	BB	AA	BB	AA	AA	BB	AA	BB	AA	AA	BB	BB	AA	AA	BB	BB	BB	BB	AA	BB	AA	BB	AA
GMI_ES01_c3899_470				2	BB	AA	BB	BB	AA	AA	BB	AA	AA	BB	AA	BB	AA	BB	AA	BB	BB	BB	BB	BB	AA	AA	BB	AA	BB	AA	AA	BB	AA	BB	AA	AA	BB	BB	AA	AA	BB	BB	BB	BB	AA	BB	AA	BB	AA
GMI_ES_CC12708_442				2	BB	AA	BB	BB	AA	AA	BB	BB	AA	BB	AA	AA	AA	AA	AA	BB	AA	AA	BB	BB	BB	BB	BB	AA	BB	AA	BB	AA	AA	AA	AA	BB	AA	AA	AA	AA	BB	BB	AA	AA	AA	AA	BB	AA	BB
GMI_ES02_c14349_258				2	BB	AA	BB	BB	BB	AA	AA	BB	BB	AA	AA	AA	AA	BB	BB	AA	BB	AA	AA	AA	BB	BB	AA	AA	BB	AA	BB	AA	BB	AA	AA	BB	BB	AA	AA	AA	BB	BB	BB	BB	BB	BB	BB	AA	AA
GMI_ES_CC10804_287				2	BB	AA	BB	BB	BB	BB	AA	AA	AA	AA	BB	AA	AA	BB	BB	AA	BB	AA	BB	BB	BB	AA	AA	BB	BB	AA	BB	AA	AA	BB	AA	AA	AA	AA	AA	AA	AA	BB	AA	AA	BB	AA	AA	BB	BB
GMI_ES_CC13394_332				2	BB	AA	BB	BB	BB	BB	BB	BB	BB	BB	BB	BB	AA	BB	BB	BB	BB	BB	BB	BB	BB	BB	BB	BB	BB	BB	BB	BB	BB	BB	BB	BB	BB	BB	BB	BB	BB	BB	BB	BB	BB	BB	BB	BB	BB
GMI_ES17_c1546_405				2	BB	AA	BB	BB	BB	BB	BB	BB	BB	BB	BB	BB	BB	BB	BB	BB	BB	BB	BB	BB	BB	BB	BB	BB	BB	BB	BB	BB	BB	BB	BB	BB	BB	BB	BB	BB	BB	BB	BB	BB	BB	BB	BB	BB	BB
GMI_ES_CC11933_314				2	BB	AA	BB	BB	BB	BB	BB	BB	BB	BB	BB	BB	BB	BB	BB	BB	BB	BB	BB	BB	BB	BB	BB	BB	BB	BB	BB	BB	BB	BB	BB	BB	BB	BB	BB	BB	BB	BB	BB	BB	BB	BB	BB	BB	BB
GMI_ES01_c4371_166				2	BB	AA	BB	BB	BB	BB	BB	BB	BB	BB	BB	BB	BB	BB	BB	BB	BB	BB	BB	BB	BB	BB	BB	BB	BB	BB	BB	BB	BB	BB	BB	BB	BB	BB	BB	BB	BB	BB	BB	BB	BB	BB	BB	BB	BB
GMI_ES02_c841_728				2	BB	AA	BB	BB	BB	BB	BB	BB	BB	BB	BB	BB	BB	BB	BB	BB	BB	BB	BB	BB	BB	BB	BB	BB	BB	BB	BB	BB	BB	BB	BB	BB	BB	BB	BB	BB	BB	BB	BB	BB	BB	BB	BB	BB	BB
GMI_ES02_c2281_159				2	BB	AA	BB	BB	BB	BB	BB	BB	BB	BB	BB	BB	BB	BB	BB	BB	BB	BB	BB	BB	BB	BB	BB	BB	BB	BB	BB	BB	BB	BB	BB	BB	BB	BB	BB	BB	BB	BB	BB	BB	BB	BB	BB	BB	BB
GMI_DS_CC5188_127				2	BB	AA	BB	BB	BB	BB	BB	BB	BB	BB	BB	BB	BB	BB	BB	BB	BB	BB	BB	BB	BB	BB	BB	BB	BB	BB	BB	BB	BB	BB	BB	BB	BB	BB	BB	BB	BB	BB	BB	BB	BB	BB	BB	BB	BB
GMI_ES_CC9711_432				2	BB	AA	BB	BB	BB	BB	BB	BB	BB	BB	BB	BB	AB	BB	BB	BB	BB	BB	BB	BB	BB	BB	BB	BB	BB	BB	BB	BB	BB	BB	BB	BB	BB	BB	BB	BB	BB	BB	BB	BB	BB	BB	BB	BB	BB
GMI_DS_CC4559_122				2	BB	AA	BB	BB	BB	BB	BB	BB	BB	BB	BB	BB	BB	BB	BB	BB	BB	BB	BB	BB	BB	BB	BB	BB	BB	BB	BB	BB	BB	BB	BB	BB	BB	BB	BB	BB	BB	BB	BB	BB	BB	BB	BB	BB	BB
GMI_ES_CC6673_460				2	BB	AA	BB	BB	BB	BB	BB	BB	BB	BB	BB	BB	BB	BB	BB	BB	BB	BB	BB	BB	BB	BB	BB	BB	BB	BB	BB	BB	BB	BB	BB	BB	BB	BB	BB	BB	BB	BB	BB	BB	BB	BB	BB	BB	BB
GMI_ES02_c20678_948				2	BB	AA	BB	BB	BB	BB	BB	BB	BB	BB	BB	BB	BB	BB	BB	BB	BB	BB	BB	BB	BB	BB	BB	BB	BB	BB	BB	BB	BB	BB	BB	BB	BB	BB	BB	BB	BB	BB	BB	BB	BB	BB	BB	BB	BB
GMI_ES17_c4730_358				2	BB	AA	BB	BB	BB	BB	BB	BB	BB	BB	BB	BB	BB	BB	BB	BB	BB	BB	BB	BB	BB	BB	BB	BB	BB	BB	BB	BB	BB	BB	BB	BB	BB	BB	BB	BB	BB	BB	BB	BB	BB	BB	BB	BB	BB
GMI_ES_CC8503_89				2	BB	AA	BB	BB	BB	BB	BB	BB	BB	BB	BB	BB	BB	BB	BB	BB	BB	BB	BB	BB	BB	BB	BB	BB	BB	BB	BB	BB	BB	BB	BB	BB	BB	BB	BB	BB	BB	BB	BB	BB	BB	BB	BB	BB	BB
GMI_ES_CC6708_301				2	BB	AA	BB	BB	BB	BB	BB	BB	BB	BB	BB	BB	BB	BB	BB	BB	BB	BB	BB	BB	BB	BB	BB	BB	BB	BB	BB	BB	BB	BB	BB	BB	BB	BB	BB	BB	BB	BB	BB	BB	BB	BB	BB	BB	BB
GMI_ES02_c4100_1210				2	BB	AA	BB	BB	BB	BB	BB	BB	BB	BB	BB	BB	BB	BB	BB	BB	BB	BB	BB	BB	BB	BB	BB	BB	BB	BB	BB	BB	BB	BB	BB	BB	BB	BB	BB	BB	BB	BB	BB	BB	BB	BB	BB	BB	BB
GMI_ES01_c8241_504				2	BB	AA	BB	BB	BB	BB	BB	BB	BB	BB	BB	BB	BB	BB	BB	BB	BB	BB	BB	BB	BB	BB	BB	BB	BB	BB	BB	BB	BB	BB	BB	BB	BB	BB	BB	BB	BB	BB	BB	BB	BB	BB	BB	BB	BB
GMI_ES02_c10841_857				2	BB	AA	BB	BB	BB	BB	BB	BB	BB	BB	BB	BB	BB	BB	BB	BB	BB	BB	BB	BB	BB	BB	BB	BB	BB	BB	BB	BB	BB	BB	BB	BB	BB	BB	BB	BB	BB	BB	BB	BB	BB	BB	BB	BB	BB
GMI_DS_CC1661_180				2	BB	AA	BB	BB	BB	BB	BB	BB	BB	BB	BB	BB	BB	BB	BB	BB	BB	BB	BB	BB	BB	BB	BB	BB	BB	BB	BB	BB	BB	BB	BB	BB	BB	BB	BB	BB	BB	BB	BB	BB	BB	BB	BB	BB	BB
GMI_DS_CC9634_105				2	BB	AA	BB	BB	BB	BB	BB	BB	BB	BB	BB	BB	BB	BB	BB	BB	BB	BB	BB	BB	BB	BB	BB	BB	BB	BB	BB	BB	BB	BB	BB	BB	BB	BB	BB	BB	BB	BB	BB	BB	BB	BB	BB	BB	BB
GMI_ES_CC5758_340				2	BB	AA	BB	BB	BB	BB	BB	BB	BB	BB	BB	BB	BB	BB	BB	BB	BB	BB	BB	BB	BB	BB	BB	BB	BB	BB	BB	BB	BB	BB	BB	BB	BB	BB	BB	BB	BB	BB	BB	BB	BB	BB	BB	BB	BB
GMI_ES_CC14261_141				2	BB	AA	BB	BB	BB	BB	BB	BB	BB	BB	BB	BB	BB	BB	BB	BB	BB	BB	BB	BB	BB	BB	BB	BB	BB	BB	BB	BB	BB	BB	BB	BB	BB	BB	BB	BB	BB	BB	BB	BB	BB	BB	BB	BB	BB
GMI_ES_CC4005_62				2	BB	AA	BB	BB	BB	BB	BB	BB	BB	BB	BB	BB	BB	BB	BB	BB	BB	BB	BB	BB	BB	BB	BB	BB	BB	BB	BB	BB	BB	BB	BB	BB	BB	BB	BB	BB	BB	BB	BB	BB	BB	BB	BB	BB	BB
GMI_ES17_c8090_201				2	BB	AA	BB	BB	BB	BB	BB	BB	BB	BB	BB	BB	BB	BB	BB	BB	BB	BB	BB	BB	BB	BB	BB	BB	BB	BB	BB	BB	BB	BB	BB	BB	BB	BB	BB	BB	BB	BB	BB	BB	BB	BB	BB	BB	BB
GMI_DS_CC4006_319				2	BB	AA	BB	BB	BB	BB	BB	BB	BB	BB	BB	BB	BB	BB	BB	BB	BB	BB	BB	BB	BB	BB	BB	BB	BB	BB	BB	BB	BB	BB	BB	BB	BB	BB	BB	BB	BB	BB	BB	BB	BB	BB	BB	BB	BB
GMI_ES17_c18582_193				2	BB	AA	BB	BB	BB	BB	BB	BB	BB	BB	BB	BB	BB	BB	BB	BB	BB	BB	BB	BB	BB	BB	BB	BB	BB	BB	BB	BB	BB	BB	BB	BB	BB	BB	BB	BB	BB	BB	BB	BB	BB	BB	BB	BB	BB
GMI_ES01_lrc9332_388				2	BB	AA	BB	BB	BB	BB	BB	BB	BB	BB	BB	BB	BB	BB	BB	BB	BB	BB	BB	BB	BB	BB	BB	BB	BB	BB	BB	BB	BB	BB	BB	BB	BB	BB	BB	BB	BB	BB	BB	BB	BB	BB	BB	BB	BB
GMI_ES02_c33619_381				2	BB	AA	BB	BB	BB	BB	BB	BB	BB	BB	BB	BB	BB	BB	BB	BB	BB	BB	BB	BB	BB	BB	BB	BB	BB	BB	BB	BB	BB	BB	BB	BB	BB	BB	BB	BB	BB	BB	BB	BB	BB	BB	BB	BB	BB
GMI_DS_CC6107_131				2	BB	AA	BB	BB	BB	BB	BB	BB	BB	BB	BB	BB	BB	BB	BB	BB	BB	BB	BB	BB	BB	BB	BB	BB	BB	BB	BB	BB	BB	BB	BB	BB	BB	BB	BB	BB	BB	BB	BB	BB	BB	BB	BB	BB	BB
GMI_ES02_c23179_274				2	BB	AA	BB	BB	BB	BB	BB	BB	BB	BB	BB	BB	BB	BB	BB	BB	BB	BB	BB	BB	BB	BB	BB	BB	BB	BB	BB	BB	BB	BB	BB	BB	BB	BB	BB	BB	BB	BB	BB	BB	BB	BB	BB	BB	BB
GMI_ES_CC9730_217				2	BB	AA	BB	BB	BB	BB	BB	BB	BB	BB	BB	BB	BB	BB	BB	BB	BB	BB	BB	BB	BB	BB	BB	BB	BB	BB	BB	BB	BB	BB	BB	BB	BB	BB	BB	BB	BB	BB	BB	BB	BB	BB	BB	BB	BB
GMI_ES_CC15860_132				2	BB	AA	BB	BB	BB	BB	BB	BB	BB	BB	BB	BB	BB	BB	BB	BB	BB	BB	BB	BB	BB	BB	BB	BB	BB	BB	BB	BB	BB	BB	BB	BB	BB	BB	BB	BB	BB	BB	BB	BB	BB	BB	BB	BB	BB
GMI_DS_CC892_260				2	BB	AA	BB	BB	BB	BB	BB	BB	BB	BB	BB	BB	BB	BB	BB	BB	BB	BB	BB	BB	BB	BB	BB	BB	BB	BB	BB	BB	BB	BB	BB	BB	BB	BB	BB	BB	BB	BB	BB	BB	BB	BB	BB	BB	BB
GMI_ES02_c11855_528				2	BB	AA	BB	BB	BB	BB	BB	BB	BB	BB	BB	BB	BB	BB	BB	BB	BB	BB	BB	BB	BB	BB	BB	BB	BB	BB	BB	BB	BB	BB	BB	BB	BB	BB	BB	BB	BB	BB	BB	BB	BB	BB	BB	BB	BB
GMI_DS_CC6822_86				2	BB	AA	BB	BB	BB	BB	BB	BB	BB	BB	BB	BB	BB	BB	BB	BB	BB	BB	BB	BB	BB	BB	BB	BB	BB	BB	BB	BB	BB	BB	BB	BB	BB	BB	BB	BB	BB	BB	BB	BB	BB	BB	BB	BB	BB
GMI_ES17_c11967_396				2	BB	AA	BB	BB	BB	BB	BB	BB	BB	BB	BB	BB	BB	BB	BB	BB	BB	BB	BB	BB	BB	BB	BB	BB	BB	BB	BB	BB	BB	BB	BB	BB	BB	BB	BB	BB	BB	BB	BB	BB	BB	BB	BB	BB	BB
GMI_ES01_c9236_115				2	BB	AA	BB	BB	BB	BB	BB	BB	BB	BB	BB	BB	BB	BB	BB	BB	BB	BB	BB	BB	BB	BB	BB	BB	BB	BB	BB	BB	BB	BB	BB	BB	BB	BB	BB	BB	BB	BB	BB	BB	BB	BB	BB	BB	BB
GMI_ES02_c2961_257				2	BB	AA	BB	BB	BB	BB	BB	BB	BB	BB	BB	BB	BB	BB	BB	BB	BB	BB	BB	BB	BB	BB	BB	BB	BB	BB	BB	BB	BB	BB	BB	BB	BB	BB	BB	BB	BB	BB	BB	BB	BB	BB	BB	BB	BB
GMI_ES02_c7238_473				2	BB	AA	BB	BB	BB	BB	BB	BB	BB	BB	BB	BB	BB	BB	BB	BB	BB	BB	BB	BB	BB	BB	BB	BB	BB	BB	BB	BB	BB	BB	BB	BB	BB	BB	BB	BB	BB	BB	BB	BB	BB	BB	BB	BB	BB
GMI_ES15_c1111_559				2	BB	AA	BB	BB	BB	BB	BB	BB	BB	BB	BB	BB	BB	BB	BB	BB	BB	BB	BB	BB	BB	BB	BB	BB	BB	BB	BB	BB	BB	BB	BB	BB	BB	BB	BB	BB	BB	BB	BB	BB	BB	BB	BB	BB	BB
GMI_ES_CC8351_255				2	BB	AA	BB	BB	BB	BB	BB	BB	BB	BB	BB	BB	BB	BB	BB	BB	BB	BB	BB	BB	BB	BB	BB	BB	BB	BB	BB	BB	BB	BB	BB	BB	BB	BB	BB	BB	BB	BB	BB	BB	BB	BB	BB	BB	BB
GMI_DS_CC1800_254				2	BB	AA	BB	BB	BB	BB	BB	BB	BB	BB	BB	BB	BB	BB	BB	BB	BB	BB	BB	BB	BB	BB	BB	BB	BB	BB	BB	BB	BB	BB	BB	BB	BB	BB	BB	BB	BB	BB	BB	BB	BB	BB	BB	BB	BB
GMI_ES15_lrc12312_503				2	BB	AA	BB	BB	BB	BB	BB	BB	BB	BB	BB	BB	BB	BB	BB	BB	BB	BB	BB	BB	BB	BB	BB	BB	BB	BB	BB	BB	BB	BB	BB	BB	BB	BB	BB	BB	BB	BB	BB	BB	BB	BB	BB	BB	BB
GMI_ES15_c3169_222				2	BB	AA	BB	BB	BB	BB	BB	BB	BB	BB	BB	BB	BB	BB	BB	BB	BB	BB	BB	BB	BB	BB	BB	BB	BB	BB	BB	BB	BB	BB	BB	BB	BB	BB	BB	BB	BB	BB	BB	BB	BB	BB	BB	BB	BB
GMI_ES02_c2449_552				2	BB	AA	BB	BB	BB	BB	BB	BB	BB	BB	BB	BB	BB	BB	BB	BB	BB	BB	BB	BB	BB	BB	BB	BB	BB	BB	BB	BB	BB	BB	BB	BB	BB	BB	BB	BB	BB	BB	BB	BB	BB	BB	BB	BB	BB
GMI_ES02_c6122_167				2	BB	AA	BB	BB	BB	BB	BB	BB	BB	BB	BB	BB	BB	BB	BB	BB	BB	BB	BB	BB	BB	BB	BB	BB	BB	BB	BB	BB	BB	BB	BB	BB	BB	BB	BB	BB	BB	BB	BB	BB	BB	BB	BB	BB	BB
GMI_ES_CC11649_76				2	BB	AA	BB	BB	BB	BB	BB	BB	BB	BB	BB	BB	BB	BB	BB	BB	BB	BB	BB	BB	BB	BB	BB	BB	BB	BB	BB	BB	BB	BB	BB	BB	BB	BB	BB	BB	BB	BB	BB	BB	BB	BB	BB	BB	BB
GMI_ES01_c21700_173				2	BB	AA	BB	BB	BB	BB	BB	BB	BB	BB	BB	BB	BB	BB	BB	BB	BB	BB	BB	BB	BB	BB	BB	BB	BB	BB	BB	BB	BB	BB	BB	BB	BB	BB	BB	BB	BB	BB	BB	BB	BB	BB	BB	BB	BB
GMI_ES17_c16539_472				2	BB	AA	BB	BB	BB	BB	BB	BB	BB	BB	BB	BB	BB	BB	BB	BB	BB	BB	BB	BB	BB	BB	BB	BB	BB	BB	BB	BB	BB	BB	BB	BB	BB	BB	BB	BB	BB	BB	BB	BB	BB	BB	BB	BB	BB
GMI_ES_CC13848_210				2	BB	AA	BB	BB	BB	BB	BB	BB	BB	BB	BB	BB	BB	BB	BB	BB	BB	BB	BB	BB	BB	BB	BB	BB	BB	BB	BB	BB	BB	BB	BB	BB	BB	BB	BB	BB	BB	BB	BB	BB	BB	BB	BB	BB	BB
GMI_ES02_c2898_314				2	BB	AA	BB	BB	BB	BB	BB	BB	BB	BB	BB	BB	BB	BB	BB	BB	BB	BB	BB	BB	BB	BB	BB	BB	BB	BB	BB	BB	BB	BB	BB	BB	BB	BB	BB	BB	BB	BB	BB	BB	BB	BB	BB	BB	BB
GMI_ES17_c3051_143				2	BB	AA	BB	BB	BB	BB	BB	BB	BB	BB	BB	BB	BB	BB	BB	BB	BB	BB	BB	BB	BB	BB	BB	BB	BB	BB	BB	BB	BB	BB	BB	BB	BB	BB	BB	BB	BB	BB	BB	BB	BB	BB	BB	BB	BB
GMI_ES02_c4091_462				2	BB	AA	BB	BB	BB	BB	BB	BB	BB	BB	BB	BB	BB	BB	BB	BB	BB	BB	BB	BB	BB	BB	BB	BB	BB	BB	BB	BB	BB	BB	BB	BB	BB	BB	BB	BB	BB	BB	BB	BB	BB	BB	BB	BB	BB
GMI_ES01_lrc12212_420				2	BB	AA	BB	BB	BB	BB	BB	BB	BB	BB	BB	BB	BB	BB	BB	BB	BB	BB	BB	BB	BB	BB	BB	BB	BB	BB	BB	BB	BB	BB	BB	BB	BB	BB	BB	BB	BB	BB	BB	BB	BB	BB	BB	BB	BB
GMI_ES02_c14180_257				2	BB	AA	BB	BB	BB	BB	BB	BB	BB	BB	BB	BB	BB	BB	BB	BB	BB	BB	BB	BB	BB	BB	BB	BB	BB	BB	BB	BB	BB	BB	BB	BB	BB	BB	BB	BB	BB	BB	BB	BB	BB	BB	BB	BB	BB
GMI_ES02_c28827_474				2	BB	AA	BB	BB	BB	BB	BB	BB	BB	BB	BB	BB	BB	BB	BB	BB	BB	BB	BB	BB	BB	BB	BB	BB	BB	BB	BB	BB	BB	BB	BB	BB	BB	BB	BB	BB	BB	BB	BB	BB	BB	BB	BB	BB	BB
GMI_ES_CC3511_395				2	BB	AA	BB	BB	BB	BB	BB	BB	BB	BB	BB	BB	BB	BB	BB	BB	BB	BB	BB	BB	BB	BB	BB	BB	BB	BB	BB	BB	BB	BB	BB	BB	BB	BB	BB	BB	BB	BB	BB	BB	BB	BB	BB	BB	BB
BA_grs_c10318_236				2	BB	AA	BB	BB	BB	BB	BB	BB	BB	BB	BB	BB	BB	BB	BB	BB	BB	BB	BB	BB	BB	BB	BB	BB	BB	BB	BB	BB	BB	BB	BB	BB	BB	BB	BB	BB	BB	BB	BB	BB	BB	BB	BB	BB	BB
GMI_DS_CC4545_78				2	BB	BB	--	--	--	BB	--	BB	BB	--	--	BB	BB	--	BB	--	BB	--	--	BB	--	BB	--	BB	BB	--	--	--	--	--	BB	--	BB	--	BB	--	--	--	BB	BB	BB	--	--	BB	BB
GMI_ES17_lrc11645_145				2	BB	BB	AA	AA	AA	AA	AA	AA	AA	AA	AA	AA	AA	AA	AA	AA	AA	AA	AA	AA	AA	AA	AA	AA	AA	AA	AA	AA	AA	AA	AA	AA	AA	AA	AA	AA	AA	AA	AA	AA	AA	AA	AA	AA	AA
GMI_ES02_c31310_407				2	BB	BB	AA	AA	AA	BB	AA	AA	AA	AA	AA	BB	AA	AA	BB	BB	AA	BB	AA	BB	AA	AA	AA	BB	BB	BB	AA	BB	BB	BB	AA	BB	AA	AA	AA	BB	AA	BB	AA	AA	BB	AA	BB	AA	AA
GMI_ES_CC13513_277				2	BB	BB	AA	AA	AA	BB	AA	AA	AA	AA	AA	BB	AA	AA	BB	AA	AA	BB	AA	BB	AA	AA	AA	AB	BB	BB	AA	BB	BB	BB	AA	BB	AA	AA	AA	BB	AA	BB	BB	AA	AA	AA	BB	AA	AA
GMI_ES01_c3447_952				2	BB	BB	AA	AA	BB	AA	BB	AA	AA	BB	AA	AA	AA	AA	AA	BB	AA	AA	BB	BB	AA	AA	BB	BB	AA	BB	AA	AA	BB	AA	BB	BB	AA	AA	BB	BB	BB	AB	AA	AA	BB	BB	BB	AA	BB
GMI_ES15_c10680_325				2	BB	BB	AA	BB	AA	AA	AA	AA	AA	AA	AA	AA	BB	BB	AA	AA	BB	BB	AA	AA	BB	BB	BB	AA	AA	AA	BB	BB	BB	AA	BB	AA	BB	BB	AA	AA	AA	BB	BB	AA	AA	BB	AA	BB	AA
GMI_ES17_c4266_283				2	BB	BB	AA	BB	AA	AA	BB	AA	AA	BB	AA	AA	AA	AA	AA	AA	AA	AA	AA	BB	BB	AA	AA	BB	BB	AA	BB	BB	AA	BB	BB	BB	BB	AA	BB	BB	BB	BB	AA	BB	AA	BB	AA	AA	AA
GMI_ES_CC11658_395				2	BB	BB	AA	BB	AA	BB	BB	AA	AA	BB	AA	AA	BB	AA	BB	AA	BB	BB	AB	BB	AA	BB	AA	AA	AA	AA	AA	AA	AA	BB	BB	BB	BB	BB	AA	BB	BB	AA	BB	AA	AA	BB	BB	AA	AA
GMI_ES17_c1186_142				2	BB	BB	AA	BB	AA	BB	BB	AA	AA	BB	AA	AA	BB	AA	BB	AA	BB	BB	AB	BB	BB	BB	AA	AA	AA	AA	AA	AA	AA	BB	BB	BB	AA	BB	AA	AA	BB	AA	AA	AA	AA	AA	BB	AA	AA
GMI_ES17_c766_770				2	BB	BB	AA	BB	BB	AA	AA	AA	AA	AA	AA	AA	AB	BB	AA	AA	BB	AA	AA	AA	BB	BB	BB	AA	AA	AA	AA	BB	BB	AA	AA	AA	BB	AA	AA	AA	BB	BB	BB	AA	AA	BB	AA	BB	AB
GMI_DS_CC3048_64				2	BB	BB	AA	BB	BB	AA	AA	BB	AA	AA	AA	AA	AA	BB	BB	BB	AA	BB	BB	BB	BB	BB	AA	AA	BB	BB	BB	AA	AA	AA	BB	BB	AA	AA	AA	BB	BB	AA	BB	BB	AA	AA	AA	BB	BB
GMI_DS_CC4575_55				2	BB	BB	AA	BB	BB	AA	AA	BB	BB	AA	BB	AA	BB	BB	AA	BB	AA	BB	BB	BB	BB	BB	AA	BB	BB	BB	AA	AA	AA	BB	BB	AA	BB	BB	AA	BB	BB	AA	BB	BB	BB	BB	BB	BB	BB
GMI_ES15_c6822_337				2	BB	BB	AA	BB	BB	AA	BB	AA	AA	BB	AA	AA	AA	BB	AA	BB	BB	AA	AA	AA	BB	BB	AA	AA	AA	AA	AA	AA	BB	BB	AA	AA	AA	AA	AA	AA	BB	BB	BB	AA	AA	BB	AA	BB	AA
GMI_ES17_c2651_991				2	BB	BB	AA	BB	BB	AA	BB	AA	AA	BB	AA	AA	AA	BB	AA	BB	BB	AA	AA	AA	BB	BB	AA	AA	AA	AA	AA	AA	BB	BB	AA	AA	AA	AA	AA	BB	BB	BB	BB	AA	BB	BB	AA	BB	AA
GMI_ES_CC12738_121				2	BB	BB	AA	BB	BB	BB	AA	AA	BB	AA	AA	AA	BB	AA	AA	BB	BB	AA	AA	BB	BB	BB	AA	AA	AA	BB	AA	BB	AA	AA	AA	BB	AB	BB	AA	AA	BB	AB	BB	BB	AA	AA	AA	BB	BB
GMI_DS_CC2357_196				2	BB	BB	AA	BB	BB	BB	AA	AA	BB	AB	AA	AA	--	AA	AA	BB	BB	BB	AA	BB	BB	BB	AA	AA	AA	BB	AA	BB	AA	AA	BB	BB	AA	AA	AA	BB	BB	BB	BB	BB	AA	BB	AA	BB	BB
GMI_ES17_c8444_506				2	BB	BB	AB	BB	AB	AB	AB	BB	BB	AB	BB	AB	BB	BB	BB	AB	AB	BB	BB	BB	BB	BB	BB	AB	BB	BB	AB	BB	BB	BB	AB	AB	AB	AB	AB	BB	BB	AB	BB	BB	BB	BB	AB	BB	BB
GMI_ES01_c16302_758				2	BB	BB	BB	AA	AA	AA	AA	AA	AA	AA	AA	AA	AA	BB	BB	AA	AA	AA	BB	AA	BB	BB	BB	BB	BB	AA	AA	AA	AA	BB	BB	AA	BB	BB	AA	BB	BB	AA	AA	BB	BB	BB	BB	AA	AA
GMI_ES_CC4354_296				2	BB	BB	BB	AA	AA	AA	AA	BB	BB	AA	AA	AA	BB	AA	BB	AA	AA	BB	AA	AA	AA	BB	AA	AA	BB	AA	BB	AA	AA	AA	AA	AA	AA	AA	BB	BB	AA	BB	BB	BB	AA	AA	BB	AA	AA
GMI_ES15_c6115_586				2	BB	BB	BB	AA	AA	AA	AA	BB	BB	AA	AA	AA	BB	AA	BB	AA	AA	BB	AA	AA	AA	BB	AA	AA	BB	AA	BB	AA	AA	AA	AA	AA	AA	AA	BB	BB	AA	BB	BB	AA	AA	AA	BB	AA	AA
GMI_ES17_c12269_176				2	BB	BB	BB	AA	AA	AA	AA	BB	BB	AA	AA	BB	AA	AA	BB	BB	BB	AA	BB	BB	AA	AA	BB	BB	AA	AA	BB	AA	BB	BB	BB	BB	AA	BB	AA	AA	BB	BB	BB	BB	AA	BB	BB	BB	AA
GMI_ES15_c6921_451				2	BB	BB	BB	AA	AA	AA	BB	BB	AA	AA	AA	BB	BB	AA	AA	BB	AA	AA	BB	BB	AA	AA	AA	BB	BB	AA	BB	AA	AA	BB	BB	AA	BB	AA	BB	BB	AA	BB	BB	AA	AA	BB	AA	BB	BB
GMI_ES_CC2716_392				2	BB	BB	BB	AA	AA	AA	BB	BB	AA	BB	AA	AA	AA	AA	AA	BB	AA	BB	BB	BB	AA	BB	BB	AA	BB	BB	BB	BB	AA	AA	AA	BB	BB	AA	BB	AA	BB	BB	BB	BB	AA	AA	BB	AA	BB
GMI_ES15_c17486_204				2	BB	BB	BB	AA	AA	BB	AA	AA	AA	AA	AA	AA	BB	BB	BB	AA	BB	AB	BB	AA	BB	BB	BB	AA	AA	AA	BB	BB	AA	BB	BB	AA	AA	BB	BB	BB	AA	BB	AA	BB	AA	BB	AA	BB	AA
GMI_ES_CC9934_55				2	BB	BB	BB	AA	AA	BB	AA	AA	AA	AA	AA	AA	BB	BB	BB	AA	BB	AB	BB	AA	BB	BB	BB	AA	AA	AA	BB	BB	AA	BB	BB	AA	AA	BB	BB	BB	AA	BB	AA	BB	AA	BB	AA	BB	AA
GMI_ES01_c9768_191				2	BB	BB	BB	AA	AA	BB	BB	AA	AA	BB	AA	BB	BB	BB	BB	AA	BB	AB	BB	AA	BB	BB	AA	AA	AA	AA	BB	BB	AA	BB	BB	BB	BB	BB	BB	BB	AA	BB	AA	BB	AA	AA	AA	BB	BB
GMI_ES_CC10629_401				2	BB	BB	BB	AA	BB	BB	BB	BB	BB	BB	AA	AA	AA	BB	BB	AA	AA	AA	BB	BB	BB	AA	BB	BB	AA	BB	AA	BB	AA	AA	AA	AA	BB	AA	BB	AA	BB	AA	AA	AA	AA	AA	BB	BB	BB
GMI_DS_CC8468_91				2	BB	BB	BB	BB	AA	AA	AA	AA	AA	AA	BB	AA	AA	BB	BB	AA	BB	AA	BB	AA	BB	BB	AA	BB	BB	BB	BB	AA	AA	BB	AA	AA	BB	AA	AA	BB	AA	BB	AA	AA	BB	AA	AA	BB	BB
GMI_ES02_c4080_192				2	BB	BB	BB	BB	AA	AA	AA	AA	AA	AA	BB	AA	AA	BB	BB	BB	AA	AA	AA	AA	BB	AA	AA	AA	BB	AA	BB	BB	BB	AA	BB	AA	BB	AA	BB	BB	BB	BB	AA	AA	AA	AA	AA	AA	BB
GMI_ES17_c21168_588				2	BB	BB	BB	BB	AA	AA	AA	BB	AA	AA	AA	AA	BB	AA	AA	BB	AA	AA	BB	AA	AA	AA	BB	BB	AA	AA	BB	AA	BB	AA	AA	BB	AA	BB	AA	AA	BB	BB	AA	AA	AA	BB	AA	AA	BB
GMI_ES01_c4774_155				2	BB	BB	BB	BB	AA	AA	AA	AA	AA	AA	BB	AA	AA	BB	BB	BB	AA	AA	AA	AA	BB	AA	AA	AA	BB	AA	BB	BB	BB	AA	BB	AA	BB	AA	BB	BB	BB	BB	AA	AA	AA	AA	AA	AA	BB
GMI_ES_CC11290_204				2	BB	BB	BB	BB	AA	AA	AA	AA	AA	AA	BB	AA	AA	BB	BB	AA	BB	AA	BB	AA	BB	BB	AA	BB	BB	BB	BB	AA	AA	BB	AA	AA	BB	AA	AA	BB	AA	BB	AA	AA	BB	AA	AA	BB	BB
GMI_ES_CC15898_66				2	BB	BB	BB	BB	AA	AA	AA	AA	AA	AA	BB	AA	AA	BB	BB	BB	AA	AA	AA	AA	BB	AA	AA	AA	BB	AA	BB	BB	BB	AA	BB	AA	BB	AA	BB	BB	BB	BB	AA	AA	AA	AA	AA	AA	BB
GMI_ES01_lrc7807_649				2	BB	BB	BB	BB	AA	AA	BB	AA	AA	BB	AA	BB	BB	BB	AA	AA	BB	AB	BB	AA	BB	AA	AA	AA	AA	BB	BB	AA	BB	BB	BB	BB	BB	BB	BB	BB	AA	AA	AA	BB	AA	AA	AA	BB	BB
GMI_ES_CC18255_93				2	BB	BB	BB	BB	AA	AA	BB	AA	AA	BB	AA	BB	AA	BB	BB	AA	BB	BB	AA	AA	BB	AA	AA	AA	AA	BB	BB	AA	BB	BB	BB	BB	BB	BB	BB	BB	AA	AA	AA	BB	BB	AA	AA	BB	BB
GMI_ES15_c11747_354				2	BB	BB	BB	BB	AA	AA	BB	AA	AA	BB	AA	BB	BB	BB	AA	AA	BB	BB	AA	AA	BB	AA	AA	AA	AA	BB	BB	AA	BB	BB	BB	BB	BB	BB	BB	BB	AA	AA	AA	BB	BB	AA	AA	BB	BB
GMI_ES_CC7307_489				2	BB	BB	BB	BB	BB	AA	AA	BB	AA	AA	AA	AA	AB	BB	AA	AA	BB	AA	AA	AB	AA	BB	AA	AA	AA	AA	AA	BB	BB	AA	AA	AA	AA	BB	AA	AA	BB	AA	AA	BB	BB	BB	AA	AA	AB
GMI_ES15_c12378_444				2	BB	BB	BB	BB	BB	AA	AA	BB	AA	AA	AA	AA	AA	BB	AA	BB	BB	AA	AA	AA	AA	BB	AA	AA	AA	AA	AA	AA	BB	AA	AA	AA	AA	BB	AA	AA	AA	AA	AA	BB	BB	BB	AA	AA	AA
GMI_ES01_c9241_407				2	BB	BB	BB	BB	BB	AA	AA	BB	AA	AA	AA	AA	BB	BB	AA	BB	BB	AA	AA	AA	AA	BB	AA	AA	AA	AA	AA	AA	BB	AA	AA	AA	AA	BB	AA	AA	AA	AA	AA	BB	BB	BB	AA	AA	AB
GMI_DS_CC2679_57				2	BB	BB	BB	BB	BB	BB	AA	AA	AA	AA	BB	AA	AA	BB	BB	AA	BB	AA	BB	BB	BB	AA	AA	BB	BB	AA	BB	AA	AA	BB	AA	AA	BB	AA	AA	AA	AA	BB	AA	AA	BB	AA	AA	BB	BB
GMI_ES01_c10120_303				2	BB	BB	BB	BB	BB	BB	AA	AA	AA	AA	AA	AA	AA	BB	BB	AA	BB	AA	AA	BB	BB	AA	AA	AA	AA	BB	BB	BB	AA	BB	AA	AA	AA	AA	BB	AA	BB	AA	BB	BB	AA	AA	AA	AA	BB
GMI_DS_CC8554_381				2	BB	BB	BB	BB	BB	BB	AA	AA	AA	AA	AA	AA	AA	BB	AA	AA	BB	AA	AA	BB	BB	AA	AA	AA	AA	BB	BB	BB	AA	BB	AA	AA	BB	AA	BB	AA	BB	AA	BB	BB	AA	AA	AA	AA	BB
[truncated: 10 more columns]

## Sheet: HZ_Genotypes_with_Map
Original SNP scores and component map for oat population: Hurdal/Z-595-1
Note: progeny 2 and 36 were dropped from the data for quality reasons during mapping
Note: lcoi without linkage positions were droped for quality control reasons during construction of the component map.
Locus	Chromosome	Linkage group	LG_Position	OPA	Hurdal	Z-595-7 (MP)	HZ-1	HZ-3	HZ-4	HZ-5	HZ-6	HZ-7	HZ-8	HZ-9	HZ-10	HZ-11	HZ-12	HZ-13	HZ-14	HZ-15	HZ-16	HZ-17	HZ-18	HZ-19	HZ-20	HZ-21	HZ-22	HZ-23	HZ-24	HZ-25	HZ-26	HZ-27	HZ-28	HZ-29	HZ-30	HZ-31	HZ-32	HZ-33	HZ-34	HZ-35	HZ-36	HZ-37	HZ-38	HZ-39	HZ-40	HZ-41	HZ-42	HZ-43	HZ-44
GMI_ES02_c12844_488	Ch_5C	HZ-1	0	1	BB	AA	BB	BB	BB	AA	BB	BB	BB	BB	AA	AA	AA	AA	BB	BB	BB	BB	AA	BB	BB	AA	BB	BB	BB	BB	AA	BB	BB	AA	BB	AA	BB	AA	BB	AA	--	BB	AA	BB	AA	AA	BB	AA	AA
GMI_ES15_c3717_245	Ch_5C	HZ-1	0	1	BB	AA	BB	BB	BB	AA	BB	BB	BB	BB	AA	AA	AA	AA	BB	BB	BB	BB	AA	BB	BB	AA	BB	BB	BB	BB	AA	BB	BB	AA	BB	AA	BB	AA	BB	AA	--	BB	AA	BB	AA	AA	BB	AA	AA
GMI_ES17_c10183_548	Ch_5C	HZ-1	34.7066	1	BB	AA	BB	--	BB	BB	BB	BB	BB	AA	AA	AA	AA	BB	BB	BB	BB	BB	AA	BB	AA	AA	BB	AA	BB	BB	AA	BB	BB	AA	BB	AA	BB	BB	AA	AA	--	AA	AA	BB	AA	AA	BB	AA	BB
GMI_ES01_c1493_96	Ch_5C	HZ-1	51.0548	1	BB	AA	BB	--	BB	BB	BB	BB	BB	AA	AA	AA	BB	BB	BB	BB	AA	BB	BB	BB	AA	AA	AA	AA	BB	AA	AA	BB	BB	AA	BB	AA	BB	BB	AA	AA	--	AA	BB	BB	BB	BB	BB	AA	BB
GMI_ES01_c12117_562	Ch_5C	HZ-1	51.0548	1	AA	BB	AA	AA	AA	AA	AA	AA	AA	BB	BB	BB	AA	AA	AA	AA	BB	AA	AA	AA	BB	BB	BB	BB	AA	BB	BB	AA	AA	BB	AA	BB	AA	AA	BB	BB	--	BB	AA	AA	AA	AA	AA	BB	AA
GMI_ES02_c14691_637	Ch_5C	HZ-1	52.0549	1	BB	AA	BB	BB	BB	BB	BB	BB	BB	AA	AA	AA	BB	BB	BB	BB	AA	AA	BB	BB	AA	AA	AA	AA	BB	AA	AA	BB	BB	AA	BB	AA	BB	BB	AA	AA	--	AA	BB	BB	BB	BB	BB	AA	BB
GMI_ES01_c12952_349	Ch_5C	HZ-1	55.097	2	BB	AA	BB	BB	BB	BB	BB	BB	BB	AA	BB	BB	BB	BB	BB	BB	AA	AA	BB	BB	AA	AA	BB	AA	BB	AA	AA	BB	BB	AA	BB	AA	BB	BB	AA	AA	AA	AA	BB	BB	BB	BB	BB	AA	BB
GMI_ES01_c16774_222	Ch_13A	HZ-1	60.268	1	BB	AA	BB	AA	BB	BB	AA	BB	BB	BB	AA	AA	AA	BB	AA	BB	BB	BB	AA	BB	BB	AA	BB	AA	AA	AA	AA	AA	AA	BB	AA	BB	BB	AA	BB	BB	--	BB	AA	BB	AA	AA	BB	BB	AA
GMI_ES02_c3374_73	Ch_5C	HZ-1	60.268	1	AA	BB	AA	AA	AA	AA	AA	AA	AA	BB	AA	AA	AA	AA	AA	AA	BB	BB	AA	AA	BB	BB	AA	BB	AA	BB	BB	AA	AA	AA	AA	BB	AA	AA	BB	BB	--	BB	AA	AA	AA	AA	AA	BB	BB
GMI_ES01_c25986_126	Ch_5C	HZ-1	69.9073	1	BB	AA	BB	BB	BB	BB	BB	BB	BB	AA	BB	BB	BB	BB	AA	BB	BB	BB	BB	BB	AA	AA	BB	AA	BB	AA	BB	BB	BB	AA	BB	AA	BB	BB	BB	AA	--	AA	BB	BB	BB	BB	BB	AA	BB
GMI_ES15_c9085_462	Ch_5C	HZ-1	73.0363	1	BB	AA	BB	BB	BB	BB	BB	BB	BB	AA	BB	BB	BB	BB	BB	BB	AA	BB	BB	BB	AA	AA	BB	AA	BB	AA	BB	BB	BB	AA	BB	BB	BB	BB	BB	AA	--	AA	BB	BB	BB	BB	BB	AA	BB
GMI_ES15_c8238_156	Ch_5C	HZ-1	73.0363	1	BB	AA	BB	BB	BB	BB	BB	BB	BB	AA	BB	BB	BB	BB	BB	BB	AA	BB	BB	BB	AA	AA	BB	AA	BB	AA	BB	BB	BB	AA	BB	BB	BB	BB	BB	AA	--	AA	BB	BB	BB	BB	BB	AA	BB
GMI_ES01_c3480_411	Ch_5C	HZ-1	73.0363	2	BB	AA	BB	BB	BB	BB	BB	BB	BB	AA	BB	BB	BB	BB	BB	BB	AA	BB	BB	BB	AA	AA	BB	AA	BB	AA	BB	BB	BB	AA	BB	BB	BB	BB	BB	AA	AA	AA	BB	BB	BB	BB	BB	AA	BB
GMI_ES01_c1223_200	Ch_5C	HZ-1	77.4925	2	BB	AA	BB	BB	BB	AA	BB	AA	BB	AA	BB	BB	BB	BB	BB	BB	AA	BB	BB	BB	AA	BB	BB	AA	BB	AA	BB	BB	BB	BB	BB	BB	BB	BB	BB	AA	AA	AA	BB	BB	BB	BB	BB	AA	BB
GMI_ES_CC11658_395	Ch_5C	HZ-1	77.4925	2	BB	AA	BB	BB	BB	AA	BB	AA	BB	AA	BB	BB	BB	BB	BB	BB	AA	BB	BB	BB	AA	BB	BB	AA	BB	AA	BB	BB	BB	BB	BB	BB	BB	BB	BB	AA	AA	AA	BB	BB	BB	BB	BB	AA	BB
GMI_ES15_c3706_138	Ch_5C	HZ-1	79.6215	2	BB	AA	BB	BB	BB	AA	BB	AA	BB	AA	BB	BB	BB	BB	BB	BB	AA	BB	BB	BB	AA	BB	BB	AA	BB	AA	BB	BB	BB	--	BB	BB	BB	BB	BB	AA	AA	AA	BB	AA	BB	BB	BB	AA	BB
GMI_ES_CC16529_138	Ch_5C	HZ-1	80.6633	2	BB	AA	BB	BB	BB	AA	BB	AA	BB	AA	BB	BB	BB	BB	BB	BB	AA	BB	BB	BB	AA	BB	BB	AA	BB	AA	BB	BB	BB	BB	BB	BB	BB	BB	BB	AA	AA	AA	BB	AA	BB	BB	BB	AA	BB
GMI_ES02_c15112_271	Ch_5C	HZ-1	80.6633	2	BB	AA	BB	BB	BB	AA	BB	AA	BB	AA	BB	BB	BB	BB	BB	BB	AA	BB	BB	BB	AA	BB	BB	AA	BB	AA	BB	BB	BB	BB	BB	BB	BB	BB	BB	AA	AA	AA	BB	AA	BB	BB	BB	AA	BB
GMI_ES02_c26223_268	Ch_5C	HZ-1	91.8205	1	BB	AA	BB	AB	AA	AA	BB	AA	BB	BB	AA	BB	BB	BB	BB	BB	BB	BB	BB	BB	AA	BB	AA	AA	BB	AA	BB	BB	AA	BB	BB	BB	BB	BB	BB	AA	--	AA	BB	AA	BB	AA	AA	BB	BB
GMI_ES15_c8970_315	Ch_5C	HZ-1	122.94	1	BB	AA	BB	--	BB	AA	AA	AA	BB	AA	AA	AA	AA	BB	AA	BB	AA	BB	AA	AA	AA	AA	BB	AA	BB	AA	AA	AA	AA	BB	AA	BB	BB	AA	BB	AA	--	AA	AA	BB	AA	AA	AA	AA	BB
GMI_ES02_c13356_599	Ch_13A	HZ-2	0	1	AA	BB	AA	BB	AA	AA	BB	AA	--	AA	BB	BB	BB	AA	BB	AA	AA	AA	BB	AA	AA	BB	AA	BB	BB	BB	BB	BB	BB	AA	BB	AA	AA	BB	AA	AA	BB	AA	BB	AA	BB	BB	AA	AA	BB
GMI_ES_CC14663_275	Ch_13A	HZ-2	0	2	BB	AA	BB	AA	BB	BB	AA	BB	BB	BB	AA	AA	AA	BB	AA	BB	BB	BB	AA	BB	BB	AA	BB	AA	AA	AA	AA	AA	AA	BB	AA	BB	BB	AA	BB	BB	BB	BB	AA	BB	AA	AA	BB	BB	AA
GMI_ES15_c2193_426	Ch_13A	HZ-2	2.042	1	BB	AA	BB	AA	BB	BB	AA	BB	BB	AA	AA	AA	AA	BB	AA	BB	BB	BB	AA	BB	BB	AA	BB	AA	AA	AA	AA	AA	AA	BB	AA	BB	BB	AA	BB	BB	--	BB	AA	BB	AA	AA	AA	BB	AA
GMI_ES02_c14804_736	Ch_13A	HZ-2	4.0839	1	BB	AA	BB	AA	BB	BB	AA	BB	BB	AA	AA	AA	AA	BB	AA	BB	BB	BB	AA	BB	BB	AA	BB	AA	AA	AA	AA	AA	AA	BB	AA	BB	BB	AA	BB	BB	--	BB	AA	BB	AA	AA	AA	BB	AA
GMI_ES02_lrc16798_330	Ch_13A	HZ-2	4.0839	1	AA	BB	AA	BB	AA	AA	BB	AA	AA	BB	BB	BB	BB	AA	BB	AA	AA	AA	BB	BB	AA	BB	AA	BB	AA	BB	BB	BB	BB	AA	BB	AA	AA	BB	AA	AA	--	AA	BB	AA	BB	BB	BB	AA	BB
GMI_ES15_c1186_140	Ch_13A	HZ-2	10.7905	2	AA	BB	AA	BB	AA	AA	BB	AA	AA	BB	BB	BB	BB	AA	BB	AA	AA	AA	BB	BB	AA	BB	AA	BB	AA	BB	BB	BB	BB	AA	BB	AA	AA	BB	AA	AA	AA	AA	BB	AA	BB	BB	BB	AA	BB
GMI_ES01_lrc9332_388	Ch_13A	HZ-2	13.9196	2	BB	AA	BB	AA	BB	BB	AA	BB	BB	AA	AA	AA	AA	BB	AA	BB	BB	BB	AA	AA	BB	AA	BB	AA	BB	BB	AA	AA	BB	BB	AA	BB	BB	AA	BB	BB	BB	BB	AA	AA	AA	AA	AA	BB	BB
GMI_ES15_c2451_165	Ch_13A	HZ-2	13.9196	2	BB	AA	BB	AA	BB	BB	AA	AA	BB	AA	AA	AA	AA	BB	AA	BB	AA	BB	AA	AA	AA	AA	BB	AA	BB	BB	AA	AA	BB	BB	AA	BB	BB	AA	BB	BB	BB	BB	AA	AA	AA	AA	AA	BB	BB
GMI_ES_CC3737_371	Ch_13A	HZ-2	19.626	2	AA	BB	AA	BB	AA	AA	BB	BB	AA	BB	BB	BB	BB	AA	BB	AA	BB	AA	BB	BB	BB	BB	AA	BB	AA	AA	BB	BB	AA	AA	BB	AA	AA	BB	AA	AA	AA	AA	BB	BB	BB	BB	BB	AA	AA
GMI_ES02_c1312_1080	Ch_13A	HZ-2	19.626	2	AA	AB	AA	BB	AA	AA	BB	AA	AA	BB	BB	BB	BB	AA	BB	AA	BB	AA	AB	BB	BB	BB	AA	BB	AA	BB	BB	BB	AA	AA	BB	BB	AA	BB	AA	AA	AA	AA	BB	BB	BB	BB	BB	AA	AA
GMI_ES15_c5441_439	Ch_13A	HZ-2	20.6679	1	BB	AA	BB	--	BB	BB	AA	BB	BB	AA	AA	AA	AA	BB	AA	BB	AA	BB	AA	AA	AA	AA	BB	AA	BB	AA	AA	AA	BB	BB	AA	AA	BB	AA	BB	BB	--	BB	AA	AA	AA	AA	AA	BB	BB
GMI_ES15_c11747_354	Ch_13A	HZ-2	22.7968	2	BB	AA	BB	AA	BB	BB	AA	BB	BB	AA	AA	AA	AA	BB	AA	BB	AA	BB	AA	AA	AA	AA	BB	AA	BB	AA	AA	AA	AA	BB	AA	AA	BB	AA	BB	BB	BB	BB	AA	AA	AA	AA	AA	AB	BB
GMI_DS_CC7691_280	Ch_13A	HZ-2	25.9926	2	BB	AB	BB	AA	BB	BB	AA	BB	BB	AA	AA	AA	AA	BB	AA	BB	AA	BB	AA	AA	AA	AA	BB	AA	BB	AA	AA	AA	AA	BB	AA	AA	BB	AA	BB	BB	BB	BB	BB	AA	AA	AA	AA	BB	BB
GMI_ES02_c14404_450	Ch_12D	HZ-2	29.4867	1	BB	AA	BB	BB	BB	AA	BB	AA	BB	AA	BB	AA	AA	BB	BB	BB	AA	AA	BB	BB	BB	AA	BB	BB	AA	AA	BB	AA	BB	AA	BB	AA	BB	AA	BB	BB	--	AA	BB	AA	AA	BB	AA	BB	BB
GMI_DS_oPt-2385_166	Ch_13A	HZ-2	31.6156	1	AA	BB	AA	AB	AA	AA	BB	BB	AA	BB	BB	BB	AA	BB	BB	AA	BB	AA	BB	BB	BB	BB	AA	BB	AA	BB	BB	BB	BB	AA	AA	BB	AA	AA	AA	AA	--	AA	AA	BB	BB	BB	BB	AA	AA
GMI_ES01_c14084_302	Ch_13A	HZ-2	31.6156	1	BB	AA	BB	AA	BB	BB	AA	AA	BB	AA	AA	AA	BB	AA	AA	BB	AA	BB	BB	AA	AA	AA	BB	AA	BB	AA	AA	AA	AA	BB	BB	AA	BB	BB	BB	BB	--	BB	BB	AA	AA	BB	AA	BB	BB
GMI_ES01_c8301_93	Ch_13A	HZ-2	31.6156	1	AA	BB	AA	BB	AA	AA	BB	BB	AA	BB	BB	BB	AA	BB	BB	AA	BB	AA	AA	BB	BB	BB	AA	BB	AA	BB	BB	BB	BB	AA	AA	BB	AA	AA	AA	AA	--	AA	AA	BB	BB	AA	BB	AA	AA
GMI_ES01_lrc22746_326	Ch_13A	HZ-2	31.6156	1	AA	BB	AA	BB	AA	AA	BB	BB	AA	BB	BB	BB	AA	BB	BB	AA	BB	AA	AA	BB	BB	BB	AA	BB	AA	BB	BB	BB	BB	AA	AA	BB	AA	AA	AA	AA	--	AA	AA	BB	BB	AA	BB	AA	AA
GMI_ES_CC13970_83	Ch_13A	HZ-2	31.6156	2	AA	BB	AA	BB	AA	AA	BB	BB	AA	BB	BB	BB	AA	BB	BB	AA	BB	AA	AA	BB	BB	BB	AA	BB	AA	BB	BB	BB	BB	AA	AA	BB	AA	AA	AA	AA	AA	AA	AA	BB	BB	AA	BB	AA	AA
GMI_DS_CC7582_55	Ch_13A	HZ-2	32.6158	2	BB	AA	BB	AA	BB	BB	AA	AA	BB	AA	AA	AA	BB	AA	AA	BB	AA	BB	BB	AA	AA	AA	BB	AA	BB	AA	AA	AA	AA	BB	BB	AA	BB	BB	BB	BB	BB	BB	BB	AA	AA	BB	AA	BB	BB
GMI_DS_CC5684_99	Ch_13A	HZ-2	38.1944	2	AA	AB	AA	BB	AA	AA	BB	BB	AA	BB	BB	BB	AA	BB	AA	AA	BB	AA	AA	BB	BB	BB	AA	BB	AA	BB	AA	BB	BB	BB	AA	AA	AA	AA	AA	AA	AA	AA	AA	BB	BB	AA	BB	AA	AA
GMI_ES17_c11415_605	Ch_13A	HZ-2	38.1944	2	BB	AA	BB	AA	BB	BB	AA	AA	BB	AA	AA	AA	BB	AA	BB	BB	AA	BB	BB	AA	AA	AA	BB	AA	BB	AA	BB	AA	AA	AA	BB	BB	BB	BB	BB	BB	BB	BB	BB	AA	AA	BB	AA	BB	BB
GMI_ES02_c17921_986	Ch_13A	HZ-2	57.0182	1	AA	BB	AA	BB	BB	AA	BB	BB	AA	AA	BB	BB	AA	BB	BB	AA	AA	AA	AA	BB	AA	BB	BB	BB	BB	BB	AA	BB	BB	BB	AA	BB	AA	BB	AA	AA	--	BB	AA	BB	BB	AA	BB	BB	AA
GMI_ES02_c15898_126	Ch_16A	HZ-3	16.8236	2	BB	AA	AA	BB	--	BB	AA	AA	BB	AA	BB	AA	AA	BB	AA	AA	BB	BB	AA	AA	AA	AA	AA	AA	AA	AA	AA	BB	AA	BB	AA	AA	AA	BB	BB	AA	BB	BB	AA	AA	AA	BB	AA	AA	AA
GMI_DS_CC4575_55	Ch_16A	HZ-3	26.7064	2	BB	AA	AA	BB	BB	BB	AA	AA	BB	AA	BB	BB	AA	BB	AB	AA	BB	BB	AA	BB	AA	AA	AA	AA	BB	AA	AA	BB	AA	BB	AA	AA	AA	BB	AA	AA	BB	BB	AA	AA	AA	BB	AA	BB	BB
GMI_ES17_c1086_770	Ch_16A	HZ-3	26.7064	2	BB	AA	AA	BB	BB	BB	AA	AA	BB	AA	BB	BB	AA	BB	--	AA	BB	BB	AA	BB	AA	AA	AA	AA	BB	AA	AA	BB	AA	BB	AA	AA	AA	BB	AA	AA	BB	BB	AA	AA	AA	BB	AA	BB	BB
GMI_ES_CC13348_93	Ch_16A	HZ-3	29.9023	2	AA	BB	AA	AA	AA	AA	AA	BB	AA	BB	AA	AA	BB	AA	AA	AA	AA	AA	BB	AA	BB	BB	BB	BB	AA	BB	BB	AA	BB	AA	BB	BB	BB	AA	BB	BB	AA	AA	BB	BB	BB	AA	BB	AA	AA
GMI_ES02_c8034_282	Ch_16A	HZ-3	33.1678	2	BB	AA	AA	BB	AB	BB	BB	AA	BB	AA	BB	BB	AA	BB	AB	AA	BB	BB	AA	BB	AA	AA	AA	AA	BB	AA	AA	BB	AA	AA	AA	AA	AA	BB	AA	AA	BB	BB	AA	AA	AA	BB	AA	BB	BB
GMI_DS_CC4430_239	Ch_16A	HZ-3	43.3764	2	BB	AA	AA	BB	AA	AA	BB	AA	BB	AA	AA	BB	AA	BB	AA	BB	BB	BB	AA	BB	AA	AA	AA	AA	BB	AA	BB	BB	BB	AA	AA	BB	AA	BB	BB	AA	AA	AA	AA	AA	BB	BB	AA	BB	BB
GMI_ES01_c17040_394	Ch_16A	HZ-3	43.3764	1	BB	AA	AA	BB	AA	AA	BB	AA	BB	AA	AA	BB	AA	BB	AA	BB	BB	BB	AA	BB	AA	AA	AA	AA	BB	AA	BB	BB	BB	AA	AA	BB	AA	BB	BB	AA	--	AA	AA	AA	BB	BB	AA	BB	BB
GMI_ES01_c284_1036	Ch_16A	HZ-3	47.6421	1	BB	AA	AA	BB	AA	AA	BB	AA	BB	AA	BB	BB	AA	BB	BB	BB	BB	BB	AA	BB	AA	AA	AA	AA	BB	AA	BB	BB	BB	AA	AA	BB	AA	BB	BB	AA	--	AA	AA	BB	BB	BB	AA	BB	BB
GMI_ES02_c4091_462	Ch_16A	HZ-3	62.1375	2	AA	BB	BB	AA	BB	BB	AA	BB	AA	BB	AA	AA	BB	AA	AA	AA	AA	AA	BB	AA	BB	BB	BB	AA	AA	BB	AB	AA	AA	AA	AA	AA	BB	AA	AA	BB	BB	BB	AA	BB	AA	BB	AA	AA	BB
GMI_ES02_c12621_204	Ch_16A	HZ-3	62.1375	1	AA	BB	BB	--	BB	BB	AA	BB	AA	BB	AA	AA	BB	AA	AA	AA	AA	AA	BB	AA	BB	BB	BB	AA	AA	BB	AA	AA	AA	AA	AA	AA	BB	AA	AA	BB	--	BB	AA	BB	AA	BB	AA	AA	BB
GMI_DS_oPt-16541_253	Ch_12D	HZ-4	0	1	BB	AA	BB	BB	AA	AA	AA	BB	AA	BB	AA	BB	BB	BB	AA	BB	AA	BB	BB	AA	BB	AA	AA	AA	AA	BB	BB	AA	AA	AA	BB	AA	AA	BB	AA	BB	--	AA	AA	AA	AA	BB	BB	BB	BB
GMI_ES01_c4452_325	Ch_12D	HZ-4	10.1366	1	BB	AA	BB	AB	AA	AA	AA	AA	AA	BB	BB	BB	AA	BB	BB	BB	BB	AA	BB	BB	BB	AA	AA	AA	AA	BB	BB	AA	AA	AA	BB	AA	AA	BB	AA	BB	--	AA	AA	AA	AA	BB	BB	BB	BB
GMI_ES01_c5395_117	Ch_12D	HZ-4	25.9184	1	AA	BB	AA	AA	BB	BB	BB	BB	BB	BB	BB	AA	BB	AA	AA	AA	BB	BB	--	AA	AA	BB	BB	AA	AA	AA	AA	BB	AA	BB	AA	AA	BB	AA	BB	BB	--	AA	BB	BB	BB	AA	BB	AA	AA
GMI_ES_CC7433_103	Ch_12D	HZ-4	35.8012	2	BB	AB	BB	AA	BB	AA	AA	BB	AA	AA	AA	AA	AA	BB	BB	BB	AA	AA	BB	BB	BB	AA	BB	BB	BB	BB	BB	AA	BB	AA	BB	BB	AB	BB	BB	AA	BB	BB	AA	AA	AA	BB	AA	BB	BB
GMI_ES_CC11621_230	Ch_12D	HZ-4	40.1601	2	BB	AA	BB	AA	BB	AA	AA	BB	AA	AA	AA	AA	AA	BB	BB	BB	AA	AA	BB	BB	AA	AA	BB	BB	BB	AA	AA	AA	BB	AA	BB	BB	BB	BB	BB	AA	BB	BB	AA	AA	AA	BB	AA	BB	BB
GMI_ES02_c13596_178	Ch_12D	HZ-4	42.2446	1	AA	BB	AA	--	AA	BB	BB	AA	BB	BB	BB	BB	BB	AA	AA	AA	BB	BB	AA	AA	BB	BB	AA	AA	AA	BB	BB	AA	AA	BB	AA	AA	AA	BB	AA	BB	--	AA	BB	BB	BB	AA	BB	AA	AA
GMI_ES15_c5973_311	Ch_12D	HZ-4	44.3292	1	AA	BB	AA	BB	AA	AA	BB	AA	BB	BB	AA	BB	BB	AA	AA	AA	BB	BB	AA	AA	BB	BB	AA	AA	AA	BB	BB	AA	AA	BB	AA	AA	AA	BB	AA	BB	--	AA	BB	BB	BB	AA	BB	AA	AA
GMI_ES01_c26749_466	Ch_12D	HZ-4	67.9937	1	AA	BB	AA	BB	AA	AA	AA	BB	AA	BB	AA	BB	BB	BB	AA	AA	BB	BB	AA	AA	AA	BB	AA	AA	BB	BB	AA	BB	AA	BB	AA	AA	BB	BB	AA	BB	--	BB	AA	AA	BB	AA	AA	AA	AA
GMI_ES_CC11253_379	Ch_12D	HZ-4	78.8766	2	AA	BB	AA	AA	AA	BB	AA	BB	AA	BB	AA	BB	BB	AA	AA	AA	BB	BB	AA	AA	AA	BB	AA	AA	BB	BB	AA	BB	AA	BB	AA	BB	AA	BB	AA	AA	BB	BB	AA	BB	BB	AA	BB	AA	AA
GMI_ES_CC11933_314	Ch_12D	HZ-4	79.8767	2	BB	AA	BB	BB	BB	AA	BB	AA	BB	AA	BB	AA	AA	BB	BB	BB	AA	AA	BB	BB	BB	AA	BB	BB	AA	AA	BB	AA	BB	AA	BB	AA	BB	AA	BB	BB	AA	AA	BB	AA	AA	BB	AA	BB	BB
GMI_ES02_c36828_363	Ch_19A	HZ-5	0	1	BB	AA	BB	BB	AA	BB	BB	BB	--	AA	BB	BB	AA	AA	AA	BB	AA	BB	BB	AA	BB	AA	AA	BB	AA	BB	AA	BB	BB	AA	BB	AA	AA	AA	BB	AA	--	BB	BB	AA	AA	AA	AB	BB	AA
GMI_ES02_c15617_183	Ch_10-F-1	HZ-5	0	1	AA	BB	AA	--	AA	AA	AA	BB	AA	AA	AA	BB	AA	AA	BB	AA	AA	AA	AA	BB	BB	BB	AA	AA	AA	AA	AA	BB	BB	BB	AA	AA	AA	AA	AA	AA	--	BB	AA	BB	BB	BB	AA	AA	AA
GMI_ES02_c7238_473	Ch_19A	HZ-5	0	2	BB	AB	BB	BB	AA	BB	BB	BB	BB	AA	BB	BB	AA	AA	AA	BB	AA	BB	BB	AA	BB	AA	AA	BB	AA	BB	AA	BB	BB	AA	BB	AA	AA	AA	BB	AA	BB	BB	BB	AA	AA	AA	AB	BB	AA
GMI_ES02_c631_591	Ch_19A	HZ-5	2.1289	1	BB	AA	BB	BB	AA	BB	BB	BB	BB	AA	BB	BB	AA	AA	AA	--	AA	BB	BB	AA	BB	AA	AA	BB	AA	BB	AA	BB	BB	AA	BB	AA	AA	AA	BB	AA	--	BB	BB	AA	AA	BB	AA	AA	AA
GMI_DS_CC3275_96	Ch_19A	HZ-5	2.1289	2	BB	AA	BB	BB	AA	BB	BB	BB	BB	AA	BB	BB	AA	AA	AA	BB	AA	BB	BB	AA	BB	AA	AA	BB	AA	BB	AA	BB	BB	AA	BB	AA	AA	AA	BB	AA	BB	BB	BB	AA	AA	BB	AB	AA	AA
GMI_ES02_c12488_534	Ch_19A	HZ-5	10.75	1	BB	AA	BB	BB	AA	BB	BB	BB	BB	AA	BB	BB	AA	AA	AB	BB	AA	BB	BB	BB	BB	AA	AA	BB	AA	BB	AA	AA	BB	AA	BB	BB	BB	BB	BB	AA	--	BB	AA	AA	AA	BB	BB	AB	AA
GMI_ES02_c6122_167	Ch_19A	HZ-5	19.371	2	BB	AA	BB	BB	AA	BB	BB	BB	BB	AA	BB	BB	AA	AA	BB	BB	AA	BB	BB	BB	BB	AA	AA	BB	AB	BB	BB	AA	BB	BB	AA	BB	BB	BB	BB	BB	BB	BB	AA	AA	AA	AA	AA	AA	AA
GMI_ES02_c2449_552	Ch_19A	HZ-5	20.3915	2	BB	AA	BB	BB	AA	BB	BB	BB	BB	AA	BB	BB	BB	AA	BB	BB	AA	BB	--	BB	BB	AA	AA	BB	AA	BB	BB	AA	BB	BB	AA	BB	BB	BB	BB	BB	BB	BB	AA	AA	AA	AA	AA	AB	--
GMI_DS_oPt-12991_114	Ch_19A	HZ-5	22.7188	1	BB	AA	BB	BB	AA	BB	BB	AA	BB	AA	AA	BB	BB	AA	BB	BB	AA	BB	BB	BB	BB	AA	AA	BB	AA	BB	BB	AA	BB	BB	AA	BB	BB	BB	BB	BB	--	BB	AA	AA	AA	AA	AA	AA	AA
GMI_DS_oPt-14877_117	Ch_19A	HZ-5	39.9611	1	BB	AA	BB	BB	BB	AA	BB	AA	BB	AA	AA	BB	BB	AA	BB	BB	AA	BB	BB	BB	AA	AA	BB	AA	AA	BB	BB	BB	BB	AA	AA	BB	AA	BB	BB	AA	BB	AA	AA	AA	BB	AA	AA	BB	AA
GMI_ES_CC16159_120	Ch_19A	HZ-5	54.0744	2	BB	AA	BB	BB	BB	AA	AA	AA	BB	AA	BB	AA	AA	AA	BB	BB	AA	BB	BB	BB	BB	AA	BB	BB	AA	BB	BB	BB	BB	AA	AA	BB	BB	BB	BB	BB	AA	AA	BB	AA	BB	AA	BB	BB	AA
GMI_ES01_c16132_303	Ch_19A	HZ-5	56.1589	1	BB	AA	BB	AA	BB	AA	AA	AA	AA	AA	BB	AA	AA	AA	BB	BB	AA	BB	BB	BB	BB	AA	BB	BB	AA	BB	BB	BB	BB	AA	AA	BB	BB	BB	AB	BB	AA	AA	BB	AA	BB	AA	BB	BB	AA
GMI_ES02_c15952_348	Ch_6C	HZ-6	0	1	BB	AA	BB	BB	BB	BB	AA	AA	AA	AA	AA	AA	AA	AA	BB	BB	BB	AA	BB	BB	AA	AA	BB	AA	BB	BB	BB	AA	AA	AA	AA	BB	BB	BB	BB	BB	--	BB	BB	AA	BB	BB	AA	AA	AA
GMI_ES15_c285_271	Ch_8A	HZ-6	4.4562	1	AA	BB	BB	AA	AA	BB	BB	BB	AA	AA	AA	BB	AA	BB	BB	BB	BB	BB	AA	BB	AA	AA	AA	BB	AA	AA	BB	BB	AA	AA	AA	AA	BB	BB	BB	BB	--	BB	AA	AB	AA	AA	AA	AA	AA
GMI_ES02_c38800_418	Ch_8A	HZ-6	10.1627	1	AA	BB	BB	--	AA	BB	BB	BB	BB	AA	AA	BB	AA	BB	BB	BB	BB	BB	AA	BB	AA	AA	AA	AA	AA	AA	BB	BB	AA	AA	AA	BB	BB	AA	BB	BB	--	AA	AA	AA	AA	AA	AA	AA	AA
GMI_ES02_c17110_444	Ch_8A	HZ-6	34.8598	2	BB	AA	AA	BB	BB	AA	AA	AA	AA	AA	BB	AA	AA	AA	BB	AA	AA	AA	BB	AA	BB	BB	BB	AA	BB	BB	AA	AA	BB	BB	BB	BB	AA	AA	BB	AA	AA	AA	BB	BB	BB	BB	AA	BB	AA
GMI_ES02_c10381_213	Ch_8A	HZ-6	34.8598	1	BB	AA	AA	BB	BB	AA	AA	AA	AA	AA	BB	AA	AA	AA	BB	AA	AA	AA	BB	AA	BB	BB	BB	AA	BB	BB	AA	AA	BB	BB	BB	BB	AA	AA	BB	AA	--	AA	BB	BB	BB	BB	AA	BB	AA
GMI_ES_CC8927_168	Ch_11A	HZ-6	60.1715	2	BB	AA	BB	AA	BB	BB	AA	AA	AA	AA	BB	AA	AA	BB	BB	BB	AA	AA	BB	AA	BB	BB	BB	BB	BB	BB	BB	BB	BB	BB	BB	BB	AA	AA	BB	AA	AA	AA	AA	BB	BB	BB	AA	BB	AA
GMI_ES02_c37368_176	Ch_11A	HZ-6	62.3468	2	BB	AA	BB	AA	BB	BB	AA	AA	AA	AA	BB	AA	AA	BB	BB	BB	AA	AB	AB	AA	BB	BB	BB	BB	BB	BB	AA	BB	BB	BB	AA	BB	AA	AA	BB	AA	AA	AA	AA	BB	BB	BB	AA	AB	AA
GMI_ES15_c4567_646	Ch_11A	HZ-6	69.2876	1	AA	BB	--	--	AA	--	BB	BB	--	BB	AA	AA	BB	--	--	--	BB	BB	AA	BB	AA	--	AA	AA	BB	AA	BB	AA	AA	--	BB	AA	BB	BB	--	--	--	BB	BB	--	--	--	AA	AA	BB
GMI_ES02_c2281_159	Ch_11A	HZ-6	73.8456	2	AA	BB	AA	AA	AA	BB	BB	BB	AA	BB	AA	AA	AA	AA	AA	AA	BB	AA	AA	BB	AA	AA	AA	AA	BB	AA	AA	AA	AA	AA	BB	AA	BB	BB	AA	AA	BB	BB	BB	AA	AA	AA	AA	AA	BB
GMI_ES02_c35031_175	Ch_7C-17A	HZ-7	0	1	AA	BB	AA	BB	BB	AA	BB	AA	BB	BB	BB	BB	AA	BB	AA	AA	BB	AA	AA	AA	AA	BB	BB	BB	BB	AA	AA	BB	AA	AA	BB	AA	AA	BB	AA	AA	--	BB	BB	AA	AA	AA	AA	AA	AA
GMI_DS_CC3048_64	Ch_7C-17A	HZ-7	2.0624	2	BB	AA	BB	AA	AA	BB	AA	BB	AA	AA	AA	AA	BB	AA	BB	BB	AA	BB	BB	BB	BB	AA	AA	AA	AA	BB	AA	AA	BB	BB	AA	BB	BB	AA	BB	BB	AA	AA	AA	BB	BB	BB	BB	AB	BB
GMI_ES_CC9362_188	Ch_18D	HZ-7	56.5416	2	BB	AA	BB	AA	AA	AA	BB	BB	AA	AA	AA	AA	BB	AA	BB	BB	AA	BB	AA	BB	AA	AA	AA	AA	AA	AB	BB	AA	AA	BB	BB	BB	BB	BB	AA	AA	AA	AA	BB	BB	BB	AA	AA	BB	AA
GMI_ES15_c10680_325	Ch_18D	HZ-7	57.5834	2	AB	BB	AA	BB	BB	BB	AA	AA	BB	BB	BB	BB	AA	BB	AA	AA	BB	AA	BB	AA	BB	BB	BB	BB	BB	AB	AB	BB	BB	AA	AA	AA	AA	BB	BB	BB	BB	BB	AA	AA	AA	BB	BB	AA	BB
GMI_ES02_c4268_604	Ch_18D	HZ-7	59.7587	1	BB	AA	BB	AA	AA	AA	BB	AA	--	AA	AA	AA	BB	AA	BB	BB	AA	BB	AA	BB	AA	AA	AA	AA	BB	AB	BB	AA	AA	BB	BB	BB	BB	AA	AA	AA	--	AA	BB	BB	BB	AA	AA	BB	AA
GMI_ES02_c19995_299	Ch_18D	HZ-7	64.3167	1	BB	AA	BB	--	AA	AA	BB	AA	--	AA	AA	AA	BB	AA	BB	BB	AA	BB	AA	BB	BB	AA	AA	AA	BB	BB	BB	AA	AA	BB	AA	BB	BB	AA	AA	BB	--	AA	AA	BB	BB	AA	AA	BB	AA
GMI_ES15_c3903_463	Ch_18D	HZ-7	64.3167	2	AA	BB	AA	BB	BB	BB	AA	BB	BB	BB	BB	BB	AA	BB	AA	AA	BB	AA	BB	AA	AA	BB	BB	BB	AA	AA	AA	BB	BB	AA	BB	AA	AA	BB	BB	AA	BB	BB	BB	AA	AA	BB	BB	AA	BB
GMI_ES17_c11262_129	Ch_18D	HZ-7	64.3167	1	AA	BB	AA	BB	BB	BB	AA	BB	BB	BB	BB	BB	AA	BB	AA	AA	BB	AA	BB	AA	AA	BB	BB	BB	AA	AA	AA	BB	BB	AA	BB	AA	AA	BB	BB	AA	--	BB	BB	AA	AA	BB	BB	AA	BB
GMI_ES15_c7196_299	Ch_18D	HZ-7	64.3167	1	AA	BB	AA	BB	BB	BB	AA	BB	BB	BB	BB	BB	AA	BB	AA	AA	BB	AA	BB	AA	AA	BB	BB	BB	AA	AA	AA	BB	BB	AA	BB	AA	AA	BB	BB	AA	--	BB	BB	AA	AA	BB	BB	AA	BB
GMI_ES_CC2606_241	Ch_18D	HZ-7	68.7729	2	BB	AA	AA	AA	AA	BB	AA	AA	AA	AA	AA	AA	BB	AA	BB	AA	AA	BB	AA	BB	BB	AA	AA	AA	BB	BB	BB	AA	AA	BB	AA	BB	BB	AA	AA	AA	AA	AA	AA	BB	BB	AA	AA	BB	AA
GMI_ES15_c6822_337	Ch_18D	HZ-7	73.0385	2	AA	BB	BB	BB	BB	AA	BB	BB	BB	BB	BB	BB	BB	AA	AA	BB	BB	AA	BB	AA	AA	BB	BB	BB	BB	AA	AA	BB	BB	AA	BB	BB	AA	BB	BB	BB	BB	BB	BB	AA	AA	BB	BB	AA	BB
GMI_ES15_c10388_464	Ch_18D	HZ-7	75.0805	1	BB	AA	AA	AA	BB	BB	AA	AA	AA	AA	AA	AA	AA	BB	BB	AA	AA	BB	AA	BB	BB	AA	BB	AA	AA	BB	BB	AA	AA	BB	AA	AA	BB	AA	AA	AA	--	AA	AA	BB	BB	AA	AA	BB	AA
GMI_ES02_c8186_443	Ch_20D	HZ-8	0	1	AA	BB	BB	BB	AA	BB	AA	AA	BB	BB	BB	BB	AA	BB	AA	BB	AA	AA	BB	BB	AA	AA	AA	BB	BB	AA	BB	AA	AA	AA	BB	BB	BB	BB	BB	AA	--	AA	BB	AA	AA	AA	BB	BB	BB
GMI_ES02_c1946_224	Ch_20D	HZ-8	2.042	1	AA	BB	BB	BB	AA	BB	AA	AA	BB	AA	BB	BB	AA	BB	AA	BB	AA	AA	BB	AA	AA	AA	AA	BB	BB	AA	BB	AA	AA	AA	BB	BB	BB	BB	BB	AA	--	AA	BB	AA	AA	AA	BB	BB	BB
GMI_ES15_c4463_508	Ch_20D	HZ-8	12.454	1	AA	BB	BB	BB	BB	BB	AA	AA	BB	AA	BB	BB	AA	AA	AA	BB	AA	AA	AA	AA	AA	AA	BB	BB	BB	AA	BB	AA	AA	AA	BB	BB	BB	BB	AA	BB	--	AA	BB	AA	AA	BB	BB	BB	AA
GMI_ES_CC6279_474	Ch_20D	HZ-8	12.454	2	AA	BB	BB	BB	BB	BB	AA	AA	BB	AA	BB	BB	AA	AA	AA	BB	AA	AA	AA	AA	AA	AA	BB	BB	BB	AA	BB	AA	AA	AA	BB	BB	BB	BB	AA	BB	AA	AA	BB	AA	AA	BB	BB	BB	AA
GMI_ES01_c22619_143	Ch_20D	HZ-8	14.5386	2	AA	BB	BB	BB	BB	BB	AA	AA	BB	AA	BB	AA	AA	AA	BB	BB	AA	AA	AA	AA	AA	AA	BB	BB	BB	AA	BB	AA	AA	AA	BB	BB	BB	BB	AA	BB	AA	AA	BB	AA	AA	BB	BB	BB	AA
GMI_DS_oPt-2653_332	Ch_20D	HZ-8	14.5386	1	BB	AA	AA	AA	AA	AA	BB	BB	AA	BB	AA	BB	BB	BB	AA	AA	BB	BB	BB	BB	BB	BB	AA	AB	AA	BB	AA	BB	BB	BB	AA	AA	AA	AA	BB	AA	--	BB	AA	BB	BB	AA	AA	AA	BB
GMI_ES01_c9159_455	Ch_20D	HZ-8	16.6231	1	BB	AA	AA	AA	AA	AA	BB	BB	AA	BB	AA	BB	BB	AA	AA	AA	BB	BB	BB	BB	BB	BB	AA	BB	AA	BB	BB	BB	BB	BB	AA	AA	AA	AA	BB	AB	--	BB	AA	BB	BB	AA	AA	AA	BB
GMI_ES_CC7307_489	Ch_7C-17A	HZ-8	35.0631	2	BB	AA	AA	BB	AA	AA	AA	BB	AA	AA	AA	BB	BB	BB	BB	AA	BB	BB	BB	AB	BB	BB	AA	AA	BB	BB	BB	AA	AA	BB	BB	AA	AA	AA	BB	AA	AA	AB	AA	BB	BB	AA	BB	BB	BB
GMI_ES02_c18621_282	Ch_7C-17A	HZ-8	36.1996	1	BB	AA	AA	--	AA	AA	AA	BB	AA	AA	AA	BB	BB	BB	BB	AA	BB	BB	BB	AA	BB	BB	AA	AA	BB	BB	BB	AA	AA	BB	BB	AA	AA	AA	BB	AA	--	AA	AA	BB	BB	AA	BB	BB	AA
GMI_ES15_c13434_347	Ch_7C-17A	HZ-8	38.2842	1	BB	AA	AA	BB	AA	AA	AA	AA	AA	AA	AA	BB	BB	BB	BB	AA	BB	BB	BB	AA	BB	BB	AA	AA	BB	BB	AA	AA	AA	BB	BB	AA	AA	AA	BB	AA	--	AA	AA	BB	BB	AA	BB	BB	AA
GMI_DS_CC10035_89	Ch_6C	HZ-8	38.2842	2	AA	BB	AA	AA	AA	BB	BB	BB	AA	BB	BB	BB	BB	BB	AA	AA	AA	BB	AA	BB	BB	BB	AA	BB	AA	AA	AA	AA	AA	BB	AA	AA	AA	AA	AA	AA	AA	AA	BB	BB	AA	BB	BB	BB	BB
GMI_ES01_c8527_320	Ch_7C-17A	HZ-8	39.3713	1	BB	AA	AA	--	AA	AA	AA	AA	AA	AA	AA	BB	BB	BB	BB	AA	BB	BB	BB	AA	BB	BB	AA	AA	BB	BB	AA	AA	BB	--	BB	AA	AA	AA	BB	AA	--	AA	AA	BB	BB	AA	BB	BB	AB
GMI_ES01_c9241_407	Ch_7C-17A	HZ-8	39.3713	2	AA	BB	BB	BB	BB	BB	BB	BB	BB	BB	BB	AA	AA	AA	AA	BB	AA	AA	AA	BB	AA	AA	BB	BB	AA	AA	BB	BB	AA	AA	AA	BB	BB	BB	AA	BB	BB	BB	BB	AA	AA	BB	AA	AB	BB
GMI_ES_CC15860_132	Ch_12D	HZ-9	0	2	AA	BB	BB	AA	BB	BB	AA	AA	BB	AA	AA	BB	AA	AA	BB	BB	BB	BB	AA	BB	BB	AA	BB	AA	BB	BB	BB	BB	AA	BB	AA	BB	BB	BB	AA	BB	BB	BB	BB	BB	BB	BB	AA	AA	BB
GMI_ES01_c11874_130	Ch_12D	HZ-9	8.4118	1	BB	AA	BB	--	AA	AA	AA	BB	AA	--	BB	BB	BB	BB	AA	BB	AA	BB	AA	BB	AA	BB	AA	AA	AA	AA	--	AA	BB	--	BB	BB	--	BB	BB	BB	--	BB	BB	BB	--	AA	BB	BB	BB
GMI_ES15_c5554_377	Ch_12D	HZ-9	8.4118	1	AA	BB	AA	AA	BB	BB	BB	AA	BB	AA	AA	AA	AA	AA	BB	AA	BB	AA	BB	AA	BB	AA	BB	BB	BB	BB	AA	BB	AA	AB	AA	AA	BB	AA	AA	AA	--	AA	AA	AA	AA	BB	AA	AA	AA
GMI_ES01_c21239_190	Ch_12D	HZ-9	9.4324	2	BB	AA	BB	BB	AA	AA	AA	BB	AA	BB	BB	BB	BB	BB	AA	BB	AA	BB	AA	BB	AA	BB	AA	AA	AA	AA	BB	AA	BB	AA	BB	BB	AA	BB	BB	BB	AB	BB	BB	BB	BB	AA	AA	BB	BB
GMI_ES15_c3200_563	Ch_12D	HZ-9	19.0739	1	AA	BB	AA	AA	BB	BB	BB	BB	BB	AA	AA	AA	AA	AA	BB	AA	BB	BB	BB	AA	AA	BB	BB	AB	BB	BB	AA	BB	AA	BB	AA	AA	BB	BB	AA	AA	--	AA	AA	BB	AA	AA	BB	AA	AA
GMI_ES15_c1855_452	Ch_12D	HZ-9	41.9812	1	BB	AA	BB	BB	AA	AA	AA	BB	AA	BB	BB	BB	AA	BB	AA	BB	BB	BB	AA	AA	AA	BB	AA	BB	AA	BB	BB	AA	BB	BB	BB	BB	AA	AA	BB	BB	--	BB	BB	BB	BB	AA	BB	BB	BB
GMI_ES02_c3044_164	Ch_12D	HZ-9	44.0231	2	BB	AA	BB	BB	AA	AA	AA	BB	AA	BB	BB	BB	BB	BB	AA	BB	AA	BB	AA	AA	AA	BB	AA	BB	AA	BB	BB	AA	BB	BB	BB	BB	AA	AA	BB	BB	BB	BB	BB	BB	BB	AA	BB	BB	BB
GMI_ES15_c12355_287	Ch_12D	HZ-9	58.7238	1	AA	BB	AA	AA	BB	AA	BB	BB	AA	BB	BB	BB	BB	AA	AA	AA	BB	AA	BB	BB	BB	AA	BB	AA	BB	AA	AA	AA	AA	AA	AA	AA	AA	BB	AA	AA	--	AA	AA	BB	AA	BB	AA	BB	AA
GMI_ES15_c3362_506	Ch_15A	HZ-10	0	2	BB	AA	AA	AA	BB	AA	AA	BB	AA	BB	AA	BB	BB	BB	AA	AA	BB	BB	AA	AA	AA	AA	BB	BB	AA	BB	BB	AA	AA	BB	BB	BB	AA	AA	BB	AA	BB	AB	BB	AA	AA	BB	AB	AA	AA
GMI_ES01_c9910_138	Ch_15A	HZ-10	3.3383	2	BB	AA	AA	AA	BB	AA	AA	BB	AA	BB	AA	BB	BB	BB	AA	AA	BB	BB	AA	AA	AA	AA	BB	BB	AA	BB	BB	BB	AB	AA	BB	BB	AA	AA	BB	AA	BB	--	AA	AA	AA	BB	AA	AA	AA
GMI_ES01_c4288_461	Ch_15A	HZ-10	5.4219	1	BB	AA	AA	AA	BB	AA	AA	BB	AA	BB	AA	BB	BB	BB	AA	AA	BB	AA	AA	AA	AA	AA	BB	AA	AA	BB	BB	BB	AB	AA	BB	BB	AA	AA	BB	AA	--	--	AA	AA	AA	BB	AA	AA	AA
GMI_ES_CC6557_563	Ch_15A	HZ-10	7.5509	2	BB	AA	BB	AA	BB	AA	AA	BB	AA	BB	AA	BB	BB	BB	AA	BB	BB	AA	AA	AA	AA	AA	BB	AA	AA	BB	BB	BB	AB	AA	BB	BB	AA	AA	BB	AA	BB	AB	AA	AA	AA	BB	AA	AA	AA
GMI_ES_CC14616_68	Ch_1C	HZ-10	47.411	2	BB	AA	BB	AA	AA	AA	AA	BB	BB	AA	BB	BB	BB	AA	BB	BB	BB	AA	AA	BB	AA	BB	AA	BB	AA	BB	AA	AA	AA	BB	AA	AA	BB	BB	BB	BB	AA	AB	BB	AA	AA	BB	AA	AA	AA
GMI_ES15_c10106_179	Ch_1C	HZ-10	55.4336	2	AA	AB	BB	BB	BB	BB	--	AA	AA	AA	AA	AA	AA	AA	AA	BB	BB	BB	BB	AA	BB	AA	BB	AA	BB	AA	BB	BB	BB	AA	BB	BB	AA	AA	AA	AA	AA	AA	AA	BB	BB	AA	BB	--	AA
GMI_ES_CC11019_290	Ch_1C	HZ-10	55.4336	2	AA	AB	BB	BB	BB	BB	BB	AA	AA	AA	AA	AA	AA	AA	AA	BB	BB	BB	BB	AA	BB	AA	BB	AA	BB	AA	BB	BB	BB	AA	BB	BB	AA	AA	AA	AA	AA	AA	AA	BB	BB	AA	BB	BB	AA
GMI_ES15_c16679_330	Ch_1C	HZ-10	58.5627	1	AA	BB	BB	BB	BB	BB	BB	AA	AA	AA	AA	AA	AA	AA	AA	BB	BB	BB	BB	AA	BB	AA	BB	AA	AA	AA	BB	BB	BB	--	BB	BB	AA	BB	AA	AA	--	AA	BB	BB	BB	AA	BB	BB	AA
GMI_ES_CC13854_225	Ch_1C	HZ-10	61.8282	2	AA	BB	BB	BB	BB	BB	AB	AA	AA	AA	AA	AA	AA	AA	AA	BB	BB	BB	BB	AA	BB	AA	BB	AA	AA	BB	BB	BB	BB	AA	BB	AA	AA	BB	AA	AA	AA	AA	BB	BB	BB	AA	BB	BB	AA
GMI_ES01_c2338_213	Ch_1C	HZ-10	65.1665	1	BB	AA	AA	AA	AA	AA	AA	BB	BB	BB	BB	BB	BB	BB	BB	AA	AA	AA	BB	BB	AA	BB	AA	BB	AA	AA	AA	AA	AA	--	AA	BB	BB	AA	BB	BB	--	AB	AA	AA	AA	BB	BB	AA	BB
GMI_ES01_c3178_185	Ch_1C	HZ-10	67.2289	1	BB	AA	AA	--	AA	AA	AA	BB	BB	BB	BB	BB	BB	BB	BB	AA	AA	AA	BB	BB	AA	BB	AA	BB	AA	AA	AA	AA	AA	AA	AA	BB	BB	AA	BB	BB	--	AA	AA	AA	AA	BB	BB	AA	BB
GMI_ES_CC17647_179	Ch_1C	HZ-10	67.2289	2	AA	BB	BB	BB	BB	BB	BB	AA	AA	AA	AA	AA	AA	AA	AA	BB	BB	BB	AA	AA	BB	AA	BB	AA	BB	BB	BB	BB	BB	BB	BB	AA	AA	BB	AA	AA	BB	BB	BB	BB	BB	AA	AA	BB	AA
GMI_ES02_c3604_154	Ch_1C	HZ-10	67.2289	2	AA	BB	BB	BB	BB	BB	BB	AA	AA	AA	AA	AA	AA	AA	AA	BB	BB	BB	AA	AA	BB	AA	BB	AA	BB	BB	BB	BB	BB	BB	BB	AA	AA	BB	AA	AA	BB	BB	BB	BB	BB	AA	AA	BB	AA
GMI_DS_CC4006_319	Ch_1C	HZ-10	67.2289	2	BB	AA	AA	AA	AA	AA	AA	BB	BB	BB	BB	BB	BB	BB	BB	AA	AA	AA	BB	BB	AA	BB	AA	BB	AA	AA	AA	AA	AA	AA	AA	BB	BB	AA	BB	BB	AA	AA	AA	AA	AA	BB	BB	AA	BB
GMI_ES02_c28832_308	Ch_1C	HZ-10	67.2289	1	BB	AA	AA	AA	AA	AA	AA	BB	BB	BB	BB	BB	BB	BB	BB	AA	AA	AA	BB	BB	AA	BB	AA	BB	AA	AA	AA	AA	AA	AA	AA	BB	BB	AA	BB	BB	--	AA	AA	AA	AA	BB	BB	AA	BB
GMI_ES02_c21486_395	Ch_1C	HZ-10	68.2707	1	BB	AA	AA	AA	AA	BB	AA	BB	BB	BB	BB	BB	BB	BB	BB	AA	AA	AA	BB	BB	AA	BB	AA	BB	AA	AA	AA	AA	AA	AA	AA	BB	BB	AA	BB	BB	--	AA	AA	AA	AA	BB	BB	AA	BB
GMI_ES15_c7654_479	Ch_1C	HZ-10	68.2707	1	AA	BB	BB	BB	BB	AA	BB	AA	AA	AA	AA	AA	AA	AA	AA	BB	BB	BB	AA	AA	BB	AA	BB	AA	BB	BB	BB	BB	BB	BB	BB	AA	AA	BB	AA	AA	--	BB	BB	BB	BB	AA	AA	BB	AA
GMI_ES15_c13526_397	Ch_1C	HZ-10	68.2707	1	BB	AA	AA	AA	AA	BB	AA	BB	BB	BB	BB	BB	BB	BB	BB	AA	AA	AA	BB	BB	AA	BB	AA	BB	AA	AA	AA	AA	AA	AA	AA	BB	BB	AA	BB	BB	--	AA	AA	AA	AA	BB	BB	AA	BB
GMI_ES01_c13467_233	Ch_1C	HZ-10	68.2707	1	AA	BB	BB	--	BB	AA	BB	AA	AA	AA	AA	AA	AA	AA	AA	BB	BB	BB	AA	AA	BB	AA	BB	AA	BB	BB	BB	BB	BB	BB	BB	AA	AA	BB	AA	AA	--	BB	BB	BB	BB	AA	AA	BB	AA
GMI_ES02_c25461_277	Ch_1C	HZ-10	68.2707	2	BB	AA	AA	BB	AA	BB	AA	BB	BB	BB	BB	BB	BB	BB	BB	AA	AA	AA	BB	BB	AA	BB	AA	BB	AA	AA	AA	AA	AA	AA	AA	BB	BB	AA	BB	BB	AA	AA	AA	AA	AA	BB	BB	AA	BB
GMI_ES17_c10770_123	Ch_1C	HZ-10	68.2707	1	AA	BB	BB	AA	BB	AA	BB	AA	AA	AA	AA	AA	AA	AA	AA	BB	BB	BB	AA	AA	BB	AA	BB	AA	BB	BB	BB	BB	BB	BB	BB	AA	AA	BB	AA	AA	--	BB	BB	BB	BB	AA	AA	BB	AA
GMI_ES02_c23179_274	Ch_1C	HZ-10	69.2708	2	BB	AA	AA	BB	AA	BB	AA	BB	BB	BB	BB	BB	BB	AA	BB	AA	AA	AA	BB	BB	AA	BB	AA	BB	AA	AA	AA	AA	AA	AA	AA	BB	BB	AA	BB	BB	AA	AA	AA	AA	AA	BB	BB	AA	BB
GMI_ES02_c6368_605	Ch_1C	HZ-10	69.2708	2	AA	BB	BB	AA	BB	AA	BB	AA	AA	AA	AA	AA	AA	BB	AA	BB	BB	BB	AA	AA	BB	AA	BB	AA	BB	BB	BB	BB	BB	BB	BB	AA	AA	BB	AA	AA	BB	BB	AB	BB	BB	AA	AA	AB	AA
GMI_ES01_c17597_189	Ch_9D	HZ-11	0	2	BB	AB	AA	AB	BB	AA	BB	BB	AA	AB	AB	BB	BB	AB	AA	AA	AB	AA	AA	BB	BB	AB	BB	AB	BB	AB	BB	BB	AB	BB	AA	BB	AA	BB	BB	AA	AA	AA	AA	AB	AB	AA	AB	AB	AA
GMI_ES15_c6587_292	Ch_9D	HZ-11	18.854	1	AA	BB	BB	BB	AA	BB	AA	AA	BB	BB	BB	AA	AA	BB	BB	BB	BB	BB	BB	AA	BB	BB	AA	BB	AA	BB	AA	AA	BB	AA	BB	AA	BB	AA	AA	BB	--	BB	BB	BB	BB	BB	BB	AA	BB
GMI_ES02_c31310_407	Ch_9D	HZ-11	18.854	2	AA	BB	BB	BB	AA	BB	AA	AA	BB	BB	BB	AA	AA	BB	BB	BB	BB	BB	BB	AA	BB	BB	AA	BB	AA	BB	AA	AA	BB	AA	BB	AA	BB	AA	AA	BB	BB	BB	BB	BB	BB	BB	BB	AA	BB
GMI_DS_CC8829_137	Ch_9D	HZ-11	18.854	2	AA	BB	BB	BB	AA	BB	AA	AA	BB	BB	BB	AA	AA	BB	BB	BB	BB	BB	BB	AA	BB	BB	AA	BB	AA	BB	AA	AA	BB	AA	BB	AA	BB	AA	AA	BB	BB	BB	BB	BB	BB	BB	BB	AA	BB
GMI_ES01_c25788_216	Ch_9D	HZ-11	18.854	1	AA	BB	BB	BB	AA	BB	AA	AA	BB	BB	BB	AA	AA	BB	BB	BB	BB	BB	BB	AA	BB	BB	AA	BB	AA	BB	AA	AA	BB	AA	BB	AA	BB	AA	AA	BB	--	BB	BB	BB	BB	BB	BB	AA	BB
GMI_ES01_c11420_274	Ch_9D	HZ-11	18.854	1	AA	BB	BB	BB	AA	BB	AA	AA	BB	BB	BB	AA	AA	BB	BB	BB	BB	BB	BB	AA	BB	BB	AA	BB	AA	BB	AA	AA	BB	AA	BB	AA	BB	AA	AA	BB	--	BB	BB	BB	BB	BB	BB	AA	BB
GMI_ES02_c4132_326	Ch_9D	HZ-11	18.854	1	AA	BB	BB	BB	AA	BB	AA	AA	BB	BB	BB	AA	AA	BB	BB	BB	BB	BB	BB	AA	BB	BB	AA	BB	AA	BB	AA	AA	BB	AA	BB	AA	BB	AA	AA	BB	--	BB	BB	BB	BB	BB	BB	AA	BB
GMI_ES01_c1475_450	Ch_9D	HZ-11	18.854	2	BB	AA	AA	AA	BB	AA	BB	BB	AA	AA	AA	BB	BB	AA	AA	AA	AA	AA	AA	BB	AA	AA	BB	AA	BB	AA	BB	BB	AA	BB	AA	BB	AA	BB	BB	AA	AA	AA	AA	AA	AA	AA	AA	BB	AA
GMI_DS_CC5188_127	Ch_9D	HZ-11	18.854	2	BB	AA	AA	AA	BB	AA	BB	BB	AA	AA	AA	BB	BB	AA	AA	AA	AA	AA	AA	BB	AA	AA	BB	AA	BB	AA	BB	BB	AA	BB	AA	BB	AA	BB	BB	AA	AA	AA	AA	AA	AA	AA	AA	BB	AA
GMI_ES02_c14180_257	Ch_9D	HZ-11	18.854	2	BB	AA	AA	AA	BB	AA	BB	BB	AA	AA	AA	BB	BB	AA	AA	AA	AA	AA	AA	BB	AA	AA	BB	AA	BB	AA	BB	BB	AA	BB	AA	BB	AA	BB	BB	AA	AA	AA	AA	AA	AA	AA	AA	BB	AA
GMI_ES17_c10593_508	Ch_9D	HZ-11	18.854	2	BB	AA	AA	AA	BB	AA	BB	BB	AA	AA	AA	BB	BB	AA	AA	AA	AA	AA	AA	BB	AA	AA	BB	AA	BB	AA	BB	BB	AA	BB	AA	BB	AA	BB	BB	AA	AA	AA	AA	AA	AA	AA	AA	BB	AA
GMI_ES_CC8351_255	Ch_9D	HZ-11	18.854	2	BB	AA	AA	AA	BB	AA	BB	BB	AA	AA	AA	BB	BB	AA	AA	AA	AA	AA	AA	BB	AA	AA	BB	AA	BB	AA	BB	BB	AA	BB	AA	BB	AA	BB	BB	AA	AA	AA	AA	AA	AA	AA	AA	--	AA
GMI_ES02_c8298_599	Ch_6C	HZ-12	0	2	AA	BB	AA	AA	AA	BB	BB	BB	AA	BB	BB	BB	BB	BB	AA	AA	AA	BB	AA	BB	BB	BB	AA	BB	AA	AA	AA	AA	BB	BB	AA	AA	AA	AA	AA	AA	AA	AA	BB	BB	AA	BB	BB	BB	BB
GMI_ES_CC9431_260	Ch_6C	HZ-12	1.0001	2	AA	BB	AA	AA	AA	BB	BB	BB	AA	BB	BB	BB	BB	BB	AA	AA	AA	BB	AA	BB	BB	BB	AA	BB	AA	AA	AA	AA	BB	BB	AA	AA	AA	AA	AA	AA	AA	AA	BB	BB	AA	BB	BB	BB	BB
GMI_ES15_c8803_430	Ch_6C	HZ-12	13.2885	1	AA	BB	AA	BB	AA	AA	BB	BB	BB	AA	BB	BB	BB	BB	AA	AA	AA	BB	AA	AA	BB	BB	AA	BB	AA	AA	AA	BB	BB	BB	BB	AA	BB	AA	AA	AA	--	AA	AA	AA	AA	AA	BB	BB	BB
GMI_ES15_c7272_387	Ch_3C	HZ-13	0	1	AA	BB	BB	AA	AA	AA	AA	AA	AA	BB	AA	BB	BB	BB	BB	BB	AA	AA	AA	AA	AA	BB	AA	BB	AA	AA	AA	AA	BB	BB	BB	AA	AA	BB	BB	AA	--	AA	BB	AA	AA	BB	AA	AA	BB
GMI_ES01_c17319_464	Ch_3C	HZ-13	2.042	1	BB	AA	AA	BB	BB	BB	BB	BB	BB	AA	BB	AA	AA	AA	AA	AA	BB	BB	BB	BB	BB	AA	BB	AA	BB	BB	BB	BB	AA	AA	AA	AA	BB	AA	AA	BB	--	BB	AA	BB	AA	AA	BB	BB	AA
GMI_DS_CC11154_271	Ch_3C	HZ-13	2.042	2	AA	BB	BB	AA	AA	AA	AA	AA	AA	BB	AA	BB	BB	BB	BB	BB	AA	AA	AA	AA	AA	BB	AA	BB	AA	AA	AA	AA	BB	BB	BB	BB	AA	BB	BB	AA	AA	AA	BB	AA	BB	BB	AA	AA	BB
GMI_ES02_c12942_675	Ch_3C	HZ-13	2.042	2	AA	BB	BB	AA	AA	AA	AA	AA	AA	BB	AA	BB	BB	BB	BB	BB	AA	AA	AA	AA	AA	BB	AA	BB	AA	AA	AA	AA	BB	BB	BB	BB	AA	BB	BB	AA	AA	AA	BB	AA	BB	BB	AA	AA	BB
GMI_ES_CC16445_119	Ch_3C	HZ-13	18.2772	2	BB	AA	AA	BB	AA	BB	AA	BB	AB	AA	BB	BB	BB	AA	BB	AA	BB	BB	BB	BB	BB	AA	AA	AA	BB	BB	BB	AA	AA	AA	AA	AA	BB	BB	AA	AA	AA	AA	BB	AA	AA	AA	AA	BB	AA
GMI_ES15_c3806_357	Ch_6C	HZ-14	20.1406	2	BB	AA	AA	AA	BB	BB	BB	AA	AA	AA	AA	AA	BB	AA	BB	AA	AB	AA	BB	BB	BB	AA	BB	BB	BB	BB	BB	AA	BB	BB	BB	BB	AA	AA	AA	AA	BB	BB	BB	AA	BB	BB	AA	AA	AA
GMI_ES02_c4066_165	Ch_6C	HZ-14	25.7192	1	BB	AA	AA	AA	BB	BB	BB	AA	AA	AA	AA	AA	BB	BB	BB	AA	AA	AA	BB	BB	BB	AA	BB	BB	BB	BB	BB	BB	BB	BB	BB	BB	BB	AA	AA	AA	--	BB	BB	AA	BB	BB	AA	AA	AA
GMI_ES02_lrc34335_153	Ch_6C	HZ-14	44.3412	1	BB	AA	AA	AA	BB	BB	BB	AA	AA	AA	AA	AA	BB	BB	BB	AA	AB	AA	BB	BB	AA	BB	BB	BB	BB	BB	BB	AA	BB	AA	BB	BB	BB	AA	AA	AA	--	AA	BB	AA	AA	BB	AA	BB	BB
GMI_ES01_c5419_407	Ch_4C	HZ-15	0	1	BB	AA	BB	--	AA	AA	BB	BB	BB	BB	BB	BB	AA	BB	BB	BB	AA	AA	AA	AA	AA	BB	AA	AA	BB	AA	AA	AA	BB	BB	BB	BB	AA	BB	BB	BB	--	BB	AA	BB	BB	BB	BB	AA	AA
GMI_DS_CC7482_102	Ch_4C	HZ-15	1.0418	2	AA	BB	AA	BB	BB	BB	AA	AA	AA	AA	AA	AA	BB	AA	AA	AA	BB	BB	BB	BB	BB	AA	BB	BB	AA	BB	BB	BB	AA	AA	AA	AA	BB	AA	AA	AA	AA	AA	BB	AA	BB	AA	AA	BB	BB
GMI_DS_CC9295_235	Ch_4C	HZ-15	3.0838	2	BB	AA	BB	AA	AA	AA	BB	BB	BB	BB	BB	BB	AA	BB	BB	BB	AA	AA	AA	AA	AA	BB	AA	AA	BB	AA	BB	AA	BB	BB	BB	BB	AA	BB	BB	BB	BB	BB	AA	BB	AA	BB	BB	AA	AA
GMI_DS_CC10009_162	Ch_4C	HZ-15	18.9835	2	BB	AA	BB	AA	AA	AA	BB	AA	BB	BB	BB	BB	BB	BB	BB	BB	AA	BB	AA	BB	AA	AA	BB	BB	BB	AA	BB	AA	BB	AA	BB	BB	BB	BB	BB	BB	AA	AA	AA	BB	AA	AA	BB	AA	AA
GMI_ES_CC11649_76	Ch_4C	HZ-15	18.9835	2	AA	BB	AA	BB	BB	BB	AA	BB	AA	AA	AA	AA	AA	AA	AA	AA	BB	AA	BB	AA	BB	BB	AA	AA	AA	BB	AA	BB	AA	BB	AA	AA	AA	AA	AA	AA	BB	BB	BB	AA	BB	BB	AA	BB	BB
GMI_DS_A3_227_89	Ch_14D	HZ-17	0	1	BB	AA	AA	AA	AA	BB	BB	AA	BB	BB	AA	AA	AA	AA	BB	AA	AA	AA	BB	BB	AA	BB	AA	AA	AA	BB	BB	BB	BB	BB	BB	AA	AA	AA	AA	AA	--	BB	BB	AA	BB	AA	AA	BB	BB
GMI_ES02_c4277_710	Ch_14D	HZ-17	17.8237	1	BB	AA	AA	AB	AA	AA	BB	AA	AA	BB	AA	AA	AA	AA	AA	AA	AA	AA	BB	BB	AA	BB	AA	AA	AA	BB	AA	BB	AA	AA	BB	AA	AA	AA	BB	BB	--	AA	AA	AA	BB	AA	AA	AA	BB
GMI_ES15_c19375_143	Ch_14D	HZ-17	42.1504	2	AA	BB	BB	BB	BB	BB	AA	BB	BB	AA	BB	BB	AA	BB	BB	BB	BB	BB	AA	AA	BB	AA	BB	BB	AA	BB	AA	AA	BB	BB	BB	BB	BB	BB	BB	AA	BB	BB	BB	AA	AA	AA	AA	AA	AA
GMI_DS_CC1149_344	Ch_5C	HZ-18	13.9072	2	BB	AA	BB	BB	BB	BB	AA	AA	AA	AA	AA	BB	AA	AA	BB	BB	BB	BB	BB	BB	BB	BB	BB	BB	BB	AA	BB	BB	BB	BB	BB	BB	AA	AA	AA	BB	BB	BB	AA	AA	AA	BB	BB	AA	AA
GMI_ES17_c10984_690	Ch_5C	HZ-18	19.4858	2	AA	AB	AA	AA	AA	AA	BB	AA	AA	BB	BB	AA	AA	BB	AA	AA	AA	AA	AA	BB	AA	AA	AA	AB	AA	BB	AA	AA	AA	AA	BB	AA	BB	BB	BB	AA	AA	AA	BB	BB	BB	AA	AA	BB	BB
GMI_ES01_c461_1288	Ch_5C	HZ-18	19.4858	1	AA	BB	AA	AA	AA	AA	BB	AA	AA	BB	BB	AA	AA	BB	AA	AA	AA	AA	AA	BB	AA	AA	AA	AA	AA	BB	AA	AA	AA	AA	BB	AA	BB	BB	BB	AA	--	AA	BB	BB	BB	AA	AA	BB	BB
GMI_DS_CC5134_229	Ch_5C	HZ-18	19.4858	2	BB	AA	BB	BB	BB	BB	AA	BB	BB	AA	AA	BB	BB	AA	BB	BB	BB	BB	BB	AA	BB	BB	BB	BB	BB	AA	BB	BB	BB	BB	AA	BB	AA	AA	AA	BB	BB	BB	AA	AA	AA	BB	BB	AA	AA
GMI_ES_CC3491_422	Ch_5C	HZ-18	19.4858	2	BB	AA	BB	BB	BB	BB	AA	BB	BB	AA	AA	BB	BB	AA	BB	BB	BB	BB	BB	AA	BB	BB	BB	BB	BB	AA	BB	BB	BB	BB	AA	BB	AA	AA	AA	BB	BB	BB	AA	AA	AA	BB	BB	AA	AA
GMI_ES01_c3759_358	Ch_18D	HZ-20	0	1	AA	BB	BB	--	AA	BB	BB	AA	BB	AA	AA	BB	BB	AA	BB	BB	BB	BB	BB	AA	BB	BB	AA	AA	BB	AA	AA	BB	AA	BB	BB	AA	AA	BB	AA	AA	--	AA	BB	AA	AA	BB	BB	BB	BB
GMI_ES15_c13674_329	Ch_18D	HZ-20	5.5786	2	BB	AA	AA	AA	BB	AA	AA	BB	AA	BB	BB	BB	AA	BB	AA	AA	BB	AA	AA	BB	AA	AA	BB	BB	AA	AA	BB	AA	BB	AA	AA	BB	BB	AA	BB	BB	BB	BB	AA	BB	BB	AA	AA	AA	AA
GMI_ES15_c12108_368	Ch_18D	HZ-20	18.0575	1	BB	--	AB	AA	BB	AA	AA	BB	AA	BB	BB	BB	AA	BB	BB	BB	BB	BB	BB	BB	BB	BB	BB	AA	AA	AA	AA	BB	BB	BB	AA	BB	BB	AA	AB	BB	--	BB	AA	AA	BB	AA	AA	AA	AA
GMI_ES01_c6696_348	Ch_16A	HZ-21	21.1824	1	AA	BB	AA	--	BB	BB	AA	AA	BB	BB	BB	BB	AA	AA	AA	AA	AA	BB	BB	AA	BB	AA	AA	BB	BB	BB	BB	BB	BB	AA	AA	BB	BB	BB	AA	AA	--	BB	BB	AA	BB	AA	AA	BB	AA
GMI_ES_CC2716_392	Ch_16A	HZ-21	21.1824	2	AA	BB	AA	BB	BB	BB	AA	AA	BB	BB	BB	BB	AA	AA	AA	AA	AA	BB	BB	AA	BB	AA	AA	BB	BB	BB	BB	BB	BB	AA	AA	BB	BB	BB	AA	AA	BB	BB	BB	AA	BB	AA	AA	BB	AA
GMI_ES_CC4005_62	Ch_16A	HZ-21	21.1824	2	BB	AA	BB	AA	AA	AA	BB	BB	AA	AA	AA	AA	BB	BB	BB	BB	BB	AA	AA	BB	AA	BB	BB	AA	AA	AA	AA	AA	AA	BB	BB	AA	AA	AA	BB	BB	AA	AA	AA	BB	AA	BB	BB	AA	BB
GMI_ES_CC18060_346	Ch_16A	HZ-21	21.1824	2	BB	AA	BB	AA	AA	AA	BB	BB	AA	AA	AA	AA	BB	BB	BB	BB	BB	AA	AA	BB	AA	BB	BB	AA	AA	AA	AA	AA	AA	BB	BB	AA	AA	AA	BB	BB	AA	AA	AA	BB	AA	BB	BB	AA	BB
GMI_ES02_c38960_346	Ch_16A	HZ-21	23.1827	1	BB	AA	BB	AA	AA	BB	BB	BB	AA	AA	AA	AA	BB	BB	BB	BB	BB	AA	AA	BB	AA	BB	BB	AA	AA	AA	AA	AA	AA	BB	BB	AA	AA	AA	BB	BB	--	AA	AA	BB	AA	BB	AA	AA	BB
GMI_ES01_lrc32060_201	Ch_10-F-1	HZ-23	0	1	AA	BB	AA	AA	AA	AA	AA	BB	AA	AA	AA	BB	AA	AA	BB	AA	AA	AA	AA	BB	BB	BB	AA	AA	AA	AA	AA	BB	BB	BB	AA	AA	AA	AA	AA	BB	--	BB	BB	BB	BB	BB	AA	AA	AA
GMI_ES01_c15143_210	Ch_10-F-1	HZ-23	0	1	AA	BB	AA	--	AA	AA	AA	BB	AA	AA	AA	BB	AA	AA	BB	AA	AA	AA	AA	BB	BB	BB	AA	AA	AA	AA	AA	BB	BB	BB	AA	AA	AA	AA	AA	BB	--	BB	BB	BB	BB	BB	AA	AA	AA
GMI_ES02_c11888_236	Ch_10-F-1	HZ-23	0	1	BB	AA	BB	AA	BB	BB	BB	AA	BB	BB	BB	AA	BB	BB	AA	BB	BB	BB	BB	AA	AA	AA	BB	BB	BB	BB	BB	AA	AA	AA	BB	BB	BB	BB	BB	AA	--	AA	AA	AA	AA	AA	BB	BB	BB
GMI_ES_CC12907_107	Ch_10-F-1	HZ-23	5.2658	2	AA	AB	AA	BB	AA	AA	AA	BB	AA	AA	AA	BB	AA	AA	BB	AA	AA	AA	BB	BB	BB	BB	AA	AA	AA	AA	AA	BB	BB	BB	AA	AA	AA	AA	AA	AA	BB	BB	AA	BB	BB	BB	AA	AA	AA
GMI_ES01_c21700_173	Ch_10-F-1	HZ-23	5.2658	2	AA	AB	AA	BB	AA	AA	AA	BB	AA	AA	AA	BB	AA	AA	BB	AA	AA	AA	BB	BB	BB	BB	AA	AA	AA	AA	AA	BB	BB	BB	AA	AA	AA	AA	AA	AA	BB	BB	AA	BB	BB	BB	AA	AA	AA
GMI_ES02_c939_180	Ch_10-F-1	HZ-23	6.2863	1	AA	BB	AA	BB	AA	AA	AA	BB	AA	AA	AA	BB	AA	AA	BB	AA	AA	AA	AA	BB	BB	BB	AA	AA	AA	AA	AA	BB	BB	--	AA	AA	AA	AA	AA	AA	--	--	AA	BB	BB	BB	AA	AA	AA
GMI_ES_CC12360_189	Ch_2C	HZ-24	9.4119	2	AA	BB	BB	BB	BB	AA	BB	BB	AA	BB	BB	AA	AA	BB	BB	BB	BB	BB	BB	AA	BB	BB	AA	BB	BB	BB	BB	AA	BB	AA	BB	AA	BB	BB	AA	AA	BB	BB	BB	BB	AA	AA	BB	AA	AA
GMI_DS_CC9187_141	Ch_2C	HZ-24	9.4119	2	AA	BB	BB	BB	BB	AA	BB	BB	AA	BB	BB	AA	AA	BB	BB	BB	BB	BB	BB	AA	BB	BB	AA	BB	BB	BB	BB	AA	BB	AA	BB	AA	BB	BB	AA	AA	BB	BB	BB	BB	AA	AA	BB	AA	AA
GMI_ES17_c2359_369				1	AA	BB	AA	AA	BB	AA	AA	BB	BB	AA	AA	AA	BB	AA	BB	AA	BB	BB	AA	AA	BB	BB	BB	BB	AA	AA	AA	BB	AA	BB	BB	AA	BB	BB	AA	AA	--	BB	AA	BB	BB	BB	AA	BB	BB
GMI_ES01_lrc10725_434				1	AA	BB	AA	AA	AA	AA	AA	AA	AA	AA	AA	AA	AA	AA	AA	AA	AA	AA	AA	AA	AA	AA	AA	AA	AA	AA	AA	AA	AA	AA	AA	AA	AA	AA	AA	AA	--	AA	AA	AA	AA	AA	AA	AA	AA
GMI_ES01_c9170_468				1	AA	BB	AA	AA	AA	BB	AA	BB	AA	BB	AA	AA	AA	AA	AA	AA	BB	AA	AA	AA	BB	AA	AA	BB	AA	BB	AA	AA	AA	AA	AA	AA	AA	AA	AA	BB	--	BB	AA	AA	AA	AA	AA	BB	AA
GMI_ES02_c911_580				1	AA	BB	BB	BB	BB	AA	AA	AA	BB	AA	BB	BB	BB	AA	BB	BB	AA	BB	AA	AA	BB	AA	BB	AA	AA	AA	AA	BB	BB	AA	BB	BB	BB	AA	AA	BB	--	AA	BB	AA	AA	BB	AA	BB	AA
GMI_ES17_c3668_729				1	AA	BB	AA	AA	BB	AA	AA	BB	BB	AA	AA	AA	AA	AA	BB	AA	BB	BB	AA	AA	BB	BB	BB	BB	AA	AA	AA	BB	AA	BB	BB	AA	BB	BB	AA	AA	--	BB	AA	BB	BB	BB	AA	BB	BB
GMI_ES17_c7984_356				1	AA	BB	AA	--	AA	BB	BB	AA	--	AA	BB	AA	AA	AA	BB	AA	AA	BB	BB	BB	BB	BB	AA	BB	BB	AA	AA	AA	--	BB	AA	AA	BB	BB	AA	BB	--	AA	BB	BB	BB	AA	BB	BB	BB
GMI_ES17_c1912_929				1	AA	BB	AA	--	AA	AA	AA	AA	AA	AA	AA	AA	AA	AA	AA	AA	AA	AA	AA	AA	AA	AA	AA	AA	AA	AA	AA	AA	AA	AA	AA	AA	AA	AA	AA	AA	--	AA	AA	AA	AA	AA	AA	AA	AA
GMI_ES15_c5451_344				1	AA	BB	AA	AA	AA	BB	AA	BB	AA	BB	AA	AA	AA	AA	AA	AA	BB	AA	AA	AA	BB	AA	AA	BB	AA	BB	AA	AA	AA	AA	AA	AA	AA	AA	AA	BB	--	BB	AA	AA	AA	AA	AA	BB	AA
GMI_ES01_c12749_234				1	AA	BB	AA	AA	AA	AA	AA	AA	AA	AA	AA	AA	AA	AA	AA	AA	AA	AA	AA	AA	AA	AA	AA	AA	AA	AA	AA	AA	AA	AA	AA	AA	AA	AA	AA	AA	--	AA	AA	AA	AA	AA	AA	AA	AA
GMI_ES01_lrc13031_95				1	AA	BB	AA	AA	AA	AA	--	AA	AA	AA	AA	AA	AA	AA	AA	AA	AA	AA	AA	AA	AA	AA	AA	AA	AA	AA	AA	AA	AA	AA	AA	AA	AA	AA	AA	AA	--	AA	AA	AA	AA	AA	AA	AA	AA
GMI_ES02_c3243_375				1	AA	BB	AA	AB	AA	AA	AA	AA	AB	AA	AA	AA	AA	AA	AA	AA	AA	AA	AA	AA	AA	AA	AA	AA	AA	AA	AA	AA	AA	AA	AA	AA	AA	AA	AA	AA	AB	AA	AA	AA	AA	AA	AA	AA	AA
GMI_ES01_c12564_210				1	AA	BB	AA	AA	AA	BB	AA	BB	AA	BB	AA	AA	AA	AA	AA	AA	BB	AA	AA	AA	BB	AA	AA	BB	AA	BB	AA	AA	AA	AA	AA	AA	AA	AA	AA	BB	--	BB	AA	AA	AA	AA	AA	BB	AA
GMI_ES15_c12694_287				1	AA	BB	AA	AA	AA	AA	AA	AA	AA	AA	AA	AA	AA	AA	AA	AA	AA	AA	AA	AA	AA	AA	AA	AA	AA	AA	AA	AA	AA	AA	AA	AA	AA	AA	AA	AA	--	AA	AA	AA	AA	AA	AA	AA	AA
GMI_ES02_c31937_212				1	AA	BB	AA	AA	AA	AA	AA	AA	AA	AA	AA	AA	AA	AA	AA	AA	AA	AA	AA	AA	AA	AA	AA	AA	AA	AA	AA	AA	AA	AA	AA	AA	AA	AA	AA	AA	--	AA	AA	AA	AA	AA	AA	AA	AA
GMI_ES17_c5169_555				1	AA	BB	BB	BB	BB	BB	AA	BB	BB	BB	BB	AA	BB	AA	BB	AA	AA	AA	BB	AA	BB	BB	BB	BB	AA	BB	AA	AA	AA	BB	BB	AA	BB	AA	AA	BB	BB	BB	BB	BB	AA	AA	BB	AA	AA
GMI_ES17_c3486_177				1	AA	BB	AA	BB	BB	AA	AA	AA	BB	BB	BB	BB	AA	AA	AA	AA	AA	BB	BB	AA	BB	AA	AA	BB	BB	BB	BB	BB	BB	AA	AA	BB	BB	BB	AA	AA	--	BB	BB	AA	BB	AA	BB	BB	AA
GMI_ES01_c14233_268				1	AA	BB	AA	AB	BB	AA	AA	BB	BB	AA	AA	AA	AA	AA	BB	AA	BB	BB	AA	AA	BB	BB	BB	BB	AA	AA	AA	BB	AA	BB	BB	AA	BB	BB	AA	AA	--	BB	AA	BB	BB	BB	AA	BB	BB
GMI_ES17_c7424_271				1	AA	BB	AA	AA	AA	AA	AA	AA	AA	AA	AA	AA	AA	AA	AA	AA	AA	AA	AA	AA	AA	AA	AA	AA	AA	AA	AA	AA	AA	AA	AA	AA	AA	AA	AA	AA	--	AA	AA	AA	AA	AA	AA	AA	AA
GMI_ES02_c13415_701				1	AA	BB	AA	AA	AA	AA	AA	AA	AA	AA	AA	AA	AA	AA	AA	AA	AA	AA	AA	AA	AA	AA	AA	AA	AA	AA	AA	AA	AA	AA	AA	AA	AA	AA	AA	AA	--	AA	AA	AA	AA	AA	AA	AA	AA
GMI_ES17_lrc20311_707				1	AA	BB	AA	AA	AA	AA	AA	AA	AA	AA	AA	AA	AA	AA	AA	AA	AA	AA	AA	AA	AA	AA	AA	AA	AA	AA	AA	AA	AA	AA	AA	AA	AA	AA	AA	AA	--	AA	AA	AA	AA	AA	AA	AA	AA
GMI_ES02_c12598_260				1	AA	BB	BB	AA	BB	BB	--	BB	AA	BB	BB	AA	BB	AA	BB	AA	AA	AA	BB	AA	BB	BB	BB	BB	AA	BB	AA	AA	AA	BB	BB	AA	BB	AA	AA	BB	--	BB	BB	AA	AA	AA	BB	AA	--
GMI_ES15_c5125_136				1	AA	BB	AA	--	--	--	--	--	--	BB	BB	BB	--	--	--	--	BB	--	--	--	BB	BB	BB	BB	--	BB	BB	--	--	BB	--	BB	--	--	BB	BB	--	BB	--	--	AA	--	AA	BB	--
GMI_ES17_c17781_268				1	AA	BB	BB	BB	AA	BB	AA	AA	BB	BB	BB	AA	AA	BB	BB	BB	BB	BB	BB	AA	BB	BB	AA	BB	AA	BB	AA	AA	BB	AA	BB	AA	BB	AA	AA	BB	--	BB	BB	BB	BB	BB	BB	AA	BB
GMI_ES17_c7387_367				1	AA	BB	BB	BB	AA	BB	AA	AA	BB	BB	BB	AA	AA	BB	BB	BB	BB	BB	BB	AA	BB	BB	AA	BB	AA	BB	AA	AA	BB	AA	BB	AA	BB	AA	AA	BB	--	BB	BB	BB	BB	BB	BB	AA	BB
GMI_ES17_c13128_254				1	AA	BB	BB	BB	AA	BB	BB	AA	BB	AA	BB	AA	AA	AA	BB	BB	AA	AA	BB	BB	BB	BB	AA	BB	BB	AA	AA	AA	AB	BB	AA	AA	BB	BB	AA	BB	--	AB	BB	BB	BB	AA	BB	BB	BB
GMI_ES17_c2183_936				1	AA	BB	AA	AA	AA	AA	AA	AA	AA	BB	BB	BB	AA	AA	AA	AA	BB	AA	AA	AA	BB	BB	BB	BB	AA	BB	BB	AA	AA	BB	AA	BB	AA	AA	BB	BB	AB	BB	AA	AA	AA	AA	AA	BB	AA
GMI_ES01_c14139_498				1	AA	BB	AA	AA	AA	AA	AA	AA	AA	AA	AA	AA	AA	AA	AA	AA	AA	AA	AA	AA	AA	AA	AA	AA	AA	AA	AA	AA	AA	AA	AA	AA	AA	AA	AA	AA	--	AA	AA	AA	AA	AA	AA	AA	AA
GMI_ES17_c528_116				1	AA	BB	AA	AA	AA	AA	AA	AA	AA	AA	AA	AA	AA	AA	AA	AA	AA	AA	AA	AA	AA	AA	AA	AA	AA	AA	AA	AA	AA	AA	AA	AA	AA	AA	AA	AA	--	AA	AA	AA	AA	AA	AA	AA	AA
GMI_ES17_c793_567				1	AA	BB	AA	AA	AA	AA	AA	AA	AA	BB	BB	BB	BB	AA	AA	AA	AA	AA	BB	AA	BB	BB	AA	BB	AA	AA	BB	AA	AA	BB	AA	BB	AA	AA	BB	BB	--	BB	BB	AA	BB	BB	AA	BB	AA
GMI_ES17_lrc20172_521				1	AA	BB	AA	AA	AA	BB	AA	BB	AA	BB	AA	AA	AA	AA	AA	AA	BB	AA	AA	AA	BB	AA	AA	BB	AA	BB	AA	AA	AA	AA	AA	AA	AA	AA	AA	BB	--	BB	AA	BB	AA	AA	AA	BB	AA
GMI_ES17_lrc7334_312				1	AA	BB	BB	AA	BB	BB	AA	BB	AA	BB	AA	AA	BB	AA	AA	AA	AA	AA	BB	AA	BB	BB	BB	BB	AA	BB	AA	AA	AA	BB	BB	AA	BB	AA	AA	BB	--	BB	BB	AA	AA	AA	BB	AA	AA
GMI_ES02_c14492_305				1	AA	BB	AA	AB	AA	AA	BB	BB	AA	BB	BB	BB	AA	BB	BB	AA	BB	AA	AA	BB	BB	BB	AA	BB	AA	BB	BB	BB	BB	AA	AA	BB	AA	AA	AA	AA	--	AA	AA	BB	BB	AA	BB	AA	AA
GMI_ES15_c6925_619				1	AA	BB	AA	AA	AA	AA	AA	AA	AA	AA	AA	AA	AA	AA	AA	AA	AA	AA	AA	AA	AA	AA	AA	AA	AA	AA	AA	AA	AA	AA	AA	AA	AA	AA	AA	AA	--	AA	AA	AA	AA	AA	AA	AA	AA
GMI_ES17_c12316_291				1	AA	BB	AA	AA	BB	AA	BB	AA	AA	AA	AA	BB	AA	BB	AA	AA	AA	AA	AA	AA	AA	BB	BB	AA	AA	AA	AA	AA	AA	AA	AA	BB	AA	AA	AA	AA	--	AA	AA	AA	AA	AA	BB	AA	AA
GMI_ES01_c2878_533				1	AA	BB	AA	AA	AA	AA	AA	AA	AA	AA	AA	AA	AA	AA	AA	AA	AA	AA	AA	AA	AA	AA	AA	AA	AA	AA	AA	AA	AA	AA	AA	AA	AA	AA	AA	AA	--	AA	AA	AA	AA	AA	AA	AA	AA
GMI_ES17_c3038_487				1	AA	BB	AA	AA	AA	AA	AA	AA	AA	AA	AA	AA	AA	AA	AA	AA	AA	AA	AA	AA	AA	AA	AA	AA	AA	AA	AA	AA	AA	AA	AA	AA	AA	AA	AA	AA	--	AA	AA	AA	AA	AA	AA	AA	AA
GMI_ES17_c7967_247				1	AA	BB	AA	AA	AA	AA	AA	AA	AA	AA	AA	AA	AA	AA	AA	AA	AA	AA	AA	AA	AA	AA	AA	AA	AA	AA	AA	AA	AA	AA	AA	AA	AA	AA	AA	AA	--	AA	AA	AA	AA	AA	AA	AA	AA
GMI_ES02_c17758_221				1	AA	BB	AA	AA	AA	AA	AA	AA	AA	AA	AA	AA	AA	AA	AA	AA	AA	AA	AA	AA	AA	AA	AA	AA	AA	AA	AA	AA	AA	AA	AA	AA	AA	AA	AA	AA	--	AA	AA	AA	AA	AA	AA	AA	AA
GMI_ES17_c14126_105				1	AA	BB	AA	AA	BB	AA	BB	BB	AA	BB	BB	BB	BB	AA	AA	AA	BB	AA	BB	BB	BB	AA	BB	AA	BB	AA	AA	AA	AA	AA	AA	AA	AA	BB	AA	AA	--	AA	AA	BB	AA	BB	AA	BB	AA
GMI_ES17_c17722_121				1	AA	BB	AA	--	BB	BB	BB	AA	AA	BB	BB	AA	AA	AA	BB	AA	AA	BB	AA	BB	BB	AA	BB	AA	BB	AA	BB	BB	BB	BB	AA	BB	BB	BB	AA	BB	--	AA	AA	BB	BB	AA	BB	BB	BB
GMI_ES17_c11886_143				1	AA	BB	BB	BB	AA	BB	AA	AA	BB	BB	BB	AA	AA	BB	BB	BB	BB	BB	BB	AA	BB	BB	AA	BB	AA	BB	AA	AA	BB	AA	BB	AA	BB	AA	AA	BB	--	BB	BB	BB	BB	BB	BB	AA	BB
GMI_ES02_c20004_64				1	AA	BB	AA	AA	AA	AA	AA	AA	AA	AA	AA	AA	AA	AA	AA	AA	AA	AA	AA	AA	AA	AA	AA	AA	AA	AA	AA	AA	AA	AA	AA	AA	AA	AA	AA	AA	--	AA	AA	AA	AA	AA	AA	AA	AA
GMI_ES01_c15886_573				1	AA	BB	AA	AA	AA	AA	BB	AA	AA	AA	BB	BB	BB	BB	AA	AA	AA	AA	BB	BB	AA	BB	BB	AA	AA	AA	AA	AA	AA	AA	AA	AA	AA	AA	AA	AA	--	AA	AA	AA	AA	AA	AA	AA	AA
GMI_ES17_c4498_222				1	AA	BB	AA	BB	BB	AA	BB	AA	BB	BB	BB	BB	AA	BB	AA	AA	BB	AA	AA	--	AA	BB	BB	BB	BB	AA	BB	BB	AA	AA	BB	AA	AA	BB	AA	AA	--	BB	BB	AA	AA	AA	AA	AA	AA
GMI_ES17_c5197_503				1	AA	BB	AA	AA	AA	BB	BB	BB	AA	AA	BB	AA	BB	AA	AA	AA	BB	AA	BB	AA	BB	AA	AA	BB	AA	BB	AA	BB	BB	AA	BB	AA	AA	AA	AA	BB	--	BB	BB	BB	AA	BB	BB	AA	AA
GMI_ES17_c3693_421				1	AA	BB	BB	BB	AA	BB	BB	AA	BB	AA	AA	AA	BB	AA	BB	BB	AA	BB	BB	AA	BB	BB	AA	AA	BB	BB	AA	BB	AA	BB	BB	AA	AA	BB	AA	AA	BB	AA	BB	AA	AA	BB	BB	BB	BB
GMI_ES02_c20648_208				1	AA	BB	AA	AA	AA	AA	AA	AA	AA	AA	AA	AA	AA	AA	AA	AA	AA	AA	AA	AA	AA	AA	AA	AA	AA	AA	AA	AA	AA	AA	AA	AA	AA	AA	AA	AA	--	AA	AA	AA	AA	AA	AA	AA	AA
GMI_ES01_c2879_300				1	AA	BB	AA	AA	AA	AA	AA	AA	AA	AA	AA	AA	AA	AA	AA	AA	AA	AA	AA	AA	AA	AA	AA	AA	AA	AA	AA	AA	AA	AA	AA	AA	AA	AA	AA	AA	AA	AA	AA	AA	AA	AA	AA	AA	AA
GMI_ES17_c2766_159				1	AA	BB	BB	BB	AA	BB	AA	AA	BB	BB	BB	AA	AA	BB	AA	BB	AA	BB	BB	AA	AA	BB	AA	BB	AA	BB	AA	AA	BB	AA	BB	AA	BB	AA	AA	BB	--	BB	BB	BB	BB	BB	BB	AA	BB
GMI_ES17_c7296_694				1	AA	BB	AA	AA	AA	AA	AA	AA	AB	AA	AA	AA	AA	AA	AA	AA	AA	AA	AA	AA	AA	AA	AA	AA	AA	AA	AA	AA	AA	--	AA	AA	AA	AA	AA	AA	--	AA	AA	AA	AA	AA	AA	AA	AA
GMI_DS_oPt-12128_39				1	AA	BB	BB	AA	BB	AA	AA	AA	AA	BB	BB	AA	BB	AA	BB	BB	AA	BB	BB	BB	BB	BB	BB	BB	BB	AA	AA	AA	AA	BB	AA	BB	AA	AA	AA	AA	--	AA	AA	BB	BB	AA	BB	AA	BB
GMI_ES02_c7461_275				1	AA	BB	AA	AB	BB	BB	BB	BB	AB	BB	AA	AA	BB	AA	AA	AA	AA	AA	AA	BB	BB	BB	BB	BB	BB	AA	AA	BB	AA	AA	BB	AA	BB	AA	AA	BB	AA	AA	BB	BB	BB	AA	AA	BB	AA
GMI_ES15_c13519_202				1	AA	BB	BB	AA	BB	AA	AA	AA	BB	AA	AB	AA	AA	BB	AA	BB	AA	AA	AA	AA	BB	BB	BB	AA	BB	AA	AA	AA	AA	BB	AA	BB	AA	AA	BB	BB	--	BB	AA	BB	AA	AA	AA	BB	BB
GMI_ES02_c28204_255				1	AA	BB	AA	--	AA	BB	AA	BB	AA	BB	AA	AA	AA	AA	AA	AA	BB	AA	AA	AA	BB	AA	AA	BB	AA	BB	AA	AA	AA	AA	AA	AA	AA	AA	AA	BB	--	BB	AA	AA	AA	AA	AA	BB	AA
GMI_ES15_c9068_311				1	AA	BB	AA	--	BB	BB	AA	AA	--	AA	AA	BB	AA	AA	AA	AA	BB	AA	BB	BB	BB	AA	BB	BB	BB	BB	AA	AA	AA	AA	AA	AA	AA	BB	BB	AA	--	BB	AA	AA	BB	BB	BB	BB	AA
GMI_ES15_c2110_730				1	AA	BB	AA	AA	AA	AA	AA	AA	AA	AA	AA	AA	AA	AA	AA	AA	AA	AA	AA	AA	AA	AA	AA	AA	AA	AA	AA	AA	AA	AA	AA	AA	AA	AA	AA	AA	--	AA	AA	AA	AA	AA	AA	AA	AA
GMI_ES17_c18155_185				1	AA	BB	BB	--	BB	BB	BB	BB	BB	BB	BB	AA	AA	AA	AA	BB	AA	AA	AA	BB	AA	AA	BB	BB	AA	AA	BB	BB	BB	AA	AA	BB	BB	BB	AA	BB	--	BB	BB	AA	AA	BB	AA	AA	AB
GMI_ES17_c2137_336				1	AA	BB	BB	AB	AA	BB	AA	AA	BB	BB	BB	AA	AA	BB	BB	BB	BB	BB	BB	AA	BB	BB	AA	BB	AA	BB	AA	AA	BB	AA	BB	AA	BB	AA	AA	BB	--	BB	BB	BB	BB	BB	BB	AA	BB
GMI_ES17_c2707_866				1	AA	BB	AA	AA	BB	BB	AA	BB	BB	AA	AA	AA	BB	AA	AA	AA	BB	BB	BB	AA	BB	AA	BB	BB	AA	AA	AA	BB	BB	BB	BB	BB	BB	BB	AA	AA	--	BB	AA	AA	BB	BB	AA	AA	AA
GMI_ES17_c17442_334				1	AA	BB	AA	AA	AA	AA	AA	AA	AA	AA	AA	AA	AA	AA	AA	AA	AA	AA	AA	AA	AA	AA	AA	AA	AA	AA	AA	AA	AA	AA	AA	AA	AA	AA	AA	AA	--	AA	AA	AA	AA	AA	AA	AA	AA
GMI_ES17_c4475_475				1	AA	BB	BB	AA	AB	AA	BB	BB	AA	BB	AA	AA	BB	AA	AB	BB	AA	AA	BB	AA	BB	BB	BB	BB	AA	BB	BB	AA	BB	AA	BB	BB	BB	AA	BB	BB	--	AA	BB	BB	BB	AA	BB	AA	AA
GMI_ES17_c1612_641				1	AA	BB	BB	AA	BB	AA	AA	BB	AA	BB	BB	AA	BB	AA	BB	AA	BB	AA	BB	AA	BB	BB	BB	BB	AA	BB	BB	AA	BB	BB	BB	BB	BB	AA	BB	BB	--	BB	BB	BB	BB	AA	BB	AA	AA
GMI_ES01_lrc8208_413				1	AA	BB	AA	BB	AA	AA	AA	AA	BB	AA	AA	AA	AA	AA	AA	AA	AA	AA	AA	AA	AA	AA	AA	AA	AA	AA	AA	AA	AA	AA	AA	AA	AA	AA	AA	AA	BB	AA	AA	AA	AA	AA	AA	AA	AA
GMI_ES15_c605_638				1	AA	BB	AA	AA	AA	AA	AA	AA	AA	AA	AA	AA	AA	AA	AA	AA	AA	AA	AA	AA	AA	AA	AA	AA	AA	AA	AA	AA	AA	AA	AA	AA	AA	AA	AA	AA	--	AA	AA	AA	AA	AA	AA	AA	AA
GMI_ES01_c24681_389				1	AA	BB	AA	AA	AA	AA	AA	AA	AA	AA	AA	AA	AA	AA	AA	AA	AA	AA	AA	AA	AA	AA	AA	AA	AA	AA	AA	AA	AA	AA	AA	AA	AA	AA	AA	AA	--	AA	AA	AA	AA	AA	AA	AA	AA
GMI_ES01_c16314_308				1	AA	BB	AA	AA	AA	AA	AA	AA	AA	AA	AA	AA	AA	AA	AA	AA	AA	AA	AA	AA	AA	AA	AA	AA	AA	AA	AA	AA	AA	AA	AA	AA	AA	AA	AA	AA	--	AA	AA	AA	AA	AA	AA	AA	AA
GMI_ES17_c10921_231				1	AA	BB	AA	AA	AA	BB	AA	BB	AA	BB	AA	AA	AA	AA	AA	AA	BB	AA	AA	AA	BB	AA	AA	BB	AA	BB	AA	AA	AA	AA	AA	AA	AA	AA	AA	BB	--	BB	AA	AA	AA	AA	AA	BB	AA
GMI_ES17_c12958_273				1	AA	BB	AA	AA	BB	BB	BB	AA	BB	AA	AA	AA	AA	AA	BB	AA	BB	AA	BB	AA	BB	AA	BB	BB	BB	BB	AA	BB	AA	AA	AA	AA	BB	AA	AA	AA	--	AA	AA	AA	AA	BB	AA	AA	AA
GMI_ES02_c37525_294				1	AA	BB	AA	AA	AA	AA	AA	AA	AA	AA	AA	AA	AA	AA	AA	AA	AA	AA	AA	AA	AA	AA	AA	AA	AA	AA	AA	AA	AA	AA	AA	AA	AA	AA	AA	AA	--	AA	AA	AA	AA	AA	AA	AA	AA
GMI_ES02_c35475_97				1	AA	BB	AA	AA	AA	AA	AA	AA	AA	AA	AA	AA	AA	AA	AA	AA	AA	AA	AA	AA	AA	AA	AA	AA	AA	AA	AA	AA	AA	AA	AA	AA	AA	AA	AA	AA	--	AA	AA	AA	AA	AA	AA	AA	AA
GMI_ES01_c11126_277				1	AA	BB	AA	AA	AA	BB	AA	BB	AA	BB	AA	AA	AA	AA	AA	AA	BB	AA	AA	AA	BB	AA	AA	BB	AA	BB	AA	AA	AA	AA	AA	AA	AA	AA	AA	BB	--	BB	AA	AA	AA	AA	AA	BB	AA
GMI_ES17_c467_205				1	AA	BB	BB	--	AA	BB	BB	AA	BB	AA	AA	AA	AA	BB	AA	BB	AA	BB	AA	AA	AA	BB	AA	AA	BB	AA	BB	AA	AA	AA	BB	AA	BB	BB	BB	BB	--	BB	BB	BB	AA	BB	AA	AA	BB
GMI_ES17_c1620_564				1	AA	BB	BB	BB	BB	BB	AA	BB	BB	AA	BB	BB	AA	BB	AB	BB	BB	BB	AA	AA	BB	AA	BB	BB	AA	BB	AA	AA	BB	AB	BB	BB	BB	BB	BB	AA	--	BB	BB	AA	AA	AA	AA	AA	AA
GMI_ES02_c4822_169				1	AA	BB	AA	AA	AA	AA	AA	AA	AA	AA	AA	AA	AA	AA	AA	AA	AA	AA	AA	AA	AA	AA	AA	AA	AA	AA	AA	AA	AA	AA	AA	AA	AA	AA	AA	AA	--	AA	AA	AA	AA	AA	AA	AA	AA
GMI_ES17_c8741_79				1	AA	BB	BB	AA	AB	AA	BB	BB	BB	BB	AA	BB	AA	AA	BB	BB	AA	AA	BB	BB	BB	BB	AB	BB	BB	AA	BB	AA	BB	BB	BB	BB	BB	AA	AA	AA	--	AA	BB	BB	BB	AA	BB	BB	BB
GMI_ES17_c1618_519				1	AA	BB	BB	BB	AA	BB	AA	AA	BB	BB	BB	AA	AA	BB	BB	BB	BB	BB	BB	AA	BB	BB	AA	BB	AA	BB	AA	AA	BB	AA	BB	AA	BB	AA	AA	BB	--	BB	BB	BB	BB	BB	BB	AA	BB
GMI_ES17_c3309_96				1	AA	BB	BB	BB	BB	BB	AA	AA	AB	AA	BB	BB	AA	AA	BB	BB	AA	BB	AA	AA	AA	BB	BB	AA	AA	AA	AA	AA	AA	AA	BB	AA	BB	BB	BB	BB	--	AA	BB	BB	BB	AA	BB	AA	AA
GMI_ES17_c2976_706				1	AA	BB	AA	--	AA	AA	AA	AA	AA	AA	AA	AA	AA	AA	AA	AA	AA	AA	AA	AA	AA	AA	AA	AA	AA	AA	AA	AA	AA	AA	AA	AA	AA	AA	AA	AA	--	AA	AA	AA	AA	AA	AA	AA	AA
GMI_ES15_c12436_395				1	AA	BB	AA	AA	AA	BB	AA	BB	AA	BB	AA	AA	AA	AA	AA	AA	BB	AA	AA	AA	BB	AA	AA	BB	AA	BB	AA	AA	AA	AA	AA	AA	AA	AA	AA	BB	--	BB	AA	AA	AA	AA	AA	BB	AA
GMI_ES15_c6435_299				1	AA	BB	BB	AA	BB	AA	AA	AA	AA	BB	BB	AA	BB	AA	BB	BB	AA	BB	BB	BB	BB	BB	BB	BB	BB	AA	AA	AA	AA	BB	AA	BB	AA	AA	AA	AA	--	AA	AA	BB	BB	AA	BB	AA	BB
GMI_ES17_c3195_668				1	AA	BB	AA	AA	BB	AA	AA	AA	BB	BB	BB	BB	BB	BB	BB	AA	BB	AA	BB	AA	AB	AA	BB	AA	BB	AA	BB	AA	BB	AA	AA	AA	AA	AA	AA	BB	--	BB	BB	BB	BB	AA	BB	BB	BB
GMI_ES15_c13966_689				1	AA	BB	AA	AA	AA	AA	AA	AA	AA	AA	AA	AA	AA	AA	AA	AA	AA	AA	AA	AA	AA	AA	AA	AA	AA	AA	AA	AA	AA	AA	AA	AA	AA	AA	AA	AA	--	AA	AA	AA	AA	AA	AA	AA	AA
GMI_ES02_c21781_486				1	AA	BB	AA	AA	AA	AA	AA	AA	AA	AA	AA	AA	AA	AA	AA	AA	AA	AA	AA	AA	AA	AA	AA	AA	AA	AA	AA	AA	AA	AA	AA	AA	AA	AA	AA	AA	--	AA	AA	AA	AA	AA	AA	AA	AA
GMI_ES17_c3808_324				1	AA	BB	AA	BB	AA	AA	BB	BB	AA	BB	BB	BB	AA	BB	AA	AA	BB	AA	AA	BB	AA	BB	AA	BB	AA	BB	AA	BB	BB	BB	AA	AA	AA	AA	AA	AA	--	AA	AA	BB	BB	AA	BB	AA	AA
GMI_ES01_c11895_354				1	AA	BB	AA	AA	AA	AA	AA	AA	AA	AA	AA	AA	AA	AA	AA	AA	AA	AA	AA	AA	AA	AA	AA	AA	AA	AA	AA	AA	AA	AA	AA	AA	AA	AA	AA	AA	--	AA	AA	AA	AA	AA	AA	AA	AA
GMI_ES17_c2122_619				1	AA	BB	BB	AA	BB	BB	AA	BB	AA	BB	AA	AA	BB	AA	AA	AA	AA	AA	BB	AA	BB	BB	BB	BB	AA	BB	AA	AA	AA	BB	BB	AA	BB	AA	AA	BB	--	BB	BB	AA	AA	AA	BB	AA	AA
GMI_ES17_c9625_419				1	AA	BB	BB	AA	AA	AA	BB	BB	AA	BB	AA	AA	BB	AA	BB	BB	AA	AA	BB	AA	BB	BB	BB	BB	AA	BB	BB	AA	BB	AA	BB	BB	BB	AA	BB	BB	--	AA	BB	BB	BB	AA	BB	AA	AA
GMI_ES17_c18781_74				1	AA	BB	AA	AA	AA	AA	AA	AA	AA	AA	AA	AA	AA	AA	AA	AA	AA	AA	AA	AA	AA	AA	AA	AA	AA	AA	AA	AA	AA	AA	AA	AA	AA	AA	AA	AA	--	AA	AA	AA	AA	AA	AA	AA	AA
GMI_ES17_c3574_637				1	AA	BB	BB	BB	BB	AA	AA	BB	BB	AA	BB	BB	AA	BB	BB	BB	BB	BB	AA	AA	BB	AA	BB	BB	AA	BB	AA	AA	BB	AA	BB	BB	BB	BB	AA	AA	--	BB	BB	AA	AA	AA	AA	AA	AA
GMI_ES17_c19385_93				1	AA	BB	AA	AA	BB	AA	AA	AA	BB	BB	BB	BB	BB	BB	BB	AA	BB	AA	BB	AA	BB	AA	BB	AA	BB	AA	BB	AA	BB	AA	AA	AA	AA	AA	AA	BB	--	BB	BB	BB	BB	AA	BB	BB	BB
GMI_ES02_c12254_159				1	AA	BB	AA	--	AA	AA	AA	AA	AA	AA	AA	AA	AA	AA	AA	AA	AA	AA	AA	AA	AA	AA	AA	AA	AA	AA	AA	AA	AA	AA	AA	AA	AA	AA	AA	AA	--	AA	AA	AA	AA	AA	AA	AA	AA
GMI_ES17_c2063_243				1	AA	BB	BB	AA	BB	BB	AA	BB	AA	BB	AA	AA	BB	AA	AA	AA	AA	AA	BB	AA	BB	BB	BB	BB	AA	BB	AA	AA	AA	BB	BB	AA	BB	AA	AA	BB	--	BB	BB	AA	AA	AA	BB	AA	AA
GMI_ES15_c14817_204				1	AA	BB	AA	AA	AA	BB	AA	BB	AB	BB	AA	AA	AA	AA	AA	AA	BB	AA	AA	AA	BB	AA	AA	BB	AA	BB	AA	AA	AA	AA	AA	AA	AA	AA	AA	BB	--	AB	AA	AA	AA	AA	AA	BB	AA
GMI_ES17_c12284_305				1	AA	BB	AA	BB	BB	BB	AA	AA	BB	BB	BB	BB	AA	AA	AA	AA	AA	BB	BB	AA	BB	AA	AA	BB	BB	BB	BB	BB	BB	AA	AA	BB	BB	BB	AA	AA	--	BB	BB	AA	BB	AA	BB	BB	AA
GMI_ES17_c1365_216				1	AB	AA	BB	BB	AA	AA	AA	BB	AA	BB	BB	BB	BB	BB	AA	BB	AA	BB	AA	--	AA	BB	AA	AA	AA	AA	AB	AA	BB	AB	BB	BB	AA	BB	AB	BB	--	BB	BB	BB	BB	AA	BB	BB	BB
GMI_ES15_c20302_110				1	AB	AB	AB	AB	AB	AB	AB	AB	AB	AB	AB	AB	AB	AB	AB	AB	AB	AB	AB	AB	AB	AB	AB	AB	AB	AB	AB	AB	AB	AB	AB	AB	AB	AB	AB	AB	--	AB	AB	AB	AB	AB	AB	AB	AB
GMI_ES17_c5176_558				1	AB	BB	AB	BB	BB	BB	AB	AB	BB	BB	BB	BB	AB	AB	AB	AB	AB	BB	BB	AB	BB	AB	AB	BB	BB	BB	BB	BB	BB	AB	AB	BB	BB	BB	AB	AB	--	BB	BB	AB	BB	AB	AB	BB	AB
GMI_DS_oPt-17923_173				1	BB	--	--	--	BB	BB	BB	BB	--	BB	--	--	BB	--	BB	--	BB	BB	BB	BB	BB	--	BB	BB	--	--	BB	BB	--	--	BB	--	BB	BB	--	BB	--	BB	BB	BB	--	--	BB	--	--
GMI_ES15_c1558_249				1	BB	--	BB	BB	BB	BB	BB	BB	BB	BB	BB	BB	BB	BB	BB	BB	BB	BB	BB	BB	BB	BB	BB	BB	BB	BB	BB	BB	BB	BB	BB	BB	BB	BB	BB	BB	BB	BB	BB	BB	BB	BB	BB	BB	BB
GMI_ES15_c5627_595				1	BB	--	BB	BB	BB	BB	BB	BB	BB	BB	BB	BB	BB	BB	BB	BB	BB	BB	BB	BB	BB	BB	BB	BB	BB	BB	BB	BB	BB	BB	BB	BB	BB	BB	BB	BB	--	BB	BB	BB	BB	BB	BB	BB	BB
GMI_ES02_lrc20483_468				1	BB	--	BB	BB	BB	BB	BB	BB	BB	BB	BB	BB	BB	BB	BB	BB	BB	BB	BB	BB	BB	BB	BB	BB	BB	BB	BB	BB	BB	BB	BB	BB	BB	BB	BB	BB	--	BB	BB	BB	BB	BB	BB	BB	BB
GMI_ES01_c4174_228				1	BB	--	BB	--	BB	--	BB	--	--	--	BB	BB	BB	BB	BB	BB	--	BB	BB	BB	--	BB	BB	--	BB	--	BB	BB	BB	BB	BB	BB	BB	BB	BB	--	--	--	BB	BB	BB	BB	BB	--	BB
GMI_ES15_c2358_404				1	BB	--	AA	BB	AA	AA	AA	AA	BB	BB	AA	AA	BB	AA	AA	AA	BB	AA	AA	AA	BB	BB	AA	AA	BB	BB	BB	BB	BB	AA	BB	AA	BB	AA	BB	AA	--	BB	AA	BB	BB	AA	BB	BB	BB
GMI_ES15_c1710_467				1	BB	--	BB	BB	BB	BB	BB	BB	BB	BB	BB	BB	BB	BB	BB	BB	BB	BB	BB	BB	BB	BB	BB	BB	BB	BB	BB	BB	BB	BB	BB	BB	BB	BB	BB	BB	--	BB	BB	BB	BB	BB	BB	BB	BB
GMI_ES01_c1523_263				1	BB	--	BB	BB	BB	--	--	--	BB	BB	--	BB	--	BB	BB	BB	--	BB	--	BB	--	BB	BB	--	BB	--	BB	--	--	BB	--	BB	BB	BB	BB	--	--	--	--	--	BB	--	--	BB	BB
GMI_ES02_c17596_199				1	BB	AA	BB	BB	BB	BB	BB	BB	BB	BB	BB	BB	BB	BB	BB	BB	BB	BB	BB	BB	BB	BB	BB	BB	BB	BB	BB	BB	BB	BB	BB	BB	BB	BB	BB	BB	--	BB	BB	BB	BB	BB	BB	BB	BB
GMI_ES15_c11428_323				1	BB	AA	BB	BB	BB	BB	BB	BB	BB	BB	BB	BB	BB	BB	BB	BB	BB	BB	BB	BB	BB	BB	BB	BB	BB	BB	BB	BB	BB	BB	BB	BB	BB	BB	BB	BB	--	BB	BB	BB	BB	BB	BB	BB	BB
GMI_ES17_c9754_347				1	BB	AA	AA	AA	AA	BB	AA	AA	AA	AA	AA	AA	AA	AA	BB	AA	AA	BB	AA	BB	BB	AA	AA	AA	AA	BB	--	AA	AA	BB	AA	AA	BB	AA	AA	AA	--	AA	AA	BB	BB	AA	AA	BB	AA
GMI_ES01_lrc28828_382				1	BB	AA	BB	--	AA	BB	AA	BB	AA	AA	AA	AA	BB	AA	BB	BB	AA	BB	BB	BB	BB	AA	AA	AA	AA	BB	AA	AA	BB	BB	AA	BB	BB	AA	BB	BB	--	AA	AA	BB	BB	BB	BB	BB	BB
GMI_ES02_c10749_342				1	BB	AA	BB	BB	BB	BB	BB	BB	BB	BB	BB	BB	BB	BB	BB	BB	BB	BB	BB	BB	BB	BB	BB	BB	BB	BB	BB	BB	BB	BB	BB	BB	BB	BB	BB	BB	--	BB	BB	BB	BB	BB	BB	BB	BB
GMI_ES02_c15926_519				1	BB	AA	AA	BB	BB	AA	AA	AA	BB	BB	BB	AA	BB	AA	AA	AA	AA	AA	AA	AA	BB	BB	BB	AA	BB	BB	AA	AA	BB	AA	AA	BB	AA	AA	AA	AA	--	AA	BB	AA	BB	BB	BB	AB	BB
GMI_ES01_c16767_69				1	BB	AA	BB	BB	BB	BB	BB	BB	BB	AA	BB	BB	BB	BB	BB	BB	AA	AA	BB	BB	AA	AA	BB	AA	BB	AA	AA	BB	BB	BB	BB	AA	BB	BB	AA	AA	--	AA	BB	BB	BB	BB	BB	AA	AA
GMI_ES15_c11166_228				1	BB	AA	BB	BB	BB	BB	BB	BB	BB	BB	BB	BB	BB	BB	BB	BB	BB	BB	BB	BB	BB	BB	BB	BB	BB	BB	BB	BB	BB	--	BB	BB	BB	BB	BB	BB	--	BB	BB	BB	BB	BB	BB	BB	BB
GMI_ES01_c13663_212				1	BB	AA	BB	BB	BB	BB	BB	BB	BB	BB	BB	BB	BB	BB	BB	BB	BB	BB	BB	BB	BB	BB	BB	BB	BB	BB	BB	BB	BB	BB	BB	BB	BB	BB	BB	BB	--	BB	BB	BB	BB	BB	BB	BB	BB
GMI_ES17_c4979_427				1	BB	AA	BB	BB	BB	BB	BB	BB	--	AA	BB	BB	BB	BB	BB	BB	BB	BB	BB	BB	AA	AA	BB	AA	BB	AA	AA	BB	BB	AA	BB	AA	BB	BB	BB	AA	--	AA	BB	BB	BB	BB	BB	AA	BB
GMI_ES17_c11863_355				1	BB	AA	AA	AA	BB	AA	BB	BB	AA	AA	AA	BB	BB	AA	AA	AA	AA	AA	AA	BB	AA	AA	BB	AA	BB	AA	BB	BB	AA	BB	AA	BB	AA	BB	BB	AA	--	AA	AA	AA	AA	AA	AA	BB	AA
GMI_ES17_c4863_294				1	BB	AA	BB	--	AA	AA	BB	AA	AA	AA	AA	AA	BB	AA	BB	BB	AA	BB	AA	BB	BB	AA	AA	AA	BB	BB	BB	AA	AA	BB	AA	BB	BB	AA	AA	BB	--	AA	AA	BB	BB	AA	AA	BB	AA
GMI_ES17_c9652_803				1	BB	AA	BB	BB	BB	BB	BB	BB	BB	BB	BB	BB	BB	BB	BB	BB	BB	BB	BB	BB	BB	BB	BB	BB	BB	BB	BB	BB	BB	BB	BB	BB	BB	BB	BB	BB	--	BB	BB	BB	BB	BB	BB	BB	BB
GMI_ES17_c3079_602				1	BB	AA	BB	AA	BB	BB	BB	BB	BB	BB	BB	BB	BB	BB	BB	BB	BB	BB	BB	BB	BB	BB	BB	BB	BB	BB	BB	BB	BB	BB	BB	BB	BB	BB	BB	BB	--	BB	BB	BB	BB	BB	BB	BB	BB
GMI_ES17_c12075_354				1	BB	AA	BB	--	BB	AA	BB	AA	--	AA	BB	BB	BB	BB	BB	BB	AA	BB	BB	BB	AA	BB	BB	AA	BB	AA	BB	BB	BB	BB	BB	BB	BB	BB	BB	AA	--	AA	BB	BB	BB	BB	BB	AA	BB
GMI_ES17_c2669_776				1	BB	AA	AA	--	BB	AA	BB	BB	AA	AA	AA	BB	BB	AA	AA	AA	AA	AA	AA	BB	AA	AA	BB	AA	BB	AA	BB	BB	AA	BB	AA	BB	AA	BB	BB	AA	--	AA	AA	AA	AA	AA	AA	BB	AA
GMI_ES02_lrc17781_234				1	BB	AA	AA	AA	AA	BB	AA	BB	BB	BB	BB	BB	BB	BB	BB	AA	AA	AA	BB	BB	AA	BB	AA	BB	AA	AA	AA	AA	AA	AA	AA	BB	BB	AA	BB	BB	--	AA	AA	AA	AA	BB	BB	AA	BB
GMI_ES17_c3418_95				1	BB	AA	BB	BB	BB	BB	BB	BB	BB	BB	BB	BB	BB	BB	BB	BB	BB	BB	BB	BB	BB	BB	BB	BB	BB	BB	BB	BB	BB	BB	BB	BB	BB	BB	BB	BB	--	BB	BB	BB	BB	BB	BB	BB	BB
GMI_ES17_c9448_286				1	BB	AA	AA	AA	BB	AA	BB	BB	AA	AA	AA	BB	BB	AA	AA	AA	AA	AA	AA	BB	BB	AA	BB	AA	BB	AA	BB	BB	AA	BB	AA	BB	AA	BB	BB	AA	--	AA	AA	AA	AA	AA	AA	BB	AA
GMI_ES17_c14163_394				1	BB	AA	BB	AA	AA	BB	AA	BB	AA	AA	AA	AA	BB	AA	BB	BB	AA	BB	BB	BB	BB	AA	AA	AA	AA	BB	BB	AA	BB	BB	AA	BB	BB	AA	BB	BB	--	AA	AA	BB	BB	BB	BB	BB	BB
GMI_ES17_c3625_404				1	BB	AA	BB	BB	BB	BB	BB	BB	BB	AA	BB	BB	BB	BB	BB	BB	AA	AA	BB	BB	AA	AA	BB	AA	BB	AA	AA	BB	BB	BB	BB	AA	BB	BB	AA	AA	--	AA	BB	BB	BB	BB	BB	AA	BB
GMI_ES15_c8389_147				1	BB	AA	BB	BB	AA	BB	BB	AA	BB	BB	BB	BB	BB	BB	AA	BB	AA	AA	BB	BB	AA	AA	AA	AA	BB	BB	BB	AA	BB	AA	AA	BB	AA	AA	BB	BB	BB	AA	BB	AA	AA	AA	BB	AA	AA
GMI_ES01_c7940_496				1	BB	AA	BB	--	BB	BB	BB	BB	AB	BB	BB	BB	BB	BB	BB	BB	BB	BB	BB	BB	BB	BB	BB	BB	BB	BB	BB	BB	BB	BB	BB	BB	BB	BB	BB	BB	--	BB	BB	BB	BB	BB	BB	BB	BB
GMI_ES02_c13433_326				1	BB	AA	BB	BB	BB	BB	BB	BB	BB	BB	BB	BB	BB	BB	BB	BB	BB	BB	BB	BB	BB	BB	BB	BB	BB	BB	BB	BB	BB	BB	BB	BB	BB	BB	BB	BB	--	BB	BB	BB	BB	BB	BB	BB	BB
GMI_ES17_c12954_551				1	BB	AA	AA	AA	BB	AA	AA	BB	AA	BB	BB	BB	BB	AA	BB	AA	BB	AA	BB	BB	BB	AA	BB	BB	AA	BB	AA	BB	BB	BB	AA	AA	AA	AA	AA	AA	--	AA	AA	AA	BB	AA	BB	BB	AA
GMI_ES17_c6299_272				1	BB	AA	AA	AA	AA	AA	AA	BB	AA	BB	BB	BB	BB	BB	BB	AA	AA	AA	BB	BB	AA	BB	AA	BB	AA	AA	AA	AA	AA	AA	AA	BB	BB	AA	BB	BB	--	AA	AA	AA	AA	BB	BB	AA	BB
GMI_ES02_c27778_528				1	BB	AA	BB	BB	BB	BB	BB	BB	BB	BB	BB	BB	BB	BB	BB	BB	BB	BB	BB	BB	BB	BB	BB	BB	BB	BB	BB	BB	BB	BB	BB	BB	BB	BB	BB	BB	--	BB	BB	BB	BB	BB	BB	BB	BB
GMI_ES02_c3577_672				1	BB	AA	AA	BB	AA	BB	AA	BB	BB	AA	BB	AA	BB	AA	AA	AA	BB	BB	BB	BB	BB	BB	AA	BB	BB	BB	AA	BB	BB	AA	AA	AA	BB	BB	BB	BB	--	BB	BB	BB	AA	AA	AA	BB	BB
GMI_ES17_c7306_1002				1	BB	AA	BB	BB	AA	AA	AA	AA	AA	BB	BB	BB	BB	BB	AA	BB	AA	AA	AA	BB	BB	AA	AA	AB	AA	AA	BB	AA	BB	BB	BB	BB	AA	AA	BB	BB	--	BB	BB	AA	BB	BB	AA	BB	BB
GMI_ES17_c4047_127				1	BB	AA	BB	BB	BB	AA	BB	AA	BB	AA	BB	BB	BB	BB	BB	BB	AA	BB	BB	BB	AA	BB	BB	AA	BB	AA	BB	BB	BB	BB	BB	BB	BB	BB	BB	AA	--	AA	BB	AA	BB	BB	BB	AA	BB
GMI_ES02_lrc13785_433				1	BB	AA	BB	BB	AA	BB	BB	BB	BB	AA	BB	BB	BB	AA	BB	BB	AA	BB	BB	BB	BB	AA	AA	BB	AA	BB	BB	AA	BB	BB	AA	BB	BB	BB	BB	BB	--	BB	AA	AA	AA	AA	AA	AA	AA
GMI_ES02_c8845_199				1	BB	AA	BB	BB	BB	BB	BB	BB	BB	BB	BB	BB	BB	BB	BB	BB	BB	BB	BB	BB	BB	BB	BB	BB	BB	BB	BB	BB	BB	BB	BB	BB	BB	BB	BB	BB	--	BB	BB	BB	BB	BB	BB	BB	BB
GMI_ES02_c11702_476				1	BB	AA	BB	BB	BB	BB	BB	BB	BB	BB	BB	BB	BB	BB	BB	BB	BB	BB	BB	BB	BB	BB	BB	BB	BB	BB	BB	BB	BB	BB	BB	BB	BB	BB	BB	BB	--	BB	BB	BB	BB	BB	BB	BB	BB
GMI_ES15_c4017_310				1	BB	AA	AA	BB	BB	AA	BB	BB	BB	AA	AA	AA	BB	BB	BB	AA	BB	AA	AA	AA	BB	BB	BB	BB	AA	BB	BB	AA	AA	AA	AA	AA	BB	AA	AA	AA	BB	BB	BB	AA	AA	BB	BB	AA	AA
GMI_ES02_c13236_178				1	BB	AA	BB	BB	BB	BB	BB	BB	BB	BB	BB	BB	BB	BB	BB	BB	BB	BB	BB	BB	BB	BB	BB	BB	BB	BB	BB	BB	BB	BB	BB	BB	BB	BB	BB	BB	--	BB	BB	BB	BB	BB	BB	BB	BB
GMI_ES15_c5385_383				1	BB	AA	BB	AA	BB	BB	BB	BB	--	BB	BB	AA	AA	BB	BB	BB	BB	AA	AA	AA	BB	BB	BB	BB	BB	BB	AA	BB	BB	BB	BB	AA	BB	BB	AA	AA	--	BB	BB	BB	AA	AA	AA	BB	BB
GMI_ES17_c1926_571				1	BB	AA	BB	AA	BB	BB	AA	AA	BB	AA	AA	AA	BB	AA	BB	BB	AA	BB	BB	AA	AA	AA	BB	AA	BB	AA	AA	AA	AA	BB	BB	AA	BB	BB	BB	BB	--	BB	BB	AA	AA	BB	AA	BB	BB
GMI_ES17_c5367_259				1	BB	AA	AA	BB	BB	BB	AA	AA	BB	AA	BB	BB	AA	BB	AB	AA	BB	BB	AA	BB	AA	AA	AA	AA	BB	AA	AA	BB	AA	BB	AA	AA	AA	BB	AA	AA	--	BB	AA	AA	AA	BB	AA	BB	BB
GMI_ES17_c19062_191				1	BB	AA	BB	AA	BB	BB	AA	AA	AB	AA	AA	AA	BB	AA	BB	BB	AA	BB	BB	AA	AA	AA	BB	AA	BB	AA	BB	AA	AA	AA	BB	BB	BB	BB	BB	BB	--	BB	BB	AA	AA	BB	AA	BB	BB
GMI_ES17_c12869_484				1	BB	AA	BB	BB	BB	AA	AA	BB	BB	BB	AA	AA	AA	AA	BB	BB	BB	BB	AA	BB	BB	AA	BB	BB	BB	BB	AA	BB	BB	AA	BB	AA	BB	AA	BB	AA	--	BB	AA	BB	AA	AA	BB	AA	AA
GMI_ES15_c13888_212				1	BB	AA	BB	BB	AA	AA	BB	AA	AA	BB	BB	BB	AA	BB	BB	BB	AA	AA	AA	BB	AA	BB	AA	AA	BB	BB	BB	AA	AA	--	AA	AA	AA	AA	BB	BB	--	--	BB	BB	AA	AA	BB	BB	BB
GMI_ES02_c16931_154				1	BB	AA	BB	AA	BB	BB	BB	BB	BB	BB	BB	BB	BB	BB	BB	BB	BB	BB	BB	BB	BB	BB	BB	BB	BB	BB	BB	BB	BB	BB	BB	BB	BB	BB	BB	BB	--	BB	BB	BB	BB	BB	BB	BB	BB
GMI_ES01_c15628_381				1	BB	AA	AA	BB	AA	BB	AA	BB	BB	AA	BB	AA	BB	AA	AA	AA	BB	BB	BB	BB	BB	BB	AA	BB	BB	BB	AA	BB	BB	AA	AA	AA	BB	BB	BB	BB	--	BB	BB	BB	AA	AA	AA	BB	BB
GMI_ES15_c4877_111				1	BB	AA	AA	BB	AA	AA	BB	AA	AA	BB	BB	AA	BB	BB	AA	AA	AA	AA	AA	AA	AA	BB	AA	BB	AA	AA	AA	AA	BB	AA	AA	AA	AA	AA	BB	AA	--	AA	AA	AA	AA	AA	BB	BB	AA
GMI_ES17_c6857_627				1	BB	AA	AA	--	AA	AA	AA	AA	AA	AA	AA	BB	BB	BB	BB	AA	BB	BB	BB	AA	BB	BB	AA	AA	BB	BB	AA	AA	BB	--	BB	AA	AA	AA	BB	AA	--	--	AA	BB	BB	AA	BB	BB	--
GMI_ES15_c482_113				1	BB	AA	BB	BB	BB	BB	BB	BB	BB	BB	BB	BB	BB	BB	BB	BB	BB	BB	BB	BB	BB	BB	BB	BB	BB	BB	BB	BB	BB	BB	BB	BB	BB	BB	BB	BB	--	BB	BB	BB	BB	BB	BB	BB	BB
GMI_ES15_c10103_419				1	BB	AA	BB	BB	BB	BB	BB	BB	BB	BB	BB	BB	BB	BB	BB	BB	BB	BB	BB	BB	BB	BB	BB	BB	BB	BB	BB	BB	BB	BB	BB	BB	BB	BB	BB	BB	--	BB	BB	BB	BB	BB	BB	BB	BB
GMI_ES17_c1482_118				1	BB	AA	BB	BB	BB	AA	BB	AA	BB	AA	BB	BB	BB	BB	BB	BB	AA	BB	BB	BB	AA	BB	BB	AA	BB	AA	BB	BB	BB	BB	BB	BB	BB	BB	BB	AA	--	AA	BB	BB	BB	BB	BB	AA	BB
GMI_ES17_c1205_213				1	BB	AA	AA	AA	BB	AA	BB	BB	AA	AA	AA	BB	BB	AA	AA	AA	AA	AA	AA	BB	AA	AA	BB	AA	BB	AA	BB	BB	AA	BB	AA	BB	AA	BB	BB	AA	--	AA	AA	AA	AA	AA	AA	BB	AA
GMI_ES02_c14497_585				1	BB	AA	BB	AA	BB	BB	AA	AA	BB	AA	AA	AA	BB	AA	AA	BB	AA	BB	AA	AA	AA	AA	BB	AA	BB	AA	AA	AA	AA	BB	BB	AA	BB	BB	BB	BB	--	BB	BB	AA	AA	AA	AA	BB	BB
GMI_ES02_c15652_109				1	BB	AA	BB	BB	BB	BB	AA	BB	BB	BB	AA	AA	AA	AA	BB	BB	BB	BB	AA	AA	BB	AA	AA	BB	BB	BB	BB	BB	BB	BB	BB	BB	BB	BB	BB	BB	--	BB	BB	BB	BB	BB	BB	BB	BB
GMI_ES17_c4223_141				1	BB	AA	AA	--	BB	AA	BB	BB	AA	AA	AA	BB	BB	AA	AA	AA	AA	AA	AA	BB	BB	AA	BB	AA	BB	AA	BB	BB	AA	BB	AA	BB	AA	BB	BB	AA	--	AA	AA	AA	AA	AA	AA	BB	AA
GMI_ES17_c3807_825				1	BB	AA	AA	--	AA	AA	AA	AA	AA	AA	AA	BB	BB	BB	BB	AA	BB	BB	BB	AA	BB	BB	AA	AA	BB	BB	AA	AA	AA	BB	BB	AA	AA	AA	BB	AA	--	AA	AA	BB	BB	AA	BB	BB	AB
GMI_ES01_c2320_569				1	BB	AA	BB	BB	BB	BB	BB	BB	BB	BB	BB	BB	BB	BB	BB	BB	BB	BB	BB	BB	BB	BB	BB	BB	BB	BB	BB	BB	BB	BB	BB	BB	BB	BB	BB	BB	--	BB	BB	BB	BB	BB	BB	BB	BB
GMI_ES01_c17486_304				1	BB	AA	AA	AA	AA	AA	BB	AA	AA	BB	AA	AA	AB	AA	AA	AA	AA	AA	BB	BB	AA	BB	AA	AA	BB	BB	BB	BB	BB	AA	BB	BB	AA	AA	BB	BB	--	AA	AA	AA	BB	AA	AA	BB	BB
GMI_ES17_c12385_157				1	BB	AA	BB	AA	BB	AA	AA	BB	BB	AA	AA	BB	AA	BB	AA	BB	BB	AA	BB	BB	AA	BB	BB	BB	AA	BB	AA	AA	AA	AA	BB	AA	BB	AA	BB	AA	--	BB	BB	AA	AA	BB	AA	AA	AA
GMI_ES17_c20652_599				1	BB	AA	AA	AA	AA	AA	AA	BB	BB	BB	BB	BB	BB	BB	BB	AA	AA	AA	BB	BB	AA	BB	AA	BB	AA	AA	AA	AA	AA	AA	AA	BB	BB	AA	BB	BB	--	AA	AA	AA	AA	BB	BB	AA	BB
GMI_ES17_c125_448				1	BB	AA	BB	BB	BB	BB	BB	BB	BB	BB	BB	BB	BB	BB	BB	BB	BB	BB	BB	BB	BB	BB	BB	BB	BB	BB	BB	BB	BB	BB	BB	BB	BB	BB	BB	BB	--	BB	BB	BB	BB	BB	BB	BB	BB
GMI_ES17_c655_891				1	BB	AA	AA	AA	AA	AA	BB	BB	AA	BB	AA	AA	BB	BB	BB	AA	BB	BB	BB	BB	BB	BB	AA	AA	AA	BB	AA	BB	BB	BB	AA	AA	AA	AA	AA	AA	--	BB	AA	BB	BB	AA	AA	AA	BB
GMI_DS_A3_489_351				1	BB	AA	BB	--	BB	BB	BB	BB	--	BB	BB	BB	BB	BB	BB	BB	BB	BB	BB	BB	BB	BB	BB	BB	BB	BB	BB	BB	BB	BB	BB	BB	BB	BB	BB	BB	--	BB	BB	BB	BB	BB	BB	BB	BB
GMI_ES02_c7694_423				1	BB	AA	BB	BB	BB	AA	BB	AA	BB	AA	BB	AA	AA	BB	BB	BB	AA	AA	BB	BB	BB	AA	BB	BB	AA	AA	BB	AA	BB	AA	BB	AA	BB	AA	BB	BB	--	AA	BB	AA	AA	BB	AA	BB	BB
GMI_ES15_c4231_158				1	BB	AA	BB	BB	BB	BB	BB	BB	BB	BB	BB	BB	BB	BB	BB	BB	BB	BB	BB	BB	BB	BB	BB	BB	BB	BB	BB	BB	BB	BB	BB	BB	BB	BB	BB	BB	--	BB	BB	BB	BB	BB	BB	BB	BB
GMI_ES17_c13450_151				1	BB	AA	AA	AA	AA	AA	AA	BB	BB	BB	BB	BB	BB	BB	BB	AA	AA	AA	BB	BB	AA	BB	AA	BB	AA	AA	AA	AA	AA	AA	AA	BB	BB	AA	BB	BB	--	AA	AA	AA	AA	BB	BB	AA	BB
GMI_ES17_c3218_276				1	BB	AA	AA	--	BB	AA	BB	BB	AA	AA	AA	BB	BB	AA	AA	AA	AA	AA	AA	BB	AA	AA	BB	AA	BB	AA	BB	BB	AA	BB	AA	BB	AA	BB	BB	AA	--	AA	AA	AA	AA	AA	AA	BB	AA
GMI_ES01_c8356_696				2	AA	AB	AA	AA	AA	AA	AA	AA	AA	AA	AA	AA	AA	AA	AA	AA	AA	AA	AA	AA	AA	AA	AA	AA	AA	AA	AA	AA	AA	AA	AA	AA	AA	AA	AA	AA	AA	AA	AA	AA	AA	AA	AA	AA	AA
GMI_ES_CC7315_292				2	AA	BB	AA	AA	AA	AA	AA	AA	AA	AA	AA	AA	AA	AA	AA	AA	AA	AA	AA	AA	AA	AA	AA	AA	AA	AA	AA	AA	AA	AA	AA	AA	AA	AA	AA	AA	AA	AA	AA	AA	AA	AA	AA	AA	AA
GMI_ES17_c653_546				2	AA	BB	AA	--	AA	BB	AA	AA	AA	AA	BB	BB	BB	BB	AA	AA	AB	AA	BB	AA	AA	BB	AA	AA	AA	AA	BB	AA	AA	BB	AA	BB	AB	BB	AA	BB	AA	AA	BB	AA	BB	BB	AA	BB	BB
GMI_ES_CC6708_301				2	AA	BB	AA	AA	AA	AA	AA	AA	AA	AA	AA	AA	AA	AA	AA	AA	AA	AA	AA	AA	AA	AA	AA	AA	AA	AA	AA	AA	AA	AA	AA	AA	AA	AA	AA	AA	AA	AA	AA	AA	AA	AA	AA	AA	AA
GMI_ES15_c17486_204				2	AA	BB	AA	AA	AA	AA	AA	AA	AA	AA	AA	AA	AA	AA	AA	AA	AA	AA	AA	AA	AA	AA	AA	AA	AA	AA	AA	AA	AA	AA	AA	AA	AA	AA	AA	AA	AA	AA	AA	AA	AA	AA	AA	AA	AA
GMI_ES17_c3855_760				2	AA	BB	BB	AA	AA	BB	BB	BB	BB	BB	AA	BB	BB	BB	AA	BB	BB	AA	AA	BB	AA	BB	AA	BB	AA	AA	BB	BB	AA	AA	BB	AA	BB	BB	AA	BB	AA	AA	AA	AA	AA	AA	BB	AA	AA
GMI_ES17_c12492_273				2	AA	BB	BB	BB	BB	BB	BB	AA	AA	AA	AA	AA	AA	AA	AA	BB	BB	BB	AA	AA	BB	AA	BB	AA	BB	BB	BB	BB	BB	BB	BB	AA	AA	BB	AA	AA	BB	BB	BB	BB	BB	AA	AA	BB	AA
GMI_ES17_c15573_481				2	AA	BB	AA	AA	BB	BB	BB	AA	BB	AA	AA	AA	AA	AA	BB	AA	BB	AA	BB	AA	BB	AA	BB	BB	BB	BB	AA	BB	AA	AB	AA	AA	BB	AA	AA	AA	AB	AA	AA	AA	AA	BB	BB	AA	AA
GMI_ES01_c4491_147				2	AA	BB	AA	AA	AA	AA	AA	AA	AA	AA	AA	AA	AA	AA	AA	AA	AA	AA	AA	AA	AA	AA	AA	AA	AA	AA	AA	AA	AA	AA	AA	AA	AA	AA	AA	AA	AA	AA	AA	AA	AA	AA	AA	AA	AA
GMI_ES17_c8090_201				2	AA	BB	AA	AA	AA	AA	AA	AA	AA	AA	AA	AA	AA	AA	AA	AA	AA	AA	AA	AA	AA	AA	AA	AA	AA	AA	AA	AA	AA	AA	AA	AA	AA	AA	AA	AA	AA	AA	AA	AA	AA	AA	AA	AA	AA
GMI_ES_CC10804_287				2	AA	BB	AA	AA	AA	AA	AA	AA	AA	AA	AA	AA	AA	AA	AA	AA	AA	AA	AA	AA	AA	AA	AA	AA	AA	AA	AA	AA	AA	AA	AA	AA	AA	AA	AA	AA	AA	AA	AA	AA	AA	AA	AA	AA	AA
GMI_ES_CC4978_509				2	AA	BB	AA	AA	AA	AA	AA	AA	AA	AA	AA	AA	AA	AA	AA	AA	AA	AA	AA	AA	AA	AA	AA	AA	AA	AA	AA	AA	AA	AA	AA	AA	AA	AA	AA	AA	AA	AA	AA	AA	AA	AA	AA	AA	AA
GMI_ES02_lrc18911_190				2	AA	BB	AA	AA	BB	AA	AA	AA	AA	BB	AA	AA	BB	BB	BB	AA	BB	AA	AA	BB	AA	BB	BB	AA	BB	AA	BB	AA	AA	BB	AA	BB	BB	BB	AA	BB	AA	AA	AA	BB	BB	BB	AB	AA	BB
GMI_ES_CC9730_217				2	AA	BB	AA	AA	AA	AA	AA	AA	AA	AA	AA	AA	AA	AA	AA	AA	AA	AA	AA	AA	AA	AA	AA	AA	AA	AA	AA	AA	AA	AA	AA	AA	AA	AA	AA	AA	AA	AA	AA	AA	AA	AA	AA	AA	AA
GMI_ES17_c5762_827				2	AA	BB	AA	AA	AA	BB	AA	BB	AA	BB	AA	AA	AA	AA	AA	AA	BB	AA	AA	AA	BB	AA	AA	BB	AA	BB	AA	AA	AA	AA	AA	AA	AA	AA	AA	BB	BB	BB	AA	AA	AA	AA	AA	BB	AA
GMI_ES17_c766_770				2	AA	BB	AA	BB	BB	BB	AA	BB	BB	BB	BB	BB	AA	BB	AA	AA	BB	AA	BB	AA	AA	BB	BB	BB	AA	--	AA	BB	BB	AA	BB	AA	AA	BB	BB	AA	BB	BB	BB	AA	AA	BB	BB	AB	BB
GMI_ES02_c28219_300				2	AA	BB	AA	AA	AA	AA	AA	AA	AA	AA	AA	AA	AA	AA	AA	AA	AA	AA	AA	AA	AA	AA	AA	AA	AA	AA	AA	AA	AA	AA	AA	AA	AA	AA	AA	AA	AA	AA	AA	AA	AA	AA	AA	AA	AA
GMI_ES17_c17467_410				2	AA	BB	BB	BB	BB	BB	BB	AA	AA	AA	AA	AA	AA	AA	AA	BB	BB	BB	AA	AA	BB	AA	BB	AA	BB	BB	BB	BB	BB	BB	BB	AA	AA	BB	AA	AA	BB	BB	BB	BB	BB	AA	AA	BB	AA
GMI_ES_CC12708_442				2	AA	BB	AA	AA	AA	AA	AA	AA	AA	AA	AA	AA	AA	AA	AA	AA	AA	AA	AA	AA	AA	AA	AA	AA	AA	AA	AA	AA	AA	AA	AA	AA	AA	AA	AA	AA	AA	AA	AA	AA	AA	AA	AA	AA	AA
GMI_ES17_c20215_324				2	AA	BB	AA	AA	AA	BB	AA	AA	AA	BB	BB	AA	AA	AA	AA	AA	BB	BB	BB	AA	AA	AA	AA	BB	AA	BB	BB	AA	AA	AA	BB	AA	BB	BB	BB	AA	BB	BB	BB	AB	BB	AA	BB	BB	AA
GMI_ES_CC8700_285				2	AA	BB	AA	AA	AA	AA	AA	AA	AA	AA	AA	AA	AA	AA	AA	AA	AA	AA	AA	AA	AA	AA	AA	AA	AA	AA	AA	AA	AA	AA	AA	AA	AA	AA	AA	AA	AA	AA	AA	AA	AA	AA	AA	AA	AA
GMI_ES_CC4504_192				2	AA	BB	AA	AA	BB	AA	AA	BB	BB	AA	AA	AA	AA	AA	BB	AA	BB	BB	AA	AA	BB	BB	BB	BB	AA	AA	AA	BB	AA	BB	BB	AA	BB	BB	AA	AA	BB	BB	AA	BB	BB	BB	AA	BB	BB
GMI_ES17_c3291_859				2	AA	BB	AA	AA	AA	AA	AA	AA	AA	AA	AA	AA	AA	AA	AA	AA	AA	AA	AA	AA	AA	AA	AA	AA	AA	AA	AA	AA	AA	AA	AA	AA	AA	AA	AA	AA	AA	AA	AA	AA	AA	AA	AA	AA	AA
GMI_ES17_c4200_911				2	AA	BB	AA	AA	AA	AA	AA	AA	AA	AA	AA	AA	AA	AA	AA	AA	AA	AA	AA	AA	AA	AA	AA	AA	AA	AA	AA	AA	AA	AA	AA	AA	AA	AA	AA	AA	AA	AA	AA	AA	AA	AA	AA	AA	AA
GMI_ES17_c7736_565				2	AA	BB	BB	BB	BB	AA	BB	AA	AA	AA	AA	AA	AA	AA	AA	BB	BB	BB	AA	AA	BB	AA	BB	AA	BB	BB	BB	BB	BB	BB	BB	AA	AA	BB	AA	AA	BB	BB	BB	BB	BB	AA	AA	AB	AA
GMI_DS_CC10404_60				2	AA	BB	AA	AA	AA	AA	AA	AA	AA	AA	AA	AA	AA	AA	AA	AA	AA	AA	AA	AA	AA	AA	AA	AA	AA	AA	AA	AA	AA	AA	AA	AA	AA	AA	AA	AA	AA	AA	AA	AA	AA	AA	AA	AA	AA
GMI_ES01_c19628_354				2	AA	BB	AA	AA	AA	AA	AA	AA	AA	AA	AA	AA	AA	AA	AA	AA	AA	AA	AA	AA	AA	AA	AA	AA	AA	AA	AA	AA	AA	AA	AA	AA	AA	AA	AA	AA	AA	AA	AA	AA	AA	AA	AA	AA	AA
GMI_DS_CC11622_247				2	AA	BB	AA	AA	AA	AA	AA	AA	AA	AA	AA	AA	AA	AA	AA	AA	AA	AA	AA	AA	AA	AA	AA	AA	AA	AA	AA	AA	AA	AA	AA	AA	AA	AA	AA	AA	AA	AA	AA	AA	AA	AA	AA	AA	AA
GMI_ES01_c1635_353				2	AA	BB	AA	AA	AA	AA	AA	AA	AA	AA	AA	AA	AA	AA	AA	AA	AA	AA	AA	AA	AA	AA	AA	AA	AA	AA	AA	AA	AA	AA	AA	AA	AA	AA	AA	AA	AA	AA	AA	AA	AA	AA	AA	AA	AA
GMI_DS_CC6030_255				2	AA	BB	AA	AA	AA	AA	AA	AA	AA	AA	AA	AA	AA	AA	AA	AA	AA	AA	AA	AA	AA	AA	AA	AA	AA	AA	AA	AA	AA	AA	AA	AA	AA	AA	AA	AA	AA	AA	AA	AA	AA	AA	AA	AA	AA
GMI_ES17_c19709_452				2	AA	BB	BB	AA	BB	BB	AA	BB	AA	BB	BB	BB	BB	BB	AA	BB	BB	AA	BB	AA	BB	BB	BB	BB	AA	AA	BB	AA	BB	AA	BB	AA	AA	AA	AA	BB	BB	BB	AA	BB	AA	BB	BB	AA	AA
GMI_ES_CC15237_134				2	AA	BB	AA	AA	AA	AA	AA	AA	AA	AA	AA	AA	AA	AA	AA	AA	AA	AA	AA	AA	AA	AA	AA	AA	AA	AA	AA	AA	AA	AA	AA	AB	AA	AA	AA	AA	AA	AA	AA	AA	AA	AA	AA	AA	AA
GMI_ES17_c5744_689				2	AA	BB	AA	AA	AA	AA	AA	AA	AA	BB	BB	AA	AA	AA	AA	AA	BB	BB	AA	AA	BB	BB	BB	BB	AA	BB	BB	AA	AA	BB	AA	BB	AA	AA	BB	BB	BB	BB	AA	AA	AA	AA	AA	BB	AA
GMI_ES02_c11794_636				2	AA	BB	AA	AA	AA	AA	AA	AA	AA	AA	AA	AA	AA	AA	AA	AA	AA	AA	AA	AA	AA	AA	AA	AA	AA	AA	AA	AA	AA	AA	AA	AA	AA	AA	AA	AA	AA	AA	AA	AA	AA	AA	AA	AA	AA
GMI_ES17_c5162_445				2	AA	BB	BB	BB	AA	BB	BB	AA	BB	AA	BB	AA	AA	AA	BB	BB	AA	BB	BB	BB	BB	BB	AA	BB	BB	AA	AA	AA	AB	BB	AA	AA	BB	BB	AA	BB	AA	AB	BB	BB	BB	AA	BB	BB	BB
GMI_ES17_c2398_610				2	AA	BB	AA	AA	AA	AA	BB	AA	AA	BB	BB	AA	AA	BB	AA	AA	AA	AA	AA	BB	AA	AA	AA	AA	AA	BB	AA	AA	AA	AA	BB	AA	BB	BB	BB	AA	AA	AA	BB	BB	BB	AA	AA	BB	BB
BA_grs_c10318_236				2	AA	BB	BB	AA	BB	AA	AA	AA	AA	BB	AA	AA	BB	BB	AA	BB	AA	AA	AA	AA	AA	BB	BB	BB	AA	AA	AA	AA	BB	BB	BB	BB	AA	AA	BB	AA	AA	AA	AA	BB	BB	BB	AA	AA	BB
GMI_ES01_c8470_599				2	AA	BB	AA	AA	AA	AA	AA	AA	AA	AA	AA	AA	AA	AA	AA	AA	AA	AA	AA	AA	AA	AA	AA	AA	AA	AA	AA	AA	AA	AA	AA	AA	AA	AA	AA	AA	AA	AA	AA	AA	AA	AA	AA	AA	AA
GMI_ES15_lrc12312_503				2	AB	AA	AB	AA	AA	AA	AB	BB	AA	AB	AB	AA	AB	AB	AB	AB	AA	AB	AA	AA	AA	AB	AA	AA	AA	AA	AB	AB	AB	AB	AB	AB	AB	AA	AA	AB	AA	AA	AB	AB	AA	AA	AA	AA	AB
GMI_ES01_c10387_303				2	AB	AA	AB	AB	AB	BB	AB	BB	AB	BB	AB	AB	AB	AB	AB	AB	BB	AB	AB	AB	BB	AB	AB	BB	AB	BB	AB	AB	AB	AB	AB	AB	AB	AB	AB	BB	BB	BB	AB	AB	AB	AB	AB	BB	AB
GMI_ES01_c8716_268				2	AB	AB	AB	AB	AB	AB	AB	AB	AB	AB	AB	AB	AB	AB	AB	AB	AB	AB	AB	AB	AB	AB	AB	AB	AB	AB	AB	AB	AB	AB	AB	AB	AB	AB	AB	AB	AB	AB	AB	AB	AB	AB	AB	AB	AB
GMI_ES01_c30278_240				2	AB	AB	AB	AB	AB	AB	AB	AB	AB	AB	AB	AB	AB	AB	AB	AB	AB	AB	AB	AB	AB	AB	AB	AB	AB	AB	AA	AB	AB	AB	AB	AB	AB	AB	AB	AB	AB	AB	AB	AB	AB	AB	AB	AB	AB
GMI_ES15_c5951_364				2	AB	AB	AB	AB	AB	AB	AB	AB	AB	AB	AB	AB	AB	AB	AB	AB	AB	AB	AB	AB	AB	AB	AB	AB	AB	AB	AB	AB	AB	AB	AB	AB	AB	AB	AB	AB	AB	AB	AB	AB	AB	AB	AB	AB	AB
GMI_ES01_c12378_433				2	AB	AB	AB	AB	BB	AB	AB	BB	BB	BB	BB	BB	BB	BB	BB	AB	AB	AB	BB	AB	AB	AB	BB	AB	BB	AB	AB	AB	AB	AB	AB	AB	BB	AB	AB	AB	BB	BB	BB	BB	BB	BB	BB	BB	BB
GMI_ES15_c6392_93				2	AB	AB	AB	AB	AB	AB	AB	AB	AB	AB	AB	AB	AB	AB	AB	AB	AB	AB	AB	AB	AB	AB	AB	AB	AB	AB	AB	AB	AB	AB	AB	AB	AB	AB	AB	AB	AB	AB	AB	AB	AB	AB	AB	AB	AB
GMI_ES17_c8444_506				2	AB	BB	BB	BB	AB	BB	BB	AA	BB	AA	BB	AA	AA	AB	BB	BB	AA	AA	BB	BB	BB	BB	AB	AB	BB	AA	AB	BB	BB	AA	AB	AA	BB	BB	AB	BB	AA	AB	AB	BB	BB	AB	AB	BB	BB
GMI_ES17_lrc11645_145				2	BB	AA	BB	AA	BB	BB	AA	AA	BB	AA	AA	AA	AA	AA	AA	BB	AA	BB	AA	AA	AA	AA	BB	AA	BB	AA	AA	AA	AA	BB	AA	AA	BB	BB	BB	BB	BB	BB	BB	AA	AA	AA	AA	BB	BB
GMI_DS_CC7749_52				2	BB	AA	BB	BB	BB	BB	BB	BB	BB	BB	BB	BB	BB	BB	BB	BB	BB	BB	BB	BB	BB	BB	BB	BB	BB	BB	BB	BB	BB	BB	BB	BB	BB	BB	BB	BB	BB	BB	BB	BB	BB	BB	BB	--	BB
GMI_ES17_c5049_177				2	BB	AA	AA	AA	BB	AA	AA	BB	AA	BB	BB	BB	BB	AA	BB	AA	BB	AA	BB	BB	BB	AA	BB	BB	AA	BB	AA	BB	BB	BB	AA	AA	AA	AA	AA	AA	AA	AA	AA	AA	BB	AA	BB	BB	AA
GMI_ES02_c38444_270				2	BB	AA	BB	BB	BB	BB	BB	BB	BB	BB	BB	BB	BB	BB	BB	BB	BB	BB	BB	BB	BB	BB	BB	BB	BB	BB	BB	BB	BB	BB	BB	BB	BB	BB	BB	BB	BB	BB	BB	BB	BB	BB	BB	BB	BB
GMI_ES01_c4371_166				2	BB	AA	BB	BB	BB	BB	BB	BB	BB	BB	BB	BB	BB	BB	BB	BB	BB	BB	BB	BB	BB	BB	BB	BB	BB	BB	BB	BB	BB	BB	BB	BB	BB	BB	BB	BB	BB	BB	BB	BB	BB	BB	BB	BB	BB
GMI_ES17_c20660_396				2	BB	AA	BB	AA	BB	BB	AA	BB	AA	AA	BB	AA	AA	BB	BB	BB	AA	AA	BB	BB	AA	AA	BB	BB	BB	AA	AA	BB	BB	AA	BB	BB	BB	AA	BB	AA	BB	BB	AA	AA	AA	BB	AA	BB	BB
GMI_ES02_c3181_680				2	BB	AA	BB	BB	BB	BB	BB	BB	BB	BB	BB	BB	BB	BB	BB	BB	BB	BB	BB	BB	BB	BB	BB	BB	BB	BB	BB	BB	BB	BB	BB	BB	BB	BB	BB	BB	BB	BB	BB	BB	BB	BB	BB	BB	BB
GMI_ES_CC13637_173				2	BB	AA	BB	BB	BB	BB	BB	BB	BB	BB	BB	BB	BB	BB	BB	BB	BB	BB	BB	BB	BB	BB	BB	BB	BB	BB	BB	BB	BB	BB	BB	BB	BB	BB	BB	BB	BB	BB	BB	BB	BB	BB	BB	--	BB
GMI_ES17_c4730_358				2	BB	AA	AA	AA	AA	AA	AA	BB	BB	BB	BB	BB	BB	BB	BB	AA	AA	AA	BB	BB	AA	BB	AA	BB	AA	AA	AA	AA	AA	AA	AA	BB	BB	AA	BB	BB	AA	AA	AA	AA	AA	BB	BB	AA	BB
GMI_ES01_c3327_180				2	BB	AA	BB	BB	BB	BB	BB	BB	BB	BB	BB	BB	BB	BB	BB	BB	BB	BB	BB	BB	BB	BB	BB	BB	BB	BB	BB	BB	BB	BB	BB	BB	BB	BB	BB	BB	BB	BB	BB	BB	BB	BB	BB	BB	BB
GMI_ES15_c2369_181				2	BB	AA	BB	AA	AA	AA	BB	BB	AA	BB	BB	AA	BB	BB	BB	BB	AA	BB	AA	AA	AA	BB	AA	AA	AA	AA	BB	BB	BB	BB	BB	BB	BB	AA	AA	BB	AA	AA	BB	BB	AA	AA	AA	AA	BB
GMI_ES01_c18839_132				2	BB	AA	BB	BB	BB	BB	BB	BB	BB	BB	BB	BB	BB	BB	BB	BB	BB	BB	BB	BB	BB	BB	BB	BB	BB	BB	BB	BB	BB	BB	BB	BB	BB	BB	BB	BB	BB	BB	BB	BB	BB	BB	BB	BB	BB
GMI_ES17_c8136_792				2	BB	AA	BB	BB	BB	BB	BB	BB	BB	BB	BB	BB	BB	BB	BB	BB	BB	BB	BB	BB	BB	BB	BB	BB	BB	BB	BB	BB	BB	BB	BB	BB	BB	BB	BB	BB	BB	BB	BB	BB	BB	BB	BB	BB	BB
GMI_ES17_c4241_356				2	BB	AA	AA	BB	AA	AA	BB	AA	BB	AA	BB	BB	AA	BB	BB	BB	BB	BB	AA	BB	AA	AA	AA	AA	BB	AA	BB	BB	BB	AA	AA	BB	AA	BB	BB	AA	AA	AA	AA	BB	BB	BB	AA	BB	BB
GMI_ES15_c8687_120				2	BB	AA	BB	BB	BB	BB	BB	BB	BB	BB	BB	BB	BB	BB	BB	BB	BB	BB	BB	BB	BB	BB	BB	BB	BB	BB	BB	BB	BB	BB	BB	BB	BB	BB	BB	BB	BB	BB	BB	BB	BB	BB	BB	BB	BB
GMI_ES02_c4080_192				2	BB	AA	BB	BB	BB	BB	BB	BB	BB	BB	BB	BB	BB	BB	BB	BB	BB	BB	BB	BB	BB	BB	BB	BB	BB	BB	BB	BB	BB	BB	BB	BB	BB	BB	BB	BB	BB	BB	BB	BB	BB	BB	BB	BB	BB
GMI_ES17_c11418_547				2	BB	AA	AA	BB	BB	AA	AA	AA	BB	BB	BB	AA	BB	AA	AA	AA	AA	AA	AA	AA	BB	BB	BB	AA	BB	BB	AA	AA	BB	AA	AA	BB	AA	AA	AA	AA	AA	AA	BB	AA	BB	BB	BB	AB	BB
GMI_ES_CC3284_453				2	BB	AA	BB	BB	BB	BB	BB	BB	BB	BB	BB	BB	BB	BB	BB	BB	BB	BB	BB	BB	BB	BB	BB	BB	BB	BB	BB	BB	BB	BB	BB	BB	BB	BB	BB	BB	BB	BB	BB	BB	BB	BB	BB	BB	BB
GMI_ES17_c21168_588				2	BB	AA	AA	AA	BB	BB	BB	AA	AA	AA	AA	AA	AA	AA	BB	AA	AB	AA	BB	BB	AA	BB	BB	BB	BB	BB	BB	AA	BB	AA	BB	BB	BB	AA	AA	AA	AA	AA	BB	AA	AA	BB	AA	BB	BB
GMI_ES17_c8906_512				2	BB	AA	BB	AA	BB	AA	AA	BB	AA	BB	AA	BB	BB	BB	AA	BB	BB	AA	AA	AA	AA	AA	BB	AA	AA	BB	BB	BB	AB	AA	BB	BB	AA	AA	BB	AA	BB	AB	AA	AA	AA	BB	AA	AA	AA
GMI_ES17_c8843_580				2	BB	AA	AA	AA	BB	AA	AA	BB	AA	BB	BB	BB	AA	BB	BB	BB	BB	AA	BB	BB	BB	BB	BB	AA	AA	AA	BB	AA	BB	BB	AA	BB	BB	AA	BB	BB	BB	BB	AA	BB	BB	AA	AA	AA	AA
GMI_ES01_c9236_115				2	BB	AA	BB	BB	BB	BB	BB	BB	BB	BB	BB	BB	BB	BB	BB	BB	BB	BB	BB	BB	BB	BB	BB	BB	BB	BB	BB	BB	BB	BB	BB	BB	BB	BB	BB	BB	BB	BB	BB	BB	BB	BB	BB	BB	BB
GMI_DS_CC885_419				2	BB	AA	BB	BB	AA	BB	BB	AA	BB	AA	AA	BB	BB	AA	BB	BB	AA	BB	BB	BB	BB	AA	AA	BB	AA	BB	BB	BB	BB	AA	AA	BB	BB	BB	BB	BB	BB	BB	AA	AA	BB	AA	AA	AA	AA
GMI_ES01_c4774_155				2	BB	AA	BB	BB	BB	BB	BB	BB	BB	BB	BB	BB	BB	BB	BB	BB	BB	BB	BB	BB	BB	BB	BB	BB	BB	BB	BB	BB	BB	BB	BB	BB	BB	BB	BB	BB	BB	BB	BB	BB	BB	BB	BB	BB	BB
GMI_DS_CC9934_185				2	BB	AA	BB	BB	BB	BB	BB	BB	BB	BB	BB	BB	BB	BB	BB	BB	BB	BB	BB	BB	BB	BB	BB	BB	BB	BB	BB	BB	BB	BB	BB	BB	BB	BB	BB	BB	BB	BB	BB	BB	BB	BB	BB	BB	BB
GMI_ES01_c13820_382				2	BB	AA	BB	BB	BB	BB	BB	BB	BB	BB	BB	BB	BB	BB	BB	BB	BB	BB	BB	BB	BB	BB	BB	BB	BB	BB	BB	BB	BB	BB	BB	BB	BB	BB	BB	BB	BB	BB	BB	BB	BB	BB	BB	BB	BB
GMI_ES15_c4387_160				2	BB	AA	BB	BB	BB	BB	BB	BB	BB	BB	BB	BB	BB	BB	BB	BB	BB	BB	BB	BB	BB	BB	BB	BB	BB	BB	BB	BB	BB	BB	BB	BB	BB	BB	BB	BB	BB	BB	BB	BB	BB	BB	BB	BB	BB
GMI_ES01_c4041_423				2	BB	AA	BB	BB	BB	BB	BB	BB	BB	BB	BB	BB	BB	BB	BB	BB	BB	BB	BB	BB	BB	BB	BB	BB	BB	BB	BB	BB	BB	BB	BB	BB	BB	BB	BB	BB	BB	BB	BB	BB	BB	BB	BB	BB	BB
GMI_ES17_c1288_844				2	BB	AA	AA	AA	BB	AA	BB	BB	AA	AA	AA	BB	BB	AA	AA	AA	AA	AA	AA	BB	AA	AA	BB	AA	BB	AA	BB	BB	AA	BB	AA	BB	AA	BB	BB	AA	AA	AA	AA	AA	AA	AA	AA	BB	AA
GMI_ES17_c4663_648				2	BB	AA	AA	--	AA	AA	AA	AA	AA	AA	AA	BB	BB	BB	BB	AA	BB	BB	BB	AA	BB	BB	AA	AA	BB	BB	AA	AA	AA	BB	BB	AA	AA	AA	BB	AA	AA	AA	AA	BB	BB	AA	BB	BB	AB
GMI_DS_CC7686_215				2	BB	AA	BB	BB	BB	BB	BB	BB	BB	BB	BB	BB	BB	BB	BB	BB	BB	BB	BB	BB	BB	BB	BB	BB	BB	BB	BB	BB	BB	BB	BB	BB	BB	BB	BB	BB	BB	BB	BB	BB	BB	BB	BB	BB	BB
GMI_DS_CC8004_116				2	BB	AA	BB	BB	AA	BB	BB	AA	AA	BB	BB	BB	BB	BB	AA	BB	AA	AA	BB	BB	AA	AA	AA	AA	BB	BB	BB	AA	BB	AA	AA	BB	AA	AA	BB	BB	AA	AA	BB	AA	AA	AA	BB	AA	AA
GMI_ES_CC3989_242				2	BB	AA	BB	BB	BB	BB	BB	BB	BB	BB	BB	BB	BB	BB	BB	BB	BB	BB	BB	BB	BB	BB	BB	BB	BB	BB	BB	BB	BB	BB	BB	BB	BB	BB	BB	BB	BB	BB	BB	BB	BB	BB	BB	BB	BB
GMI_DS_CC10034_60				2	BB	AA	AA	--	AA	AA	AA	AA	AA	AA	AA	BB	BB	BB	BB	AA	BB	BB	BB	AA	BB	BB	AA	AA	BB	BB	AA	AA	AA	BB	BB	AA	AA	AA	BB	AA	AA	AA	AA	BB	BB	AA	BB	BB	AB
GMI_ES_CC15898_66				2	BB	AA	BB	BB	BB	BB	BB	BB	BB	BB	BB	BB	BB	BB	BB	BB	BB	BB	BB	BB	BB	BB	BB	BB	BB	BB	BB	BB	BB	BB	BB	BB	BB	BB	BB	BB	BB	BB	BB	BB	BB	BB	BB	BB	BB
GMI_ES15_c15766_421				2	BB	AA	AA	BB	BB	AA	BB	BB	BB	AA	AA	BB	AA	BB	BB	AA	AA	AA	AA	BB	BB	BB	BB	AA	AA	BB	BB	BB	BB	BB	BB	BB	AA	BB	BB	AA	BB	BB	AA	AA	BB	BB	BB	AA	AA
GMI_ES17_c4268_554				2	BB	AA	BB	AA	BB	BB	AA	BB	BB	AA	AA	AA	AA	BB	AA	BB	AA	BB	AA	AA	AA	AA	BB	AA	BB	AA	AA	AA	BB	BB	AA	AA	BB	AA	BB	BB	BB	BB	AA	AA	AA	AA	AA	BB	BB
GMI_ES15_c2996_540				2	BB	AA	BB	BB	BB	BB	BB	BB	BB	BB	BB	BB	BB	BB	BB	BB	BB	BB	BB	BB	BB	BB	BB	BB	BB	BB	BB	BB	BB	--	BB	BB	BB	BB	BB	BB	BB	BB	BB	BB	BB	BB	BB	BB	BB
GMI_DS_CC5529_175				2	BB	AA	BB	BB	BB	BB	BB	BB	BB	BB	BB	BB	BB	BB	BB	BB	BB	BB	BB	BB	BB	BB	BB	BB	BB	BB	BB	BB	BB	BB	BB	BB	BB	BB	BB	BB	BB	BB	BB	BB	BB	BB	BB	BB	BB
GMI_ES17_c4515_297				2	BB	AA	AA	AA	BB	BB	BB	AA	AA	AA	AA	AA	BB	BB	BB	AA	AB	AA	BB	BB	AA	BB	BB	BB	BB	BB	BB	AA	BB	AA	BB	BB	BB	AA	AA	AA	AA	AA	BB	AA	AA	BB	AA	BB	BB
GMI_ES17_c4821_368				2	BB	AA	AA	BB	BB	BB	BB	BB	BB	AA	BB	AA	AA	AA	AA	AA	BB	BB	BB	BB	BB	AA	BB	AA	BB	BB	BB	BB	AA	AA	AA	AA	BB	AA	AA	BB	BB	BB	AA	BB	AA	AA	BB	BB	AA
GMI_ES02_c28827_474				2	BB	AA	BB	BB	BB	BB	AA	AA	AA	AA	AA	AA	AA	AA	BB	BB	BB	AA	BB	BB	AA	AA	BB	AA	BB	BB	BB	AA	AA	AA	AA	BB	BB	BB	BB	BB	BB	BB	BB	AA	BB	BB	AA	AA	AA
GMI_ES15_c7666_522				2	BB	AA	BB	BB	BB	BB	BB	BB	BB	BB	BB	BB	BB	BB	BB	BB	BB	BB	BB	BB	BB	BB	BB	BB	BB	BB	BB	BB	BB	BB	BB	BB	BB	BB	BB	BB	BB	BB	BB	BB	BB	BB	BB	BB	BB
GMI_ES02_lrc37108_772				2	BB	AA	BB	BB	BB	BB	BB	BB	BB	BB	BB	BB	BB	BB	BB	BB	BB	BB	BB	BB	BB	BB	BB	BB	BB	BB	BB	BB	BB	BB	BB	BB	BB	BB	BB	BB	BB	BB	BB	BB	BB	BB	BB	BB	BB
GMI_ES02_lrc37378_471				2	BB	AA	BB	BB	BB	BB	BB	BB	BB	BB	BB	BB	BB	BB	BB	BB	BB	BB	BB	BB	BB	BB	BB	BB	BB	BB	BB	BB	BB	BB	BB	BB	BB	BB	BB	BB	BB	BB	BB	BB	BB	BB	BB	BB	BB
GMI_ES15_c112_624				2	BB	AA	BB	BB	BB	BB	BB	BB	BB	BB	BB	BB	BB	BB	BB	BB	BB	BB	BB	BB	BB	BB	BB	BB	BB	BB	BB	BB	BB	BB	BB	BB	BB	BB	BB	BB	BB	BB	BB	BB	BB	BB	BB	BB	BB
[truncated: 9 more columns]

## Sheet: SH_Genotypes_with_Map
Original SNP scores and component map for oat population: CDC Solfi x HiFi
Note: lcoi without linkage positions were droped for quality control reasons during construction of the component map.
Locus	Chromosome	Linkage group	LG_Position	OPA	HiFi	Sol-Fi_CDC	CH-6	CH-7	CH-8	CH-9	CH-10	CH-11	CH-12	CH-13	CH-14	CH-15	CH-16	CH-17	CH-18	CH-19	CH-20	CH-21	CH-22	CH-23	CH-24	CH-25	CH-26	CH-27	CH-28	CH-29	CH-30	CH-31	CH-32	CH-33	CH-35	CH-36	CH-37	CH-39	CH-40	CH-41	CH-42	CH-43	CH-44	CH-45	CH-46	CH-47	CH-48	CH-49	CH-50
GMI_ES15_c3200_563	Ch_12D	SH_1	0	1	BB	AA	AA	BB	BB	AA	AA	AA	AA	AA	AA	AA	AA	BB	AA	AA	BB	BB	AA	BB	AA	AA	BB	AA	BB	AA	BB	AA	BB	BB	AA	BB	AA	BB	BB	AA	AA	BB	BB	AA	BB	BB	BB	AA	BB
GMI_ES01_c21239_190	Ch_12D	SH_1	20.3	2	AA	BB	BB	AA	AA	AA	AA	BB	BB	BB	BB	BB	BB	AA	BB	BB	AA	AA	BB	BB	BB	BB	AA	BB	BB	BB	AA	BB	AA	BB	BB	BB	BB	AA	AA	BB	BB	AA	BB	BB	AA	AA	AA	AA	BB
GMI_DS_oPt-14907_38	Ch_12D	SH_1	39.9	1	BB	AA	AA	BB	BB	BB	BB	AA	AA	BB	AA	BB	BB	BB	BB	AA	BB	BB	AA	AA	AA	BB	BB	AA	AA	BB	BB	AA	BB	AA	AA	AA	AA	BB	BB	AA	AA	AA	AA	AA	AA	BB	BB	BB	AA
GMI_ES02_c15462_413	Ch_12D	SH_1	47.6	1	BB	AA	AA	BB	BB	BB	BB	AA	AA	BB	AA	BB	BB	AA	BB	AA	BB	BB	AA	AA	AA	BB	BB	AA	AA	BB	AA	AA	BB	AA	AA	AA	AA	BB	BB	AA	AA	AA	AA	AA	AA	BB	BB	BB	AA
GMI_ES02_c975_340	Ch_12D	SH_1	57.4	1	AA	BB	BB	AA	AA	AA	AA	AA	BB	AA	AA	AA	AA	BB	AA	AA	AA	AA	BB	BB	BB	AA	AA	BB	BB	AA	BB	BB	AA	BB	AA	BB	BB	AA	AA	BB	BB	BB	AA	AA	BB	AA	AA	AA	BB
GMI_DS_CC9493_63	Ch_12D	SH_1	67.1	2	BB	AA	BB	BB	BB	BB	BB	BB	AA	BB	BB	BB	BB	AA	BB	BB	BB	BB	AA	AA	BB	BB	BB	AA	BB	BB	AA	AA	AA	AA	BB	BB	AA	BB	BB	AA	AA	AA	BB	BB	AA	BB	BB	BB	AA
GMI_DS_oPt-18064_151	Ch_12D	SH_1	90.2	1	AA	BB	AA	AA	AA	BB	AA	AA	BB	AA	AA	AA	AA	BB	AA	AA	BB	AA	BB	BB	AA	AA	AA	AA	AA	AA	AA	AA	BB	BB	AA	AA	BB	AA	AA	BB	BB	AA	AA	BB	BB	AA	BB	AB	BB
GMI_ES02_lrc34335_153	Ch_6C	SH_1	117	1	BB	AA	BB	BB	BB	BB	AA	BB	AA	AA	BB	AA	AA	AA	BB	AA	BB	AB	BB	AA	BB	BB	AA	AB	BB	BB	BB	BB	AA	AA	AA	BB	BB	BB	BB	AA	AA	BB	BB	AA	AA	BB	BB	AA	AA
GMI_ES17_c21168_588	Ch_6C	SH_1	123	2	AA	BB	AA	AA	AA	AA	BB	AA	BB	BB	AA	BB	BB	BB	AA	BB	AA	AB	AA	BB	AA	AA	BB	AB	AA	AA	AA	AA	BB	BB	BB	AA	AA	AA	BB	BB	BB	AA	AA	BB	BB	AA	BB	BB	BB
GMI_ES02_c2118_202	Ch_6C	SH_1	152.5	1	AA	BB	AA	AA	BB	AA	BB	AA	AA	BB	AA	BB	BB	BB	AA	BB	BB	AA	BB	BB	BB	AA	AA	BB	AA	AB	AA	AA	BB	BB	BB	AA	AA	AA	BB	AA	AA	BB	AA	AA	BB	AA	BB	AA	BB
GMI_ES02_c13726_298	Ch_10D-F-1	SH_2	0	1	BB	AA	BB	BB	AA	BB	AA	BB	AA	AA	BB	AA	BB	BB	AA	AA	BB	AA	AA	AA	AA	AA	BB	BB	BB	AA	BB	AA	AA	AA	BB	BB	AA	AA	AA	AA	BB	AA	BB	BB	BB	AA	BB	BB	BB
GMI_DS_oPt-12634_188		SH_2	8.9	1	BB	AA	BB	BB	AA	BB	AA	BB	AA	AA	BB	AA	BB	BB	BB	AA	BB	AA	BB	AA	AA	AA	BB	BB	BB	--	BB	AA	AA	--	BB	BB	AA	AA	AA	AA	BB	--	BB	BB	BB	AA	BB	BB	BB
GMI_ES02_c13068_328	Ch_4C	SH_2	30.9	1	AA	BB	AA	AA	BB	AA	AA	BB	AA	AB	AA	BB	AA	AA	AA	BB	BB	AB	AA	BB	BB	BB	AA	AA	AA	BB	AA	BB	AA	BB	BB	AA	BB	BB	BB	BB	AA	AA	AA	AA	AA	AA	BB	AA	AA
[truncated: 445 more rows]
[truncated: 10 more columns]

## Sheet: KO_Genotypwa_with_Map
Original SNP scores and component map for oat population: Kanota x Ogle
[truncated: 1,420 more rows]
[truncated: 9 more columns]
