# Supplementary material for: SNP Discovery and Chromosome Anchoring Provide the First Physically-Anchored Hexaploid Oat Map and Reveal Synteny with Model Species
Source: PLoS One. 2013 Mar 22;8(3):e58068. doi: 10.1371/journal.pone.0058068 (PMC3606164; doi:10.1371/journal.pone.0058068)
Supplement: Dataset S3 — Details for regions of sequence similarity between SNP markers on 21 chromosomes from an oat consensus map and chromosomes from the sequenced genomes of Brachypodium distachyon and Oryza sativa . (XLSX) [file pone.0058068.s007.xlsx]

## Sheet: Oat_Brachy_Rice_composite
Details for regions of sequence similarity between SNP markers on 21 chromosomes from an oat consensus map and chromosomes from the sequenced genomes of Brachypodium distachyon (Bd) and Oryza sativa (Os). Numbers below the Bd and Os chromosomes indicate the positions (Mb) on the sequenced target genome of BLASTn or tBLASTx matches to a corresponding oat SNP haveing a bit score >100 and/or an expe…
Locus	Chr	cM		Bd1	Bd2	Bd3	Bd4	Bd5		Os1	Os2	Os3	Os4	Os5	Os6	Os7	Os8	Os9	Os10	Os11	Os12
GMI_ES15_c7016_483	1C	0						27					34
GMI_ES_CC14616_68	1C	13
GMI_ES15_c3908_380	1C	25				12											1
GMI_DS_CC9481_218	1C	25
GMI_ES02_c501_285	1C	26		36											13
GMI_ES_CC13854_225	1C	26				12											0
GMI_ES15_c16679_330	1C	27		35	24
GMI_ES15_c10106_179	1C	28
GMI_ES_CC11019_290	1C	28
GMI_DS_CC9736_146	1C	31
GMI_ES17_c6299_272	1C	36					18									6				19
GMI_DS_CC2357_196	1C	36
GMI_ES01_c2338_213	1C	36				28	16												15	22
GMI_ES15_c8836_313	1C	36
GMI_ES17_c12492_273	1C	37		17		23						16				26			12
GMI_ES02_c28832_308	1C	37
GMI_ES_CC17647_179	1C	37
GMI_ES02_c3604_154	1C	37
GMI_ES17_c13450_151	1C	37
GMI_ES17_c4730_358	1C	37		60
GMI_ES17_c20652_599	1C	37
GMI_ES17_c15920_382	1C	37
GMI_ES17_c17467_410	1C	37		60								15
GMI_DS_CC5128_138	1C	37
GMI_ES01_c3178_185	1C	37
GMI_DS_CC4006_319	1C	37
GMI_ES01_c13467_233	1C	37
GMI_ES02_lrc17781_234	1C	38		64								11
GMI_ES15_c13526_397	1C	38		65
GMI_ES17_c7736_565	1C	38
GMI_ES02_c21486_395	1C	38		65
GMI_ES15_c7654_479	1C	38
GMI_ES02_c25461_277	1C	39
GMI_ES17_c10770_123	1C	39		66
GMI_ES02_c23179_274	1C	40		67								7
GMI_ES02_c6368_605	1C	41		67								7
GMI_ES_CC12765_141	1C	42		32
GMI_ES15_c16767_183	1C	43
GMI_ES15_c1370_537	1C	43
GMI_ES15_c6229_566	1C	44
GMI_ES15_c5216_593	1C	44		32
GMI_DS_CC9627_146	1C	45
GMI_ES_CC12738_121	1C	46
GMI_ES_CC10812_102	1C	46		7								3
GMI_ES17_c1918_529	1C	46		73								2
GMI_DS_A3_242_303	1C	47
GMI_ES01_c3447_952	1C	47
GMI_ES02_c12621_204	1C	49
GMI_ES02_c4091_462	1C	49
GMI_ES02_lrc13788_346	1C	51
GMI_ES02_19578_292	1C	51
GMI_ES01_c9472_428	1C	52
GMI_SNP2391_4	1C	55
GMI_SNP15098_1	1C	55
GMI_ES17_c3217_588	1C	56
GMI_ES_CC12297_189	1C	56		74
GMI_SNP2391_5	1C	57
GMI_ES17_c7997_871	1C	61		18
GMI_ES02_lrc13446_328	1C	63											34
GMI_ES17_c4700_516	1C	63
GMI_ES01_c30278_240	1C	64
GMI_ES01_lrc11151_273	1C	65
GMI_ES15_c12794_114	1C	66
GMI_ES_CC4633_339	1C	66
GMI_ES17_c2917_533	1C	66
GMI_ES15_c7125_354	1C	67
GMI_ES17_c18122_180	1C	68
GMI_ES17_c2826_360	1C	68										13
GMI_ES02_c11747_563	1C	68		15	11											28
GMI_SNP4096_1	1C	68
GMI_ES17_c20752_1084	1C	68
GMI_ES15_c8975_729	1C	69
GMI_ES02_c13712_383	1C	69
GMI_ES17_c15844_381	1C	69
GMI_ES15_c5289_317	1C	69
GMI_ES_CC15404_67	1C	69
GMI_ES01_c8777_202	1C	69		14												29
GMI_ES15_c276_367	1C	70
GMI_ES02_c19974_185	1C	70
GMI_ES_CC16289_111	1C	70
GMI_ES01_c22545_242	1C	71
GMI_ES15_c5908_278	1C	71			54			28					35
GMI_DS_CC9424_119	1C	71
GMI_SNP2760_1	1C	71
GMI_ES17_c1315_660	1C	72
BM_709	1C	73
GMI_ES01_c17183_318	1C	73
GMI_ES01_c25270_71	1C	73
GMI_ES15_c6153_392	1C	75
GMI_ES_CC4334_304	2C	0			56					39
GMI_ES15_c7706_583	2C	3								38
GMI_ES01_c13403_102	2C	5								38
GMI_ES15_c690_324	2C	6			55			10		38
GMI_ES_CC12360_189	2C	22
GMI_DS_CC9187_141	2C	22
GMI_ES17_c3418_95	2C	27			54
GMI_ES17_c3291_859	2C	28
GMI_ES02_c3181_680	2C	31
GMI_ES02_c33014_195	2C	33			52					34
GMI_ES01_c13657_337	2C	33								34
GMI_DS_CC8468_91	2C	35
GMI_ES01_c8470_599	2C	35
GMI_ES_CC4978_509	2C	35			52		47			34				24						2	2
GMI_ES_CC6708_301	2C	36				57				0										17
GMI_ES_CC11290_204	2C	36
GMI_ES_CC8700_285	2C	36			52					34			24
GMI_ES17_lrc14708_436	2C	37
GMI_DS_CC4033_368	2C	37
GMI_ES_CC9730_217	2C	38
GMI_ES01_c3327_180	2C	38
GMI_ES02_c17596_199	2C	38
GMI_DS_CC6030_255	2C	38
GMI_ES02_lrc37378_471	2C	38
GMI_ES02_c38444_270	2C	38
GMI_ES01_c24681_389	2C	38			49					31
GMI_SNP22314_1	2C	39
GMI_DS_CC1057_147	2C	39			50					32											27
GMI_DS_CC9934_185	2C	39
GMI_ES15_c2110_730	2C	39
GMI_ES01_c3302_178	2C	40
GMI_ES02_c8676_360	2C	40
GMI_ES01_c12277_1252	2C	41
GMI_ES01_c3298_226	2C	41
GMI_DS_CC2679_57	2C	41
GMI_ES02_c37525_294	2C	42
GMI_ES02_c20004_64	2C	42
GMI_ES01_c14226_61	2C	43			5
GMI_ES15_c112_624	2C	43
GMI_ES01_c9044_416	2C	43		4	3					25				18
GMI_ES01_c11537_64	2C	43
GMI_ES01_c24758_394	2C	43
GMI_DS_CC2032_276	2C	43
GMI_ES15_c6925_619	2C	44			45
GMI_ES_CC3989_242	2C	44			7	38				8	1			21		20	4
GMI_ES17_lrc20311_707	2C	44
GMI_ES02_c8845_199	2C	44
GMI_DS_CC5529_175	2C	44
GMI_ES17_c4200_911	2C	44
GMI_ES15_c4231_158	2C	44			44					25
GMI_ES_CC13637_173	2C	44
GMI_ES15_c2996_540	2C	44								10
GMI_ES15_c4387_160	2C	44
GMI_ES17_c7296_694	2C	44
GMI_ES_CC7315_292	2C	44			8
GMI_SNP5252_1	2C	44
GMI_ES_CC10804_287	2C	44			41
GMI_ES02_c4655_137	2C	44			5
GMI_ES_CC3284_453	2C	44		72	9					10						27					4
GMI_ES15_c7666_522	2C	44
TLP-3	2C	60
GMI_SNP11164_1	2C	71
TLP-1	2C	76
GMI_ES17_c3320_786	3C	0				49
GMI_ES02_c10749_342	3C	2
GMI_ES01_c11827_414	3C	11				50		19			24		25
GMI_ES_CC5758_340	3C	12				50
GMI_ES15_c605_638	3C	14
GMI_ES17_c125_448	3C	14
GMI_ES01_c2827_649	3C	14
GMI_DS_CC1149_344	3C	16
GMI_DS_CC10993_70	3C	18
GMI_ES01_c461_1288	3C	19
GMI_DS_CC5134_229	3C	19
GMI_ES_CC15057_51	3C	19
GMI_ES17_c2398_610	3C	20
GMI_ES17_c10984_690	3C	20
BA_grs_c8269_158	3C	20
GMI_ES17_c5784_752	3C	21
GMI_ES02_c13608_538	3C	21
GMI_ES15_c1806_90	3C	21				53
GMI_DS_CC8554_381	3C	22				9					13
GMI_DS_CC5751_111	3C	24
GMI_ES01_c23001_372	3C	26				3					4
GMI_ES_CC8805_161	3C	26
GMI_ES01_c10120_303	3C	26
GMI_ES01_c11741_182	3C	28
GMI_ES_CC14261_141	3C	28
GMI_ES01_c109_982	3C	32				4					4
GMI_ES15_c6870_218	3C	40
GMI_ES02_c1819_259	3C	44				1
GMI_ES01_c20367_331	3C	50
GMI_ES01_lrc22461_468	3C	52
GMI_ES_CC8697_53	3C	53				38	4					26							5		11
GMI_ES17_c16539_472	3C	54				1					0
GMI_DS_CC1800_254	3C	55		27											27
GMI_ES17_lrc19617_111	3C	55				56				19	35
GMI_ES17_c4051_315	3C	57				55
GMI_ES01_c14397_365	3C	59
GMI_ES15_c7272_387	3C	59									34
GMI_ES02_c17906_415	3C	60
GMI_ES01_c13233_204	3C	65
GMI_ES_CC7714_103	3C	66				48					21
GMI_ES17_c13962_600	3C	67
GMI_DS_CC11154_271	3C	68
GMI_ES17_c4821_368	3C	68
GMI_ES02_c12942_675	3C	69
GMI_ES01_c17319_464	3C	69
GMI_ES_CC11028_196	3C	71
GMI_ES01_c22540_100	3C	74
GMI_ES02_c841_728	3C	74
GMI_ES01_c16727_290	3C	75
GMI_ES15_c14533_341	3C	76
AB_STS_28	3C	83
BA_grs_c10318_236	3C	87
GMI_ES17_c8729_764	3C	88		26		19					10			15			11
GMI_ES_CC16445_119	3C	94
GMI_ES15_c12434_433	4C	0
GMI_DS_CC4697_215	4C	1
GMI_ES15_c337_508	4C	16
GMI_ES17_c7355_434	4C	24				43	40										26	19
GMI_ES02_c933_584	4C	29
GMI_ES01_c515_543	4C	42
GMI_ES15_c6993_447	4C	59
GMI_ES17_c4096_846	4C	61					48
BA_grs_c10611_259	4C	61
GMI_DS_A3_213_352	4C	61
GMI_ES17_c4295_432	4C	61		14			48													1	1
GMI_ES01_c19480_559	4C	62
GMI_ES01_lrc10967_551	4C	63					8
GMI_ES15_c222_568	4C	63
GMI_DS_CC11029_65	4C	64				2												4
GMI_ES01_c5419_407	4C	70					34
GMI_DS_CC7482_102	4C	75					45
GMI_DS_CC9295_235	4C	75
GMI_ES02_c2988_293	4C	81
GMI_ES15_c3169_222	4C	81					36	16			1					1
GMI_DS_CC7686_215	4C	83
GMI_ES15_c7179_388	4C	85
GMI_ES_CC11649_76	4C	91				54	40											20
GMI_ES02_c13068_328	4C	97
GMI_ES17_c5197_503	5C	0
GMI_ES02_c10836_312	5C	3
GMI_SNP51_1	5C	4
GMI_SNP51_2	5C	5
GMI_ES17_c1186_142	5C	6
GMI_ES15_c6191_370	5C	6
GMI_ES02_c15089_196	5C	7
GMI_ES01_c1223_200	5C	8
GMI_ES15_c3706_138	5C	11
GMI_ES15_c12818_361	5C	11		70
GMI_ES_CC16529_138	5C	11
GMI_ES15_c6652_253	5C	11
GMI_ES02_c15112_271	5C	11		70								5				26
GMI_ES15_c12600_230	5C	12		66								8
GMI_ES01_c11975_322	5C	12
GMI_ES15_c6914_663	5C	12
GMI_ES01_c9170_468	5C	13			35
GMI_ES15_c8970_315	5C	13
GMI_DS_CC892_260	5C	13
GMI_ES17_c5762_827	5C	13
GMI_ES01_c12564_210	5C	13
GMI_ES_CC11658_395	5C	13
GMI_ES17_c1482_118	5C	13
GMI_ES17_c12075_354	5C	13		66
GMI_ES02_c4756_515	5C	14
GMI_ES02_c28204_255	5C	14		67								7
GMI_ES01_c6298_257	5C	14
GMI_ES01_c4174_228	5C	14
GMI_ES01_lrc8457_64	5C	14										9
GMI_ES01_c11126_277	5C	14
GMI_ES15_c5451_344	5C	14
GMI_ES15_c3159_412	5C	14
GMI_ES01_c22998_155	5C	14			37									3
GMI_ES15_c12436_395	5C	14
GMI_DS_CC6107_131	5C	14
BM_897b	5C	14
GMI_DS_oPt-1466_323	5C	17
GMI_ES15_c8238_156	5C	18
GMI_ES15_c9085_462	5C	18
BM_878	5C	18
GMI_ES15_c20302_110	5C	19
GMI_ES01_c3480_411	5C	19
GMI_ES01_c25986_126	5C	22			53
GMI_ES02_c11855_528	5C	22
GMI_ES17_c4979_427	5C	23								14								23
GMI_ES15_c2968_502	5C	23
GMI_ES02_c17364_288	5C	25
GMI_ES17_c18582_193	5C	25
GMI_ES02_lrc23878_108	5C	27
AF237553-1	5C	28
GMI_ES17_c3625_404	5C	29
GMI_ES02_c13236_178	5C	30			15									27
GMI_ES01_c16767_69	5C	31
GMI_ES02_c3374_73	5C	31
BA_grs_c5853_310	5C	31
GMI_ES02_c22115_682	5C	31			16
GMI_ES01_c12952_349	5C	35
GMI_ES17_c5744_689	5C	37			17									26
GMI_ES02_c14691_637	5C	38
GMI_ES01_c1493_96	5C	39			18
GMI_ES01_c12117_562	5C	39
GMI_ES17_c2183_936	5C	41			18
GMI_ES02_c3531_401	5C	57
GMI_DS_CC6822_86	5C	60
GMI_ES15_c10103_419	5C	66
GMI_ES02_c21781_486	5C	71
GMI_ES02_c31937_212	5C	71												20
GMI_ES01_c13663_212	5C	72
GMI_ES01_c4371_166	5C	72
GMI_ES17_c653_546	5C	72
GMI_ES01_c2879_300	5C	72
GMI_ES15_c3717_245	5C	73
GMI_ES01_lrc13031_95	5C	73
GMI_ES02_c12844_488	5C	73
GMI_ES17_c12869_484	5C	73
GMI_DS_CC9634_105	5C	73
GMI_ES02_c11794_636	5C	74				35													21
GMI_ES01_lrc8208_413	5C	74		53								34				6
GMI_ES15_c10756_401	5C	76
GMI_ES_CC14804_235	5C	76				30													16
GMI_ES17_c4115_637	5C	76
GMI_ES01_c10147_214	5C	76												13
GMI_ES15_c3688_477	5C	76
GMI_ES01_c4041_423	5C	76																	9
GMI_ES17_c7323_831	5C	76
GMI_ES01_c791_1072	5C	77				30													18
GMI_ES01_c15886_573	5C	78
GMI_ES17_c12067_507	5C	83			33									6
GMI_ES17_c2656_146	5C	86			33									7
GMI_ES02_c2554_426	5C	92			34									5
GMI_ES17_c3370_293	5C	108
GMI_DS_CC6823_75	5C	122
GMI_ES01_c2481_1101	5C	126
GMI_ES01_c3132_376	6C	0
GMI_ES17_c11186_555	6C	3
GMI_ES15_c8803_430	6C	12
GMI_ES02_c15952_348	6C	15
GMI_ES02_c28827_474	6C	18
GMI_DS_oPt-14552_101	6C	22					2
GMI_SNP5153_1	6C	23
GMI_ES15_c10866_209	6C	23				22													7	24
GMI_SNP_lrc14030_1	6C	25
GMI_ES02_c23210_257	6C	25			18
GMI_ES15_c1951_371	6C	27					32
GMI_DS_CC7847_62	6C	27
GMI_ES02_c34690_199	6C	27
GMI_DS_CC1776_314	6C	27
GMI_ES17_c2308_1026	6C	27
GMI_DS_CC9093_95	6C	27
GMI_ES01_c3899_470	6C	27					11													26
GMI_ES17_c5666_258	6C	27				15
GMI_ES01_c8337_431	6C	27
GMI_DS_CC9448_443	6C	27
GMI_DS_CC10035_89	6C	28
GMI_ES02_c349_407	6C	29
GMI_ES01_c14139_498	6C	29					32
GMI_ES_CC9431_260	6C	30					46	28												3
GMI_DS_CC7795_77	6C	30
GMI_ES02_c8298_599	6C	30						28
GMI_ES02_c17191_397	6C	30
GMI_ES01_c17064_407	6C	32
GMI_ES02_c2118_202	6C	46
GMI_ES15_c14048_223	6C	46		11								24
GMI_ES17_c327_972	6C	48		10				13		39
GMI_ES17_c5637_152	6C	58
GMI_DS_CC3774_51	6C	59
GMI_ES_CC17866_90	6C	61		8
GMI_ES17_c21168_588	6C	61
GMI_ES01_c2163_409	6C	61
GMI_ES17_c4515_297	6C	63		6								30
GMI_ES02_c7632_364	6C	64		6
GMI_ES02_lrc34335_153	6C	64										31
GMI_ES_CC7312_286	6C	64		6								31
GMI_DS_CC5652_132	6C	68		4								33
GMI_ES15_c3806_357	6C	73
GMI_ES01_c5633_477	6C	73														4
BM_897a	6C	76
GMI_DS_A3_435_344	6C	77
GMI_ES02_c247_241	6C	78		3								34
GMI_ES02_c4066_165	6C	84
GMI_ES17_c10053_867	6C	84
GMI_ES01_c14065_159	6C	85
GMI_ES01_c24478_209	6C	88
GMI_ES15_c858_507	6C	88
GMI_ES15_c1697_192	6C	95
GMI_DS_CC5720_167	7C-17A	0			41					21
GMI_ES17_c19709_452	7C-17A	11
GMI_ES01_lrc10014_150	7C-17A	14
GMI_ES17_c2767_643	7C-17A	16
GMI_ES17_c7160_500	7C-17A	21			13					23				29
GMI_ES15_c349_532	7C-17A	48
GMI_DS_CC3048_64	7C-17A	58			21											9
GMI_ES01_c9241_407	7C-17A	59				30													17
GMI_ES17_c4498_222	7C-17A	59			52
GMI_ES17_c14163_394	7C-17A	59
GMI_ES01_lrc28828_382	7C-17A	59
GMI_ES02_c35031_175	7C-17A	59
GMI_DS_CC10034_60	7C-17A	60
GMI_ES17_c6857_627	7C-17A	61
GMI_ES17_c4663_648	7C-17A	61
BA_grs_c10685_353	7C-17A	61
GMI_ES15_c12378_444	7C-17A	62			32
GMI_ES17_c3807_825	7C-17A	62
BM_1055a	7C-17A	62
GMI_ES17_c18155_185	7C-17A	62
GMI_ES02_c18621_282	7C-17A	64												17
GMI_ES_CC7307_489	7C-17A	64			52									16
GMI_ES_CC7849_819	7C-17A	64			17											28
GMI_ES02_c4957_300	7C-17A	65			22
GMI_ES_CC6185_80	7C-17A	65			22									21
GMI_ES_CC2088_506	7C-17A	67			26					9				18	30
GMI_ES15_c17005_479	7C-17A	68
GMI_DS_CC7846_153	7C-17A	70
BA_grs_c6565_175	7C-17A	70
GMI_ES02_c22636_345	7C-17A	70
GMI_ES01_lrc14087_138	7C-17A	71			25									19
GMI_ES15_c6193_143	7C-17A	71				1
GMI_DS_CC5628_259	7C-17A	71
GMI_ES15_c6979_338	7C-17A	71
GMI_ES01_c10107_481	7C-17A	71
GMI_DS_CC7281_186	7C-17A	72
GMI_ES01_c13834_134	7C-17A	73				1
GMI_ES17_c806_849	7C-17A	73
GMI_ES02_c884_341	7C-17A	74				46
GMI_ES_CC7894_200	7C-17A	75				9								3
GMI_DS_oPt-17385_80	7C-17A	78
GMI_ES15_c8064_341	7C-17A	84
GMI_ES17_c12316_291	17A-7C	0
GMI_ES01_c15628_381	17A-7C	2					18
GMI_ES02_c3577_672	17A-7C	3
GMI_ES15_c5457_190	17A-7C	7			24
GMI_ES01_c1638_111	17A-7C	9				34													21
GMI_ES15_c6348_420	17A-7C	9				35
GMI_ES01_c8121_663	17A-7C	16
GMI_ES17_c2276_224	17A-7C	38			17
GMI_ES02_c17364_288	17A-7C	45
GMI_ES02_c18066_185	17A-7C	46			14									28
GMI_ES01_c11874_130	17A-7C	53
GMI_ES01_2320_569	8A	10
GMI_ES17_c9652_803	8A	10
GMI_DS_CC8640_82	8A	10
GMI_ES15_11428_323	8A	10
BM_907	8A	11
GMI_DS_CC9972_92	8A	15
GMI_ES01_c24051_67	8A	16		33													14
GMI_DS_CC8923_203	8A	17					48
GMI_ES01_8015_409	8A	17
GMI_ES02_c16344_816	8A	18
GMI_DS_CC10461_118	8A	20
GMI_ES02_c14642_662	8A	20
GMI_ES02_c11842_367	8A	20
GMI_ES17_c1115_127	8A	21					47													2	2
GMI_ES01_c10033_104	8A	21					6
GMI_ES01_c9236_115	8A	21
GMI_ES01_c8817_242	8A	21
GMI_ES17_c2941_220	8A	21					46									6					3
GMI_ES01_c16239_143	8A	21					7											4			14
GMI_ES01_lrc28711_407	8A	21		60			15					3								23
GMI_ES02_c2898_314	8A	21
GMI_ES02_c38800_418	8A	40		65
GMI_ES17_c5762_827	8A	47
GMI_ES15_c285_271	8A	53
GMI_ES17_c15132_382	8A	62
GMI_ES17_c11418_547	8A	62
GMI_ES02_c15926_519	8A	62
GMI_ES15_c5280_161	8A	62		69
GMI_ES01_c10387_303	8A	63
GMI_DS_A3_489_351	8A	68
GMI_ES15_c2709_405	8A	87				3								3
AF237553-2-2	11A	0
M38721-2	11A	8
GMI_ES01_lrc11702_525	11A	9
GMI_ES15_c15112_317	11A	11			47					28
GMI_ES02_lrc18698_350	11A	11			40					19
GMI_ES01_c4081_182	11A	11
GMI_ES17_c17526_507	11A	12			46					26
GMI_ES15_c6167_525	11A	13
GMI_ES17_c244_1098	11A	13
BM_833	11A	13
GMI_ES02_c2281_159	11A	13
GMI_ES_CC10629_401	11A	13			8					9
GMI_ES_CC11826_84	11A	13
AB_STS_25	11A	16
GMI_ES_CC5099_90	11A	31			4					5			14
GMI_DS_CC8293_216	11A	33
GMI_ES02_c37368_176	11A	33
GMI_ES_CC8927_168	11A	34
GMI_ES15_c2151_461	11A	34
GMI_ES17_c17329_384	11A	35
GMI_ES01_c10419_176	11A	36
GMI_ES17_c882_882	11A	36
GMI_ES15_c4567_646	11A	40
GMI_DS_oPt-16041_239	11A	42
GMI_ES01_c12710_289	13A	0
M38722-2-2	13A	9
GMI_DS_A3_227_89	13A	13
M38722-1-2	13A	15
AF237553-2	13A	17
M38722	13A	25
M38721-3-2	13A	28
GMI_ES02_c17921_986	13A	54
GMI_ES01_c27692_191	13A	60
GMI_ES17_lrc11962_142	13A	60
GMI_ES02_lrc20576_405	13A	62
GMI_ES02_c27723_426	13A	62
GMI_DS_CC4373_180	13A	62
GMI_ES15_lrc19345_536	13A	62
GMI_ES15_c6756_354	13A	65
GMI_ES17_lrc9623_475	13A	65
GMI_DS_CC5684_99	13A	65
GMI_ES_CC9934_55	13A	65
GMI_ES15_c17486_204	13A	65
GMI_ES02_c14336_416	13A	66
GMI_ES17_c11415_605	13A	66
GMI_ES17_c19062_191	13A	66
GMI_ES17_c3808_324	13A	66
GMI_ES_CC7684_273	13A	67				43											26
GMI_DS_A3_37_143	13A	70													16
GMI_ES17_c1926_571	13A	71
GMI_ES01_c8301_93	13A	75
GMI_ES02_c14492_305	13A	75
GMI_DS_CC7582_55	13A	75
GMI_ES01_lrc22746_326	13A	76		45
GMI_ES01_c14084_302	13A	77		46											4
GMI_ES01_c9768_191	13A	78
GMI_ES02_c14497_585	13A	79		49		7					7				3
GMI_ES17_c822_647	13A	80
GMI_DS_oPt-2385_166	13A	81
GMI_ES15_c1630_786	13A	84
GMI_ES17_lrc11645_145	13A	85
GMI_ES01_lrc7807_649	13A	86
GMI_DS_CC7691_280	13A	87
GMI_ES15_c5441_439	13A	90
GMI_ES02_c1312_1080	13A	91
GMI_ES01_c5430_179	13A	91
GMI_ES15_c11747_354	13A	91
GMI_ES17_c4268_554	13A	91
GMI_SNP_lrc16053_1	13A	94
GMI_ES15_c2451_165	13A	95		51
GMI_ES_CC18255_93	13A	96						1
GMI_ES01_lrc9332_388	13A	98
GMI_ES01_c1394_726	13A	101
GMI_ES15_c6341_277	13A	102			36									3
GMI_ES15_c8970_315	13A	102
GMI_ES02_c11918_179	13A	108
GMI_ES02_c14804_736	13A	108
GMI_ES15_c2193_426	13A	108			39									2
GMI_ES15_c1186_140	13A	109
GMI_ES02_lrc16798_330	13A	109
GMI_ES01_c16774_222	13A	110
GMI_ES02_c13356_599	13A	111
GMI_ES_CC14663_275	13A	112			39
GMI_ES_CC7502_506	13A	113			39									1
GMI_DS_CC7993_68	13A	113		11	38
M38721-2-2	13A	135
GMI_ES01_c9384_567	15A	0		54									14
GMI_ES17_c7914_290	15A	1		22				21					28		28	1
GMI_ES01_c9256_320	15A	15						13
GMI_ES01_c8445_691	15A	19
GMI_DS_oPt-12128_39	15A	19
GMI_ES15_c3362_506	15A	38
GMI_ES17_c8444_506	15A	39
GMI_ES01_c9910_138	15A	43						26
GMI_ES17_c13128_254	15A	44
GMI_ES01_c4288_461	15A	45		33		6					7	34			22
GMI_ES17_c5162_445	15A	45
GMI_ES17_c7984_356	15A	48
GMI_ES_CC6557_563	15A	48		32		5					5				24
GMI_ES17_c8906_512	15A	48		32											25
GMI_ES15_c2822_528	15A	51
GMI_ES02_c17403_291	15A	55		30		43					2				5		26
GMI_ES17_c7183_281	15A	55					18													19
GMI_ES17_c8169_285	15A	55
BM_512	15A	57
AM22-2	15A	62
GMI_ES17_c17722_121	15A	63
GMI_ES01_c14001_299	15A	67
GMI_ES01_c16302_758	15A	67
GMI_ES17_c12385_157	15A	71
GMI_SNP1361_1	15A	73
GMI_ES15_lrc10789_299	15A	83		26											26
GMI_ES02_c23736_166	15A	85
GMI_DS_A3_74_292	15A	85
GMI_DS_A3_289_88	15A	86
GMI_ES01_c6574_349	15A	86
GMI_ES15_c4222_543	16A	0
GMI_ES17_c10073_640	16A	3
GMI_ES17_c20215_324	16A	11
GMI_ES_CC12708_442	16A	15			1					41
GMI_ES17_c17558_304	16A	16
GMI_DS_CC4394_195	16A	16
GMI_ES17_c1779_644	16A	16
GMI_ES02_c20648_208	16A	18
GMI_ES15_c7719_163	16A	18
GMI_ES01_c8716_268	16A	18		3								34
GMI_ES17_c12516_818	16A	18
GMI_ES02_c6920_143	16A	18
GMI_ES02_c1643_792	16A	18										34
GMI_ES15_c5368_259	16A	18
GMI_ES15_c5905_473	16A	19		2
GMI_ES01_c13907_104	16A	19
GMI_ES01_c18017_440	16A	20		2						41
GMI_ES17_c968_903	16A	21
GMI_ES01_c7970_395	16A	22
GMI_ES02_c8953_242	16A	22
GMI_ES02_c20678_948	16A	22								36
GMI_ES01_c1725_728	16A	23			54					37
GMI_ES17_c9257_328	16A	23
GMI_ES15_lrc19562_699	16A	24
GMI_ES15_c19227_114	16A	25			56					39
GMI_ES17_c2699_441	16A	25			56
GMI_ES17_c2356_160	16A	25			56
GMI_ES17_c5590_702	16A	25			56
GMI_ES02_c14677_456	16A	25			55
GMI_ES02_c3206_293	16A	26
GMI_ES01_c13820_382	16A	30
GMI_ES02_c11702_476	16A	30
GMI_SNP2043_1	16A	32
GMI_ES02_c1538_477	16A	36			56					40								19
GMI_ES_CC18060_346	16A	36			56					40
GMI_ES01_c6696_348	16A	36
GMI_ES_CC2716_392	16A	37			56					40	11			0		13
GMI_SNP_lrc40347_1	16A	39
GMI_ES17_c8741_79	16A	42
GMI_ES02_c15898_126	16A	44				5
BM_847	16A	52
GMI_ES17_c3846_396	16A	52				55		19			25		25						17
GMI_ES_CC13348_93	16A	54				51					26
GMI_ES15_c900_850	16A	54
GMI_ES15_c7722_409	16A	54
GMI_ES15_c10811_217	16A	56
GMI_DS_CC8733_129	16A	56
GMI_ES15_c2041_605	16A	56
GMI_ES01_lrc22977_595	16A	56			32	9				7	11			8
GMI_ES15_c713_848	16A	56
GMI_ES17_c5367_259	16A	56
GMI_ES17_c4475_475	16A	56
GMI_ES02_c21402_61	16A	56				6					6			29
GMI_ES_CC8503_89	16A	56						14					22
GMI_DS_CC4575_55	16A	56		69
GMI_ES17_c1086_770	16A	57				54					30
GMI_ES17_c9625_419	16A	57				57					31
GMI_ES02_c16349_294	16A	57				54					29
GMI_ES_CC14000_280	16A	57				10					12
GMI_ES15_c2802_625	16A	58
GMI_ES02_c8034_282	16A	59
GMI_ES01_c8899_324	16A	59
GMI_ES02_c2923_535	16A	60
GMI_ES02_c6507_520	16A	60
GMI_ES01_c233_61	16A	61
GMI_ES17_c786_412	16A	61
GMI_ES17_c3200_273	16A	61				50					25
GMI_ES17_c1612_641	16A	62
M38721-1	16A	66
AF237553-1-2	16A	67
GMI_ES15_c10509_256	16A	69
BM_912a	16A	71
GMI_ES17_c5169_555	16A	74			11
GMI_DS_CC4430_239	16A	75				55
GMI_DS_oPt-15681_90	16A	75
GMI_ES01_c17040_394	16A	75
GMI_ES01_c1287_580	16A	76
GMI_ES02_c12598_260	16A	77
GMI_ES17_lrc7334_312	16A	81
GMI_ES17_c4241_356	16A	81
GMI_ES17_c2122_619	16A	82
GMI_ES17_c2063_243	16A	82		69			13					5				23				25
GMI_ES01_c284_1036	16A	82
BM_183a	16A	86
GMI_DS_oPt-13151_665	19A	0
GMI_ES02_c14927_478	19A	2
GMI_ES01_c14349_357	19A	8
GMI_ES01_c19245_178	19A	13					26
GMI_ES01_c507_760	19A	19					44						25							8	7
GMI_ES15_c12694_287	19A	29
GMI_ES17_c2454_883	19A	30
GMI_ES15_c6155_291	19A	40		10
GMI_SNP5469_1	19A	40
GMI_ES17_c1912_929	19A	41		10
GMI_ES01_c13342_301	19A	41
GMI_ES01_c19628_354	19A	43
GMI_ES17_c3195_668	19A	44		9								28
GMI_ES01_lrc12590_96	19A	44
GMI_ES_CC11076_204	19A	47		8
GMI_ES17_c19385_93	19A	47
GMI_ES01_c18839_132	19A	48
GMI_DS_CC10481_156	19A	49
GMI_ES_CC15389_69	19A	50		58								32				1
GMI_ES01_c27869_512	19A	50		8								29
GMI_ES02_c7768_318	19A	50
GMI_ES01_c12378_433	19A	51
GMI_ES02_lrc12182_165	19A	51
BM_130b	19A	51
GMI_ES02_lrc34335_153	19A	51										31
GMI_ES_CC15240_111	19A	52		4								33				4
GMI_ES15_c18828_128	19A	52
GMI_ES15_c12274_189	19A	52		3
GMI_ES01_c796_180	19A	52
GMI_ES01_c10310_366	19A	53
GMI_ES02_c22225_492	19A	54		73								2
GMI_ES15_c8191_415	19A	54
GMI_DS_oPt-15595_189	19A	55
AM87-2	19A	55
BM_874	19A	56
GMI_ES01_c1511_1015	19A	56		72
AB_STS_24	19A	60
BM_219	19A	67
GMI_DS_CC6556_81	19A	69
GMI_ES15_c15790_334	19A	70
GMI_ES15_c11012_143	19A	71		74
GMI_ES15_c6102_442	19A	71
GMI_ES17_c8412_398	19A	71
GMI_ES01_c25884_181	19A	73
GMI_ES02_c6784_277	19A	73		16								16				27
BM_692a	19A	73
GMI_DS_CC11093_89	19A	75		68						35
GMI_ES02_c4352_145	19A	76
GMI_ES02_c26937_168	19A	81			54		46			37
GMI_DS_CC885_419	19A	82
GMI_DS_oPt-12991_114	19A	88
GMI_ES02_lrc13785_433	19A	88
GMI_ES02_c2449_552	19A	92
GMI_ES02_c14349_258	19A	97
GMI_DS_CC6354_109	19A	97
GMI_ES15_c9521_561	19A	98
GMI_ES15_c5819_415	19A	98
GMI_ES01_c13113_119	19A	98
GMI_ES15_c2046_330	19A	98		16
GMI_ES17_c2598_325	19A	98
GMI_ES17_c5870_387	19A	98			56					40
GMI_ES15_c794_171	19A	98
GMI_DS_CC12000_73	19A	98
GMI_ES02_c12488_534	19A	98
GMI_ES01_c677_223	19A	98			56									20					4
GMI_ES_CC15133_247	19A	99			58					41				18
GMI_ES17_c8066_237	19A	100
BM_74	19A	101
GMI_ES02_c631_591	19A	104
GMI_DS_CC3275_96	19A	106						25
GMI_ES02_lrc18911_190	19A	109			59
GMI_ES02_c36828_363	19A	109					33			42
GMI_ES02_c15682_295	19A	109
GMI_ES02_c7238_473	19A	109
GMI_ES_CC11271_65	19A	115			59					43
GMI_ES02_c12761_183	19A	116			59
GMI_ES15_c497_486	9D	0
GMI_ES17_c8085_232	9D	19		33											23
AM22-1	9D	20
GMI_ES02_c14180_257	9D	20
GMI_DS_CC9060_176	9D	20
GMI_ES15_c7819_478	9D	21
GMI_ES01_c26328_337	9D	21
GMI_SNP841_2	9D	21
GMI_ES01_lrc9906_553	9D	21
GMI_ES17_c12203_326	9D	21
GMI_ES01_c6499_501	9D	21
GMI_ES17_c4223_141	9D	21				43
GMI_ES15_c10291_118	9D	21		26											30
GMI_ES01_c20384_216	9D	21
GMI_ES17_c8599_640	9D	21		26											30
GMI_ES15_c926_270	9D	21
GMI_ES17_c8182_187	9D	21
GMI_SNP841_3	9D	21
GMI_ES01_c13391_741	9D	21
BM_123a	9D	21
GMI_DS_A3_289_88	9D	21
GMI_ES17_c969_805	9D	21
GMI_DS_CC3171_218	9D	21
GMI_ES01_c17235_144	9D	21
GMI_ES01_c8043_192	9D	21
GMI_SNP2391_1	9D	21
GMI_ES01_c17597_189	9D	21
GMI_ES17_c9448_286	9D	21
GMI_DS_CC5384_163	9D	21
GMI_ES01_c7872_667	9D	21
GMI_DS_A3_388_107	9D	21											25
GMI_ES01_c5610_434	9D	21				13											2
GMI_ES01_c20737_408	9D	21		27
GMI_ES15_lrc10789_299	9D	21		26											26
GMI_ES17_c2766_159	9D	21
GMI_ES01_c25788_216	9D	22
GMI_ES17_c2669_776	9D	22
GMI_ES17_c11863	9D	22
GMI_DS_oPt-14877_117	9D	22
GMI_ES17_c1288_844	9D	22
GMI_ES17_c17781_268	9D	22
GMI_ES01_c9396_338	9D	22
GMI_ES17_c1618_519	9D	22				12
GMI_ES01_c11420_274	9D	22				17
GMI_ES02_c4132_326	9D	22		67		40						7
GMI_ES17_c10593_508	9D	22
GMI_ES17_c1205_213	9D	22
GMI_ES17_c7387_367	9D	22				12											1
GMI_ES01_c8552_337	9D	22		27		40					4				27
GMI_ES15_c6587_292	9D	22
GMI_ES17_c3218_276	9D	22				41											24
GMI_ES17_c2137_336	9D	22		59									15
GMI_ES02_c16096_626	9D	22
GMI_DS_CC5188_127	9D	22
GMI_ES17_c11886_143	9D	22
GMI_DS_CC8829_137	9D	23
GMI_ES02_c31310_407	9D	23				41
GMI_ES01_c1475_450	9D	23
GMI_ES01_c27945_487	9D	23
GMI_ES02_c12289_381	9D	29		25											31
GMI_ES15_c9981_469	9D	36		30			41								29			21
GMI_ES02_c13447_229	9D	38		30
GMI_DS_CC9305_53	9D	39
GMI_ES17_c7183_281	9D	39					18													19
GMI_ES15_c14565_407	9D	40		27											27
GMI_ES01_c4929_437	9D	40
GMI_ES_CC16159_120	9D	40
GMI_ES02_c27778_528	9D	40
GMI_DS_oPt-15198_64	9D	40
GMI_ES02_c20191_129	9D	40
GMI_ES02_c12135_181	9D	40													28
GMI_ES02_c4822_169	9D	40													28
GMI_ES17_c10035_695	9D	40
GMI_ES15_c7042_524	9D	40
GMI_ES01_c16132_303	9D	41
GMI_ES17_c7254_313	9D	46
GMI_ES01_c22124_205	9D	62
GMI_ES15_c8389_147	9D	62			12					19
GMI_ES01_c14233_268	9D	63
GMI_ES_CC4504_192	9D	63		47											3
GMI_DS_CC8004_116	9D	63
GMI_ES02_c33619_381	9D	64
GMI_ES17_c3668_729	9D	65
GMI_ES17_c2359_369	9D	66		49											1
GMI_ES15_c5767_361	9D	68
Pc58c	9D	78
Pc58b	9D	80
Pc58a	9D	81
GMI_ES17_c2707_866	9D	84
GMI_ES15_c13888_212	9D	86
GMI_ES17_c19068_531	9D	91																	15
GMI_SNP_lrc16053_3	9D	96
GMI_ES02_c23066_496	9D	105
GMI_ES02_c13726_298	10D-F-1	0		46
GMI_ES01_c21700_173	10D-F-1	1
GMI_ES_CC12907_107	10D-F-1	1
GMI_ES02_c15617_183	10D-F-1	2
GMI_ES02_c939_180	10D-F-1	3		49											1					17
GMI_ES02_c11888_236	10D-F-1	4		51		0					0
GMI_ES01_lrc32060_201	10D-F-1	5
GMI_ES01_c15143_210	10D-F-1	5
GMI_ES02_c911_580	10D-F-2	0
PcNQMG	10D-F-2	3
GMI_ES17c3844_181	10D-F-2	15
PcLGCG	10D-F-2	23
GMI_DS_oPt-16541_253	12D	0						15
GMI_ES01_c4452_325	12D	14
GMI_ES01_c27024_157	12D	25
GMI_DS_oPt-17694_374	12D	26
LCGC	12D	39
GMI_ES15_c8103_525	12D	40
GMI_ES01_c10372_615	12D	40
GMI_ES01_c2150_256	12D	40		4								33				4
GMI_ES15_c15399_80	12D	41		52
GMI_ES01_c24656_105	12D	41
GMI_ES02_14559_362	12D	41
GMI_ES02_c5884_318	12D	41
GMI_ES01_c16275_104	12D	44						12
GMI_ES_CC7433_103	12D	44						11				19				13
GMI_ES02_c7694_423	12D	48				53		23			29		30
GMI_DS_oPt-18005_248	12D	48
GMI_ES02_c13596_178	12D	52
GMI_ES17_c20660_396	12D	54		59												0
GMI_ES15_c5973_311	12D	55		58												1
GMI_ES02_c34691_236	12D	57
GMI_ES17_c4245_550	12D	57
GMI_ES01_c16437_198	12D	61						27					34
GMI_ES01_c26749_466	12D	64
GMI_ES_CC6818_106	12D	66
GMI_DS_oPt-17084_293	12D	67
GMI_ES02_c16987_268	12D	67
GMI_DS_CC5975_93	12D	69
GMI_DS_oPt-13898_690	12D	71
GMI_ES02_c12737_306	12D	72						23
GMI_ES01_lrc12212_420	12D	86
GMI_ES17_c12536_430	12D	91						17					24
GMI_ES02_c8277_506	12D	91				49		17			23		24
GMI_ES17_c7306_1002	12D	92						18
GMI_ES15_c3200_563	12D	92
GMI_ES_CC8499_229	12D	94						20					26
GMI_ES02_c9794_269	12D	94
GMI_ES01_c21239_190	12D	103				10											25
GMI_ES02_c6762_308	12D	104
GMI_ES17_c15573_481	12D	104
GMI_DS_CC5683_441	12D	104
GMI_ES17_c12958_273	12D	105			42					22
GMI_ES15_c5554_377	12D	106				2						21
GMI_ES01_c11874_130	12D	107
GMI_ES17_c1365_216	12D	107
GMI_ES02_c2959_310	12D	107				2					1
GMI_DS_CC11787_243	12D	108
GMI_ES01_lrc19619_275	12D	108
GMI_DS_oPt-12215_45	12D	108
GMI_DS_oPt-14907_38	12D	110
GMI_ES02_c3044_164	12D	110
GMI_ES02_c15462_413	12D	112
GMI_ES15_c1855_452	12D	114
GMI_ES17_c12269_176	12D	115
GMI_DS_CC9493_63	12D	120
GMI_DS_CC2783_160	12D	120		41											10
GMI_ES02_c975_340	12D	122
GMI_ES15_c12355_287	12D	123
GMI_ES17_c14126_105	12D	125
GMI_DS_oPt-18064_151	12D	133
GMI_ES15_c482_113	14D	0		65								10
BM_1003	14D	5
GMI_ES02_c4277_710	14D	22
GMI_ES17_c3397_167	14D	24		63
GMI_ES15_c1273_527	14D	24		63			3								1
GMI_ES15_c5315_156	14D	26		62								13
GMI_ES01_c17486_304	14D	27
BM_814	14D	31
GMI_DS_CC2890_146	14D	32					2
GMI_ES02_c14642_662	14D	33
GMI_ES15_c8463_378	14D	46
GMI_ES02_c5098_397	14D	46
GMI_ES_CC4354_296	14D	46
GMI_ES02_c14555_217	14D	46					4													28	23
GMI_ES17_c17993_168	14D	46
GMI_ES02_c12721_577	14D	46
AM83-1	14D	53
GMI_ES15_c6115_586	14D	54
GMI_ES15_c16380_47	14D	62
GMI_ES15_c1710_467	14D	69					38											17
GMI_ES15_c12443_659	14D	72
GMI_ES17_c1620_564	14D	72
GMI_ES02_c12578_377	14D	73					34											11
GMI_ES15_c19375_143	14D	73					40
GMI_ES01_c27535_582	14D	74
GMI_ES01_c4491_147	14D	74
GMI_DS_oPt-17047_370	14D	74
GMI_ES01_c2878_533	14D	74
GMI_ES17_c9315_285	14D	74					36											15
GMI_DS_oPt-16568_206	14D	74
GMI_ES01_c11960_237	14D	75
GMI_ES15_c6921_451	14D	77					42											21
GMI_ES17_c3574_637	14D	77					43
GMI_ES02_c2109_540	14D	77
GMI_ES17_c7023_741	14D	77
GMI_ES17_c2251_283	14D	79
GMI_DS_CC9867_119	14D	80
GMI_ES15_c8687_120	14D	80					42											22
GMI_ES15_c5463_272	14D	88
GMI_ES_CC3511_395	14D	96		15												28
GMI_ES02_c10841_857	14D	96
GMI_ES01_c13432_100	14D	97
GMI_ES01_c1307_465	14D	99
GMI_ES01_c1537_1127	14D	102
GMI_ES02_lrc37108_772	14D	106
GMI_ES15_c14129_69	14D	116
GMI_ES17_c4266_283	14D	118						27
GMI_SNP876_1	14D	133
GMI_ES15_c10680_325	18D	0
GMI_ES02_c4268_604	18D	3				7
GMI_ES_CC9362_188	18D	5				6
GMI_ES15_c7196_299	18D	8
GMI_ES17_c766_770	18D	8			12
GMI_ES17_c11262_129	18D	8		42		57					31				8
GMI_ES02_c19995_299	18D	8
GMI_ES17_c4863_294	18D	8
GMI_ES02_c19599_245	18D	8		40		54					29				13
GMI_ES17_c9087_425	18D	8
GMI_ES15_c3903_463	18D	8
GMI_ES17_c1488_898	18D	15
GMI_ES01_lrc16961_353	18D	15				47					19
GMI_ES02_c36026_284	18D	15					35
GMI_ES_CC2606_241	18D	15						17					26
GMI_ES15_c11399_330	18D	15				58					32
GMI_ES_CC9782_260	18D	15			17	8					10			26
GMI_ES_CC10979_54	18D	15
GMI_ES02_c17907_296	18D	15
GMI_ES15_c8655_387	18D	16
GMI_ES02_c17401_684	18D	17									24
GMI_DS_CC10550_90	18D	17
GMI_ES17_c9754_347	18D	18
GMI_ES15_c6822_337	18D	18
GMI_ES15_c16452_371	18D	18
GMI_ES02_c13393_451	18D	20				48		15		38	21		22
GMI_ES01_c3759_358	18D	23
GMI_ES01_c3919_84	18D	23
GMI_ES15_c10388_464	18D	24
GMI_ES15_c2524_413	18D	24
GMI_ES17_c2651_991	18D	25
GMI_ES02_c13817_311	18D	25				47					20
GMI_ES_CC4703_354	18D	26				54	16				34	20
GMI_ES02_c34493_237	18D	26
GMI_ES17_c1727_406	18D	28
GMI_ES17_c3693_421	18D	31				55
GMI_ES15_c13674_329	18D	32				55
GMI_ES01_c1287_580	18D	34
GMI_ES01_lrc19995_311	18D	36
GMI_ES17_c2976_706	18D	38
GMI_ES17_c8843_580	18D	41
GMI_ES15_c12108_368	18D	47
GMI_DS_oPt-17923_173	20D	0
GMI_DS_A3_39_99	20D	18
GMI_ES17_lrc20004_472	20D	28		21		24						5				24			12
GMI_ES17_c1429_455	20D	28
GMI_ES17_c11978_361	20D	28
GMI_ES02_c4144_303	20D	28
GMI_ES15_c2877_179	20D	39
GMI_SNP3768_1	20D	41
GMI_DS_CC5507_90	20D	45						14					22
GMI_ES_CC7805_275	20D	48					0	16					23
GMI_ES15_c4017_310	20D	52
GMI_ES01_c10216_255	20D	56						20
GMI_ES15_c5599_153	20D	56
GMI_ES_CC8786_368	20D	58						21					27
GMI_ES02_c8186_443	20D	61		27
BA_grs_c8585_235	20D	63
GMI_ES02_c1946_224	20D	64
GMI_ES17_c655_891	20D	73
GMI_SNP540_1	20D	73
GMI_ES15_c4463_508	20D	74
GMI_ES15_c13627_458	20D	75
GMI_DS_oPt-2653_332	20D	76
GMI_ES01_c22619_143	20D	76
GMI_ES01_c9159_455	20D	77
GMI_ES17_c10388_394	21D	0			40									0
GMI_ES02_c15481_563	21D	3			39
GMI_ES01_c15405_389	21D	25
GMI_ES17_c5832_342	21D	26
GMI_ES_CC3702_289	21D	26			37									3						9
GMI_DS_CC7370_52	21D	26
GMI_DS_CC9316_186	21D	31
GMI_ES_CC12468_66	21D	37
GMI_ES15_c15766_421	21D	50
GMI_DS_A3_468_401	21D	51
GMI_ES17_c3975_209	21D	66			41					9			21
