# Supplementary material for: SNP Discovery and Chromosome Anchoring Provide the First Physically-Anchored Hexaploid Oat Map and Reveal Synteny with Model Species
Source: PLoS One. 2013 Mar 22;8(3):e58068. doi: 10.1371/journal.pone.0058068 (PMC3606164; doi:10.1371/journal.pone.0058068)
Supplement: Dataset S4 — Sequences for in silico SNP assays analyzed with the GoldenGate genotyping platform. (XLSX) [file pone.0058068.s008.xlsx]

## Sheet: Sheet1
Locus_Name	Sequence	Assay_Design_Id	Ilmn_Id	Design_Date
GMI_DS_A3_151_241	ATGTGAACTTCAGTTTGCTACTAACCAACATGTATATAACAGTCTGATTTTGAACATGTATTTAGACGTTGTTACTCTTTCTTCGGGAGGTAGTATATTG[A/G]GGGCGTGGAATCTTCCTGATGGACAGATGATCTGGGAAACCAATATGCAGACTTCCACAGAATCAAAATCGTTGCTGCATGTTTTGGTTTGTATTGGAAA	1768641860	GMI_DS_A3_151_241-0_B_F_1768641860	2010-02-07
GMI_DS_A3_169_546	TCAGCACGGTACAGATCACCACATCGGACATCACTAGTTCGTAGGAAAATTATTTAGGAAATAAAGAGAGAGAGGTTTGATTGGATTCAACCCAGGTGCA[A/G]CTTCAGGTTGGTGAAGAGGAGGACGTCGTCGCTAGAGTCGGTGGAGAGCAGCAGCTTGAGGGAGACAGTGGACAGAGCAGCAGGCAGCAGGTGGCGTTGC	1768641861	GMI_DS_A3_169_546-0_T_U_1768641861	2010-02-07
GMI_DS_A3_208_59	AGATTGTTCATTTAACTTAAGGTGATGATGTACTATGTGAATCCCCTTTGTTGTCCGT[T/C]GTAACCTGACAGCCGGATGCATTAGTTGGACACATAATTTTGCATAAAATGCCGTAGAAATC	1768641864	GMI_DS_A3_208_59-0_T_F_1768641864	2010-02-07
GMI_DS_A3_213_352	GTTAACTTGGGCAATTATTAGCTGGTCAAGCTTGTCTGTGGACTTGGGACTTGAGAGACAGATGGTCCATGGCCAGCCTCTTCCATGTGGAAATCAGGCA[T/G]TCTATCTAGTCTCCGAGCTGGTACCGCATGAGCATTATTTACTCGTTTTTTTCCTTAACACGCACCAAAATGCGCTGTCTTTGGTGGATCATGCCAATTT	1768641865	GMI_DS_A3_213_352-0_B_U_1768641865	2010-02-07
GMI_DS_A3_227_89	CTAGCTATTTGCAGCAACATCGTCGCGTTTCGTCCATTTCCGGGGAAAGACGTCGCACAG[T/G]GGCTATCAACCCCAAGTTAACAGGGGGACTTCCAGCAGGAATTTCAAACATAACCAGCCT	1768641867	GMI_DS_A3_227_89-0_B_U_1768641867	2010-02-07
GMI_DS_A3_242_303	AAGAAAGCCATGATTTTAATGCTGGATTTTAGTAAAGCTTTTGACATTGTTTCCTGAGAT[A/G]CTCTTTTCTCTATCATGCGGGCTAGAGGTTTTGATGACAGATGGATCATGTGGATGGAAG	1768641870	GMI_DS_A3_242_303-0_B_F_1768641870	2010-02-07
GMI_DS_A3_262_180	CACTTGACTTGTGTAGTTCTGAATCTTAAGCTCAGAATTATTCCATGAACTGCCTGTTAATTGTTACCTTTGCGAAATAATTTCCAACTATAATTAATTC[A/C]ACTCATCTATTCGTATGATTGGCACCAGTCCAGTTATTAGCGAAATGCAAAAATAGTTTGGCAAGTATTGGAAGGAGTCGTACTTAGCGAATTGCATACC	1768641872	GMI_DS_A3_262_180-0_B_F_1768641872	2010-02-07
GMI_DS_A3_289_88	CTCCATTTGGCCACAAACTTTTCTTAATCTTGTTGTTAGCACAACTTTTCTCTTGAGGTT[A/G]TTTACATTTCCGAGGGGATATGGTATGCCAACATCTTCTAGATTGATTTGGTCCCATAGG	1768641874	GMI_DS_A3_289_88-0_B_F_1768641874	2010-02-07
GMI_DS_A3_309_124	GTGTCACCAGCAGGTTCCAGAGAAACACAGTTACAAAAACGTGCTACAAGTCTTGGACAC[T/C]CCGAATGCTGCACAGTATGTGATGTCCGCCTCTCACGGTTTTCACCCCTCTGATTTGTTC	1768641876	GMI_DS_A3_309_124-0_T_F_1768641876	2010-02-07
GMI_DS_A3_319_180	GGGTGGAGATAACTCACATGTTGACCGACGCGATGATGGCCCGGCAGCTCCGTTTGTTTCTGCTTTCTACTAGGGCTTTCTCTTCTTGGCTTGGGTCGTG[A/G]CGGCGATCTCAAAATAGATGAGGGTTCTTCGGTCTCAGCTTCAAGCTGGATACTGAAACTATTCTTCGGACCATCTGTTTATGAGTAGTACTTCCAAGAA	1768641877	GMI_DS_A3_319_180-0_T_U_1768641877	2010-02-07
GMI_DS_A3_340_378	TCTATAGAAAGTGGCAACAAAGGGATGACAGGTGCAGGCAAGTGGAAATACAGAAACATGCCCCAAGTACTTACAATCTCAGTTGACGCCCTTTGGAAGA[T/C]GCTACTGCTTCTGGGTCTGAAAATTAGTGACGGCAAATCAGATCAAAATACCGCGGTATATAGTCTCCTTTTAGGAAACACTGAATGAATAAAATAATTG	1768641881	GMI_DS_A3_340_378-0_B_U_1768641881	2010-02-07
GMI_DS_A3_37_143	ATGGTGGATTTAGACTGATGGAAAATGCTGGAAATGCTATGGGCAGCACAGAAATTTATAATCCTGATGGTGAAGTTGTGATGTGTAATTACCAAGGATG[T/C]AACAAGCGAACCCAGGGAAATACAGTGTACTGCAAAGTCCACAGCGGTGCTTCAAAGGCATGTATGGTTGAAGGTTGTACCAAGGGTGCACATGGAGGCA	1768641884	GMI_DS_A3_37_143-0_T_F_1768641884	2010-02-07
GMI_DS_A3_388_107	GATTTTCATGCCTGTAGCAGCCACAGCTTCAGTAAAGTCCAAATCAGTAGGAAGAATGTGAGTCCTAGCATTATCTGGTTGGATATATATTGTTTCTTTA[T/G]CAGCATATTGTGGCCACATTTCTTTGATCGCAGGAACAACTTTCTCAATGAGATATTCTCTCATAACTGTCCTATTCACAATAATAGTTTTGGTTTCTAG	1768641886	GMI_DS_A3_388_107-0_T_F_1768641886	2010-02-07
GMI_DS_A3_39_99	TAACTCACGTTCTAATGTTTATACACACACGGTCCAACATTCAACAGAGATGCCACTTCA[T/C]CTCAAAGACTAGACTAGTGAGAGGAAGGAATATCACCTTTATAAGTTGTGTGTGGCCTCC	1768641887	GMI_DS_A3_39_99-0_B_U_1768641887	2010-02-07
GMI_DS_A3_394_201	GAAGCAKGTATGACACASTGAGTCGCACAAGCTCCCCGAGCACCTCAACCTGCAATGCTTGGGCAATGTTTTGTTTCAAGGGGTGTATGGTGAGATACAG[A/G]TATGGGAYACAGCATGAGATGTGCAGAAGTTGAGACCATAGAGTGTATCCAGCCAACAGTAAYTAATGWARCCGWACRATAAARARAGATGTGTCATGGA	1768641889	GMI_DS_A3_394_201-0_T_U_1768641889	2010-02-07
GMI_DS_A3_411_398	TGCAAGCAGAAAGAAAAATGAGAACTTACAGGGGAGGGCAGTCCATTCGGAGATACATACTGTTTAGATAAAAAGCTCTTCTATATCCTTCCTCTAAGTA[T/G]ATCTGAGCTACGGTATTGAGGATTGGTGCGTTGCGGGATTACAGTATTGGAATTTCACTGGAATTTCTCAGCGAAAAGGGGTGAGTTGACTTGGACAGTG	1768641893	GMI_DS_A3_411_398-0_T_F_1768641893	2010-02-07
GMI_DS_A3_435_344	GAAAATATAGTGCAAATACAATATAACAAAAGCTTAAATACCATAGGGAGGAACTGGCAT[T/C]GGTGGCCCATGACCGGGATAACCAGCTGGAGGGTACGTTGTAGGGTGTTGCGAATACC	1768641895	GMI_DS_A3_435_344-0_T_F_1768641895	2010-02-07
GMI_DS_A3_446_111	AACACAAGACGCAATCGCAGAACGTGCGCACAAGATTGGGGCAAAGATGGGTATTGGTCCTGCACTCCTGCGACCTGTGTGCAGGTTAGCTCGGTGTGGT[T/C]TTCTTGTTGGAAAGAACTTGTTGAGGCGAAAAAGATTCCACCCTTTCATCAAGCTTCGCACTGCAAAATCGGCGCATAATTGATGCCATCATATGGATCC	1768641896	GMI_DS_A3_446_111-0_B_U_1768641896	2010-02-07
GMI_DS_A3_455_100	TTCTCCCAGGAAATGGATACTGTATTACCGATGACGCTCGCGGGTTTCAGTCGTTCGTGC[A/G]AATGCCTCCCAGTTGGGCTACTCATCTATCTTCTCTCTTTACCAACCAAAATCAGGGCCC	1768641899	GMI_DS_A3_455_100-0_B_F_1768641899	2010-02-07
GMI_DS_A3_468_401	TCCAGCATCATACGGTTCCAGTCCACTAGACATTGGGCTTGTAGTACGAATAGATTTTCTTCCACAGCAGTGAACGAGATTTCCCTTGCTGGATTCCACG[A/C]TGCATGCATTGAGCTCTTTAGCGACTGCATACTGAAGGATTTGGACGTAAGTACCTTTGCAGCCGCTAACCACTTAACTTCAGGCCACCTCCTGATCTCT	1768641900	GMI_DS_A3_468_401-0_T_U_1768641900	2010-02-07
GMI_DS_A3_489_351	GACACAGCCCACAGTTTATCTTGAGTTTGATCTTTGTTCTTGGGTTGGCTCTTCAAGTTG[A/G]AGCAGGGTCTCAAATTTGGAGTATTGGTACTGAATGAACTACTGAGTGTGTCAGCTACGC	1768641902	GMI_DS_A3_489_351-0_T_U_1768641902	2010-02-07
GMI_DS_A3_74_292	GATTTATGTTGTTGCTAACTGAGCTTAATGTTTGTCTTCTAAAAATTCGTTTGGAGTTGT[A/C]CTTTAATTTCTACAATTTGGTTGAAGCTACTGTTCTCCTCGTTGCATGTTTCTTTCGTTC	1768641904	GMI_DS_A3_74_292-0_T_U_1768641904	2010-02-07
GMI_DS_oPt-12037_92	CAAGCCGGGCGGCGCCGACGACGGCGAGGAGGACACGTTCGCTGAGCTGTACGAGGTGCG[C/G]TGGAGCTTCCTGATGGTGCCTCCGGTGACCATCATGATGCTAAACGCGGTGGCGATGGCT	1768641907	GMI_DS_oPt-12037_92-0_T_F_1768641907	2010-02-07
GMI_DS_oPt-12128_39	GCAAAGTGGCAAACGACCTAACAAATACATACCCTTCA[T/C]CAGTGGTGCCCTTCATGCGCTGCACGTCGCAAGTTTGCCGCCAGTTTAGCAGCAATTGGCTACGCCTACACTACACATGCGT	1768641909	GMI_DS_oPt-12128_39-0_T_F_1768641909	2010-02-07
GMI_DS_oPt-12164_301	TCCAAACAGCTGGTTTCAAATAATGCGCAACAGGTACTGAATCAAAACAATCAGTAAGTA[T/G]TGGAAAATGAAAAGGTTCCTAGGAGGACTCACCTTGAAGCTGACGCCTTGCAACACATGC	1768641911	GMI_DS_oPt-12164_301-0_T_F_1768641911	2010-02-07
GMI_DS_oPt-12215_45	CGTGCAACAAAACGAGAATGAGGTGGACACTTGAGCTCCATGAG[A/C]GTTTTGTGGAGGCTCTAGCAAATCTCGGAGGACCGGAAAGTAGGGTGCCCCTCTAGTTCAATTTCAGAGAAGTTTG	1768641912	GMI_DS_oPt-12215_45-0_T_U_1768641912	2010-02-07
GMI_DS_oPt-12634_188	TACAGCAACTGTCATACTCATACCAGTGGAAGCTGCTCCAGCAAATTATAAGCATAAGAA[T/G]TGCTCCACAAGGAGCAATACGATAAAGGGAAACTGAACAAGGGAGGAACTGATGGCACAA	1768641915	GMI_DS_oPt-12634_188-0_T_F_1768641915	2010-02-07
GMI_DS_oPt-12991_114	CACACGCCGCCGGATTAGTGCGCGGCACGACCATACCGCCGCACTGCACGGCCTACCTTCACACCTCACAGTATTCCTTCGCTTGAAGGTAAATGTATTG[T/C]CATGTTCTTCTAATTTGAAGATTGCAATGTTGTAAATTTATTTTGTTCAAGTTTGATCGGTTTTAGAATTGTAGTCATCTCGCTATAATTACCAACGTGC	1768641916	GMI_DS_oPt-12991_114-0_B_U_1768641916	2010-02-07
GMI_DS_oPt-13151_665	GGGCGGGCGCGGTGTGTTACCGCGCCAAGTTTCCTAGTATCTAAAAAAGAGGAGCGTGTT[A/C]TGTTTTCTGTCACCGATGCACTCCGTTGGTTTTCTTTCGTCCAACTTCCCATTCCACCGG	1768641919	GMI_DS_oPt-13151_665-0_B_F_1768641919	2010-02-07
GMI_DS_oPt-13306_92	TGCACCGTTTAATTTCCCAGCGAGATGATCTTCATTTAAATTTCAAATTTCTCAGTTTAC[A/G]GTGTCTGATCTGTGCGATGGTGTTCAAAACTGAAAAGGGTGTCTAATCTGTANGACGGTA	1768641921	GMI_DS_oPt-13306_92-0_B_F_1768641921	2010-02-07
GMI_DS_oPt-13316_53	GATTCTGTTGTAGGCACAGGAAACCAACATGGACACACTTGAGCACCTCAGC[T/C]CCAGGGTAGTTTCTTCCCAAGGAGAAATCTACCATCTCTGCAATCGTTCCTTCAGCCCAGTGCT	1768641922	GMI_DS_oPt-13316_53-0_B_U_1768641922	2010-02-07
GMI_DS_oPt-13382_233	ACATGGTTGATATAGCAAAAGCACTTGCCAGGCCTGCTTCATACACAACTAAGTACTTTGGATGTGAGCTTGGGGCACAATCAAAATTTGATGAGAAGAC[A/T]GGAATCTCCTTGGTTAATGGTGCCCATGACACTTCAAAGCTGGCTGGTCTTCTTGAGAACTTCATCAAGAAGTATGTCCAGTGCTATGGATGTGGCAATC	1768641925	GMI_DS_oPt-13382_233-0_B_F_1768641925	2010-02-07
GMI_DS_oPt-13608_271	TGATGAGGCGTTGGGTGATCCTAATTGGAAGGCTGCTATGGATGAGGAGTTTTCTGCTCTCTTGCGTAATAATACGTGGCACTTTGTTTCTACTAGTTCT[A/G]GGAGGAACATCACAGATTGTAAATGGGTCTATACGGTCAAACAGTTTGATGGTACTATTGACAGGTACAAGGCCAGACTTGTTGAAAAGGGGTTCAAGTA	1768641927	GMI_DS_oPt-13608_271-0_B_F_1768641927	2010-02-07
GMI_DS_oPt-13852_67	CAACCTGAGCCAAGAATCCAGCTCCTGAGCCCCTGACAGCACCTGTCTGGTCCCGTGCGA[T/C]GAAACCCCAGCCTCCAGTACCAAATTCCTCAGAGAAAGCCCCATCGGTGTTAATTTTGAT	1768641928	GMI_DS_oPt-13852_67-0_B_U_1768641928	2010-02-07
GMI_DS_oPt-13898_690	AGCTGGCGAACAACGTCTAGTTCTTCAATCTGGAAGCATCATTGAAATGTGAGTTTGAAA[T/C]CAGCGAGAGGTTCTCCAAAAAAGAGAGCGTAGAGAGCAAAAATGGGTAAGTACATAAACT	1768641931	GMI_DS_oPt-13898_690-0_T_F_1768641931	2010-02-07
GMI_DS_oPt-14067_178	CTGAGGATCTTTTTGCCTGATGTGCGCAACAGTGGGCTACTCCATTGATTGATCTGCTTACATGGTATATCTTGGCTCCTAGAGGCTTCATTAGATTCTG[T/G]CAGTGGATGGCTTGCCTTCTTATCTCCCAAAGCATATCCTGGTTCCTCCCTCCTGCATCTGCTATTGCTTTTGCTAGGTTGATTGAGTCAGTGAAAAAGA	1768641933	GMI_DS_oPt-14067_178-0_T_F_1768641933	2010-02-07
GMI_DS_oPt-14516_186	ACATCTTCTTGCACCAGAGCACTGGTGGACGTGTGATTCCCTATCTGGCCTAACTGGCAATTATCACACTTTATCACCTATACATCTAACACAGTTCACT[C/G]ATCTCCCGTGATCAGATCCATGGGCACGTACATCGCCATTGACATGGATGGGTCCTCCTTAAATCGGTCTTCTTCAGCACATTTCTCAGCAGTCAAAAAC	1768641937	GMI_DS_oPt-14516_186-0_T_F_1768641937	2010-02-07
GMI_DS_oPt-14552_101	CCTTGCTAGTTCTTCCGGAAGCTTTGTCACGGAATGGCGTGAATGTGCATGCCTGAACCTCAAGTACTTGAGGTGCAATAGATTTCCTATGCCGGCAAGG[T/C]CATCATCTTTCAGCTGCCCGCACTCGTCAAAGTCCAGCACACGCAGGACCCGGAACTCCGACAGAGATGGGATCTTGGCATTACGCCCGAAGACATGGAG	1768641938	GMI_DS_oPt-14552_101-0_B_U_1768641938	2010-02-07
GMI_DS_oPt-1466_323	GTTCCTCGGCCTCTGCATCCTCGGATGCACACAGCCAAATTTATTACTTATTAGCATAAA[A/G]TGCAATCATTACAGTTCAAGGATCTGAGAGGGTTGATACACACCAATCATTTGAATAAAA	1768641941	GMI_DS_oPt-1466_323-0_B_F_1768641941	2010-02-07
GMI_DS_oPt-14877_117	GTGTCTGAGTTGGTGTGCGTTCAGATAAATCCAACTCTGGTTGATGTAGCGTGAGGAACT[T/C]GTGGCTGTGAACACATGGCGATATTGTATTATTGTGGGTGCGTGGATGAACAGGTAGG	1768641945	GMI_DS_oPt-14877_117-0_T_F_1768641945	2010-02-07
GMI_DS_oPt-14907_38	TCATGACGCTAAGAAGTACGCTGAATGAGGGTCGTTC[A/G]GCTTACACGGCTGACAGTGGCCTGGATTGGTCACAAATTTTGCACATCCAACTTCCTGTCACCTTCCAGTCCCACACACACGC	1768641946	GMI_DS_oPt-14907_38-0_T_U_1768641946	2010-02-07
GMI_DS_oPt-15198_64	TTTAGTTTGCGTTGGAATTGTCTTCTTACTCTCTTGTATCCATCCAAAAAAGTAAAGCTA[T/C]AGCGTCAGAGAAAATTGCTGGATTAAAGTTAAAGGCAAAGAGAAACTTTGGATAAGTAAC	1768641949	GMI_DS_oPt-15198_64-0_T_F_1768641949	2010-02-07
GMI_DS_oPt-15595_189	GGCGCTAGTAGCTGCCCAGCTACTAGCTCGTCAGCTCCTTGGTTTTGGGGGAGGTAGTTGCGCGCGTCGTGAATGGGGCGAGCGAGTGTGCGTGCGAGGA[A/G]TTTATAGGAGAAGGGGTGAAGTAGGTGGTGGGGGCTCACCTATTATTTGGACGTATTGAGTTCAGTGCAGAGCTGACAGTAGTTTGTCCAAAGAAGGGCT	1768641952	GMI_DS_oPt-15595_189-0_T_U_1768641952	2010-02-07
GMI_DS_oPt-15681_90	GGTTCTTTCAAGAGACTAGGTAGATGAGATGATAGACAAATTGGCTTGTCCATCTTTTCA[A/G]GCATGGACCTCTAAACTTTGGCTGGTGTCGCCAGAACTGAAGAATGGCTGGAACCCAAAA	1768641955	GMI_DS_oPt-15681_90-0_B_F_1768641955	2010-02-07
GMI_DS_oPt-15903_270	GTTATATTGGTTGTACATATGGGGTTGAAGATATAGGACGTGATCTCTCACGGATCTCTT[A/G]TACAAGTTTTTAAGATATATTTTTTAATGTTTTACTGCATGGTGTACTATTCACTTGCTA	1768641956	GMI_DS_oPt-15903_270-0_T_U_1768641956	2010-02-07
GMI_DS_oPt-15995_307	ATCCATGATTCTATGAAGATCAAGAGTGTTATCAGATCATCGGTAAAATAAATCCAAATGTTAGCTAAGTAATTTTCTGAGACATACTTGCTATATTGCA[A/G]TGAACCAAGAGAGCTAAGTTTTTCATTAATTCTGAAATATATATCCGCACGTGGGATTGCTGCAATAAGCTGTAAAAATTAAGAAAACAAAGTCAAGTAC	1768641961	GMI_DS_oPt-15995_307-0_B_F_1768641961	2010-02-07
GMI_DS_oPt-16041_239	ATTCTGGTTCATCTAACAACTTCATTAGTGATAAACTTGCGTCACAACTACAAGGAGTGC[T/C]GCAACTACCTGAACCAGTGAGGGTGCAAGTGGCCGTTGGTGGAGTCCTCCAAGGACATTC	1768641962	GMI_DS_oPt-16041_239-0_B_U_1768641962	2010-02-07
GMI_DS_oPt-1638_141	GGTGAGGGATTCACGCTGGATTCTGAGGCGGTCTCGGCTAGACATTGCTTTCGGAGGCTGAACTGATTTGTTCTCCTCCGCTGGAGGGGCATAGGCCGAC[A/G]CGTTGGTGTGAATGCTCGCGCTAGCAGGTTGCTGGATCAAATTACTCTGCTGCACAGCTGATGTAGCTGACTCGTGCGCACCAGACAGACTGTCTTGTTG	1768641964	GMI_DS_oPt-1638_141-0_T_U_1768641964	2010-02-07
GMI_DS_oPt-16541_253	GCTATCTCCTTTCTGTGATGCAATGTCGGCTGTTTACTGAATGCTGTACAGTGGCTAATG[A/G]CAGGGGTTTCACTGAAGTCTCCATTCATGCTGC	1768641967	GMI_DS_oPt-16541_253-0_B_F_1768641967	2010-02-07
GMI_DS_oPt-16568_206	ACTGTTGGTTGGAGGGATCCAGGTTTCGTACACACAGCTTTCCTGAAGAATCTATGGCCAGCCAAAGAGTAAGCATTTGAGTCCTCTGTTACAAATTATA[T/C]ACAATCGTCTTAATTGTGATGAGTAATACCGTGAAATTTCTTCTTATAGATACTACTACAGAATTGGACATACGCTCCATAACGGAAAAGTTATATGGGG	1768641968	GMI_DS_oPt-16568_206-0_B_U_1768641968	2010-02-07
GMI_DS_oPt-16654_291	GTCACAAGACTTGCACTAGCATGCACCAGGAAAAGACCAACTGATAGGCTGTCTATGAGC[A/G]ATGTNGTAGCTGAGATGAACAAGATAAAGGCTCATTGTGCTGTAGAAGTAATTAGGGAAT	1768641970	GMI_DS_oPt-16654_291-0_T_U_1768641970	2010-02-07
GMI_DS_oPt-16738_156	TGGCTGATGTTAATCTGCAAGAGTACTTGACAAAGGAGTATATCCATACTGGTAAGGATCTTTGGAGATTCCCACTTTCCCCTGAAAGATCATCAAAGTT[A/C]TATTTACAGTGTAGTTGGAGTAGACATTCTACTGTCATTGTACCTATAGAGCATGATTTTGTACCACAATAACACTAGCACTTGACCATTATTTTCAGAA	1768641971	GMI_DS_oPt-16738_156-0_T_U_1768641971	2010-02-07
GMI_DS_oPt-16786_366	TGTACAATTTGCGTTTCACGATAGAGATTGAATTCATATTTACAGCGCTAACTAGATATATCCCTCTAATCAAGAAAGAAGATTGGAAGTTTGTTCTGGG[A/G]TATTCAAAGGTTGTAGTAAGGTGAATGCATTTAGATGGATTACCTTGTCCATATGATTTCATAAGAGTAATACACTTTCTGACCATGTGTCTGTAATTCC	1768641973	GMI_DS_oPt-16786_366-0_T_U_1768641973	2010-02-07
GMI_DS_oPt-17024_72	TGAGAAACGTGCAGGGGGATCAAATGCCGACACCGGCTGCTCTCTGGATCACATGCACGC[A/G]GACTGTACTAAAATACTTTAAATATGTTCAATTCAGATTACAAAATTATGAGTAGACTAG	1768641975	GMI_DS_oPt-17024_72-0_T_U_1768641975	2010-02-07
GMI_DS_oPt-17047_370	ATTTCCTCGGATTTCTGGAAGTACAAGCGTAGCACCCAGATACCTCGCAATGACTACAGC[A/G]TCAGCAATCTGCAAACAAAGGGTAGTAGAAAATCAGAAGCTGGTTTTTTGTTCAGTCAAC	1768641978	GMI_DS_oPt-17047_370-0_B_F_1768641978	2010-02-07
GMI_DS_oPt-17084_293	AACTCTGCTGCATGCTCTGCCCGCCCGCGCGGCTGTGGCTTAGCTAGCACAAATGGGCCAGTACCGTGATAGCTCCCACCAACCAAAGATTATATGGGCT[A/G]GGCCTGGAGAGATTAGCAGAACATCTCTCTGCGACAGTACAGTATCATTTTCATGGGCATCTTTTTTTTTTCTAAAATGAAACTGCTTATTTCTCTCTTT	1768641980	GMI_DS_oPt-17084_293-0_B_F_1768641980	2010-02-07
GMI_DS_oPt-17385_80	GAGTACGATTTGTAAGATACTAAGATGTCACTGTCTGAAATTTTGGCTGTATTCAACAAA[A/T]TGGGGGGCCTTGAGCTTGAACGCCTCTTACAGATTGATAGAATCTACTAGCATTTTTTTC	1768641982	GMI_DS_oPt-17385_80-0_B_F_1768641982	2010-02-07
GMI_DS_oPt-17564_425	AGCGAGTCTTTACCCCTTCAGTCATTGAACCTTCATTTGGCATAGGGAGGATAATCTATTGTCTGTTTGAACATTCATTCTACACAAGACCTAGCAAGTC[T/C]GAAGAGGAACAGCTGAATGTCTTCCGGTTCCCTCCTATCGTGGCTCCTATCAAGTGCACCGTGTTCCCGCTGGTAAAGAATCAGGAGTTTGATAATGCTG	1768641984	GMI_DS_oPt-17564_425-0_T_F_1768641984	2010-02-07
GMI_DS_oPt-17670_78	AAATCGCAATCTGAGAGCGTAGGATACACAGTTAGTGGAGAGTAGCAAACTCAGCTTCTA[A/G]ATGACTATGAACAAAAAAGGGAAAACATAAAACAAATCGCCAGAAATTATCAGCTTCAGT	1768641985	GMI_DS_oPt-17670_78-0_T_U_1768641985	2010-02-07
GMI_DS_oPt-17694_374	TAACGATATTCTGTTGTGGTATATTAACACGCAACCGAGCCGAGGCCAAGGTATCGTTAATCCCAGAAACTTAATATGGTATCAGAGCTGCTCTTCCAAC[T/C]TAGCTGCTGAAACTCGCCGCCGCCGCCGTCGCAAGCCCTCTTGCCACCGCCGCCGCCGCCAAGATCCAATACACCAAACAAACCGTCGTTGTCGCAGCCT	1768641988	GMI_DS_oPt-17694_374-0_T_F_1768641988	2010-02-07
GMI_DS_oPt-17923_173	CCTTAGCTGGCATTGGTTGGTCCGTGCGCTGCTGGTTGCCGTTCGGTTTAAATCGTAGGGGTGGTTTTGTCATGACGTGGGCCGGTTGCTTCGGACAGAA[A/G]CCGTTCGTAATTTATGGGTAGTGCGCGACGTGTTCATTTAAGTTTTCCAAACCTATCAGGGCATGAGCATTGGTTTAGACGGCAGCTGTCTATAATAGGT	1768641989	GMI_DS_oPt-17923_173-0_T_U_1768641989	2010-02-07
GMI_DS_oPt-18005_248	CTCTCTCTCTCTCTCTCACTCACATACATAAACGCACACACATGGATGGCCAGCATTTGGGCAGAATTAGTGGTACTGTGTGGGGAACTGGGGATGGACA[A/G]TGTGTTGTGATTTTGAATATAGCCCCTCCACAGGGCAGCCACACAAAGTGCTGCTCTGAGAGAATGGACCAGCAGTGTGACCACACAAACATGCCCTAGT	1768641991	GMI_DS_oPt-18005_248-0_T_U_1768641991	2010-02-07
GMI_DS_oPt-18064_151	TTGAGGAGAGGGATAGTTGCAACACAATGCTGTAGATGTAGACATTTTGGTCTTGATCCGTGGATTCCGAGAGATGGAATTAGGCTTCTGATGACATCCC[A/G]CGTGGGCATTGTGTGTACACAAGAGTTGCAGAGCAAATTGACCCGATTATGGCACAGTGTGATGCATAGCTCATTCGGGATAACTTGATGGTTGTAGATG	1768641994	GMI_DS_oPt-18064_151-0_B_F_1768641994	2010-02-07
GMI_DS_oPt-18257_376	GAAGACAAAGCATGCAAAGGAGTCCGGTTCTAGATTTATATATAATGTACAGTGCAACAG[T/C]AGTGGTATCGCTAGCACATCTATCTATTACAGATTTATTG	1768641996	GMI_DS_oPt-18257_376-0_T_F_1768641996	2010-02-07
GMI_DS_oPt-2385_166	AGCTTATCTGAGCCAAAGTCAAAGTAGATAAACTCATCATCCAACAAGCCATCCAAACGATAACTTTGCAGCAGAGGCAAGCATGCAGTTGATCTAGAAT[C/G]TTGAATAATTAGGCATGGTATCATTACTGTTTTATTGAACTTTGACCCACTAACTATCCACTTATCCAGTGAGACACAAGCAACCATTTGCAGCTACAAA	1768641997	GMI_DS_oPt-2385_166-0_T_U_1768641997	2010-02-07
GMI_DS_oPt-2653_332	CAGCCTGTGAAAACAGAGGAATGGCTGCTGTGAAGCCACTGAAAAAGCGCCATATGTCTA[T/C]CTTCATTACTAACCAGCAAGATCTTGAAAGAACATCCTGGAAAATCTATCTGGACCAAGT	1768641999	GMI_DS_oPt-2653_332-0_B_U_1768641999	2010-02-07
GMI_ES01_c10007_95	CGGGTCGACAAGTGCATACCCAGCAGCAGTGCTGCACATGGTGGTAAATCTCCTCACAAA[A/G]AAGGGTATACACTTCAGAGTTACTTCGAAGCAAACAGCCGCYGACACCAATGACAAGTTT	1768652564	GMI_ES01_c10007_95-0_T_U_1768652564	2010-02-07
GMI_ES01_c10104_209	AGAGCGATGTTGTGAAGAGCCCTCCGGTCGAGTCGAGCTCGGACGACTCCGATGACAGTACCCAGGTAGCCAGCAAGAAGTGGAAAGTACTCGAGTCGAT[A/T]GAAACGACTCGGCGCCCACGGTCGGCTTCGACATTTGAGCTGAAGCCAAGCATGAACTCGGCCTTTGTAAGAGTGAAGCCGGTCAGCGGCGGAGATCAGCC	1768648353	GMI_ES01_c10104_209-0_B_F_1768648353	2010-02-07
GMI_ES01_c10107_481	TGCAAACCTTTTAGGGGAGACGATCTGGCGTGTTCACGATGATTGCTCGGTTGGTCACGCGCCGTACTCCACCTTGGATATCGACTGATGCTTGTGTTAC[A/C]CTCATATGGTGCTTCCGTCCGTGGAGGCCCTTGTTTGAATGATGCCTAGGAATAGTTGTGCAATGCCCTTGCCTTTTGGATCTTATCCTCTTTGCTTTCGT	1768648357	GMI_ES01_c10107_481-0_B_F_1768648357	2010-02-07
GMI_ES01_c10147_214	CGTTGTCGCTGCGAGAAGCTCTTCTGTCCACGCCACCGGCATTCTGAGACACACAACTGCCCATTTGATTATAAGACCGCCGGCCGCGAGGAGATTGCCC[A/G]TGCCAACCCTCTCATCAGGGCTGCCAAGGTCATTAAGATATGAGGTTATGTCATCTAAGAACTATATGGAAGACTAAATCCTGGAGATGCTGCAAGTGAAT	1768648368	GMI_ES01_c10147_214-0_T_U_1768648368	2010-02-07
GMI_ES01_c10157_312	GCAGGGCCTTGATTATCCTGTCAGATCAGATTTGGACGGTCAAGAATTGTGACGACACGG[A/G]ATTTTCCAGGGCCCCGACTGACATAGCAGTTTGGTCGGGCAAAATGTTTGATGTAAACTT	1768652579	GMI_ES01_c10157_312-0_B_F_1768652579	2010-02-07
GMI_ES01_c10216_255	GTTCTGTTCTCGCGACAGCTCGCTTGTTGTCAAAGAAATCTTTGGAGTTACAGATGAGGATGCAGACAGCCTTCGCAGTCACACCCTTTCTGAAGCCGGT[A/G]ATATCGAGTCGTTAGAAAAGATGATTGACGATTCTGACTTCGGAAAAGGTACCCCATCATCATCGTCTTGAAGAATGTTGATGGAAGGATACTAAGCATCT	1768648384	GMI_ES01_c10216_255-0_T_U_1768648384	2010-02-07
GMI_ES01_c10257_104	CATCTGATATCTCAGTGCTGGGCGACCAACCCAGACAGAWKSCCGKSAATTCGATGACATCGTTTCAATTCCTCGAGGGCTACAAAGAAGCTCTGGATGA[T/C]GATCCATCGTTCTTCTTGTCATACATACCGCCTCCGCTGAACCATCACCATCAGCACCAACAGAGCCTTCTCCGGTGCTTTCCTCGCTACAAATCTCTGCG	1768648390	GMI_ES01_c10257_104-0_B_U_1768648390	2010-02-07
GMI_ES01_c10310_366	ATGGGAGGCATGAGCTCCGGCCGCCACACCGATCCCTTCGCTCTCCTGCCCGGATCTCCTCCTTCTTCGATCATCGGCTAATGGGGATTCTGTCGAGTCG[T/C]AGCTCAAGAAAAGAACTCAATAAGTCCGCATGTTCTGTCAATCTTCGATATCTGACAGAACGGTCGTACCAGTAATGCAGTATCGATCTCTACTGGACGCT	1768648398	GMI_ES01_c10310_366-0_B_U_1768648398	2010-02-07
GMI_ES01_c10413_363	ATCTGAGCCCCATGCGCAGGCTCCAGGGTTGCCACAACATATGGCGCGTGGGTATACGTTGGTGCGAGCTCGAACTCAAAGTGCTGAAGGATCATACACA[A/G]GGCAATCTTTGCCTCCAGCATCACAAAGCTCTGTCCGATGCAGACCCGTGGACCCGAACCAAACGGGAGATATGCGCCTTGGAATTTTGAGGCATTGGGAA	1768648419	GMI_ES01_c10413_363-0_B_F_1768648419	2010-02-07
GMI_ES01_c10419_176	ATGGTGACTCGTGTACGGCCAACACAGGAGAACCTAGATTAAATCACTCTGGGGTTTGTCCATCCTATCCATGCACGAGTTAGGCAGAAATAACACAGCT[A/G]TGATGGGCAATGGCACCTGGTTCTCTGAGGTTCATGGGCCAGGTTTCTTCCTTTCGCTTTGTTCCATCGCTGACGCTGAGACAGCAACAGAGGATACAGGT	1768648421	GMI_ES01_c10419_176-0_B_F_1768648421	2010-02-07
GMI_ES01_c10525_271	CAGTGCGAAAGTAGACATGACTGCTAATAACCAGACAGAACGAAGTAACAGCTTCTAGTAGTGATGGGGAGGGGAGGGAGGGGGTGCAAACCTACCGTTG[T/G]AGTCAGTCGCTACAAAACAGGGCAACGGTGATGAGCCAGCATCATCTCGGCTCTTGTCATTTGGTCATTTTCGACTGATTCTACCGGTAGTAAGCCTGGTG	1768648437	GMI_ES01_c10525_271-0_T_F_1768648437	2010-02-07
GMI_ES01_c10527_118	AGCGGGTAGCTGATTTGGCATAGCGGATTTGAGGCAATCATTTGAGTGGGTTGGTGACAGATGGAATCCCTTGAAGGAAGAGAAGACATCATAAGCCACT[T/C]GCCTCCAGCTCCAGAATGTGAAGATAGAGGCTTTAGCGAACTCGTCTGCCAAAAAGGATAATCCATCTCCAGTACCAGGATCTGGCGAGAGGTGTGATGAC	1768648439	GMI_ES01_c10527_118-0_T_F_1768648439	2010-02-07
GMI_ES01_c10604_281	GCAAGCCATTGCTCATATCTCATCACCACAGCAGATCTGTGTCCCACATTCCCAGAGATT[T/C]CAATGGAGTAGCTCATAATTGGGCTGATAAGATTCTCAGAGAAAACCTGACCCAACCTGT	1768652593	GMI_ES01_c10604_281-0_B_U_1768652593	2010-02-07
GMI_ES01_c10664_296	AAATGACAAGATTGTTCAGCAGAAAAAAGCTAACCCTGTTGCTTTGTTCCTCTCGTCCGCGATGATGCTGAGGCATTTGCAGTTCCCATCATTCGCAGAC[A/C]GGCTGGAGTCAGCAGTGAAGCGTGTCATTGCAGAAGGCAAATACAGGACCAAGGATTTGGGCGGCACCAGCACCACCCAGGAAGTCACGGATGCGGTGATT	1768650724	GMI_ES01_c10664_296-0_T_U_1768650724	2010-02-07
GMI_ES01_c10812_502	AAACCAAACCCTTCTTCCCGTCAGGACTGACCGAAATAGACGGGGACCTATCCTTACTTGCACGCTTCGGAGATGGGGAGGCAGGAAGGGAACGATCTTG[T/G]ACAGGTGGTGGGGACCTTGATCTTGACCCAGACAGACTCCTGCTCCTGGAGATTGACCGTGCACGTGATCTTGGTCTCCCAGCAGGAGGCGAACGGCTGCG	1768650730	GMI_ES01_c10812_502-0_T_F_1768650730	2010-02-07
GMI_ES01_c109_982	CCCAGATTCCATCAAGACTTTCAGTGAGGCCTTGGCCACCAGCAAGACTGTTATCTGGAA[T/C]GGTCCTATGGGAGTCTTTGAGTTTGAGAAGTTTGCAGCAGGAACTGATGCAATTGCCAAG	1768651984	GMI_ES01_c109_982-0_B_U_1768651984	2010-02-07
GMI_ES01_c11004_555	CACGATGGACCTCTCGATGACKTTCCCKYGCCTATCCAACCTCACCATCGACCAYTGCGT[A/G]GATCTCAAGGAGCTGCCACCCAGTATATGCGAGATCAGCTCTCTTGAGAGCATCTCGATC	1768652611	GMI_ES01_c11004_555-0_B_F_1768652611	2010-02-07
GMI_ES01_c11070_73	AACTTTTTTTAAGAAATAAAGGCACAAGTACTTTCAACTGATCAAGGTATATTCTCAACC[T/C]GATGTTCCTTCCTTCCTAACACTACGGAGAATGAAACAAATACAACTAAGTCGACTAGTC	1768652619	GMI_ES01_c11070_73-0_T_F_1768652619	2010-02-07
GMI_ES01_c11097_620	GATCTGTCACAGATGTAGGGAAATTACCCTCCCAATCCAACCTCCCATAGAGCCCTTTCCACTGGTTGTGCCTCTTAGCTGTGTTAGGCAAGCACCAAGG[A/T]ATCAGGTCCACCATCTGCCCAGAAGATAGCTTGACCTTCTCATCTGGTAGGTCATGCCAGTCACAGCCAGGTCGCTTTGGGATGTGTTTGCATCTTATGAG	1768650746	GMI_ES01_c11097_620-0_T_F_1768650746	2010-02-07
GMI_ES01_c11126_277	GCTTGCAATTGGATGAGAGTTGCCAGTGAAGGCCTAAGGTTGAGCTGAATTTGCTCCGGTGAATGTTTCTTTCTTCTTCGAATTCCTGCAATCACGGTTC[A/G]AAAATTTGAAGTTTCCTCAGCTCATCTTCCTGTCTCCCTATGTACTATTACCTCCCTTCTACTTGGCGGCACTTGGCTCAGCCTTGCTGTTCCCAGCCTTC	1768648484	GMI_ES01_c11126_277-0_T_U_1768648484	2010-02-07
GMI_ES01_c11175_591	AGAGCGAGGCCGCTTCTCCAGGTCTAGGTTCGATTCTGGGTCCAAACGGAGCCGCTTGTGCTCCTGGTCACCTAGGTGCAGTGACATAGCGAGCTCTTCC[A/T]CTGATGGATTATTCAAATTGGCGACGATGCTCCTTGGAGCATTTTTGGTCATGGCGCACGGGAGACATGCCGACAAAGTTTGACATGAACTGATGCTCTTC	1768648495	GMI_ES01_c11175_591-0_B_U_1768648495	2010-02-07
GMI_ES01_c11287_335	GTTGCCATTATTGGAAGAAAAGTGGCACACGTTTTCCAAGCGTCTTGAAAGGAAAAATAA[T/C]GTCTGTGAAAACTCTTTCAAGTGTATCGGTTGTAGATGGTTTACTTCTTTCAGGGTCAGC	1768656587	GMI_ES01_c11287_335-0_B_U_1768656587	2010-02-07
GMI_ES01_c11317_545	CAAACTAGTTCCCAGGGCAATGGCATTTGATGCCTCGTGGATGAGGTCAGCAGCGTGCAAACCAAAGATGTGAACCCCAAGAATTTCTCCCGTGTCAGGT[T/C]GGTAGATCAACTTAGCAATCCCATCACCTTCATTTTCTGCCAAAGCTTTAGTGTTGGCCTTAAAGCTGGTCTTAACAACACTTACCTCGAATCCTTCTTTA	1768650749	GMI_ES01_c11317_545-0_B_U_1768650749	2010-02-07
GMI_ES01_c1132_654	ATATGGTTGTACTTCCATACAAGGACAGTCTGCTACTTTKRAGTAGATATTTGCAACAACTTGTCATGGAATCTCTTGGGAAAGAATTTGACCTTGATGG[A/C]AATCGGGTTAATCAAGGGCTAACTGTATATGGTAACAAAGGAAGCACAGACCAGCATGCCTACATTCAACAGCTGAGAGACGGGGTGCACAACTTCTTTGT	1768647476	GMI_ES01_c1132_654-0_B_F_1768647476	2010-02-07
GMI_ES01_c11360_509	CATAAGTAGAGGGAGGACCACCTCTCAGAGAAGATTCAGCAGCTATAACTTCTTCCATCCATGCAATTTCCTTTGTAAGCCTCAAAATAGCAGCATTTGC[A/G]GTTTCAAAAACAAAGTTTGCATCATCCATACCATCACCAGCATCAGCAAGAGCAAACCTAGTGGCATCCGAAGAGAATTCTTCAATGGCCTGCTTAAGAGT	1768648515	GMI_ES01_c11360_509-0_T_U_1768648515	2010-02-07
GMI_ES01_c11371_315	AAGCAGGTCCGGGTCTGGTGCAAAGCGGCCGAGGGGAGATGACAACAGCAGCAGCAGTCGCAACAAGGGCCGGCAACGTCGATAGTGGTCTTAGGAGAGG[T/C]GTGCGGTACTTTTGGTTCTAGCACTAGCACCAGCTAGTAATAAGTCCATGTCCTCTCAACTCAGATTTTCCGACGAACCTGCCTAACCCTTGCCCCTTGAA	1768648518	GMI_ES01_c11371_315-0_T_F_1768648518	2010-02-07
GMI_ES01_c11420_274	ATGACCAAGGATGATATTTCGTGCATCGTCATCCGTTTCCGTTGCTGAATATCATGCTCT[T/C]GCACCATCCAGCTTGTGAGCCCGGATCTTCTTCCTCGCACCGTCTCCCCGCGGTTGTTCC	1768652639	GMI_ES01_c11420_274-0_T_F_1768652639	2010-02-07
GMI_ES01_c11433_208	AGTATGCTCCTGGCAGTTTGGAGAGTATGCTTGTCGAGGTCTCCTCAGCAATCTGTTTGCTCACTAACCAGAAAACTCTCGACCTTATAATGATCCTCAA[T/C]TCTAAAAGATTTTTGGACAGACTGGTGTCAACCTTAGAAGAAAAGAACATCACGAGGTGAAATTACGAGAAGGCTTAGGTGATTTATCAGTTAAGCGCATG	1768648526	GMI_ES01_c11433_208-0_T_F_1768648526	2010-02-07
GMI_ES01_c11537_64	CCGGGATGGATWATGGAATTACATTACGAACGCGTAAATGGGAAAACACCTGCAGCTAGCATT[T/C]CGCCAAACGGGTTTAACAGGCAGAGTAAACTTGGCAAGATGGTAATGAGCAGCTCTGAATCTATCAACCAGACTCTCAAGTTCGTTGACAACAACGGTCAT	1768650282	GMI_ES01_c11537_64-0_B_U_1768650282	2010-02-07
GMI_ES01_c11686_171	CATACCTCAAGGATGTCTTGCATGTATCGGAGGGGCCGGTTTCAGCTACTGACGATGAGATGCCAACAGTAGCATACCTCAGGGATGTCTTAGGTCTGTC[T/C]GAAGAACATTCCGACCAAAGGATGCTCAAGATAGCGACGTACTTCAAGCATTTGTTATGTGCACCAGGATGGCACCATTTTATAAGGAGGACAAGTTGCCT	1768648551	GMI_ES01_c11686_171-0_T_F_1768648551	2010-02-07
GMI_ES01_c11741_182	TAACGAGGCTGTTGAACTGGACGATAGACACGAACAGATAGACGCGTTGCTAGATGATGC[T/G]TTGGAAAACGATGCCGATGACAGGAGTAGATCACCTCTTATGCCCCCACAACCTCCACCA	1768652651	GMI_ES01_c11741_182-0_T_F_1768652651	2010-02-07
GMI_ES01_c11770_365	TGAAAGGAGGGAAAACACCATCTGTACCAAAGGAAGTCGCTCTGCACTTGATCGGACCATCGAAAGTGAAGAAAGCAGCCATCAAGAAAATCATTAATCG[T/G]GATGTGGACGAGTATGTTGAAAAGGAAAACCTCGATGCGTCTAGGAACCTGAAGGTTCTGCAAAGCTACGAGGAGCTTGAGGCGGCGTTTGAACCCGGAAA	1768648559	GMI_ES01_c11770_365-0_T_F_1768648559	2010-02-07
GMI_ES01_c11777_155	GATACAAATGGCCTGAAATATAGGGCTATGTGCTTTGCATGACACTGAATCATATCCTCAGATCTTTGTTGTCATGTACACTAAATGTCAGGGTCAGGTC[A/C]ACTAGTGAGGTGAGGGAAGGATCAGGATAATGTAATTATACCCCATACATAAATTTCAGTAAAACTGCTGTGCTAACTTAACATGAATGAATCCCAGCCAA	1768648561	GMI_ES01_c11777_155-0_B_F_1768648561	2010-02-07
GMI_ES01_c11782_595	TCGCAGATCAAGTTCAACAATGAAAGGATTTTCCTTGAGATTCTTTAAAATATTCGCTTAGCACGCATACAGTACGGGCAGTAGGATTTGGAGAATATGG[T/C]GATGCGGTTGGAGTATATGGCGTTCTGCACGAAGGCCGACGGTGAGCGCGTCGCCGCCGCGGGCTGCGCCACAGCGAGGAGGAGGCAGAGAGAAACGCTAC	1768648563	GMI_ES01_c11782_595-0_T_F_1768648563	2010-02-07
GMI_ES01_c11806_261	GAAACGTGACAAACATCATGAACGACAAGGACGAGGAGGCCAAGATGTGCATGCCGGGTGACCGTATCAAGATGGTCGTGGAGCTCATCCAGCCCGTGGC[T/G]TGTGAGCAGGGAATGAGGTTTGCCATCCGTGAAGGTGGAAAGACTGTCGGTGCCGGTGTCATCAATAACATCATTCAGTAAACTGAATGGAGGATATCCAC	1768648568	GMI_ES01_c11806_261-0_B_U_1768648568	2010-02-07
GMI_ES01_c11827_414	ATATTCGCAAGACTGTTGTATTCTGCTTGGTGGATATCTACATCATGCTAGGGAAAGCATTTGTACCATACCTGGAGGGGCTTAGTAGCACACAGCTGCG[T/G]CTAGTAACAATCTATGCAAATCGGATATCGCAGGCAAGGTCTGGCACACCGATCGATGCTAACCAATGAATAGCAGTATTGCTTTTGTGTACCTGTGGACA	1768650755	GMI_ES01_c11827_414-0_B_U_1768650755	2010-02-07
GMI_ES01_c11874_130	TTTTAKTAATCATCTAAGCACCTTATTTCCTTAAAAAAGAGATAAACATGGTCTTGGGTTAACAGGACACAAACTGCACCAAGAAACCTGATGCCGCTTG[T/C]AGGCAATATACATACCCTTTCAGATGCAGCAACCTTCACCAGATTCGGATCTACAAACTAATTTATTCCTCTACTTCTCCATCAAAGGGGAAAAGTCATGC	1768648576	GMI_ES01_c11874_130-0_B_U_1768648576	2010-02-07
GMI_ES01_c11895_354	GCTTAGCACTCTCTTCAGCTCTGGTGAAGGCATCCGTGAGCACATCAACAGCCCAGTCCTTGGCATCCTCCAGCCGCATTGGTTCCCCGGTTCTTAAGCG[A/G]GCTTTTGGACGAGCCAACTTTGATTCAAAGGGAGTCCTTGGCCTGACTTCTTGGATTTCATCCCATTCTTCCCGTGAAAGCATCCGTACTGTTCCTTGCTC	1768648578	GMI_ES01_c11895_354-0_T_U_1768648578	2010-02-07
GMI_ES01_c11917_356	CTGATTTCCATAGTTTTCAAGCTGTGAAGCCTCGGCCTGCGGCGAATCCCTACTATGACTTCGAGGAAGTAATTGATTCTGATGAAGAGTTAAATCTGGG[A/C]GCCATGGACACTGGCAATTCGAGCAGTTGATCACATCCTGTACTGTATCAGTGTACTTAGCTTGTGAACTGTCACCGTGAACTCGGGAAGTTRGCWWSTGA	1768648581	GMI_ES01_c11917_356-0_B_F_1768648581	2010-02-07
GMI_ES01_c11937_507	AGGAGCTGAAGCTAACTTTATCAATTCACTTGACCATGTCCAGAAGATCGAGATTTTGAG[T/C]GGCATCAATGACATGAAGAATGAGTTCCAGTCCTTTCTGGAATCCCGTGATCCGTCTAAA	1768652657	GMI_ES01_c11937_507-0_T_F_1768652657	2010-02-07
GMI_ES01_c11968_375	CTGGTTCGTGTGCTTGAATATCTGGAGGGCCTGGGCGATCATCGAACCTGGGTTGCCCGC[A/G]TCGCTTGGGAGGAGCATCGTGTTGGTATTTTTGGCCAGGAGAGAAAGGCCTGGATGTACT	1768652660	GMI_ES01_c11968_375-0_T_U_1768652660	2010-02-07
GMI_ES01_c11975_322	TGGCTGTCGATGAAGCCGATGACTCTGTAGAGGGCGCCGAAGAGGTTGAACCCTCAGTAGAGGAGGAGAGCGTGATGGAGGAGACCATCCGCGTGACACG[A/T]GCCAAGCTAAGGAGGCGTGCTGCCGCAGAGGCTTCCGCATGAAATTAGCCGCAAACCATTCTTTCCTGTTGCTCTTTTTTATCTCGAGCCTTAGATTGTCA	1768648586	GMI_ES01_c11975_322-0_T_U_1768648586	2010-02-07
GMI_ES01_c12010_345	GCCCAATTTAACCTGAAGACAAACGATCGATGTGGAAACTTTTTCGGCCCGCTTAATGTGCTGGGACCAACACATCAGTGACACACTGCACACTGGCATC[A/T]ACTAGCTTTCTGACAATTGGCCAGTGCAGGACGGATCTGTAATTCCTACTAGAAGGTAGCTCTAATGATGGAAMMATGGAATTACCTGTGGATGTAGCAAA	1768648588	GMI_ES01_c12010_345-0_B_U_1768648588	2010-02-07
GMI_ES01_c12019_154	TCACTAAGATTGGACGGKRKGATTTGTGAGACTGTGAAACCTATCATCACTGCATCACAATCACAGCTGTGCGAGCTTCAAAGGAGTCACCATGAGAAGA[T/C]GCTGGTGATATCAGGGAACGCCAACAGATCATTGGGGGATGATTACAAGGTGGATGAACCAACTTGTTCAACACCAAGAAGGCGGCAGATCAACATCCCCA	1768648590	GMI_ES01_c12019_154-0_B_U_1768648590	2010-02-07
GMI_ES01_c12086_286	TGGAAGACGGGGAATGGCCCTTCACCCCAAAGCAATGGCCATGCAGGTTCTGCTCTACCT[T/C]GAACAGAACGGGTATCTGCAGGCCTAGCTGTATACCCGAGAAGATTGATCTTATTCTTCT	1768652666	GMI_ES01_c12086_286-0_B_U_1768652666	2010-02-07
GMI_ES01_c12113_312	GAGTCGCTGGACATCATGCAGAACAACTACCCGGAGCGGCTGGGGCGGGTGCTCCTCATCCACGTGCCCTACGTCTTCATGGCGGCATGGAAGATGGTGT[A/G]CCCCTTCATCGACGACAACACCAAGAAGAAGTTCGTGTTCGTCGCCGACAAGGATCTGGACGCCACACTCCGGGACGCCCTGGACGAACACCAGCTGCCCG	1768648602	GMI_ES01_c12113_312-0_T_U_1768648602	2010-02-07
GMI_ES01_c12117_562	AATGGCCCTTCCAACTTGCAATCCGATGTCTCGGAGACAGAACTTCCAGTAGATGCAGGCTCATTAGCTACCTTTGCATCCGTAAGCTTGTCTTTGGACA[A/T]AATATCCAAATCAGTTTCTGCTAACGATGCACTGTCATCCGTGTATGTCATGAGTTCCCACTCAAAATCAATAGGCCTCTGGAACACCCGACGGTAACCTC	1768648604	GMI_ES01_c12117_562-0_B_U_1768648604	2010-02-07
GMI_ES01_c12277_1252	TTCTCTCCGCTAACTCTAGCGGGAACATTAAGGTCTTACAGATGGACTGACCCTGTACCAGAGGGCAAGTGTAGCTGCCTGGTTTCGAGTAGAAATGTAC[T/C]GACTTCAGTGACTTGTTACCAAAAGGGAACAGGGTGTGTGTCTTGTTATTTTTGTCGCTTCAATGCAGAAGCGGGGGAACAGGGTGTTCTGTAAACTTTTG	1768648628	GMI_ES01_c12277_1252-0_B_U_1768648628	2010-02-07
GMI_ES01_c1234_190	TTCTGGATGAAGCCGATGAGATGTTGAGCAGAGGTTTCAAGGACCAGATATATGATGTCTACAGATATCTTCCCCCAGAACTTCAGGTTGTTTTGATCTC[T/G]GCAACTCTGCCCCATGACATCTTGGAGATTACTAGCAAGTTCATGACKGATCCAGTCAGGATCCTTGTGAAGCGTGATGAGTTGACCTTAGAGGGAATCAA	1768647484	GMI_ES01_c1234_190-0_T_F_1768647484	2010-02-07
GMI_ES01_c12443_406	GGGACATGCTCCACAGGCAGATGCTGAAGAAGCTGGCCAGCGGGGAGGAGAAGGAGAGCATGTACAGCAGGTGGGGGATCGACCTGAGCTCCAAGCAGCG[A/C]CGGCTCCAGCTGTCCCGGCTGGTGTGGACGCGGGCGGACGACATGGGGCACGTCAGGGAGAGCGCGTCGCTGGTGGCGAGGCTGATCGACCTGGTGGAGCC	1768648642	GMI_ES01_c12443_406-0_B_F_1768648642	2010-02-07
GMI_ES01_c12489_104	AATTCCCGGGATTCCCGACAGGATTTGTCCATGAATACATCTCAAATTGTATTCAATCATGTCAAAACATTAAGGATAAGTACATGCAGAACAGACTGGT[A/G]AGACTAGTTTGTGTTTTCCTCCAGAGCCTCATCCGAAACCAGATTATTAACGTTCAAGATCTTTTCATCGAGGTACAGGCGTTCTGCATCGAGTTCTCACG	1768648646	GMI_ES01_c12489_104-0_B_F_1768648646	2010-02-07
GMI_ES01_c12515_160	CATCATGCATGATGATTCAATTATGACCGACCCGTACATATACATACATACACACGACACGTACATGAAGAATTGAACATCTCACAAACCTCACAAGACA[A/G]CAATAGTAGTAGTATCTGCTAGCTGATCACTCACAAACTAGCTAGCTACTGTAGGACCTTAAGCTGAAACTAAAACAGTACTAGGACGCGACTAAGTAATA	1768650763	GMI_ES01_c12515_160-0_T_U_1768650763	2010-02-07
GMI_ES01_c12564_210	TGTCGTTAGATATTTATTCTCCAGTTGCAAGGTACATACAGTTATACATCGGGACAGCCAGCCAGCAGAGCATCATGGACTCCCAATTTTTTCGAGACAT[T/C]GCCAGGTAGTTAAGTTGATAATGACTCATCAGTGTTCAGTGCAGTTGATGTGACCCCCAGCTCAAAAAGAGAGGAGCATGTTGTAGTTCGCCGTTGTGGCT	1768650765	GMI_ES01_c12564_210-0_B_U_1768650765	2010-02-07
GMI_ES01_c12691_407	GATGGTCGAAGGTTTCGAGATCGCTCTGAAGAAACTAACCGGATGGCTCGAAACCAACAT[T/C]GACAACAAGACTAAAATCTATTTCGCTGGCTCGTCGCCTACCCATACCTGGGCAAGCGAC	1768652690	GMI_ES01_c12691_407-0_B_U_1768652690	2010-02-07
GMI_ES01_c12749_234	CATCGATCAGAGCACGCAGTTGCCGAATCTGGGTCGCTGGTGGACGACGGAACCGCAGCC[T/G]CCGAAGTCACATGACTGATCGGACCGGCCATGGCGCTGGTAGTAGTCGTTGAATGCGTAG	1768656593	GMI_ES01_c12749_234-0_B_U_1768656593	2010-02-07
GMI_ES01_c12774_94	TTCTAGATCGCGATTAAKTTAACTTTTTTTTTGATGCCACTGAACTTAACTTATATTTCTTCTCAAACATGTTTCGCCAAGAAAGGACACACA[A/G]TATTAGTCTCTACCTACTGAGAACGGCACCTGTAAACCGAGAAAATGGGGTAAATTTCAGGGGATTCTAGCTAGTGAAAGATCACCCGTCGCTGGTTAATG	1768650299	GMI_ES01_c12774_94-0_T_U_1768650299	2010-02-07
GMI_ES01_c12866_61	CGGAATTCCCGGGATCGTGCAGGACCACGCCACGTACGCCTTCAACGCCTACTACCATGG[C/G]ATGGGGATGGCATCCGGGACGTGCTACTTCTCCGGAGTCGCCGTCATCACGACCACCGATCCCAGCCATGGGCCTTGTGTTTACGGTGGGAAGAACGGCAG	1768647170	GMI_ES01_c12866_61-0_T_F_1768647170	2010-02-07
GMI_ES01_c1287_580	CGGCTTCTAAGCCAAAGACGAACTTGTAAGCAAGATACGCGTTCTTTTGGACCTAAATTATACCACATGTTTGAAGTGATGCGCCAGAGGGAATTCTAGA[A/C]GTAGAGACCTGTTTCAGTTTGGTTGCCCCACGCTTGGCATTTTTCACCCGAAAGGGTAAAAAGGTATACTGTGTAATTGTTAGAAATAAGGGTTGCATTAT	1768647487	GMI_ES01_c1287_580-0_T_U_1768647487	2010-02-07
GMI_ES01_c1307_465	GTCTATAAAGTATGGGAAATGAACGAATAATCTGTGACATTCCTTTCGTAGTATTAATCGTGAGTATTTATTTTTGAAGCCATCAAGCTAGCCAATATAT[C/G]TTTCCCCCTGTACACCGCCGGAAAGATATTTATATATACATATATACAGAATATTACTATTAATTWATWACGCAGTAGTCCGAGAGTTGGAGTGTGCTCTG	1768647494	GMI_ES01_c1307_465-0_B_F_1768647494	2010-02-07
GMI_ES01_c13113_119	TGTGAGTGAGAAGGTAAATGTCATAGAAAGACCACCGGTCGACAAAAGGGATGCATCAAC[T/C]GCGACAGAGGATTTAGGGGAAAGCAGCTCTTCAGAAACACTGACCAGTACCAATAACCAA	1768652699	GMI_ES01_c13113_119-0_T_F_1768652699	2010-02-07
GMI_ES01_c13233_204	GTCTGGGGGYGACTATGTGTTGGAMTTCMSRRGATGGAGTGGACTTGGATGATGAGGAGAGTGACGATGATGATCATGACAATGGCCGGGAGGCGGACAA[T/C]GCCCGAAGGTTGATAATATTTATGATGCGTCAGGTTACTCAGCGGCATCGAACCCAAAGGCTCCAGAGTCCAAGCGGCGTGCCTGGAAATGCTGAGGAAGA	1768648697	GMI_ES01_c13233_204-0_B_U_1768648697	2010-02-07
GMI_ES01_c13250_258	CCCAGAGGTGGATAACTACCTTTTGTTTGATCCACGGGCCCCTAGATCAGGCACTGGTGG[A/G]CAGTTTAGAGGACCCTTCAGAGAAGCAATTGTTTTCATGATTGGTGGTGGAAATTACATT	1768652700	GMI_ES01_c13250_258-0_T_U_1768652700	2010-02-07
GMI_ES01_c13299_168	GGCCACCGGTATATTGGAGCTCCAGTGGAGTGGTGTTGGTATTGAGGACTGGTGGAGAAA[T/C]GAGCAGTTCTGGGTTATTGGTGGCACATCTGCCCATCTTTTCGCCGTGTTCCAGGGTCTG	1768652705	GMI_ES01_c13299_168-0_T_F_1768652705	2010-02-07
GMI_ES01_c13342_301	TCGTAAAACCACTCATATAGTCATACTATGTGCCTCTCCTGCAGATCACCAGCAGTGGCTATATTAATTCGGTACTACGAGCGAACTGATCACACTTTCC[C/G]TTCGCCGGCGCGATAGACTGATCGTCCCCCCATAAGCTGCTGCTGCCCAACCCCGCCGGCCGATCAGCAGTAGGCGATGCACTTGGTCTTGCAGTCGACTG	1768648702	GMI_ES01_c13342_301-0_T_F_1768648702	2010-02-07
GMI_ES01_c13391_741	ATTACCCATATTGAATCAGGGCTTATTACAATTGTAAATCATTAGTTTTTTCGGCCACCAGCTCCTAGTGCTGCTGACTGTGTGAAAGCTCATACTCGTG[T/C]GAATCATCAAACGACTAGGTTTCTGACGATCTCAGGTTGATGGTAACTAAGAATAAACTGGTCATGTTTATTTCTCTTTTCTTGTGGGCTAGATGAAATTA	1768650795	GMI_ES01_c13391_741-0_B_U_1768650795	2010-02-07
GMI_ES01_c13403_102	TTGTAGTTGTTACATGTATATTAACACAGATGAACTATCTGAACAAGGCTCTTGACACATTCAATACTGCAGTTGTTTCACCAATATACTATACAATGTT[T/C]ACATCACTAACCATACTGGCTAGTGTCATAATGTTCAAGGACTGGGATCGTCAAAATCCAACTCAAATTGTTACAGAGATGTGCGGTTTTGTTACCATCCT	1768648708	GMI_ES01_c13403_102-0_T_F_1768648708	2010-02-07
GMI_ES01_c13432_100	ACTAGTTCTAGATCGCGATTAATTAACTTTTTTTTCACTGGAATTGGTTTTCTAGCTCGTTCCTCCCATCCGCCCACCGAGCTAGTTCAACACGGCACA[A/G]CCGTCCGGTTTGATCATTCATTACAAGCCAGGTTCTCTCAGCCTTCGTGGTCTCCCTAAAATAGCTATCATCTATTACAGGAAGTTACAAGGCTTAGTTAG	1768647371	GMI_ES01_c13432_100-0_B_F_1768647371	2010-02-07
GMI_ES01_c13446_140	ACGAAAGCTGGAATTACTGAATGAAACTCAAACAACAAGTGGGGCGCAGAACAGAATAGGCATTCTTTTTGGCACAAATCAAAGGTCTCTCATGGCGACA[A/C]TACATACATGCACGCGATAGAGTGGAAGACAAGCCCCCCAAGTCTCAAAATCCTTTTGTCTCTACATCTTAGACTACTAGGGACGGCACTGATTGTCACTA	1768648713	GMI_ES01_c13446_140-0_T_U_1768648713	2010-02-07
GMI_ES01_c13467_233	CAAGATCTAACTTCTCTGACATCTCTACACGTATCATTCCTCCCCTCCTGGGGGATGGAA[A/G]CAACAACGGAAACAAGGATATGTGTATGAACTCAACACGCTTGGGCCCTCCGCCGCAAGG	1768652710	GMI_ES01_c13467_233-0_T_U_1768652710	2010-02-07
GMI_ES01_c13478_81	GGAATTCCCGGGATGTTGAAGAGGGTGGTGAGACTGTGTTTCCTTCTGCTAAAGTTAATAGCAGCTCAATACCAAATTAT[A/G]ATGAGCTGTCAGAATGCGCAAAGAGGGGTATATCTGTCAAACCGAAGATGGGAGATGCCTTGCTTTTCTGGAGCATGAGACCTGATGGTACCCTGGATCCC	1768647273	GMI_ES01_c13478_81-0_B_F_1768647273	2010-02-07
GMI_ES01_c13522_140	AAACTTTGACTGTGACTATGCTTATGCCCTTGGCCACATCTCTCTACATATGATAGCAGC[T/C]GGTTTGACTGGCTACATGGCAACTGTGGCTAATCTGAAGGACCCTGTACACAAGTGGCGT	1768652713	GMI_ES01_c13522_140-0_T_F_1768652713	2010-02-07
GMI_ES01_c13657_337	CCAAGTTAGGCTGCCAAATGTGTAGTCCCCCTTGCACCTTCCACAGAGGTGTTATGCTAACCTTGAAGGTGTGCACTTTCTTTGTGGCATTGAAGACTAG[A/G]GTGGGTGGGTCAACTTTGATCTTGACTCCTAGGGGAGACTGTATATCAGATTGGTAAACTGCATCAACGTTGCCAACGTTTGTGACCGCTCTCTGCACCTT	1768648740	GMI_ES01_c13657_337-0_B_F_1768648740	2010-02-07
GMI_ES01_c13663_212	TGTGCGGACTAACTCTCAGTCTAATGAACACCACCAGGAAAAAACAGTGCTATGTCTTAGGCAACTTAAATATCAAACGTGCTATCGCTGCAGACATTCT[T/G]CTTTTTTCACTCAAATGGTAAGTTATTTCTTCCCGTTAACTGTACATATGTAAGAGAATCATGCTCATGTGACGATATCATCGACCTCGGAGTGAAACACG	1768648741	GMI_ES01_c13663_212-0_B_U_1768648741	2010-02-07
GMI_ES01_c1382_684	CTTCATCGAGCTCTTCTTCATCCTGACCTCCATCTGGCTGCACCAGTTCTACTACATCTT[T/C]GGCTTCCTCTTCCTGGTGTTCGTCATCCTCATCATCACCTGCGCGGAGATCACGGTGGTG	1768652103	GMI_ES01_c1382_684-0_T_F_1768652103	2010-02-07
GMI_ES01_c13834_134	CGATTACCTCCATAAAGAACAGTTCTTCAAGCTTCCAGAATACTCAGAATGGCAACAGACATCTCTAAGGAATGAACTACCTGCATCAGAACAACATAAT[A/C]CACAGAGATCTCAAGACTGCAAATCTTCTCATGGATGAAAACAAGGTTGTAAAGGTTGCTGATTTCGGTGTTGCGCGTGTGAAAGATCAATCCGGAGTGAT	1768648748	GMI_ES01_c13834_134-0_B_F_1768648748	2010-02-07
GMI_ES01_c1387_197	TTACGATCATCGTATGTATGGCCAAAACCTTACGGTCCAGAGTTTCTACAATGCATCAGT[T/C]CCTGTCTCTGTGCAAGCAACCTTTCCCTATACATTTGCCGTGAGCAAGTTCTTGCAGCCT	1768652105	GMI_ES01_c1387_197-0_T_F_1768652105	2010-02-07
GMI_ES01_c13907_104	GATCGAATTCTTCCTGCCGTGCGCGAGCTGCTGTCAGAGAAAAGGGTGTCTGTACATGAT[A/T]GCCCTTGAAGACAATGATCCTCTGGGGATATGCCATCTGATGAACGAGAAGGGTTTTGCA	1768656596	GMI_ES01_c13907_104-0_B_F_1768656596	2010-02-07
GMI_ES01_c1394_726	AAGCGACAAAGTGTGAGAATTGTGGGGATCCAGTTGTTTGCGTGTCCTCTTATCGTAGCTTGATGATTGCCTTTGTCTTTCCATCGCAGTTTCTGGTTCA[T/G]GACTCTTGTAGTTGTATGGCATCTTTAACTCCCYCCTTTGGTGGATGGAGCTGTGTTTTACTGTTAAAGCTTGGCTTGCCATTTTCAGATGATTGTAACCC	1768647503	GMI_ES01_c1394_726-0_B_U_1768647503	2010-02-07
GMI_ES01_c14001_299	TGGTGCACCAGTGCTTCCTGATCTGGAAGCAGCTCAAGAATGGCTCACCAAGAACCCGGAGGACGAGCCCGAGGAGGAACCATTAGCAGCTGCAGTGCTG[T/C]GCAGGATGTCTGAGAAACTCTGAATTTGGCCCCCTTGGATAGTTCATTATGTGCTCGTGCGGCTCTATTGTAGTAATGTGAAGAAATAGGCTAGTTAATTA	1768648759	GMI_ES01_c14001_299-0_B_U_1768648759	2010-02-07
GMI_ES01_c14065_159	GAACATCCAGCAACAAAATGAAGCCGGTGGGAATCGACCAGATGGGTACTGTCATGCGTA[T/C]CATACATCACACCGAAGCCATCAAGGCGAGATGCTGCTTTGCGGTCTCTTGTTTGTGATG	1768652727	GMI_ES01_c14065_159-0_B_U_1768652727	2010-02-07
GMI_ES01_c14084_302	TGAAAGATCCACCACCGTAGAGCATCTGATATACTGGACGAATCCTCACGGTCAGAACTATGCTCAGCAATGTACCCAAGCAGGCCATGCCAGACAGAAC[A/G]TAAAATGTAAATCTGAAACAGTTGGGGCCATGGCACGCGATATCGAGGTCTGTAGTTGTGGAATGCTKGTTTTGCACTTCGAGATCGTAAATATAGCCTGC	1768648765	GMI_ES01_c14084_302-0_T_U_1768648765	2010-02-07
GMI_ES01_c14131_173	GGCATACTTGCCACTCTTCTGGCAATTGGTTCCTCCCAGTGAAGAAGATTCACCTGAAGCTTGTGCTGAATTCGAGAGAGTACTTGCCAGGCAAGCAACG[A/G]CAGTAAAATCTGCGAAGTGATCAAGCACTGCTACTAGCCAACCCCAACYGGGAWAAATGATCGAAGTTACACGGAACGAAAGTGGTTCTTATTTCGATACT	1768648767	GMI_ES01_c14131_173-0_T_U_1768648767	2010-02-07
GMI_ES01_c14139_498	CCGCAGCTTGCAAGAACATCAGACAAGGGCTTTGCAAGAGCAGCATCAGTGTTAGRGAAGATAACGTGCACCTCCCCTGCAACCGCATGACGAGCTGTCC[A/T]GGTGAGGATCTCAACATAATCTTCGAACGAAGGAGGCAAGCTTGCAACCAGCACAATCTCAAATTCCTCAACGCCTGATGTTGCCAAGCTCTTCCAGTCTT	1768650812	GMI_ES01_c14139_498-0_B_U_1768650812	2010-02-07
GMI_ES01_c1420_376	TTGCGAAGGCGGCCTGAATGGGACGATCGAGCGCCCCGTAGTGGTGGCGAGTGCATGCGCCCGGGAGAGAGCCTAGCCTTTTTAACTCCGCGAATTTATC[T/C]GGCCATGTGTGTATATATGCTACATCTCCTAGTGTTGTTTTCAAGACCCTGAGGTGACAACTGGTCTGTTCCTAAGATGTCAAGAATGTTTGTAGTCATGT	1768647509	GMI_ES01_c1420_376-0_B_U_1768647509	2010-02-07
GMI_ES01_c14226_61	TCGTCCACGCCGGCATCATCGGACGGCGGCCAGCTGCTGAGGCGCCTGGAGGAGCAGAAT[A/G]AGGAGATCATGCGGTTCTGCGAGGAGGCCGGGATCGCGTGCGTGCAGTACCTGCCGTACTACGCCGACCAGGCCGGGTGGGAGAAGAAGCACTTCGGTCCA	1768647171	GMI_ES01_c14226_61-0_T_U_1768647171	2010-02-07
GMI_ES01_c14233_268	GCAAAAACAGAGCAGAAAGTAAAGGTGGTTGGCTCTCCCAATGCGAAGTCGAAGGACATGAGAAGGACCCAAGAAAAGCAGCAACAACCTGCTGTTCCTG[C/G]GCTCACTGCTTGAAATGCCCCGCGGAACGGTTACTGTTCATTGTATGATACATCCTGTGAAGTTCTCTTTCTTTATACACTCTTTCTTCGTTTGTCTCTTA	1768648773	GMI_ES01_c14233_268-0_T_U_1768648773	2010-02-07
GMI_ES01_c14349_357	CAAGGAAGACGGTGTGCCATTTCCCTCTCCGGCTACTACTACGAAAATCCATGTCTCTTTCCCTCCCTCCCTTCTTAGATTTAGTCCACCTGATCAGGCA[T/C]GCAAAAACTATCCAAGAAAATGGCATGGCATGGCATGGCATAGCACCTTTCCTCCCCACACTGAGTTAGCTGCTGCTGGGATTCAAGATGTCGCCCAGATT	1768648781	GMI_ES01_c14349_357-0_B_U_1768648781	2010-02-07
GMI_ES01_c14397_365	CGTGGGCTATCTCAGCGTCGCGTCACTCATATGCATGTTCGCATCCCCTTTGTCAATCATTAATCTGGTGATCAAGACCAAGAGCGTGGAGTACATGCCC[A/T]TGTATCTCTCGCTCTCCATGTCCTTGATGAGCGTCTCATTCTTCGCATAATGGGGTGTTGCTGGATGATTTCTTCATATATATTCCCAATGGAATTGGCGC	1768648783	GMI_ES01_c14397_365-0_B_U_1768648783	2010-02-07
GMI_ES01_c14404_144	AGTCCTAACAGTAAAGGATTTGATATATTTATCACGACTGCTCCAATTCCTGACTTGAATGACAAGATCGTTGTGTTTGGGAGGGTTATTAAGGGAGAAG[A/G]TATTGTTCAGGAGATTGAAGAAATTGATACTGATGACCATTACCAGCCCAAAACCCCTATAGGTATCATTAACATGACGCTCAGGCAGGAGCTTTGAGCTG	1768648785	GMI_ES01_c14404_144-0_T_U_1768648785	2010-02-07
GMI_ES01_c14426_238	GCGAAGCATTTTCGCTGCTGCTGGGGCTACGGTCACGGGGCCAAGGTGAGAAGACAAGGCCTATTCTTTCAGGTATTTTTTTGGAGCTGTCATGTGGCTT[T/C]YAAGGACTCACTGCTGCATTGTTGGAAGCCAGGGAGCTTTCGGTGGGGGGATACCTGAGCTAGTAGGCAGTGTAATTAGTAGCGATCAGTTTGGATGACCT	1768648787	GMI_ES01_c14426_238-0_B_U_1768648787	2010-02-07
GMI_ES01_c1444_560	TTCAGGTATTGAGAGAATCAATCCGGCAGGAGTATCGGGAAGTCGTTGAAAGAAGGGTATTTACTGTAACTGGTAATCGTCCTGATGAAGAGACTATTGA[T/C]GATTTAATAGAGACTGGGAGAAGTGAGCAAATTTTCAAAGATGCGGTTCAGCAGCAAGGGAGAGGCCAGATATTGGACACTGTTGCTGAGATACAGGAGCG	1768647515	GMI_ES01_c1444_560-0_B_U_1768647515	2010-02-07
GMI_ES01_c14456_351	GGTTATAAATGACATGATTCAAGAGGACTCTGAGCAACCAAAGAAAAAACTTTACGAATTTGAAGCTCCAGCTGATTGAGGAGATAGGATGGGCACACGT[A/G]TCAGCTTATGAAAGGCAGTGGATGCATGTCCGCTTTCCCCCATCTCTGCCTCCCTTTTGATTGGATTTTTCCCCATATATTTGGGCAACAGTAGGTTCTTC	1768648788	GMI_ES01_c14456_351-0_T_U_1768648788	2010-02-07
GMI_ES01_c1446_106	TGCTGGTAACAAAGATCAGATACAGGCTGTGGTTAATGCTGGAATTATTGGTCCTCTGGTTCATCTGCTTCAAACAGCAGAGTTTGATATCAAGAAGGAG[C/G]CTGCTTGGGCCATCTCGAACGCTACCTCGGGTGGGTCCCATGATCAGATCAAGTATTTGGTCGACCGAGGGCTGTATCAAGCCATTGTGTGACCTTCTGCT	1768650378	GMI_ES01_c1446_106-0_B_F_1768650378	2010-02-07
GMI_ES01_c14579_610	CATCTGCCTGTAGGTGCCGTCGTCGTACAAGCTGTCAAGTGTGAGCTTGTCGAACCCACCACCCAAATTACTATCCACAGCCAGTGAATTTGCATTGCTG[C/G]TCGAGGTAGTGACAAGAGCAAGTTCCCATCCTGTTGGATCAAATCCTGTATCTTGCATTATAACAGTGCTAGTTGTTGAAGTATTAACACCAGTCGGGGTA	1768648800	GMI_ES01_c14579_610-0_B_U_1768648800	2010-02-07
GMI_ES01_c14629_208	TTCAGAACGCTCAAGATTCTTGGCAATTATTTCTGATGCATCATCGGGATCTAGTCTTGGTTCCTTAACGGATAGATTTGCTGAAATATCAGAGGTTTGC[A/G]GACGGAACAAAGCGGTGCAGGAAATAGTTCAAGCTGCTCTGCAGCCTCATGACTTAGCCTTCATGGTTGTTCCGCAGCATTCTTGATGACTGGACGTTTTC	1768650819	GMI_ES01_c14629_208-0_B_F_1768650819	2010-02-07
GMI_ES01_c14639_183	AGATTGAGAAGTGGCAAGAACCACCTCCTGCAAAGCTTCCAAAAACCACTTCCTGTTCCAGACTCTGAGCCTAAAAAAGAAGAGGGGCGGTCGCCGCCTT[T/C]GAAAAATGAAAGAAAGATATGCTGTGACTGATATGATGAAGCTTGCAAACCGAATGCAGTTTGGTATACCGGAAGAGAGCTCACTAGGTGATGGCTTGGGA	1768650820	GMI_ES01_c14639_183-0_B_U_1768650820	2010-02-07
GMI_ES01_c14650_200	ACCCTCAAAATCCAAGCACCAAAGGAAGGACTCCAAGGTTRGCWAGGAATTCAGAYGCTCCSAGGGTTRCTAATCTGAAGGGTAAAAGGGGAGTCACACT[A/G]TCGAGAAGGGCACCAAAGGTTGCCATCAAGGACACAACTTCGACCAGAAAGCGCTCGTCGACCAAGAGCCAGCCATCGTCATCTAGAAAGCACTCKCCATC	1768648807	GMI_ES01_c14650_200-0_B_F_1768648807	2010-02-07
GMI_ES01_c14673_653	TAGCTCCTACCTATAGCTCCATGGATCAACGGCCCCCCAACAGAGGTATTGGATTTCTCT[T/C]CCAGGATTTTCAAAAAGCTCGAGGATGTTTGACATTTGCTGCCGATCGATGTCCGTCTCA	1768652736	GMI_ES01_c14673_653-0_T_F_1768652736	2010-02-07
GMI_ES01_c14767_240	TGGTTTCAATCAAGTGCTCAACGTGTCGAAGAACTCCGTTTGGTCCATCAAGAGTGAATGGTACCTCCGGTATCAAGCAGATATCGACTTGCCCACTTGA[A/T]AGGGAAGCATGCATCGTGATGAAGCCGCTGCTTCTTCCCATCAGCTTGACCAATCCGATGCCATGAAATGCAGAATGTGCCTCAATATATGCAGAGTTGAT	1768648811	GMI_ES01_c14767_240-0_B_F_1768648811	2010-02-07
GMI_ES01_c14913_223	GGATGAAGCTACCAGCGCCCTGGATGCCGAAAGTGAATACCTTGTGCAGGATGCAATGGA[T/C]TCCTTGATGAAAGGGAGGACGGTTCTTGTGATAGCTCACCGGCTCTCCACTGTGAAGACT	1768652743	GMI_ES01_c14913_223-0_B_U_1768652743	2010-02-07
GMI_ES01_c1493_96	CAAGGGAAACAATGGTAATGTCAATTCATTCAAGATGAATGTTGGGGTCAACAAATATTC[A/G]AACAACATAAATGGGAAAGAGGCAAATGGAAAACACAATGGTGGTAACAACAACAATGGA	1768652117	GMI_ES01_c1493_96-0_B_F_1768652117	2010-02-07
GMI_ES01_c15012_106	ACGGTATATTACTCCAAGTTACCACTCCAGGACTGGAGCAACTCTTCAACGCATATATCC[T/C]GGCACACCTCATGAAAAGGGTACTAACCCCTAAAAAAAAACTGAAAAATGTACTCAAAGA	1768656602	GMI_ES01_c15012_106-0_T_F_1768656602	2010-02-07
GMI_ES01_c1506_672	TATCCTTCTCCATGWCCTTGTGCCMAGATCGTATTCCTCTCCACAAGTCAGAGAAACCCT[A/C]TCACTTGTCACRVCCCCCAATGACATAAAACTTCCCATCCATGAAGAAACCTGATGAGAG	1768652120	GMI_ES01_c1506_672-0_T_U_1768652120	2010-02-07
GMI_ES01_c1511_1015	GCCGCCAAAGGTGAATATGTGGATATGGTGAAGGCAGGTATCATCGACCCACTTAAAGTGATCAGAACAGCCTTGGTGGATGCTGCGAGTGTGTCCTCTC[T/G]GATGACTACCACAGAAGCTATCATCGTTGAGAGCCCAAAGGAAGAGAAGGCGGCACCTGCAATGGGAGGTGGCATGGGCGGGATGGATTTCTAAGTTCTCC	1768650381	GMI_ES01_c1511_1015-0_B_U_1768650381	2010-02-07
GMI_ES01_c15132_408	TGCTGAGGAGAATAGAAAAACTCCACAAGAAATGACGCTTCAGAACAAGATCGAGGCCTA[T/G]GGATTGGAAACTTCAGAAGAAGGCAGTCCCTATCAAGGTCCCCGAGGTCTCGTCATCCCT	1768656603	GMI_ES01_c15132_408-0_B_U_1768656603	2010-02-07
GMI_ES01_c15143_210	CCCCGATGCCCCTCACAGGTTCCCCGGCCTGAGCCTGTCGACGGTCCATGGTATCATGGA[T/C]GCCGTGTACCAGTAATCAAGCAAAGATGGCTAAAACCTGGGATGTCTGCGGCGGTGTCTC	1768652749	GMI_ES01_c15143_210-0_B_U_1768652749	2010-02-07
GMI_ES01_c15158_404	CGCAAACCTATCGACGATGGGCGCCGTCGACGTCAATGCACCGGGGTCTGACTTGAGTTCTTGGTCGGACTGAAGAAAACCGCGATTCACCTGAAGATTC[A/G]TGTAGTAGTTCTTGTCAAAGGTGTCAGGTGTCGTCGGATCGAGGTCATTTAGTGACGATCCAGCACCGTTCCTTGGGCATCTCTGTGACAGGAACGCCCGG	1768648822	GMI_ES01_c15158_404-0_T_U_1768648822	2010-02-07
GMI_ES01_c1517_378	GTAGGCTGGTCGGCTCATATTTGGAAGTGAAGAGAGAGGGATAGAGTGTTGGCTCATATTTGGAAGTGAAGAGAGAGCGAGAGTGTCGGCTCATATTTGC[A/G]AGTGAAGAGAGAGAGTGTCTGCGTGTATGGATGGGGCCCTACGCCCCCCCCCCCCCTACGATATTACTGAAGCAGCTTTTTATAATTCTTTGTTATCATGG	1768647530	GMI_ES01_c1517_378-0_T_U_1768647530	2010-02-07
GMI_ES01_c15176_90	GGACTACCCTGCGAAGCAGCACCCGCTGACCCTCTCCATGAAGGACTTCAACAACATGGT[C/G]AAGAGCGGTGCGCCCTTTGCGCGGAAGTTCCCCAAGGAAGACAAAGTCCTGGACAGGACT	1768652754	GMI_ES01_c15176_90-0_T_F_1768652754	2010-02-07
GMI_ES01_c1523_263	ATGAAGAAGAAGAAGAATGCGTGACAGACAGGGAAGGAAAACTGGATCTGCTGCTGGTGT[T/C]GTGCAGTTCAGTTAGTGCAGGTCCAGCTCTTGGTGGGGACGCAGCTGAGGTAGTGGCACC	1768652121	GMI_ES01_c1523_263-0_B_U_1768652121	2010-02-07
GMI_ES01_c15252_185	TAACCTAAATGATCCAGTGTGAATCAAAACTCCAAATCTATCCTTCACCAAATTATACAAAAATAAGCAGAATTGCCTTTTACCAAGAAAGTGCCATGTA[T/C]AGGTGCTTAATGCTTAATTGACAGTCTAGAGGGCCTGCTTGGCAAGCATTAGCGTACATTTACACAATAATTTGAGTTTTGTGAAATACTGCATTGCAAGG	1768648830	GMI_ES01_c15252_185-0_B_U_1768648830	2010-02-07
GMI_ES01_c1537_1127	AATCGCGTGTTGTAAGATGAACTAAATAAGGCCTCGGTTGCCAGTACCACCAGCACCGGTACGAACATAGCGTGTGTACACGAATTATTCTCGTGCAAAG[A/G]CACGGAGGATCAAATGATTGCTTTTATCTCAATCTTAGTTCGACATGATATTATCTCAATCAARTTACCTAARAARAAGTTAATTAATCGCGATCTAGAAC	1768647535	GMI_ES01_c1537_1127-0_B_F_1768647535	2010-02-07
GMI_ES01_c15405_389	AGAGAATGGCAACATCAAGCTGCTGGAGTATTACCAACTGACTTTCNCTTTCGCTAGTTCCGTCAAAGTTATTCACATTTGATACTGCTAGTGTCTCTCG[A/C]CATGGATGGATGTAGCCATTGGTGGTTTCYTTTTGTTGTAATTTGAAACCTGTTCATAGTAGCTAGACATTGAGTATACGGTTTGTGGAAATG	1768647142	GMI_ES01_c15405_389-0_B_F_1768647142	2010-02-07
GMI_ES01_c15472_459	TGGAGAAGCCTGATGTCATTCCAGAGCATAATTTACATTTCCAGGTGTACTACAAATTCA[A/G]TAACATCTCGCTGCTCATAGAGCCGATGATGTTGATTACTGGCTTCTTCCTTCTGTTTGT	1768652764	GMI_ES01_c15472_459-0_B_F_1768652764	2010-02-07
GMI_ES01_c15474_97	CAGCAGAGTTGAGCTAGCGCGTGAAGCAGGTCGAGGGGAAGACGATGGCCACCGCGTATGCTCCTCCCATGGCGAGCCAGCTGCTGAAGAGCAGCA[A/G]CAGCAGCTTGGTGTGCTCCAAGCCGAGGGGCCTGTCCGGTGCCTCGCTCACCACGAGGCGGCCCCGCTTCGTCGTCAAGGCTATCAAGGCTGACAAGCCAA	1768647353	GMI_ES01_c15474_97-0_B_F_1768647353	2010-02-07
GMI_ES01_c15538_405	CTCGGCGTTCAGCACAAGGTGGGAGAAATGCTGGTCCAGCACCAAACCCATCGCCCTTGTGACGGCCCCCAAGTGATGGCACGTTCTCACACTGCTCCAA[T/C]CCCGGCATTCCCATTGCTTCAGGGCAAGGCCGCGCCTCGGGGAACCTCCAGTACTTCTCTATCCACTTGGCGAGGTACCTCATCAGGCCAGTCCCGGGAAT	1768648850	GMI_ES01_c15538_405-0_T_F_1768648850	2010-02-07
GMI_ES01_c1554_621	GAACATGTTACCCTTGACCTTCAAGTACATGTCGTGGTACATGTGCTTGTCAATCTTCTT[T/C]GCCTCACGGTACTTGCGCAGAAGGCGCCTTAGGACACGCATCCTGCGCATCCACAGAATC	1768656475	GMI_ES01_c1554_621-0_T_F_1768656475	2010-02-07
GMI_ES01_c15628_381	CTGGATGAGAATGTACCATCTTTAAAGAAGTTCCGAAAGCTAGCAGAGTTGCTTGATATGTCATTGAAGTCCATTACAGCTGCTTGGGAAAGTGGAGAGC[T/C]AGTTAACTGCGGTTTCACATCATCTGAGGTGCGAAATTTCATCAAAGCGATTTTTGCAGATTCACCTCTTCGGAAGGAGTGCTTGGGATGGATCGTTATGA	1768648853	GMI_ES01_c15628_381-0_B_U_1768648853	2010-02-07
GMI_ES01_c15825_143	ACACCCAGTTCATAGCGACAACATTCCGGCCGGAGATACTGAAGGTCGCGGACAAGATCTACGGCGTGACTCACAAGAACAGAGTGAGCTACATCAACGT[C/G]GTGACAAAGGAGCAGGCCATGGACTTCATCGAGCATGACCAGACGCACAATGCCAGCTGAGGCTGACAGAGGCCGCCAATTCGTGGCTTCTGCTGGAAGAC	1768648868	GMI_ES01_c15825_143-0_B_F_1768648868	2010-02-07
GMI_ES01_c15886_573	GCTCCATCGCCAACGGGTGGCTCAAGGGGCCCTACGCCACCCCGCGCATCCTGCACTGATGATAATGTATTGTTTGATTTATAATTGACTTGATGTGTTG[T/C]GTTTGGGGTTTCCATGGGGTGAGTGAGGCGGGATCGATCCGTACGTGCGTGTGTGTGTGTGTGTGGTAGGTAACAGCTAATTTATGATGGAGTTGTATTTA	1768648878	GMI_ES01_c15886_573-0_T_F_1768648878	2010-02-07
GMI_ES01_c1608_617	AAGATCAAGGAGATCAACAAGAAGGATGCCAAGTTCTACAGCAATATGTTTTCCAAGATGACCAAGCCCTCCGCAGAAGAAAGCAAAGCTTGAACTGGAG[A/C]GGTACTGAAGGATAGGAGTCTCTGCTTGAGGAAGGACACTGTGTCTACTCGTTCTGTGGGCTGGCTAAATCTAAATCCATGATGCACACATGTGCTAGGAG	1768647538	GMI_ES01_c1608_617-0_T_U_1768647538	2010-02-07
GMI_ES01_c16092_586	CGAACCTTGGTCAGCACAGATATCTCTGATTTGAACTCATTTAGCCCCTTGTTGCCCATAACCACCCGACTCCATTCGCTTCACAGCTAATTTTTGTGCC[A/G]TCGTGAAGCTCCACCCTTGTAGACAGTGCCAAAGCCACCAACGACCAAGGATGTTATCCTGACTGAAGTTGTGGTCAC	1768647090	GMI_ES01_c16092_586-0_B_F_1768647090	2010-02-07
GMI_ES01_c16114_61	GCGATTAATTAACTTTTTTTTTTAAGAATTGTAGAGGCACATTAATTACAGTAAATAAAA[T/C]CTCTCTAACCAACTTTTCAGGAGGAAACTGTGCTCCACAACTCGAGTTTACATTATACCATGGAATCACAAACAAATGCAGGAACAACAACAGCACTAATA	1768647174	GMI_ES01_c16114_61-0_T_F_1768647174	2010-02-07
GMI_ES01_c16128_61	CCGGGATGTCAATCCTAGCTTTGTTCCTATGCTTGAGAAGGCAGGCCTTCAGTTCCCGGG[A/T]TGCGATGAAAGCGGAAATAGGATGGAGATTGTAGAGCTTCAAGACCACCCATTTTACATAGGTGTTCAGTATCATCCAGAATTCAAGTCGAGGCCTCGGAG	1768650278	GMI_ES01_c16128_61-0_B_U_1768650278	2010-02-07
GMI_ES01_c16132_303	GTGACACATATAAMCCCAGTTCCTGGAGTAATGGCAGGCGTGCCTTCGTCGAGGAATTAT[A/G]ATGGTGGTTTCACCTCCAAACTAATGGCTAAAGATCTGGATTTGGCCATGGCCTCTGCAT	1768652784	GMI_ES01_c16132_303-0_T_U_1768652784	2010-02-07
GMI_ES01_c16172_217	GGACCGATCACTAAGCCTAAAGCTTCTGCTCAGATCCAACTCGCGCAAATCATGGCAATT[A/G]TTTGCTACAGCCTCCACTGCATTGTCTTCAAGCTGAGGCTTGATTTGCCGTAGAGAAAGG	1768652786	GMI_ES01_c16172_217-0_T_U_1768652786	2010-02-07
GMI_ES01_c16180_205	TCTCTCGAAGCAGGCCAGCTTCCCAGCTAGCATGGGGAACTGCTGGGTGGGAATGGGGAATAGGTGCTGCACAAAAGGGTATCCTCGCATTTCAGATGTC[C/G]TGCCCTATATGCTATGAGGATCTTGATCCAACAGACTCCAGATTCCTTCCATGTCCCTGTGGATTTCATCTCTGCCTATTCTGCCACAAGAGGATTCTCGA	1768648887	GMI_ES01_c16180_205-0_B_U_1768648887	2010-02-07
GMI_ES01_c16215_186	CTCAGGTTGATCTTGCCCATCTTTTAGCGTCCCGTGACCAAGAACTTCGAGCACTCTCTGCTGAGATGAATCAAGTGCACTCTGAGCTTGACCTTGCTCG[T/C]GGCCTGATTGATGAAAAGGRCTCRGAGATCCACCGCATTCGTGTGAGCAACAATCAGWATGGAGTGCTCGAGCAGCAAAGCTTGAACGGGCACTGGAGGCA	1768648889	GMI_ES01_c16215_186-0_B_U_1768648889	2010-02-07
GMI_ES01_c16239_143	TGACTTTTTCAACCAAACCCTAACTCTGTGTATCAGACAGAACACCTCTCGTATTTCAAATTTGTCGGACGAGTGGTTGGAAAAGCTCTCTTCGACGCCC[A/T]ACTGTTGGATGTCCATTTCACCAGGTCTTTCTACAAGCACATACTTGGTGCCAAGGTTACTTACCATGATATTGAAGCAATTGATCCTGCTTACTACAGGA	1768648891	GMI_ES01_c16239_143-0_B_U_1768648891	2010-02-07
GMI_ES01_c16275_104	ACATATGATCCTAATGCGCCCCATGCCTCAAAAGGCTGGTGGTGACCAGCGAAATAGGGTTGGCGACAGCGSMRGGATCGCTCCTTGAAGAATGATGAGG[T/C]AGGAAGCTCTGGTCACAAGTCGGATAAGGATGACTCCCCCAGAGGGCCTCCTCCGGGTATCCTGAATGACAGGGAGCGGATGGTGGCTGAGGCGAAGATGT	1768648894	GMI_ES01_c16275_104-0_T_F_1768648894	2010-02-07
GMI_ES01_c16314_308	ATCAAACAACAAAAAAGAGACGTACAAAAGATGGTGTTTTCATAACCTCACCAGAGATGCAGAGAGCAAAAAAAAGCAATGCGCCAGAACTGATTAGTGG[T/C]TGTGTCCTTCAAGCGTATCCTAAAGAAACTATGCTTCTTGGCTGTCTTTTGACGCCTCTTCCATTTCTAATTCCTTGACTGCTACTACGAGGCTGCGCGTG	1768648895	GMI_ES01_c16314_308-0_B_U_1768648895	2010-02-07
GMI_ES01_c16437_198	CTCGATACGCGACCACGAATCAGACCCGAACCTGAAGAACATTGAGCTCGAAGGCAATTT[T/C]GACCAGATAAAGCAGGCCAGTGAGATGGTGCGCGACCTTATTGCCAGCATCAGCGCCACA	1768652800	GMI_ES01_c16437_198-0_B_U_1768652800	2010-02-07
GMI_ES01_c16488_444	AAAGAATAGTGCAGGTCAGGGTCTCTACCKGGGTGYCTTCACGAAAACACTGCCGTCTTCRGTAAAGGACTCTATGTCGTGGGTCAGGAAGGCACCAAAC[T/C]ACACGTTCGGAGGGACTGTGTACTGCGGTCTCTGCCCCTCACGTAGATCAGGACCGACGACTGTCATCTTTACTTGCCCATCATCATGCACCTCAAATACC	1768648904	GMI_ES01_c16488_444-0_B_U_1768648904	2010-02-07
GMI_ES01_c1649_355	CGCAAAATAGCTGCTGACTGGAAGACGATCTCCCCCAAGCTCAACTCTGAAGCCCTCAAA[T/G]CAACTCTCAAGAGCCTAAAGGCTAAGAATGAGGTGGCTCTGGAAGAGGCAGAAGACGCTG	1768656478	GMI_ES01_c1649_355-0_B_U_1768656478	2010-02-07
GMI_ES01_c16674_553	TATCAGGATCTGTCGTTGCATCCGGGTGGAGGCTGAAGAACAGCAGGGCATCACCTTTTATGGGCTTTACTGCATATCCATTTTTAGCACATTCAGATGC[T/C]GTCTCATCCTTGTGTTGTGTTAMCTTCCCCTCTGCATTGGGAAAGATGGTTTCTCCACCCTTCTCAATATTAGATAGGTACATGAGCACAGTCGCAATTCG	1768648916	GMI_ES01_c16674_553-0_B_U_1768648916	2010-02-07
GMI_ES01_c16767_69	GATCCGTGTGAAAGAAAATGAACTTCGGTTAGCTATGCTACAGGAGGAGGCTAAACAACT[T/C]GAGGCCGAGAACCAGAGCATGAGAGTGGAGTCGCCTCGCCGCTTGACGCGTCAAGGGGCT	1768652805	GMI_ES01_c16767_69-0_T_F_1768652805	2010-02-07
GMI_ES01_c16774_222	GGTTCTTGTGTCACAACAACTAGCAACAACTGGAACAACAGCATCTCTCCCATGGACTTAAACAGGACAATAATAACCATACAAAATTGCCTCCTACAGC[A/G]CGTTCGCAAGGATGATGTTGTGGACCTAAGCGCTCTTCTTTGAGGATTTCTTGTGAATCTTCTTCCCAGGCTTCAACTTATCTGATCCAGATGATGATTTC	1768648929	GMI_ES01_c16774_222-0_B_F_1768648929	2010-02-07
GMI_ES01_c16901_225	AGTCTTCCAAAGACGACCTGTCMTCCAAGGACGATAGCAGCACCGAGCACGTAAACGGGACGGCGTCGGCAGAAGTTACCAGCAAAGTGGCAATGTCCCC[A/G]GTGACAACGAAACCGCAACAGAAGAAGAACAAGCCTCTGCTGAAGAAGTTTGGCAGCTTGCTGAAGAAGAAAAACAGCAAGTAGTAGGCACTAGCAGCAGG	1768648934	GMI_ES01_c16901_225-0_T_U_1768648934	2010-02-07
GMI_ES01_c16962_80	AGCGACAAGAGGGTGCTTCGCCTTCGCCCCCAGCAAAGAATGGAGTACTTTACACTGGAGGAGAGGATCGTGGTATTAC[T/G]GCTTGGGATCTGTCCAGCGGCAAGGTTTCATCGCGCATTGAGGGCGCTCATTCAACTCGTGTAAAAGGGRTTGTTGTTTTTGATAACCGGAATGATGGRTC	1768647270	GMI_ES01_c16962_80-0_T_F_1768647270	2010-02-07
GMI_ES01_c1700_379	AGAACTAGACGCTGAGTGGTGCGGTGTACCATCTGTATGGAATTATAGGACTGGTTCGTGGTTTTTCAGGAAGCATCGTGGCTGCCCTTGTGGTATGAGC[A/G]CCAAATTTGTCACCTGTTTTCTTGTGCTATGTAAGGCTGTTTTGTTGCTTGAGACTTTGTTGGGAGTAGACCGGGTAGCTTGCCCTCCAACAGTAATGCAG	1768650390	GMI_ES01_c1700_379-0_B_F_1768650390	2010-02-07
GMI_ES01_c17040_394	GTGCTCATTGACGGATGTTGCTCCATTTGGATTATAGTTCTGTGAATGAATTGGTTTAGGACAGTAAGAGGTTGCAGATGAGCAAGCGAGCAAAATGATG[A/G]TCAGTTCTGTAGGTTGAGTTGTCTCGCTCAATCCCATTTCTAGATGTAATTTGGATGTAGTGTTTTCAGTTACTCGCTGTTGAACTAGTGTTTTCTACTTA	1768648940	GMI_ES01_c17040_394-0_T_U_1768648940	2010-02-07
GMI_ES01_c17064_407	GACATAACCATGTCATTGCCCAGCTTTGTTCTCTACTCTGAAACTGGCGACGAGGAGTTGTAGCAGCAATTCTCTATTGTATCGCTTATGTTGCTTCCTT[A/C]ATATCAGAACACAGGCATCTGAACCTACTTAAAGCTTTCTCTCATGTCTTTCGCCTTCACTGTACAACTTTGTAGATTATGCGAACACTGTTTTGTAGCGG	1768648946	GMI_ES01_c17064_407-0_T_U_1768648946	2010-02-07
GMI_ES01_c17110_96	TGGCTTCACTGAGCATGGTTCTTCAAGGGCGACAATGGGAAGCTGGGGAGTGCTGGGGGATCTCCACAGTGCCGTCTGGCTGAAGGCCTGTTTGC[A/G]GAAGAACTGTTAGGCCAAGTGCCTGGGTTAGATGCTGACGATCCATGGGCGGTGCCTGAGGTTCCCTCACCACCAACAGCCTCAGATCTCTGCTGGCAAGG	1768647348	GMI_ES01_c17110_96-0_T_U_1768647348	2010-02-07
GMI_ES01_c17183_318	CAGAACCCGCTCCAAATACGCTTTCCTGAACTTCAGCAAGCTTCAACAGGAAAGGGTAGGAAGTGATCTCGTACAAATCACAGCAACTATTCCCGTCGCT[T/C]GGTCAGTATAACAGCTTGAAAGAATTCCTCACGGCACGGCTATGAAACTGAGGGAAAGAAGGTCGTTCTCGTCTCGGGTGTTTGCCACACATTAGCTTCGA	1768648950	GMI_ES01_c17183_318-0_B_U_1768648950	2010-02-07
GMI_ES01_c17234_303	AATCCCAACAAACCAACAAAACAACAACATGATGATTAACTAGTACTCCATCTCCTTCCG[C/G]AATTGAGGAGAAGAGGAAGCCGCTGCCGACCAATCCGGTGATTGGCCTATCAGTAGTATG	1768656618	GMI_ES01_c17234_303-0_T_F_1768656618	2010-02-07
GMI_ES01_c1725_728	GCTTGGTGGAGGTATCCATTCGAGCATGTTTCCCAGCTTCCATCAAAGCCATTTTGCTTCACGCAAAGATACCAGGATCTAAAGAAAGTTCTGGCAGACA[T/C]ATTCTTTGGTCCTCCTGATGTTGGTGTATATAGTCCGTCGGTGCAGAATACATTGTACCTCATGGGTAGAGAAGTTCTTACCAGGTTCCCAGACATAGCAT	1768650398	GMI_ES01_c1725_728-0_T_F_1768650398	2010-02-07
GMI_ES01_c17319_464	AATGGATCATCGGCCGGCCAGCTCTGTTCTCGGTCTCAACTTCTCCCTTGCCCATATGCGCGCGCACACGGTGAATCCATCATACAGTAGCAGCAAATTT[A/G]TTCCCGCCCAATTCTTTCCTTCATCATGTAATAAGCGTACGTATACTGCCATCCGTAGAGTACCCTAGGATATCTTCAGGGCCTGCCATGTGATAGGAGAG	1768648959	GMI_ES01_c17319_464-0_B_F_1768648959	2010-02-07
GMI_ES01_c17381_181	TCGGAGACATGCTGTTTTTGTCATTGCAGTCCGCAACCCTGGTCTTATTATTGACATTGTACAAGATATAAGGTTGATAAAATGGTGAAGCCATTCATGC[A/G]ACCCCCAAGAAAGACAGGGGTCATAATTCTTGGTGGAGGCCTTCCAAAGCATCATATATGCAATGCAAATATGTTTCGCAATGGTGCAGATTATGCAGTCT	1768648969	GMI_ES01_c17381_181-0_B_F_1768648969	2010-02-07
GMI_ES01_c17397_350	TCCAGCAGAGCGTATCACTCTGCAGGCTGCGGCTGAGCATCCTTGGGTTGCTGGGGCTGACGGGCCAGTCCCTGAATTCATCTGTAGGTGTGGTTTTGGT[T/C]GCAGGAAGAGAAATGTTTCACAGGAAGCCGTACAATAACAAAGAGACCAGTCCTTCGGAACCGATTATTGAGTGGTGTGTAGTGTAGTGTAGATAACTGAT	1768648970	GMI_ES01_c17397_350-0_B_U_1768648970	2010-02-07
GMI_ES01_c17401_192	AGTATGGTGCCACCGTGAATTCTACGGATGCTAGAGGTCGGACACCGCTTCATCACAGCATTTTGAAAGGGAGACGCGTGTTTGCCAAGCTGCTCCTTTC[A/C]AGGGGTGCTGATTCGCAAGCCACAGACCGAGAGGGTAGAACAGCACTACAGTATGCAATCGACAGCGGAACTATCGACGATGAAGAGATTCTTGTTTTGTT	1768648973	GMI_ES01_c17401_192-0_B_F_1768648973	2010-02-07
GMI_ES01_c17416_562	GCCACTGCGTCAGCGCCTGCGGCAGCATGTGTGTGTCTCTGCTCGAAGCCTTGTTACGAGGCGGAGTGTGTTGGAAAGAAGATTCCTTCGATATAGGTGA[T/C]TGTAGACGAGGTGAGCGCTCCACGACGAATTCGTGTTCATCCTCGCTATAGATCCAGATCATCCCGGGAATTCC	1768647075	GMI_ES01_c17416_562-0_T_F_1768647075	2010-02-07
GMI_ES01_c17476_92	CAAGTTGCTGGTGATTTCTTAATCAAAAGGGGTTCAGCAACACTCTTCCTGTTAAGGTTTTCAAGGAGCATGAAACCGAGGATCTTTTGGA[T/G]GTGCTGGATGCTTGTTAACAGTAGGTCAGGGTACTCTACTAGCTTTAACAAACTCAGCTGTGAATTATCGATTCAATGAAGGCATTTCCTCCAGCATCGCT	1768647326	GMI_ES01_c17476_92-0_B_U_1768647326	2010-02-07
GMI_ES01_c17486_304	TAGAAACTCTCCTCCCTTTGAAAGAGTATTGATCCGATCATTACGGCAATTCCAGTTACA[A/G]CAATCGTGAAGAGAAGTCGCTTTGTTTTGTGCACCTTGCACAGGGCGCGCTGGTCGTACC	1768652815	GMI_ES01_c17486_304-0_B_F_1768652815	2010-02-07
GMI_ES01_c17589_271	TGGTTGGTTCTACTCTCTATCTGAAAAGGCCTTGGCGGAAGGAAAGCCAGATCCATGCCC[A/G]CTCCACACAGCTTGGCTCAAGGAGATTAAGGTCATATAGAGGACTTTTATGTGCAGGTTC	1768652817	GMI_ES01_c17589_271-0_B_F_1768652817	2010-02-07
GMI_ES01_c17619_220	TCAGTGTTTCTTTGAGGTCAAGATGAAGTTCAGTGCTCCTCTGTGTTGGTACTCTGCTTTTGCTTCCGTCAGTTAAAAGAACCATTAGATTCAATTCCTT[T/G]TCTGCGTCCTGCATCTTGCTAGCTCGCCAGATGGATCCAATGAAGCTTCAGTCTAGAGCTACCTTAGCTCATTATCAAGTCTCCTTTTCAAATGAGGAGCT	1768648981	GMI_ES01_c17619_220-0_T_F_1768648981	2010-02-07
GMI_ES01_c17841_146	AAGTTAATAAAAGCCCTTTATCGAGAAATTGGTGTAGCTCTAGAAGCTTACTTGGAACCTCCTGAGAGACTGATTTTGGTAAAGAACCTGACACCCGAAC[A/T]ACATTAGATATTTCCCTCTACTACAATCTATGCATACCCGAACCCCTGACTGGATAACAAGCAGCACGTCAGCAGTACAAACCATTCAACATTCTACGCCG	1768649004	GMI_ES01_c17841_146-0_B_U_1768649004	2010-02-07
GMI_ES01_c17862_258	GTCAACTCATTGTAGACCAACCAAACATACCAAAAGATGAAGTGCAATCTATTTTCGACATTATATTTGCAGATGAAATTTGTTAAGTGCAGTCATGTTG[A/G]AGCCACTGGGGCTTGATCTACCTGCCTATCCAGACAAAGCATGAAGGCTGCCACACTTTTCAGGTTTAATGAGCACCATGAGGATGCTGGAATTCATTGAC	1768649009	GMI_ES01_c17862_258-0_B_F_1768649009	2010-02-07
GMI_ES01_c18017_440	AACGGCGTGGCCATCTTTCGAGTTCGACCAGCCGTCGGTGTTCGAACTCGTCGGCGGAGCTCGGGGACATCACGGGGTTCTACATGATCGACGAGGAGGG[T/C]ACCCTGCAGACGGTGGACGTGAGCGCCAAGTTCGTCAACGGGAAGCCCGCCAGGGTGGAGGCCAAGTACGTGATGCGCACCGCCAGGGACTGGGACAGGTT	1768649019	GMI_ES01_c18017_440-0_T_F_1768649019	2010-02-07
GMI_ES01_c1806_79	AGGGAAGGTGACTTCGGTAATCCTAAAGACTGGTAACCATCTTCCCGCTGATATGGTAGTTGTTGGTATTGGGATCCG[T/C]GCAAATACCAGCCTTTTTGAAGGTCMCCGGATTTATGGAGAAAGGTGGCATAAAGGTAAATGGGCAGATGCAAACTAGCGACAGCTCCGTGTACGCTGTTG	1768647258	GMI_ES01_c1806_79-0_T_F_1768647258	2010-02-07
GMI_ES01_c18101_86	TGACGACGCGAGCCTGTCGGGTTCTTCCCCGTCGGTGCCGAGCTACATGACACCGACGAA[A/G]TCGGCCAGGGCCAAGACCCCGTCTCCAGAGCCCGGCGGCCGAGGAGAGTGCTACTGAAAC	1768652830	GMI_ES01_c18101_86-0_B_F_1768652830	2010-02-07
GMI_ES01_c18122_404	AGCCGGTACCAAAGAGCAGCTAAGTCTGTTGAGGCATAGTTGAAGCCACCATCTCTTTTAACCACAATCAAAGGGATTTTGTGACCTTCAATGAAAATTA[T/C]CCGAGCACCCTCACTTTCCTTAATGAAACCTTGGTTACTCAATCCCTCCAAAACTTGTGGAATATAAGGATTATAAAAAGCTCTCCCCCYTTTTCTTCAAG	1768649025	GMI_ES01_c18122_404-0_T_F_1768649025	2010-02-07
GMI_ES01_c18186_236	CTAACCCACAACTCACACCTTGATGGTTTATGCTTGCTCCAGCATAAGAACGTGTAGATTACCATGCATGCATAGACTTCTAAAATAGCAGAAGGATGAG[T/C]ATATAATAGACGTTGAACAAGTGTCGTTGGGAACACACCCAACACAAAGTAGGTCATCCGATCATCATATCAAGACCAACAGAGGAGGCCATGATCCAAAG	1768649027	GMI_ES01_c18186_236-0_T_F_1768649027	2010-02-07
GMI_ES01_c18267_448	TCTTCGTACTTCGTAGTTTAGTTAGAACTAAAAGCGGGGACTGAAAGCAGAGTTCTGAAGAAAATTTGTTCTAGATGTGCAAAAACTTTTGTTCTTGATA[T/C]TGGATGAGTGGCAAGCCAAATCTTAAGTGGTAACTGCAACCATGATTGATAGAAAAAAAAAAAAGTTAATT	1768647067	GMI_ES01_c18267_448-0_T_F_1768647067	2010-02-07
GMI_ES01_c18280_94	CTAGTTCTAGATCGCGATTAATTAACTTTTWYWWRTWTWYTGTTTCAGTACGTACCTCAAATCAACTGCATTTTATTCCTTGGGGTGAAAATT[A/C]ACCCCAATTACAACAGTACAAGATAGGGGAGACATTATTCTGCAAAGGATCATTGCCAAATGACACCCTCTTCGACTACATCGCACCAACTTATTGTGATC	1768647333	GMI_ES01_c18280_94-0_T_U_1768647333	2010-02-07
GMI_ES01_c18545_420	AAACACCTATTCCTCTTTCAATGTGGTTTCGAGCAAGTGCGTGTCGGTGGTTGAAGAGCTCCTGGTAATTAGCATAACCAGTATGAGAACCCCGACGCCT[T/C]CTAAATTCCCCGAGACTGGTACCGAACTCCTGGGTATGGAGCAAGAAAAGAGGGCATGTTTCCATATCCACCATCGACAAGATAGAATTTTTCCGGGAGGC	1768649048	GMI_ES01_c18545_420-0_B_U_1768649048	2010-02-07
GMI_ES01_c18562_309	TACTTGTGTCGAGATCAACCGAACGCTACTGAGATGACAGAACTCAATGTGTACGGAGAAGATCGGAACTGTACTTTCACGTATCGTTTCTATTAGCAAT[C/G]TAGTTAGTAGTACTGTCAGACTATATGCTGCACTTCAAAAAAAAAGGTGAGATGGCACTGTCAAGTTAGTCACCGTTTGAGATCACAACGAAGACGT	1768647163	GMI_ES01_c18562_309-0_T_U_1768647163	2010-02-07
GMI_ES01_c18787_418	ATGAATCGGAGGGAGTATTTATTTTCCTCTCCCCCCTTGTTAATTATTGCCCCCCACYTTTTYGACCTACTTCGTTTAGGCTCATAGATTCAATCTTCTC[A/G]ACCATAGCTTGCCAAAAGATAATAAGTTGTGTTTTTCCTGTTCATTATCAAATTGGCCTGTAAGTAACACATGGAAAATGTACGACATGAATGGACAGTGC	1768649052	GMI_ES01_c18787_418-0_T_U_1768649052	2010-02-07
GMI_ES01_c18881_97	AGGAACCCAAGCTCCAGGGTGCCAAAGGATAGTTCCGGAGTGGGTTGATTTGACAGTGAAGCAAGGCAGTTCACCGCACGAATCTTGGGGAGAATG[T/C]CGAAATTGCCGAATCCACCTCTCCACCCTCTGATGCACCGAAGCCTGATGATAAAGACTCAAGCCAAGATGTGAAAGATGAGCTATGAGCAACCACTGTAA	1768647355	GMI_ES01_c18881_97-0_T_F_1768647355	2010-02-07
GMI_ES01_c18982_68	ACTGTGAGTTTCTCTGTCGGCGCTTTTTCGACTGGATATTGCACTTTTCAGATAGTATGC[T/C]TGGAAGTGGAGGTGGTTGATTGTTGCAAAGGCACCCAGACTGTTATACCCAACTCTGAAG	1768652836	GMI_ES01_c18982_68-0_T_F_1768652836	2010-02-07
GMI_ES01_c19086_153	CCTTATAATTATATAGAAGCAATGTTGGCCCGTGGAACAATGGAAAAGAAGTATTGTCGCGAATCTGCTCGAAAATTGAAAAACACAAAAAATTAGAACT[C/G]TTGAACCGCTTTTGCTGTACGCACGTAGTGTTGCTTCATGGGTCACCAGTGATTCGGAGGACAACATTCCCCTGGCCATCGTGCGGATGGTAGATGTATAA	1768649061	GMI_ES01_c19086_153-0_T_F_1768649061	2010-02-07
GMI_ES01_c19245_178	TGCCTCTGGAGGAGGTCTACATCGACGTCAAGGACTCCGCCGATGGATGGAATGCGATCAGAGACATGGTTGTCCGTGGTGCTCCCGCAATAGCCATAGC[A/G]GCAGCATTGTCATTAGCTGTCGAAGTTTTTGATCAGGATTTCACTGGTACACCTGCAGAAGCTGCCTCGTTCATTTCTAAAAAGTTGGAATACCTTGTATC	1768649064	GMI_ES01_c19245_178-0_T_U_1768649064	2010-02-07
GMI_ES01_c19257_478	ACGCATTAATGGGGTCTAGAGTACTTGCTAGTATACAGTCATCATATGTAGTCTCCACAGGGTCACATAGGGATCCTCTCTTCAGGAGCTAGGTTGATAT[A/G]TAGTCTCCACACGGTCACATACCTGTGGGCCAACTAGAAAGCTGGGTCGTGAAAAAGTGTACAGCTCATGTGGTCGGTCTGGTCATAGTTGATAGACCCCG	1768650851	GMI_ES01_c19257_478-0_B_F_1768650851	2010-02-07
GMI_ES01_c19303_272	ACACCAACAACGAGACTACTATAGTGCACTCATGTTCGGCGAGCAGGTGTTCATGGAGAAGTTCATATGCCCTCACAAGGAAGCTGCACCACACCTGGCT[C/G]AAGACTATGCAGCAGCCTGCAGAGGGGAAGTGCCGACTAGATTCAGATTTACATGAACCAAGAACGGGTATGACAATTGGTAACTGCCTATGGCACAAAAT	1768649066	GMI_ES01_c19303_272-0_B_U_1768649066	2010-02-07
GMI_ES01_c19480_559	GAGGGCGTGCCGAGGATGATGGCCCAAGGGGAGGAGCCTAAGAAGAGAAAGGAGAAGAATGAGAAGAAGGGTGACGGGAAAGGTCCAGATCCTAATGATC[T/C]GGAGATTATAGCGATGAACAAGTTGCGAGCGTCGATGGGGATGGGGACCACTGAAGTAGTGTTATGTAATGT	1768647070	GMI_ES01_c19480_559-0_B_U_1768647070	2010-02-07
GMI_ES01_c19845_199	TCAACCGTTTAAAAAAAAAACATAACTTACAGCAGAGTAGCATCCGATGTTTTACACCTCATGTTTCTCTCCAGCACCGCACTGAACAATAAAGTTACTC[T/C]AATAAAATTAGGTTACAAATGACAGGGTGCTCGCTGGCACCGGGGCGTGCAAGGGGCCTACAATGCTACCGTAAGGTGCCTCATCTGAAAATTGCCTGTCC	1768649082	GMI_ES01_c19845_199-0_B_U_1768649082	2010-02-07
GMI_ES01_c2010_173	CCCATGCCGTCTGCATCCTCACCGAGTGGGAGGAGTTCAAGAAGCTGGACTACCAGAAGATCTTCGACAACATGCAGAAGCCCGCCTTTGTCTTTGATGG[A/G]CGCAACGTTGTTGATGCTGAGAAGCTCAGGGAGATTGGCTTCATCGTCTACTCCATCGGCAAGCCGCTCGATGCGTGGCTCAAGGACATGCCCGCTGTCGC	1768647600	GMI_ES01_c2010_173-0_T_U_1768647600	2010-02-07
GMI_ES01_c20204_210	ACGCGGCGGAAGAGGCGATCAATTGGCTCACGGGGGGAGGAGCTCCTCCAGAAACGAGGGACCCACGGGACATTGATCACATGTCCATGCTGACGAAACC[C/G]CCACGCAGGAAGAGGCACCACCATAGGAGGACCTGATTAGCGCAGAAGGTTTTTGTCGCATCTCCTTTCTGTAGGCAAACAGCAAGAAATATAGATATATC	1768650857	GMI_ES01_c20204_210-0_B_F_1768650857	2010-02-07
GMI_ES01_c20255_122	TGTTGGGGTGGTAGCTATCGCACAAGGTTGTCGGTCCCTTGAACTACTAAGTTTATTTGGAATACTTGGGGTTACTGATACCTGTCTGGAGGCTTTGTCA[A/G]AATCTTGCTCAAAGAGTCTCACAACTCTAGATGTAAATGGCTGTACTGGTATTAAGAGGAGGAGCTCCAGTGACCTGATTGAGATGTTCCCGTTCTTGAGT	1768649094	GMI_ES01_c20255_122-0_T_U_1768649094	2010-02-07
GMI_ES01_c20367_331	ACTCGAGGGGGTGAAGAAACACGAGGATTACCTCAAGAGGCGTCTTCTTTTCCTCGAGAC[A/G]GGAAGGAAATTCCTCAAGTTGTCTTTCATGTTACTCATGCCTATTCCCGCGATCGGTGCG	1768652857	GMI_ES01_c20367_331-0_T_U_1768652857	2010-02-07
GMI_ES01_c20384_216	AGTTTCAGGGATCAAATTCACTGAAAGATTGCGCATAGGCAACCTTATTTTACTGGACTA[T/C]GCAGAGCTAGTTCTTGTTCTACTGTCCTGTTCGCATCTACCAAGACGCCTTCTTAACACC	1768652860	GMI_ES01_c20384_216-0_T_F_1768652860	2010-02-07
GMI_ES01_c20473_90	GGCATCATATCAAGCAAGTCCGATGTTTATAGCTTTTGGGATGCTACTGCTGGAGATGGC[T/C]GGAGGGAGAAGGAACGCTGACCCAAACGCAGCAAACTCAAGCCAGTCTTACTACCCATCA	1768652862	GMI_ES01_c20473_90-0_T_F_1768652862	2010-02-07
GMI_ES01_c2058_207	CTCGGAGGCTTCGGCCGCATGCCGGGCTCCCCCGCCGCCGCCTCCGTCGAGGAGCACGCCCAGAAGCCCTGAACAGCTCTGCCCGCCCGGCGGTAGATCT[T/G]CTAGTGTTTGGCACGGTGCATGGCGGTAATGCTAGCGATACGTAGTGTGCACCGTGCATGGTTGGTTGGTTGGTTCTGTGGGCGCTATACGCCGCGCGTAC	1768647608	GMI_ES01_c2058_207-0_B_U_1768647608	2010-02-07
GMI_ES01_c20639_75	CGGAATTCCCGGGATCGAAGCTACAGTTGTTGTGGAGATGGTCCATCCCCGTGATGACATCCTATCAGTTACGG[A/T]GATCCCGGAAGATACGGATTAAATGCGCGCATATGGCTCTTGTACGCTCATCCCCCTTGCTCCCTGGACCATATACACACCTAAGAAACACAAGGTTGCTA	1768647246	GMI_ES01_c20639_75-0_T_F_1768647246	2010-02-07
GMI_ES01_c20690_301	CTATTCTCAGTGTAGTCTTGTAACCTTTGCCCGATGATATAGCGCGTCATCCCTAATAGAATCATGGAGTTTCACCAGGACCCCTGCAGAACGCCTTGGC[A/G]AGGTAGCAGAGCACACACATGGCAAGGCTGCCCAACCATGCAAAATGGTACACCGCTGAGTTCACGCATCAGAGTAGCCGAATCTTGGGAAGAGGACCCTT	1768650858	GMI_ES01_c20690_301-0_T_U_1768650858	2010-02-07
GMI_ES01_c20737_408	TGGATAAGAAGCTTGCTCAAAGAAAGCATTTCCCTTCTGTTAATTGGCTCATTTCTTACTCGAAATATGCCACGGCTTTGGAAGGCTTCTATGATAAGTT[T/C]GATTCTAGCTTTATTGATATGAGAACAAAAAGCACGTGAAGTGTTGCAGAGAGAGGATGATCTYAATGAAAATTGTCCAGCTTGTTGGTAAAGATGCRCTG	1768649108	GMI_ES01_c20737_408-0_B_U_1768649108	2010-02-07
GMI_ES01_c20831_223	CTTTGGCGAAGTCAATATTGTCCACAAACACCGATTTCCACCCATCAGGGTCCAGGATGG[A/C]TGTGATCTTGGTGTTAGATCCCCTGGCAAGGGACCTGCCTCCTGCACCACCTTCCCTCCA	1768652865	GMI_ES01_c20831_223-0_T_U_1768652865	2010-02-07
GMI_ES01_c20877_279	AAGCACAGACTTCATAAAAGAGTTCATCTTCCCTGGGGTTCAYTTCCTTCTTTGTCTAGGATAAAGACGGTTTCCGCTTCAAATGGGTTGTGCATAAAGC[A/G]CCTCGAGGATATTAGTTGGGACCAGTACTACCGAACTCTGGGATGTTGGAGGGACAACTTGATGGATAACAAAGATGAAATTTTGGCACTTGGCTTTGATG	1768650860	GMI_ES01_c20877_279-0_T_U_1768650860	2010-02-07
GMI_ES01_c20966_244	TAGATTTTAAGAATGTATCCATTGTCGGGCATTATGTGAAAGATCGTACCAAAGATGCCCAGTTCATTATTATCAGTCTCAGGAACAACATGTTTGAACT[T/C]GCCGATAGGCTGGTTGGCATCTACAAGACAGATAATTGCACCAAGAGTATAACCATAAAACCCTGGAAGCTTCGCCGAGAGCATGAAGGTCTAGTCTGTAG	1768649111	GMI_ES01_c20966_244-0_T_F_1768649111	2010-02-07
GMI_ES01_c21255_336	CCAGAGAGCTGCTTCAATCGCTGCAATGTCCGCATCGTTCGAGCGGCCTAGACAAACCCTGATACCAAAGTCAATCAAAGCGAGTCCTGATGTAAAAGAA[A/G]CCGCAAATCTGAAGCAAAGCAAACCTAAACCGGAAGTAAACGACCAAGGAGAGTAACCCCTGCTGCTGCGAACGACGGGCAAGCTGTAACTCGGGCGATAC	1768649119	GMI_ES01_c21255_336-0_B_F_1768649119	2010-02-07
GMI_ES01_c21280_271	TTATGCTGTTTTTAGCTACTCCCTCCGTCCCAAAATAAGTGACTTGAGTTTATCTAGATTCGACATGTATCTATATACTAAAAACGTGTCTAGATACATC[T/C]GAATCTAGACAAACCCACGTCACTTATTTTGGGACGGAGGGAGTATTTATTATGAATTAATAAACAATACCATTGGA	1768647085	GMI_ES01_c21280_271-0_T_F_1768647085	2010-02-07
GMI_ES01_c21334_212	ACACGGCGGCGCAGAGCTACAACGCCAAGCTCCAGCGGATGCTCGCCGAGTTCCGGTCCGCTTCGCCCGGGTCCAGGCCCGTCTACGCCGACATCTACAC[A/C]CCTCTCCTCGACATGGTCGACCACCCCGACAAGTACGGGTTACGTGGAGGCCAGCAGGGGCTGCTGCGGGACTGGCCTGCTGGAGATGGGGGCCCCTGTGC	1768649121	GMI_ES01_c21334_212-0_B_F_1768649121	2010-02-07
GMI_ES01_c21442_83	GAATTCCCGGGATTGGATATCTTGTTACACTATTCATGTCAACATGGAAAGACGGAGGACTGCAGTTGCCATTTTTAAAGGA[T/C]GGATATGAACTCAGAAAACAAATTTTGGGACAACTGCTAACATTCAAGGATAATGAAAGTGAAGACAATATGCCTACCGGTGTCCGGGATTTCATCAGTTG	1768647278	GMI_ES01_c21442_83-0_B_U_1768647278	2010-02-07
GMI_ES01_c2150_256	GCAAGCTCTCTCACATGATCTATGGCGCGCTGGCAGCACTCATCTTCAGTGGCTACATCGTCTACGACACGGACAACATCATCAAGCGCTTCACGTACGA[T/C]GAGTATGTCTGGGCTGCTGTCTCACTCTACCTCGATGTCATCAACCTGTTCCTGGCCCTGCTGACCCTGTTCAGGGCAGGCGACTAAGCCCATCGCCCCGC	1768650440	GMI_ES01_c2150_256-0_B_U_1768650440	2010-02-07
GMI_ES01_c21525_185	GAGGTCGAGCATGAAATGGAGGACAGCATATCACCCTCCATGGATGTCGACGTGGAGGACGGAGAGATTGGCTGCTGTGGGTAGCACATCTCTTAAGCAT[C/G]CATTTATTCTTCCTTTGTTCCTCAGGTTCATAGTCAACATGCTCCCCAGGGTTATAAGATTGCGTGATTCTATCCTGCAATGAGGCTGTGTCATAAGCGGA	1768649132	GMI_ES01_c21525_185-0_T_U_1768649132	2010-02-07
GMI_ES01_c21591_267	ATAAGTAAACAGATACATTTGGTTGATGAAGTATATCGATTGCACGGTCTTCCTGAGTTCTACAAGAATCCTCGGCCACACATATCATTGGTGTGGGCAT[T/C]GGGTGATGTTAGCTCCAAACTGAAGCAGGCCATCAAAGAAATTGAAAAAATTCAGAACAGCACCAGCTCATCCAAAAACTGCAATCTGAGATGCAATTTCG	1768649134	GMI_ES01_c21591_267-0_B_U_1768649134	2010-02-07
GMI_ES01_c2163_409	AAAGGGCCTGGCTGGGAGGTGGTGCTTCCAGCGAAGGGCGGCGGTGGCATGCTCTCTGCTCTCGCCAGCTGAGCCCTGTGGCAGCCTATCAAATGACACA[A/G]CGCCTTGGTGTTTTTGGTCCTCTCGGCTTGTTCGCCGCTGATTAGCCTATGCTACTAGTATGTAACATGATGACAGTATCCCCTAAGTAATTATCGACCGG	1768647623	GMI_ES01_c2163_409-0_B_F_1768647623	2010-02-07
GMI_ES01_c2201_1105	TCTGCTGATCAAGACCTCCAATCATATCATATGTAGAATCTGGGACCTTCTCAACTTTCATAAGATTGACCAAYGGRTCAACTTTGCTTGGCAGGATCAA[A/G]TGGAGCATATAGCTATCATTCCGAAGAGCAACTCTTGTTGAAGGTGTGATTTTTGTAATATCGATGCTCTTATCAATATCTACGACATTATTTGCCTTCCG	1768647630	GMI_ES01_c2201_1105-0_T_U_1768647630	2010-02-07
GMI_ES01_c22090_77	TTAAAGCTTTATCTGAGGAGCGAATTGTCTACATTGCCTGTGGAGGATCAACTTCTGCTGCTATATCAGACAAAGG[C/G]AACTTGTACATGTGGGGAAATGCAAGAGATTGCCAGTTAGGCGTTCCTGATCTCCCAGAAGTGCAGCCGAMTKCCSGTKRAWGTTAATTTTCTCGCCGACG	1768647252	GMI_ES01_c22090_77-0_T_F_1768647252	2010-02-07
GMI_ES01_c22095_390	TTGATCATCAAGCCTCTTCCACGTCTTGATAGACTTGACTCCTTGCCACTCGCCGCTCTC[T/C]GTCTTCTCAAGCTGCACAGACACCACCCTTGCTCTCCTCGACCACCCGGCCTCCCCGTAT	1768652877	GMI_ES01_c22095_390-0_B_U_1768652877	2010-02-07
GMI_ES01_c22540_100	TATCGTGGCGCTGTCGGATCCCGAGGCGGAGTATGCCGAGATGATGCTCAAAGCAAGAACTCCCACAAAGGTGGTTGAAGAATGTAGCCAAGAAAGAGC[T/C]CACTGCAATCCGGATCGATCGGATTCGGTGCGGACGACTATAAGTTAGAAGAAGGGATGACGACATGAGCCTGTTTCTCACTGAAGCTCGGGCAGCATCGC	1768647377	GMI_ES01_c22540_100-0_T_F_1768647377	2010-02-07
GMI_ES01_c22545_242	TTTGTTTTTTGGTAATTTGCCACACCAGAGGTCGAATTGGATTTTTGGCCTTCGGTACAA[A/C]AGTGAAGATATCCCTTTGAACTTCACAAGACATGCTGATAATTCAAACTTGTACCATCCA	1768652881	GMI_ES01_c22545_242-0_T_U_1768652881	2010-02-07
GMI_ES01_c2294_540	AAGATTCTCGCTAAAAGTCAAACTGTGGCTGGATTTTTCCTGGTTCAATATGCTCACCTGTGGCAAGAACATCTTGACAAACTATTTCAGTTGTATGCCT[T/C]GGGAAAGTTAAAGGTGTCCCTTGACCCTAAGAAATTCATGGGTGTTGCTTCGGCTGTGGATGCTGTAGAGTATCTTCATTCTGGCAAGAGCGTTGGCAAGG	1768650453	GMI_ES01_c2294_540-0_T_F_1768650453	2010-02-07
GMI_ES01_c22998_155	GGTCTCACTGAGAAAAAGCTAGGCCCCTGAGATCAGTGAACTGTTGACACAATGCTCTATTGGCATCGCTGGAGCTGGCTTGGCTGTTCTTCTGTCAGTC[A/G]TCTGCAAGATTGCTATCGGTGGAAGGACTCCTTTTGCCGCTACCCGGCTGCTGAACACAGGTGTTGGGTTTGGACTCTTCTGGCTATCATATGACAGTAAA	1768649192	GMI_ES01_c22998_155-0_B_F_1768649192	2010-02-07
GMI_ES01_c2304_496	GTAGTCAATGCGGCCATCATTGTCCTGATCAGCTTCTTTAATGACATCATCAAGAAAAGC[A/G]TCTGGCATGTTATGCTCTTGGCAAGCTTGCTGCAGTTCATCCACTGTGATGTAGCCACTT	1768652198	GMI_ES01_c2304_496-0_B_F_1768652198	2010-02-07
GMI_ES01_c2320_569	ATGTTGCAGTATATGATGGATCATGGACTGAATGGGGTGCTCACCCTGATACCCCAGTTG[A/C]TACTGCTGTTTAGTCTTGTGTGCAGTTGATGGAGGGCCATCTATGGTAGTTGCACTTCAC	1768652201	GMI_ES01_c2320_569-0_T_U_1768652201	2010-02-07
GMI_ES01_c233_61	TGTGGCAGGGGCAGTCCAGGTGGTTGTGAAACAGAAGAAGGAATATGATATGCTCAAGTC[A/G]CAAATGCCAGACAACAAGGCAAGCTATTTGAAGTGCTCCAGCAATGACATAATCAAGACT	1768656428	GMI_ES01_c233_61-0_B_F_1768656428	2010-02-07
GMI_ES01_c2338_213	ATCCCTGGCCCTGAGGGTGTCCGTGGCCGGAACTCGGACAACACGCTCATCAAAGAGAAGCTTGGCTGGGCTCCAACCATGAGGCTGAAGGATGGGCTGA[C/G]GATCACATACTCGTGGATCAAGGAGCAGCTGGAGAAGGAGAAGTCCACGGGTGCCAACGTGTCGGACTACGGATCATCCAAGGTCTGCACCACAATGGCGC	1768647646	GMI_ES01_c2338_213-0_T_U_1768647646	2010-02-07
GMI_ES01_c23397_453	CCGTCCGCGCCTCCGTCGCCGACGGCGGTTCGTCTCGCAAAGACCTGGATGACTTCATCG[T/C]TTACATCACAAGGTGATCGACTGATCGCCATGTGGGATACTGACACAGCTCAGAGAGTAG	1768652891	GMI_ES01_c23397_453-0_B_U_1768652891	2010-02-07
GMI_ES01_c24051_67	GTCTCAGGGAGCTGTCCAAGGACTCCCCATTGATCTCAGAGGTAAAAGAGCGTTTATTGCTGGAGT[T/C]GCAGACGATAATGGTTATGGTTGGGCAATAGCCAAGGCTCTTGCTGCAGCTGGTGCTGAAATTCTTGTTGGTACATGGGTGCCTGCACTAAAYATATTTGA	1768647220	GMI_ES01_c24051_67-0_B_U_1768647220	2010-02-07
GMI_ES01_c241_356	GTCTTCAGATTGTATCCCTACTCAATACAGATCTCATCCTCAGTTCTACAAGCTATCTGACAAGGGGAACTTCCTTCGGGTCTCGCGGCTGCGAATAACT[A/T]TGAGCTCGGAACACTATTTGTGGCAGCCCTTTCAGGTTTTGAGTTTTTCTTTTGCAACTTCCGATTTCCCCGTATCTACTGGGAGCTGGAACAAACCAGTG	1768650309	GMI_ES01_c241_356-0_T_U_1768650309	2010-02-07
GMI_ES01_c24402_384	CGTCCGTGTCCCCGGACGACGGCAGCAGGTTTCCCATCTTCACCATGGCCGTCACGAAGTCGGTCGAGAACCTGGTCGGGGTGTTGCTGTACGTCCTGAC[C/G]AGCGCGTCCTGCGAGCCGCCGTTGAAGAGCTCCTGGTCGGAGTGCAGCAGGCCGCGCCGCGCCACCAGGTTCTGGTAGTATGCGTTGTCGAAGCCGTCGGC	1768649227	GMI_ES01_c24402_384-0_T_F_1768649227	2010-02-07
GMI_ES01_c24478_209	ATCAGGCAAATCCATTCCAGAGCAAATAGCTTACATCAAAAACTTGCAACATAACTTCTACAGTATCAGCTAGGAAAATTGTTGTGTTGCAGTTACAAGA[T/C]ATAGCTCCAGCCTTCCATCCTTGATGAGATTCAAGATCCTTCTGTTTATGACATCTTCCGAGCAAGGTTCTTCACTCCCGCGCCAACACATTTTAGAGTAA	1768649231	GMI_ES01_c24478_209-0_T_F_1768649231	2010-02-07
GMI_ES01_c24648_129	ATACCAATAATCCACCTCTAAAACGGAGTTCGAGCAGGAACAAGACGAAATCACCTTCAAAAGTGTCCAAATTTGATGAAGAAAATATTCAGAGGAAAGA[A/G]AAGAAAGTGAAGGATCAGCCCATGGAGGGATGCGGGAGTGAAGATGATAATTCAAGTGAAAAGAAAACCAACGCAAGGAAGAGATGGTTAAACATTGCTTT	1768649235	GMI_ES01_c24648_129-0_B_F_1768649235	2010-02-07
GMI_ES01_c24656_105	TTCTAGATCGCGATTAATTAACTTTTTTTCTAGCAAATGTTCAGGATCAAACAATCAAATAGCTATTAACAACATATGAATTGAAGTGTAAAAAAGAGCG[A/C]GGTGAGATGAGATGAGTCAGGCTAGTTAAATCGTCTTCCGAACATACACAACAAATTAGACTGCCGCATTTACACAAGAGCTCCTAACCAGGTCAGAGTTC	1768649237	GMI_ES01_c24656_105-0_B_F_1768649237	2010-02-07
GMI_ES01_c24681_389	ATTGCTGTTATTCCATCTTAATGCTTGCGCCAATAGTTTCTGAGCTGAGACATGTGCAGGAGTATCTCGTCCCTGCCTTGGTTGGTTACGCTGCTCGTCA[T/C]TATCCAGGGAGGTGCTGCCTCAAAATATTCACGGATCAGGCTCTGGAAAGATTCTACGTTTTCTTCTTGGTCTTTTGCCGTCCGTTTTTCTTCTTCTTGTC	1768649239	GMI_ES01_c24681_389-0_T_F_1768649239	2010-02-07
GMI_ES01_c24834_79	GGACAAGTACAACCGATTGTATGATGAAATCTCCCAAGCACACATTTTGTNTAAAAAGTG[T/C]GTTTATGTGTCCCCCCGACCAAAGGATGAKWCCACGGAKAGAAAGATCCTKAAGGAGGAA	1768652897	GMI_ES01_c24834_79-0_T_F_1768652897	2010-02-07
GMI_ES01_c2493_65	TCAAAAAGATTCTTCTATACATCAATGGTCCAGGAGGCGATCTTACACCATGCATGGCGTTATA[T/C]GATACCATGCTAAGCCTAAAAAGTCCTATTGGTACTCATTGCCTGGRMTTYSCGRKWCAACTTGGCAGGATTCATTCTTGCAGCTGGMCAAAAAGGGTTCA	1768647210	GMI_ES01_c2493_65-0_B_U_1768647210	2010-02-07
GMI_ES01_c25127_114	GAGTATCGGTGGCCTTTATGCCTTCAGTGTGGCGATTTTTCTCTGCCTCATGGCTCCAATGTGAAGCTAGGATAACGAAACTCCGTGATGAAGATACAAG[A/G]ATGCTGAAAAATTCTGAGCAGACAACGCGCTCAACGGAATTGGGATAAAGGTGAGGAAGTTTGTGATGTATACCTGGGGGCCCTAGCAACTTGGATCCAAG	1768649255	GMI_ES01_c25127_114-0_B_F_1768649255	2010-02-07
GMI_ES01_c25270_71	TTCTAGATCGCGATTAATTAACTTTTTTTCTTTTTTAACCTTTCTATGCATGACCATAAATACTCCAGTC[A/G]ATTGGACATTACATTGTTTTGCTTCACACACTAGTCCCACACTTCATCTTGCACCGCTCGACCACAAAGTCAACCAGTTACTTGTCCAATGATCAATCATC	1768647234	GMI_ES01_c25270_71-0_B_F_1768647234	2010-02-07
GMI_ES01_c25788_216	ATCAAAATTTAATTTAAGTGACGATGTGTTGTAAATTTTGTTTGCCTGCAGTTATTGGCTCTCCTATTGTTCCAGCTGACAGGGCTACTGCCAGCATAAC[A/G]ATGCACCGCCGTCTTGCAGCTGTTGAAACAGGCCAGGTCGATAGCTGACAAGCTTCCTGTCTTTAGAAGAAATGTCCAGCTTCCTACGATAGCTGACGAGC	1768649267	GMI_ES01_c25788_216-0_B_F_1768649267	2010-02-07
GMI_ES01_c25865_64	TGGAGGTGGAGGGTACACGCCCACGCCAGGGTACACCCCGACGCCGTACACGCCCACGCCGTC[T/C]GGTGGTGGGTACAACCCGACGCCGTCTGGCGGTGGGTACAACCCCCACGCCGTCCGGGTGGTTCACGCCGCCCAACATGCCGTCGTACCTCACCCCGCCGG	1768647204	GMI_ES01_c25865_64-0_B_U_1768647204	2010-02-07
GMI_ES01_c25884_181	TCCGGGGACTTAGCAGAGTCATGGATTTCTCAGAATTTGACCGTGCCCATGACCATGCCATATATTCCTTCTGCGCCTCAGGGAGGGTTGGTGTACATCC[T/C]GGGGCAAGTACAAGACTCCCACATGCTGAACACAACACAACAAGGACATTTTCCATCGAGAAATCCATTTGAATGAGACGTGGCTGGTAAAGACTGGTGCT	1768649269	GMI_ES01_c25884_181-0_T_F_1768649269	2010-02-07
GMI_ES01_c25986_126	AGATAGACACAAAGGTTTCTTCTGCTAGTCTATACATGCCGGAACCTGATAATGCCGTTTCACATGGTGATGCATCTCTTGCCGTGGATGATTTTTTGGC[T/G]CGAGCATCGTAAACAACGTGAGGGTGATTCGGGTGAGCGTCTTTCTACTCTTTTTGACACCGACCTTTGGATGTGTTGTGTTAGTACATATTGTCAATCCT	1768649270	GMI_ES01_c25986_126-0_B_U_1768649270	2010-02-07
GMI_ES01_c2642_449	AGTGCTGGACTGAGCCACACTAATCAAGATCTCACCGCTTCCCTGAATCTGAACAACAAGGGAGACACCCTCGCTGCTTCCTACTACCACCAGGTGCATG[A/G]AACCACAGCCGTTGGAGGAGAGATTGCTCACACCTTCTCCAGCAACGAGAACACCATCACCGTCGGGACGCAGCATGAGCTGGACCCTCTGACCACCGTGA	1768647681	GMI_ES01_c2642_449-0_B_F_1768647681	2010-02-07
GMI_ES01_c26712_129	TTAGGAAGCTGGAACTTATTTACGCTGATCCTGCTCAACGATTGGTGGGTGATGTTGCTCTTTTAAACTGTGAAACTGCTGTGGTATCAGATCGACGTGG[C/G]AGCATATCTGTATTATCCTGCCCAAGACTTGAAGTTTCTGAAAAGTCCAGAAAAGAACTTAGATGTACATTGCTCATTCTTTATGGGTGAAATTGCTATGA	1768649291	GMI_ES01_c26712_129-0_B_U_1768649291	2010-02-07
GMI_ES01_c26749_466	GAGCTCGAGCTGCCTTGTGTTACTCAAGAGTTGAGATATCTCGGTACAAGGAAGCACACATACGCATCAGTAGAGGCTCCACAAATCAGACAAGCCATAG[A/C]GGTCTGATTTTGCCCAGATTTCTATTGTCCACAAAAATTTTGCTCTCTAATGACCATCTTCAGTATTTACTGCACCCAGTTGACGTGAAGCGGCATTTACA	1768650881	GMI_ES01_c26749_466-0_B_F_1768650881	2010-02-07
GMI_ES01_c26812_184	TAATGCACTCCTACGGTCTGCAAAAAGCGAACTCTGATGGCCTAATTCTAAGCGATGGCTGTGAAATAACATCTGACAACAGGCCAAAGAGTACAATATT[T/C]GATTGGTTCTTCGACCCTCTGATGGTGATCAAAGATCAAATCAAAAGCCAGTAATTTTACAGAAGAGGAGGAAGTGTACCTTCAAAAACCGCGTAGCTGTT	1768649294	GMI_ES01_c26812_184-0_T_F_1768649294	2010-02-07
GMI_ES01_c27024_157	TTCCTCTCACTGATATTGGTTTTATGGAGGTTTGGGACCAGCAGCCTCCAGACTACGCGAAATTCTTCTGATCTGGCATGAAACCTTGCTGCTGAAACTG[T/G]TCAGGAATTTTGACGGATCGACACGGGCTGTTTTAGTATAGGTGGAAATAAATAGATAGCTTGCTGCATGGTTAGCTTAACACACACAAACCCACGTCCAG	1768649306	GMI_ES01_c27024_157-0_T_F_1768649306	2010-02-07
GMI_ES01_c27175_436	CCTACAACAAAAATAGTCAGTGGTGCGACAAAGACTATAGATCTTAAACTGCAGTCTGCGTCTTATTTGTTTGAAATTGATGTCAACATGTCAACATAAG[T/G]CATGTACGAAGAGGCATCTTAGTGATGCAAACCGTACCCTCATACACATCGATATCATGTTATGGCAATCACTTGTCCATGGTGGGAATGCTATCATTATC	1768649312	GMI_ES01_c27175_436-0_T_F_1768649312	2010-02-07
GMI_ES01_c27293_196	CCATTTTGATGGCTATCCACCATCCTATGTGTTTACAACAGATGTGGCATGTCAACTAACCGGCGCTATCATCAGTTTATATGATTACCCACTGCAAACC[A/C]CCACACCGAACTGGGACACGTCAGGTCAGGGCAACAGGCTGTGCATCAACCTCGTTACACACTATAAGTTACACCCGCTAAATAGTTCAACCTAATCTGCT	1768649319	GMI_ES01_c27293_196-0_B_F_1768649319	2010-02-07
GMI_ES01_c27315_90	GCACATGCCCAGAATCCCACGGTCGGGGAAGAGTTTTGGAGCACAACCACCATCGAGGTTGATCCGGCAGATCTCCGAGCTTCTACAAT[T/C]CACCTGTCTTCGTGGGACCTTGATCAGCATGGAGTGGGAAGCAGTCACAACGCCGCGGAATCTGCCAATCATGGTTTTAATCTTTGGAAACAAACTAGGGA	1768647314	GMI_ES01_c27315_90-0_T_F_1768647314	2010-02-07
GMI_ES01_c27374_322	ACACACGTAGACAACTCATATATCGGTCATCAGCTGCATTTTATTTCCCCTGAAGTATTCTCTCGCTGACACAAGCACATAAGGGTTAGTGTGCCTCATC[T/C]ATTGCAAGCGGCACGCTCTTCACCAGCTCACGTAGCTTCAGTATATAGAACATCTCGAGGTAGCGCCTAGTCTCCCGCTCTCAAGCTTCG	1768647132	GMI_ES01_c27374_322-0_T_F_1768647132	2010-02-07
GMI_ES01_c27468_247	ACCTGCTTTAAAAAAAGGGGTGCCGACAAAGGGCAAAGGAAAAAAGAGAGCGATCAGTAC[T/C]GAGGCCAGTACACGGCGAGACTAGGATTCGGCGGTCCTCGCCTACATAGGTATGGTGGAC	1768652918	GMI_ES01_c27468_247-0_T_F_1768652918	2010-02-07
GMI_ES01_c27535_582	GGTGGAGCTACAGCTTCAGGGTCTAGCTTTGGTGGCACATCTAAAGGGAGGTCAAAGGCCCGGGGCCGACGCTAGATGTAACTTCCTAATAATCAGCTGC[A/G]AAATGCAGGGGCCTCATGTATCTCCTGTCTTGTGAGGGAAAAAAGAAGCTTGTAATTAGTTTGCCTGGCAGTGCTAGTGGAGTTTGAGTGATCATCTTGTC	1768649323	GMI_ES01_c27535_582-0_B_F_1768649323	2010-02-07
GMI_ES01_c27571_415	AATGTGGTATACTGGATGCTTTATGTTCTTTATGCAGTCCTCCGCAACCCTTCGGACTTGTTTCAGTCCCTTAAAGGAACCCATGGCAGCAACAGTATTC[C/G]CCTGAACCAAGATGTAGCAGCCAGTCAAAATCTCTATAGCCTTCAGGGTGGACAGATTAGGACCTAGAAGACGTTCTCTCCTT	1768647110	GMI_ES01_c27571_415-0_T_U_1768647110	2010-02-07
GMI_ES01_c27642_133	AGTTAATTGTGACGGGACGGCATTCTTTCCTCTGCAAAGCTGCATGAATCATTCATGCTGTCCAAATGCCAAAGCATTTAAAAGAGATGAGGATAATGAC[A/G]GTCACGCAGTGATAATTGCTCTGGGGCCTATCAGCAAAGGTGATGAGATTACCATCTCCTACATTGATTGAAGATCTTCCGTACGAGGAGCGGCAGGCAGA	1768649325	GMI_ES01_c27642_133-0_B_F_1768649325	2010-02-07
GMI_ES01_c27692_191	CTCTTGGTGACTGATATAACATGACCATACCAAACCATAATCCGCTACCAAATAGCAGAAGTAGAGCATAATGCAAGTGCACAAGTCTCTTGCTGTGGAC[A/G]ACGACCTTCGCAACAAATGGTCAACCTGAACACTAGATGAGGGATTCTAGAACTTTCTTAAGGGCCTTGGACTTGGATTCTAGCAGGAATGAAGGTAAGAG	1768649329	GMI_ES01_c27692_191-0_B_F_1768649329	2010-02-07
GMI_ES01_c278_1093	GCCAGTGCAGATTGTTGGAGATGACCTCCTCGTCACGAACCCAACTAGAGTTGCAAAGGC[C/G]ATTGCAGAGAAGTCCTGCAATGCTCTTCTCCTCAAGGTTAACCAAATCGGATCTGTAACC	1768656431	GMI_ES01_c278_1093-0_B_U_1768656431	2010-02-07
GMI_ES01_c27869_512	CGCGCTGCAGAGGCTCCTCATGGCATCCGGCGACTGGTCATAGAAGAACTCGAGAGCTCC[A/G]ATGAACGTGAACACCTCGGCGGCACCAACCAGGAAATACTGAGGGATTTGCCACAAAATG	1768652926	GMI_ES01_c27869_512-0_B_F_1768652926	2010-02-07
GMI_ES01_c27945_487	AAGCACGCCGTCTCCGAGGGCACCAAGGCCGTCACCAAGTTTACATCCTCCTAGGCTGCTGTGTTGTGTTCTCGGAGAGTAGCTCCTCATCTTTTCTGTT[A/C]CGTCTTGAGATGAATCGGTGGTACTCTATGTCTTTCTGTAAGAAATGTGCTGCCTGGGGGAACAACAATGTCTTTAGAATCTGAAGAAATATTATTGTTGT	1768649333	GMI_ES01_c27945_487-0_B_F_1768649333	2010-02-07
GMI_ES01_c28370_196	CCATAGGGAGAGGCTCCTCATCGGCGGCACCCCGTTCCGCGCAAAGGTTGCTCTGTGCCTTCATGCTTTGGCTACCATTTGAGTTGCCAAGGCTTGCGGC[A/T]CGCTCTTGGCGCATGGACTGGAAGAAGTAGGACGAGCTCGCCATATCTTTCATGTTTTGGAAGAGGCTTGAGGACTTCCACCACTTGGCTCATGAGAGGCC	1768649343	GMI_ES01_c28370_196-0_T_F_1768649343	2010-02-07
GMI_ES01_c284_1036	GCGCTGAAGGCGCAGACGACGAGGGTGACGAGGGGGATGACTATTAAGTTAGCTGGTTAATAAGTAGTTTGCTGGTTAAATGATTGGTTTTGTGTTCTGT[A/C]TACTCGGTACGGTCCCATTGCGTTGCATATTGCTCTCATGCGTGCGTGTTTCCTTTTTCTGTAATGTGCTAAAAAAATGCTGTTAGTCTCTCCTGGTGACC	1768647379	GMI_ES01_c284_1036-0_B_F_1768647379	2010-02-07
GMI_ES01_c2878_533	ATACAGAGCTTGTTGCCGTCAATGGTGAACCGGCTAGCAAATCGGACGAGGGCGATGTTGGCAGTGAGCTGTAGAGAGCTGGAACAGCGCAATCATCCTT[A/C]AGATCAACCAAAGCCTAGTTTTCGAATCGAATAGATCAATGCAGTGCACGGGATTCTTAGTCGAGTAGGGCAAAACGCTATGAATTCAGTAGAGGCCGGAA	1768647698	GMI_ES01_c2878_533-0_T_U_1768647698	2010-02-07
GMI_ES01_c2879_300	GGTCGAGCTACACGCAGTATGGCAGTTCAACCTATCAGTCATCGTCCCTGCCATCTTATTCTAGCATGGATGGTAGCGGATATTCTTCGTCGGGTCTTGG[T/C]GGGTATGGTACGACTTACCGGTACTAGCTGGTACCTATTTGTCATCAAGCCACCCTGTACCCGCTCTTGGGCGATCGTTGTATATGTCAGCAACATTTGCT	1768647701	GMI_ES01_c2879_300-0_T_F_1768647701	2010-02-07
GMI_ES01_c29631_331	AAGAGGAGGGGGAGGAGCCGGAGGAAGAGGCGGGGCCCTTCTTGGCGGTGACGGCGAGCTTCATGCCGGAGTAGCAGTAGCCGTAGCTGCAGATGAAGAA[C/G]TAGTCCTTGGCCTCCTTGAGCTGGAAGGCGTAGCTGATCCCCTTGTTGTGGCTGGTGATGGCGCTCTCCTTGTTGCAGTTGTCGTACCCGACCTCGTCCAC	1768649362	GMI_ES01_c29631_331-0_B_F_1768649362	2010-02-07
GMI_ES01_c30497_105	GTCTGAATATGATATTAATATGTACTTCGAAAGCATCTCCAGATACAAGAAACTGAAACA[A/G]TGAGCAGCATTGCACTAACAGCACGTAGCGGTGGTAGTGTTACTCAGCAGCAAAAGATAT	1768652948	GMI_ES01_c30497_105-0_B_F_1768652948	2010-02-07
GMI_ES01_c3118_214	CCGGCCGTCGCAACTTCTCTACCCCGGAGGAGATCGCTGCTGGAACTTCAGGGCGCCCACGCTCGTTTAAGAAGAATGTAGCTGAAGCAGAAGAGGAAGA[A/G]GAAGAAATAGAAGAATCTGAAGAGGAAGAATCCGAAGACGAAGGTGAAGAGAAGAAACATAAAGGAACTGAAGGTGTTATTCAAATTGAAAATCCAAACCT	1768647718	GMI_ES01_c3118_214-0_T_U_1768647718	2010-02-07
GMI_ES01_c3123_127	AGGAAATTGGAGTTGAGCACCTTCTGAGGGATGTGAAAGACACAACAATAAGCACACTTGCAACAGAGGTCAGCAGCAAGCTTGCAGCCCTGAAAGGACT[T/C]GATGCAAGGCTTAGGGAGATCCGGGGCTATCTAGATCTTGKAATTSMCGSGAAGCTCCCACTGAATCATGAGATTTTKTACCACTTGCAGGATGTGTTTAA	1768650502	GMI_ES01_c3123_127-0_B_U_1768650502	2010-02-07
GMI_ES01_c3178_185	TATAAAAACCAAATCTTCACAATGATCGATTGAAGAACTGGAAAGAGAGATTCTAGACACCCACAGTGACCAACCTTTGTCCAAACACATGTAACAAAAT[T/C]AGGTTCTAACAGGAGACAGCAAAATTAGGTTCTACTAAAAAACAGAGCTGAATCACATGCTCACTCTTCCTCCTCATCACCATCCCCACCGCCGCCACCAG	1768647725	GMI_ES01_c3178_185-0_T_F_1768647725	2010-02-07
GMI_ES01_c3298_226	CCCCTAATGTAAACGTAACATAGAAGAGCAAGTAATAATACCAGTGTTTTTAGAGTACAC[C/G]CACTCCACCGCACAAGACACAACCAACAGCCTGAACCTGAATACCTGAAGACCTGATGCA	1768652272	GMI_ES01_c3298_226-0_B_F_1768652272	2010-02-07
GMI_ES01_c3397_480	TCCACAGGAAGAAATGCAAATGAGATTGGTTGGTGACTTTGGAGATGGCTTTTTACCCAACCAAGCCTGCAGCAGCTCAGATGGGGGTCAACCTTGGTAA[T/C]TGTAAACTTTAATGACCCATGTAGTGTCTGGCGCTGCGACATTTTTCTCGGTCAGTCTAATGAATACAGATGCCGATGATGATAGATGACGATAATTTAGG	1768647754	GMI_ES01_c3397_480-0_B_U_1768647754	2010-02-07
GMI_ES01_c3610_516	CCCAGCCTTGGCAGCACTGTAATTAGCTTGGCCAGCATTGCCAGTAAGACCAACAACTGA[T/C]GCTATGTTGATAACTCTTCCCTTTTTCTTCTTCATCATTATTTTAGTGGCAGCCTGTGTA	1768652295	GMI_ES01_c3610_516-0_B_U_1768652295	2010-02-07
GMI_ES01_c3678_356	GCGCTACTTCCATAACCGTCTCAAGCCTGCTAAGCTTACATGGACTGCAGTGTTCAGGAAGCAGCACAAGAAGGATATCCATGCTGAGGCTGCCAAGAAG[A/C]GGGATCCGCACCACCAAGAAGCCGTACTCCAGGTCTATCGTCGGTGCTTCCCTTGATGTCATCCAGAAGAAGAGAGCTGAGAAGCCCGAGGTCCGTGATGC	1768647792	GMI_ES01_c3678_356-0_B_F_1768647792	2010-02-07
GMI_ES01_c3759_358	TTGGAGGCACAAAGCTTGCTGAACTGGTGATTAATTGTTTGCAAGCAACTTATTGGCTGC[A/G]CCAAATATAGGGGCGATATCGACGGGCACCTGCATGTGTTCAATTTTCTCCAATGCCACA	1768652311	GMI_ES01_c3759_358-0_T_U_1768652311	2010-02-07
GMI_ES01_c3800_204	TGTAGCTGAGGAGAAGACCATGGGTGGGATTTTTGCTTCCATCATCTGCGCAGTCTAAGCCTCAGGGAGGCGAGATTGTTGTCCTTGTTGGAGGGGGCAG[A/G]ACTATTGGGGATAAGAAGGTGGAGGTCAGCATACCGACTGGATCTCAAGTTGTATATTCCAAGTATGCTGGGACAGAGGTCGAATTCAACAATGCCAAGCA	1768647799	GMI_ES01_c3800_204-0_T_U_1768647799	2010-02-07
GMI_ES01_c3814_271	TTCATCTACTCAAGAATTGAAGACCATCCTCGCCATCTTGGCTCATGGAAGTGCTGGCAGAACCTTTCCCCCGTGCAGGATCCAAATCCAACGTTGTAGT[A/C]CTCACCCTTGCAGCAAGCTGTCAGGATGACTTCATCCCCATCTTCGAGGAACTTGCGGATGGAATTCCCAACCGGTATCTCCTTCTGCCCGTTCCACGTTA	1768647802	GMI_ES01_c3814_271-0_B_F_1768647802	2010-02-07
GMI_ES01_c3919_84	AACTTTTTTKKCTTAAAGAAAATTGCAGATGAATTATCTTTCAACAATACGCAATACAGG[A/G]TGATAAAAGCGGTCTGGTCTGGTCTGGTCCGCCCAGGGCACCCAACTCACAGTGATTTTC	1768652324	GMI_ES01_c3919_84-0_B_F_1768652324	2010-02-07
GMI_ES01_c3967_603	ACCAATCTCCAGTGKCTCTACAGGAATCAACCAGAGTGAGCCAAGACATGGGAATTMGAAACCCCAATTCCTATTAGCGTGAAGTTGAAAGACTTGAACA[A/G]TATTTTCTGTAGAGTTGTTCATGCAGCACAGCGGCCCCATTTGAGCATTCCAGAGACTGAAGCTGGTAAATCACGGAGGCAATACCGTCAACTTCTGAACC	1768647809	GMI_ES01_c3967_603-0_T_U_1768647809	2010-02-07
GMI_ES01_c402_107	TGAACATCTTGGGAGTCTGTGTACAGATACAAGAAATTAAAGGAAATGAGCGCAGACGAGAAGCAGAAGGTTACACCACGCACTGTCGGAATTCCCGGGA[A/T]GGCATTTGCAACATACACCAACGCTAAAAGAATAGTGAAATTAGTAACTGATGTTGGTGCTGTGGTGAACAACGATCCTGACGTTAACAAATATCTGAAGG	1768650315	GMI_ES01_c402_107-0_T_U_1768650315	2010-02-07
GMI_ES01_c4089_452	GAATTGGCGGAGACTGTCAGGGTAGGACGAGCCGGTCTCAGCAGACCATTTAACCTGTGC[A/G]CTTTTGATGACAGTTACTAAGCTCTCGCCAGCAGATTCATCAAGCTCATAGTCAAATGGG	1768652333	GMI_ES01_c4089_452-0_T_U_1768652333	2010-02-07
GMI_ES01_c4174_228	GCTACTCTCAGTACAAAGTACTTTACTAATTACTGTCAATTACTCAAACAGAACAACAGT[A/C]CCACGACACCGACAGCCACTAAGGGACACCAACTTAAACCTTGAAGCCACGGCTGTTCCT	1768652344	GMI_ES01_c4174_228-0_B_F_1768652344	2010-02-07
GMI_ES01_c4230_694	TGTCATCGTCAGTCTGCATACTGAGAGGATTTTTGGGATACCACAATGGCAGAGTCTACG[T/C]TCAAAGCTTCTAGTGTGGAGGGGAAACATTGCGAATGCTATCAGCACAATCCAAGCTAAC	1768656523	GMI_ES01_c4230_694-0_T_F_1768656523	2010-02-07
GMI_ES01_c4288_461	TTTGTCGTGGTGCTGGATCGAATTGGAGGAAGTTCTGATCCATGTTCTCTCCTATTTCGAGAATCGCAGCCATGTTACCACAACGGTAACAGTAGTTTGG[T/C]GCGCTGAAAACTGTGACAACGTTCTTCTCCTGGGCCCCAATTAAACCCTTCCATCACAAGTTGATGGGCCCTTGAAATAAGGGTAAGTCCATTTGTATGGT	1768647839	GMI_ES01_c4288_461-0_T_F_1768647839	2010-02-07
GMI_ES01_c4440_1019	GACCGAGCAGGAACTGCGTGTCCACGCCGTACGCCGTGACGTCCTCCGGGTAGGAGAAGAAGAGCGGGCGCGCGATGGGCGCCCCCGTGGTGTGCGCCTC[A/G]TACATGAGCGTGTAGATGTATGGCAGCAGCCGGTACCGGAGGCCGAGCGACTTCCTCGCCGACGCCGCCACCGACGGCCACATCCCGG	1768647121	GMI_ES01_c4440_1019-0_T_U_1768647121	2010-02-07
GMI_ES01_c4452_325	ACAAACTCAAAATAAACAATAATGGCACCAAGACTGTGTGTTTGCGTCGATGCGCCCACTCTAAAACCTGTTTTACATCTTTTTCATATGTCAGCAACGC[A/G]TGAAGCGAGTCCGGCATCGAATTAGGCAGACAGAAAACTTGTGCCCGGTGTCAGAACAGCCAGTGCTGCCAAACATGGTGTCTGTGTTGACTGGAGCTGAC	1768647851	GMI_ES01_c4452_325-0_B_F_1768647851	2010-02-07
GMI_ES01_c4461_369	GTCCATCACAGCACGCTTGATGCTTCCTCCATTCTTCTCAAGCAGCTCCTTGTTCGTCTC[C/G]CTGTCCTCGAATCCCATCTCATTCAGTTCGGCGAGCAGAGGGTCCCATTCATTGACGCCG	1768652360	GMI_ES01_c4461_369-0_B_F_1768652360	2010-02-07
GMI_ES01_c4520_307	CAGATATCCAGTTAATCTGTGATGATTCAAATATATTCAAGTGGACCTCTGTAATTAAGGGCCCATCGGAGACACCTTTTGAAGGTGGTGTATTTCAGCT[T/C]GCATTCTCAATTCCTGAGCAGTATCCTCTGCTGCCTCCACAAGTCCGCTTCATGACCAAAATTTTCCACCCAAATGTTCACTTCAAGACAGGTGAAATATG	1768647862	GMI_ES01_c4520_307-0_B_U_1768647862	2010-02-07
GMI_ES01_c461_1288	ATGCTTATTTCCTACTTGCGACATGATCAGCACTAGAGATGAATTTATGGATAGTCGCCT[T/C]TGTGACATTAATGTTCTTGTACCCTGAGGCTCATACATACCCTAATAGAAGTGTTTGCTC	1768652022	GMI_ES01_c461_1288-0_B_U_1768652022	2010-02-07
GMI_ES01_c4678_386	TTGCTGGTCTCAGTGCTGTGATGTCTCTGTTCTATCTGTTCAAAACTGCTACCGGCGGCAACCATATCTCACCAAAGAAAGAGTAGAGCAGTACTAGTAC[A/T]ACTTCTAAAAAGGCTTATATTGTGGAACAGATGTAGTAGTATTTTGCTTGTAAGACGTGCTTCGCCAAACTCGACGACCGCTGCATACTGTGCTATGCATC	1768647880	GMI_ES01_c4678_386-0_T_F_1768647880	2010-02-07
GMI_ES01_c4929_437	TAGCTTAAGGGTGAAAATAAGCTTAAGCCGAAAAGAACTCTGTTTGTTTTCATGATCCGGAAATACCAAATTAGGTGCAGATATGTTCGTTTGTCTTCAT[C/G]ATCTGGATTGTCTCCATGAGATATCTCGTTGATCTWACCAAAAAGTTAATAATCGCTAAATCG	1768647031	GMI_ES01_c4929_437-0_B_F_1768647031	2010-02-07
GMI_ES01_c507_760	CAACATCCTGAAGAACAAGATGGGTTTTGACGACGCGTTCAACTACAAGGAGGAGAAAGACATCGACGCCGCGCTGCGCCGGTGCCTTCCCGGTGGCATC[A/G]ACGTATACTTCGATAGCGTCGGCGGGGCGACGCTGGACGCGGCGCTGCTGCGCATGCGGACGGGCGGCAGGGTGGTCGTCTGCGGGATGATCTCGCAGTAC	1768650319	GMI_ES01_c507_760-0_T_U_1768650319	2010-02-07
GMI_ES01_c5111_454	GATGAAGGCCTCCGGAAGCACGGGGCCGGCGGCGGTGATCGGAGGGTTCCAGATGGAGAA[T/C]AGGCTGGTGGTGCTGGACAACGGGAAGCAGCAGCTCAGCTTCACCGGGTACGTCCCGGCC	1768656529	GMI_ES01_c5111_454-0_T_F_1768656529	2010-02-07
GMI_ES01_c5115_62	CTAGTTCTAGATCGCGATTAATTAACTTTTTTTTTCAACAGTCTGAACCACATCATATTC[T/G]ATGTTCTCACGATAACACAGCAACAAAACGGACATAACACAAGTCTCGAAATCCCACAGA	1768652374	GMI_ES01_c5115_62-0_T_F_1768652374	2010-02-07
GMI_ES01_c515_543	GTAGTTATCGCTGGCTACCTGTACGAGGCTTCCAAGAGGAGCAAGTAAGGTTGTCAAGTTCTCCAAACTGGCATTTGCCTTATTTAGGCATTTGCCTTAT[T/C]TAGTAGTAAGTATATCAAGATCAAATAACAGAACTATAGTCATGAACTACCCGCACCATCATCTCCGAGTATTTTAAGAATTCTTAAGGACATCCCTTTCA	1768650321	GMI_ES01_c515_543-0_B_U_1768650321	2010-02-07
GMI_ES01_c5178_313	GGCAGGTCCCAACTACGAAGGAGAGGCCCTCCTCACAGCTGACCTAGACCTTGGAGAAAT[T/C]GTCCGAGCAAAGTTTGATTTCGACGTCGTGGGACACTACGCACGACCTGAGGTGCTGAGT	1768652376	GMI_ES01_c5178_313-0_T_F_1768652376	2010-02-07
GMI_ES01_c5285_265	AATCTATGCAAATGTCACAACTGAAGACATCCTTCTGAAGGAAGAGCTGGACAGCATGGCTCAAGAGTATCCTGACCGCTTTAAGATCTACTATGTGTTG[A/C]ATCAGCCTCCTGAAGTCTGGAACGGTGGTGTTGGGTTTGTGTCCCAGGAAATGATTAAAACTCATTGCCCAGCCCCCGCTGAGGATATTCAGATCTTGAGA	1768650576	GMI_ES01_c5285_265-0_B_F_1768650576	2010-02-07
GMI_ES01_c5395_117	CTGCCGCGGCCACCCTGTTGACTTCTGGCAATGCCGCCTTGGCCCCGTCAAGCTCACTGAAGCGATCCACCCATGCCGCTAGGAGCGGAGTCTTAACGGG[C/G]TCAAAGATCTTTGTCCCAGACATCACCTCCGTCGCTTTCAGCCACGAGAGCGTGCTCCCCAGCGAAACGTCCACCAGTCCGACACTCTCGCCTCCGAAGTA	1768647928	GMI_ES01_c5395_117-0_B_U_1768647928	2010-02-07
GMI_ES01_c5419_407	AAATAAGTCGGGCAACCTAAACAGAATTTAAGATCTCCAGTTACAACCACAACAGCCAGCCAGGCAGTACTGCGAAGACAGAGCTGTAGCCATAACATGC[T/C]CCTGACGCTATCAAAAACCGAAGAAGCCAAGCTCCGTTGCTCTTTCTTTCTCAAAGGTCTCAAAGTATTGGTAGATGATGGTAACAGCCAGCAGAATACCA	1768650580	GMI_ES01_c5419_407-0_T_F_1768650580	2010-02-07
GMI_ES01_c5610_434	GGCAGAGTTTCTCCAGGTAGGCGAGAGCGTGGGACGTCTCCAGGGCAGGGATGATGCCCTCCAACCGCGAAGTGCGCTTGAAAGCGTCCAATGCTTCCTG[A/G]TCTGTCACACTATCATATTCGGCACGTCCAATATCCCTCAAGAAACTGTGCTCAGGTCCAACGCCTGGGTAATCCAGACCAGCACTGATGGAGTGGGGTTC	1768650581	GMI_ES01_c5610_434-0_T_U_1768650581	2010-02-07
GMI_ES01_c5633_477	AAGGCCTTGCCGTTGTAGATACCGACGATGCTTCCAATCATCTCAGGCATGATGATCATGTTGCGGAGGTGGGTCCTCACAGACTCAGGCTTCTCACCAG[T/C]AGGGGCATCGCTTTTCGCCTTGCGCAGCTTCTTGATGAGCGCCATCGGCTTCCTCTTCAGACCCCTCCCGAACCTTCGGCGAGCGCGGGCAGGGAAGAGCT	1768647947	GMI_ES01_c5633_477-0_T_F_1768647947	2010-02-07
GMI_ES01_c602_138	ATTAAGGCAGTATCTTTTGTTGGTTCCAATACAGCAGGTATGCATATATTATTCTAGAGCATCTGCAAATGGGAAGCGTGTTCAGTGTAACATGGGTGCC[A/G]AGAATCATGCTATCATCCTTCCTGATGCTGATCGAGAGGCCACACTGAATGCCCTTATTGCTGCTGGTTTTGGTGCAGCCGGGCAAAGGTGTATGGCATTG	1768647421	GMI_ES01_c602_138-0_T_U_1768647421	2010-02-07
GMI_ES01_c626_629	AAGCATGGGAAGCACGGCCACGGCAAGTTCAAGCACGGCAAGCATGGGAAGCACGGCATGTTCGGCGGCGGCAAGTTCAAGAAGTGGAAGTAATAGGTAG[T/C]TTGCGTTGGCTGGCTGGATCGATATATATAGTAGGCTTCCAGAACTTGGTGCGGTTAGGAATGCCTTTGCCATGTGTATCAAAATATAGGGGTGGTGTGGT	1768647424	GMI_ES01_c626_629-0_T_F_1768647424	2010-02-07
GMI_ES01_c6275_203	TAAAGACAAACATGGGAATCACACACACASGGTGGACAAGTCACAGAGGTAAGTCCTCGT[T/C]CCAAAGTATCCTCTGTTTCTCCAAACCATCTTAATTATTCCACACACACAAGCCTACGCC	1768652405	GMI_ES01_c6275_203-0_B_U_1768652405	2010-02-07
GMI_ES01_c6298_257	ATGGCTCTGTTGTGACTGACACACGACGACTCTCCGGAGAAGTTGCGCTGGACAGCTTATTACTTCTCATCATGGGATGTAGACATCGATTCAATTTGAT[T/G]AGAACCGGCGTCATACATTTACCTTTGAAAATGCCTCTGAAACCTCTACTCATACTTGCCCGGGGACGTGGTATTTGCACATCTTCTTCTGAGCACAGTTG	1768647960	GMI_ES01_c6298_257-0_T_F_1768647960	2010-02-07
GMI_ES01_c6385_358	ACTCCCTCTGGCCCCATATTAATTGACTTTTCAATTGTCAAATTTTTGGATGAACCTATATACTAAATAGTGTACTAGATTCATCCAAATTTTGACAAAT[T/C]CAAGTCAATTAATATGGGTCGGAGGGAGTAACTCGCTCTTGATCTCGTAGTTGAACTAAGTCCGTACCCATACCTGACATTGTTCTGTCTATTCTGTGGGT	1768647964	GMI_ES01_c6385_358-0_T_F_1768647964	2010-02-07
GMI_ES01_c6574_349	GCACCTAGACCAACACAACAGAGCTAAAAAGAGACAACACAACTACAGCTCGTCCTTGTC[A/G]TACTGCTCGTACTCCGGCTCCTCGGCGGCCTTGGTGGCCTCCTTCTCTTCCACCTCGGGT	1768656541	GMI_ES01_c6574_349-0_B_F_1768656541	2010-02-07
GMI_ES01_c658_925	GACTACTCTCTGTTTTGCTTGATTATTATTAGAACTCTTGATCGTGTAGCGTTGATTATT[T/C]GTAGCACTCTGCAGTACTACCGTCGTCGGTACTTCGTTATCCTTTTATTTGTCGAATTTC	1768652037	GMI_ES01_c658_925-0_T_F_1768652037	2010-02-07
GMI_ES01_c6696_348	TTTTTGAAGACAATCAATGATGAACACCATTCTGGTTTTTGAAGACAAACAATGATGTTCTAATCTGTATACTGTTTAGGTATTTTTTGGGGGGAAATTT[C/G]TTTGAAATTCCTACTACTGCTAGATCGACCAAAATCTATTCTGTTTTGTATGAGGGCTATGGATAATTATACAAATGACAGAAACACTTTGTTATATGTAT	1768647986	GMI_ES01_c6696_348-0_T_U_1768647986	2010-02-07
GMI_ES01_c677_223	GGAGGCCAATGTTCTCCCTGGCATCAAGGTGGACAAGGGCACCATCGAGCTCGCTGGAAC[T/C]GACAAGGAGACCACCACCCAGGGCCATGATGACCTTGGCAAGCGCTGCGCCAAGTACTAC	1768652042	GMI_ES01_c677_223-0_B_U_1768652042	2010-02-07
GMI_ES01_c6832_257	TGATAACGATGTGAAGCTATGGACTCCCTCTGCCAGTGAGCGAGCACAAGTGTTAAATGT[T/C]GAGGAGTTGAAGCCCCGAAAGAGAAAAGCAAAGCTCTGGCACTTTGCCTTACCGGAGGAA	1768652422	GMI_ES01_c6832_257-0_T_F_1768652422	2010-02-07
GMI_ES01_c6878_300	AGTAGATTTGGCCTCCCTCATATTTATCCCATCCACCAACTATCATTCCAGCTTGCAACATGCTCTTGTTCTGATAGGCCAGCAGCCTAACCAAGTTGGA[T/C]GCAACTTTCACAGTAGCTGGCTGCCCAGACTGAATAGTGTGTTGGTGGAGAAAATAACGCACATAATCGGAAATAACTTGTGTATCAGCAGCAGATCCAGA	1768647998	GMI_ES01_c6878_300-0_B_U_1768647998	2010-02-07
GMI_ES01_c750_150	TGGAGGGTGAGAAAACTGAGAATGGCCCGGCCATGGAATCTACAGGGCTACCTGAGGCGGAGAAGAAAGAAGAGGCTGATAGCACTATCAATCCTGTTAC[A/C]CCTCCTCCAGTGGAGGTAAGCACAGACGCTCCGGCAGCAGAGGCATCAAAGGTGGCAGAAAATTCAGCAGAGAAGGACGCTCAAAAGGACGACCAGGGGAA	1768647440	GMI_ES01_c750_150-0_B_F_1768647440	2010-02-07
GMI_ES01_c7872_667	GATTTCCCCCAGACTTCTTCGTATTTAATAACTCTTTTCTCCCCGTGATTTTATTTCAATATCATCTGATCTGATTTGCAGCGCATTTCTCTGAATTCTG[T/C]TTTGTGCTCTAGTTTCGGTGTGATTTCCCAACTGCCTAGGCTTTGGATATTAATTAATGGTGTGATTATTGATTGATGGATCTGCCTGATGGTACTGCAAT	1768648027	GMI_ES01_c7872_667-0_B_U_1768648027	2010-02-07
GMI_ES01_c7940_496	ACCCTCCTGAAGTGAACGCTACATGTTGTACTCCAATATGTACCGCCTACTAAGTCTCTATTATCTTTAAATCCCCCATGACATCGTCATTTTTATGTTG[T/G]GTCTGGAACTGTTGTCCCTTGCAACTGTTGTGTCTGTTTAACTAGTATGGAATCGGTGTACTTGGTTGCCTCAGAAATACAATATATGTGACTCTACAAAA	1768648032	GMI_ES01_c7940_496-0_T_F_1768648032	2010-02-07
GMI_ES01_c796_180	ATCCAAGCTATACATACATAGCGTCCACCAAAAATACACGACCCGCTGACCCAGCCACCACCACCACCACCATCCAGCAGCATTCATTAAGCAAACACCC[A/C]AACACAAGACAACGTAAACACCACCCTCAAAGGCACCACGAACCAGGCCAGAGCACACTAGTAGAGAAGAAAGAACAAAACACCACATGGTTTTTGCTCGA	1768647447	GMI_ES01_c796_180-0_T_U_1768647447	2010-02-07
GMI_ES01_c7970_395	CATCACTAGCCTCCAATTTCATCACTGATCTCGACAGAATCCTTTAAGCTGTCGGACACTGTGATCAATTCTTCTCCTACCTGCACAAAATCACTGTTTC[A/G]AACTGTGGTGCATCTTTGTTCTGTCCCAACACATTTATTGCGTAGCTCTGTAGAGGATAGTAAATCTGAACGATTGTCATTGTTCAAACCTTGGCCACCTG	1768648034	GMI_ES01_c7970_395-0_B_F_1768648034	2010-02-07
GMI_ES01_c8035_104	TCGAGTGCCACCTCGGCTGGCAGCAGGTGAAACTCAGAGCGTTTTGCCACTCCCATGGAGTTCATCTGTCAGCGTATGCGCCCTTGGGCAGGATGAAAGA[T/C]GTCGCGAGTAACCCGGTGGTGTCGTCGATAGCCGAGAGCCTGGGGAAAACTCCGGCGCAGATCGCTCTGCGCTGGGGTCTTCAGCAGGGTCAGAGTGTCCT	1768648048	GMI_ES01_c8035_104-0_T_F_1768648048	2010-02-07
GMI_ES01_c8043_192	TCGCAATATGGTCAAGGCATTGGAATACATTGGTCTTGCTCCGGAAGGCAGCCAGAGGGT[T/C]TCTAATTTCTTAGAGAAGGCTGCGGATGGTCTTGTTGAAGGTGGCAAGAAGGAAATTTTC	1768656548	GMI_ES01_c8043_192-0_B_U_1768656548	2010-02-07
GMI_ES01_c8121_663	TTGGAGTTGCAAGAGCTGCGCTGGATGCAATAAGTTAAGCGTTTGCATTCGGCGAGGCTAGTCGCTGTCTGGACAATATCGCTCTTGCACTCGGAGGGAG[C/G]TCTGAGAGTTTTAGTCTGTCATGTCTTGATAATCTGAGAGTGGACATGTTAGTCCATCCTGTATCGGCTGTTTTATTTTCTTCCTGTTTACTCGAAAGGAA	1768648059	GMI_ES01_c8121_663-0_B_U_1768648059	2010-02-07
GMI_ES01_c8136_574	ATGTTGATGACCTAATGGATTTCAGCTCAACATGGGACATCCGTGCAACCCCAACGTTCTTCTTCCTCAAGAACGGCCAGCAGATCGACAAGCTCGTCGG[T/C]GCCAACAGACCTGAGCTGGAAAAGAAAGTACAAGCTCTTGGCGAGGGCAGTTGAACTGTGCTGCAGACAATTAGAACCGAGCCAGCTTGACATGGCTTATC	1768648062	GMI_ES01_c8136_574-0_T_F_1768648062	2010-02-07
GMI_ES01_c8178_256	TCATAATTTTGTCGCTGGGGTTGTCATCTCCGTATGTCTGTACTTCTGCTCGCTTGTTCTTCTGAAAATCCCTGGTGTATAGGTAAACAAGATTTCATGT[T/C]AATGAATGTAGAATTGCCAAGTGGGAAAATGTTGGGTGGAAGGATTTTGCTTCTGCAAGAAGACGTTTTGCTTGGTAGGATGCTCTCAGTTCTGACACCTT	1768648072	GMI_ES01_c8178_256-0_T_F_1768648072	2010-02-07
GMI_ES01_c825_535	CCATGGTGCCCTTGCTGGCTTTCTGGTAGCCCTGAAGCAATTGTTACCACACCTTGAGCT[T/C]CCCATGTGCTTTTTCTGGAAAATAAAGGCCAAGTGGATGCCATTCTTCGTCATGTGCTTC	1768652055	GMI_ES01_c825_535-0_T_F_1768652055	2010-02-07
GMI_ES01_c8268_155	GGACGATCTCAAGCAAAATGTCCTACTTCAGTTGCTTGCTCTTGTTGCTAAGCAACCGGC[T/G]TTTCACCAATTACGTTCGGTTGAGCAACTTGGCTACATAACACTGCTAAGACAGAGAAAT	1768652461	GMI_ES01_c8268_155-0_B_U_1768652461	2010-02-07
GMI_ES01_c8272_158	ACAACTGCAATGATGCTGGTAGAAGTGTCATGGATAGATACACTAAGATGAGCAAAGCCATGAAGAAATATGGGAAGAACATCTTCTTCTCACTCTGTGA[A/G]TGGGGAAACGAGAACCCTGCTACATGGGCACGTGGCATGGGTAATAGCTGGAGGACAACTGGCGACATTGCCGACAACTGGGGCAGCATGACATCCCGCGC	1768648086	GMI_ES01_c8272_158-0_B_F_1768648086	2010-02-07
GMI_ES01_c8286_517	GAGTATACTTGTGAACAGTTTGGACTGGGCAAGACTTAAACCAAATCTCCCGTGGCTTGT[C/G]GATGCTGCAGGATGTGTTCTGCTCGATTCTTTCATTATTCTTCAGTTCCTTTATTTCCAT	1768652465	GMI_ES01_c8286_517-0_T_U_1768652465	2010-02-07
GMI_ES01_c8301_93	CTTCTCTCAATTCMCCGGGATCACACAGATACAATCGCAATATGGCTTCTCTCAAGGTGG[T/C]CTTCGCCGTCGCCGCTTGCTTCGCCGTGCTGGTCCTCCTGAACGACGTGGCCGTCGGCGT	1768652468	GMI_ES01_c8301_93-0_T_F_1768652468	2010-02-07
GMI_ES01_c8337_431	CACATGACTTCGCTTGAAGGCCCTCTCTCATCTACATAAACAAAGCTTTCCGAAGAATACAAGGCGAGCTCTGATGCAGCAATTAGTCAAGTCTATTGCC[A/G]CTGTACAAATGATCTAGGCTTCAGAGCTGAAAGAGTATTAGATAAATGAATCATGGGAACGCTGAACTTTGGTTCCAGCAAAACTTTGCCTCCTTAGCAAA	1768648099	GMI_ES01_c8337_431-0_T_U_1768648099	2010-02-07
GMI_ES01_c8343_342	ACCCTCGTCGGGCTGATGATAGCTGTTGTCACACACTTGCTAGTGAAGGTGGAGAGCCTGCAGACGCAGCGATTTGCAATGCTGGCAGTCATGATAATCG[T/G]ATGGTGGGCAGTCAGGAAGGTGATTGTCTTGGATAACTGGAAGACTGGGTATAGCATTCATACCTTCTGGCCTAGTAGCTGGAGGTAAAATGCTGGCTCAA	1768648101	GMI_ES01_c8343_342-0_B_U_1768648101	2010-02-07
GMI_ES01_c8411_252	CTCTGTCGTCACCGCTGCAGATAAGGGAGGTGCTACCCATGTTGACATAGCATGTGACCA[A/G]GACTTGGTAAAGCTTGCTCTTAAGCTTACCAACCTTCCGATTTGCGTATCATCTGTAGAT	1768652474	GMI_ES01_c8411_252-0_T_U_1768652474	2010-02-07
GMI_ES01_c8428_520	CTTCACGAAAGCTTCAGGCTCGGGACTGTGACTGCTGAGTGTAGCTACGTCTTGGTCAAAAGCATTATTCATTTTATGCTTTGCACCAGTGTTATATTGT[A/G]CACACGTGAGGTCTCCCACACCTCTGTTCTGTTGCTCATCTATAGCAGATCGAGCTGTGCCCGAGTGGAAACATCTGGGGCTCCTTGCCCTTCAAATTTCA	1768648112	GMI_ES01_c8428_520-0_B_F_1768648112	2010-02-07
GMI_ES01_c8474_185	TTTCCTGCTGGGCCCTTGGTTGGAAAGTGCAAAAAGCCYKGGAACGACTGAAGATGAACG[T/G]ACACAGTACGAGTGGAATGCTAGAACACAGGTGTCAATGTGGTAYGACGACACAAAGACC	1768652478	GMI_ES01_c8474_185-0_B_U_1768652478	2010-02-07
GMI_ES01_c8489_98	CCCATGGACACCCTTCTTCCTGTCGCACGGCTCGCCCACGCTCTCCATCGACGAGACCAT[C/G]CCGGCGAGGCACTTCTTCAAGTCGTGGCTGCCGGCGGCCATCGCGGGGTCTGAGCCGCCG	1768652482	GMI_ES01_c8489_98-0_T_U_1768652482	2010-02-07
GMI_ES01_c8527_320	TTCCACCATCTGCAAGGGTCATTTCGGAGAGACATATTATCTCRGTTGTGCCTGTTACCC[A/G]AGTCACAATGTCTTACCGCAAGCGATCTTTCAGCTTCTATGTCGTTGGCTACAGCAGGGA	1768652484	GMI_ES01_c8527_320-0_B_F_1768652484	2010-02-07
GMI_ES01_c8536_158	GCCAAAGAGCAGGATGCCTTAGTATTCTATGTGACGATGAGATGCAAGCAGTTGCGGTGAAGAGCCAACTGCAACAGATTGCCAGACCTATGTACAGCAA[T/C]CCACCACTTTCATGGGGCACTTAGTTGTTTCCACAATCCTTGGTGATCCAGCACTGAAAACATTATGGCTGAAAGAAGTCAAGGGTATGGCTGATCGCATT	1768650632	GMI_ES01_c8536_158-0_T_F_1768650632	2010-02-07
GMI_ES01_c8552_337	TCGTTGTGCGAACTGAAGGTTCTGAGATCGGCGAAAACGAGATCAAGCAGTTCGTCGCAAAAGAGGTTGTTTTCTACAAGAGGATCAGCAAAGTGTTCTT[T/C]GCGGAATCCATTCCGAAGAGCCCTTCCGGCAAGATCCTCAGGAAGGACCTGAGAGCAAAGCTTGCCGCAGGCATCCCCAGCAGTGAAACCACACAGTCCAA	1768650634	GMI_ES01_c8552_337-0_T_F_1768650634	2010-02-07
GMI_ES01_c8631_70	TTGGCTGCAGTTAACTGCTTTGGGGATATCTACATATTTAACCTTGAGGTCCAGAGGCAACACTGGTTC[A/G]TACCGAGAATGAATGATGGTTCTGTTACCTCTGGTGGCTTTTGTCCCAAGAACAATGCCCTTGTCATAACTACCTCAAAAAATGAGGTATATGTATTTGAT	1768647228	GMI_ES01_c8631_70-0_T_U_1768647228	2010-02-07
GMI_ES01_c8665_79	CGCTATCTCGCCATTTCAACAAGTTTTGGTCGCGGTGCTGAAAGTAGTCATTGTTACTAATGCTGCAACAGGGCAGCC[A/G]ACAGGGTCTGCATATGTAGAATTTTTGCACACGGAGTCAGCTGAGCGAGCTCTGTCTTTGAATGGCACATCATTTATGACACGKATTCTCAAGGTCGTGAG	1768650289	GMI_ES01_c8665_79-0_T_U_1768650289	2010-02-07
GMI_ES01_c8778_259	GGTGAGGAGTTCAGAAACCAGTTACAAAAGGTTCAACAGAAATTTCCYCATATTATCAGGGAAATACGTGGGAGAGGTTTGCTTAATGCAGTAGACCTAA[A/G]CAACAAAGCTCTATACCCTGCTTCAGCATATGATATTTGCATTAAGCTTAAGGAGAGAGGCATTCTAGCAAAGCCTACGCATGACACCATAATTCGATTAG	1768648173	GMI_ES01_c8778_259-0_B_F_1768648173	2010-02-07
GMI_ES01_c8788_182	AATACACACTGGACAATTTCATCCCCCTTCCATTGTCCACAGCACATTCAAGTAAACACATTGCTTTTGTGAGGCACGAATATAATCAGCCTGATCAGAA[T/C]GACTCTGGTTGAAAAATGAATAACTACTCAAAAATTGGTACAATGCTTGAAGACTATTCAAGAACGATTAGCCTGATAGAAATCGCCGGCACTAAGAAAAA	1768648176	GMI_ES01_c8788_182-0_B_U_1768648176	2010-02-07
GMI_ES01_c8813_209	TTGACATCCTTACGCCACCTCCGCCACCAAGGAGGTGGTGGTGGCCTGTCAAATGATGTTCATGTCCTTGGATGCAACATAAGAGTTCTCATTTCCAGCG[A/G]TACTAGTATGCGTATACACAGGATGGCTGATTTTTGCGCAGGGTTTCGATTTACATCTCACGCACTTGAAGCTTTGTTTACGGAAATGCTTGTGCCGTCTT	1768648178	GMI_ES01_c8813_209-0_T_U_1768648178	2010-02-07
GMI_ES01_c8817_242	TGTTAGATCAGACGATGAATGAGATTAAATTCCCTATTGGCTTGACTGCCCAACATGATAGCCTAAATACTGAACCGAATCCGATCATTCTTCACTGTTG[A/G]ATATTTTATCTTGCTTTTTGTTCAAATTAGAATATCGCTATGCAGATCGATCGTCCCTGTCTGCTGGACTTTGCTGCCACCGCAACATTGGAAGTTTGCAA	1768648180	GMI_ES01_c8817_242-0_T_U_1768648180	2010-02-07
GMI_ES01_c8865_296	ACGTGCTGTACTTGCGGTGCACGCCCGTCAGCTTCCCGTGTGCCGCGCCTTGGTGGAGCTCAACCATCATCCTGGAGCACTCCATTAGCTGTTCTTCTGA[A/G]TACTTGGTGTGGAGCTCGCAGCACCGGTTCCAGGACTTGAACCCATTGATGGTGCATTGGGCAGTGTACACGGCTGCTGCCGCCAGCATCGACGGCTGGTA	1768648183	GMI_ES01_c8865_296-0_B_F_1768648183	2010-02-07
GMI_ES01_c8899_324	TGCTGGATACGGTCAGTACTACAGCGTTCCTTCCACTTCAGACCGCTCCTCTGTAGCTTACCATGGAGTTCCTTCTGAAGCTCCATGATCAATTGCAAGC[T/C]TCCGAGTTCATCGAGAAGTTTTGTGATCGTCGGTGAAGCTCTGTGACAGTAATTCTGTTACTCGCATTGCTTGGACCTCGGAGCCCTGTGTGTAGTGTGTG	1768648186	GMI_ES01_c8899_324-0_B_U_1768648186	2010-02-07
GMI_ES01_c8958_460	CTGGTCCAAGAGCAAGGGAAAAGATGCAGATAGCAAAAGCTGATTTGTCTTCATAAGCTTTTAACAAATTGTTCAAACCTTCGTGCCCAATCTTCTCAAG[A/G]AACCATTTTATGTAGGGACCTGGTAAACCTTTGAGTGCATTGAAACATAGGCACGTATCCTCAACAAGTACAGGGCCATTCACCTGAGATGCAGCCATTCT	1768648196	GMI_ES01_c8958_460-0_T_U_1768648196	2010-02-07
GMI_ES01_c9044_416	GCGGAGGGTATTTCTAAGGCCACCAAGGACCAGCCGGTCTTCTTCCCCTTCGGTTGGGGCCCCAGGATTTGCATCGGCCAGAACTTCGCAATGCTGGAAG[T/C]CAAGATGGCGCTGAGCATGATCCTGCAGCGTTTCGAGTTTCAGCTATCACCTTCGTACGCCCATGCACCCTACACCGTCATCACACTGCATCCTCAGCATG	1768648209	GMI_ES01_c9044_416-0_T_F_1768648209	2010-02-07
GMI_ES01_c9066_557	TGAAAATGTGCAGGAGCTGCTGCACCTCAGAATCTCCAGGGAAAAGTGCAGTGGTAGTGATCAGTTCAGCAAATATGCAGCCCACGGACCACATATCAAC[A/C]GGCGTGGAGTAGTGTGTGGCGCCAAGAAGGACCTCGGGAGCCCTGTACCAGAGAGTCAGGATCTCGTGTGTGTACTTCTTAGAGAGGAACCGTGAAGGCAC	1768648214	GMI_ES01_c9066_557-0_T_U_1768648214	2010-02-07
GMI_ES01_c9117_82	AGATGAGCAGGAGCAGGAGCCCTTCCGATGGCTACCGTAGCCCTGTGACCAACGGTCGTC[A/C]TAGTCCCAGGGGCAAAGACAAAGACGGCAGTAGGAGTCCTAACAAGGGCAGTCTCAGTCC	1768656565	GMI_ES01_c9117_82-0_B_F_1768656565	2010-02-07
GMI_ES01_c9159_455	ATTTAGTTCCAACAGTTCTATGGACGACCAGGACCGAACCCGAACGGGCAGCAGCCGCATCTGCAGCAGTTTACACAAAGACAAAATTTCCCGGTTCGTG[T/C]ATCGTTACTAGCTTTGTGTTTGGCGGTGGATCTGGAGTATCCAGTCCATGTAGCTGCTTGTTCCGGCCATCTGATCCTCGACAAGGTTGGACAGAAGCAAG	1768650673	GMI_ES01_c9159_455-0_B_U_1768650673	2010-02-07
GMI_ES01_c9160_206	GTAAGCTTCTTTGTGAATGACTTGGTATCCTACCTCCCAGTTATATTGTTTGGCATTTAT[A/C]MYGRGWTGGGTTTACCTGCGTTACTTCCAAAAGAGGCTAGAGACAGGMCTGAAAGGAGAC	1768652509	GMI_ES01_c9160_206-0_T_U_1768652509	2010-02-07
GMI_ES01_c9170_468	GAGATTTTGGACGAACAGAATGCTGTTTGGCACAATAATCTCTGGCATCATGACCCTCGG[T/C]CCCGCACCAAAAGGTAGCTGAGAAAGCGGAGGAGCCCCATAAGTACCAGGATAGGCATTC	1768652511	GMI_ES01_c9170_468-0_T_F_1768652511	2010-02-07
GMI_ES01_c9206_631	GCCTGGCCTTTTGGGCATTCTGGTTGGACATTTGTACTACTTCTTTTCAGTGTTGCATCC[C/G]CTAGCCAGTGGAAAGAACTACCTCAAGACTCCCATGTGGGTACACAAGATTGTTGCTCGA	1768652517	GMI_ES01_c9206_631-0_T_F_1768652517	2010-02-07
GMI_ES01_c9254_706	TTTGGTTTCGTGAGAACCTCAACAAGTTGATCTTCACTGAGGGAAGATAGACTAACAAGAACTGGAAATCTACCAACAAACTCTGGAATTAATCCATATG[A/C]AATGAGATCACCACTTTCAACCGATTCCAGCAATGTGGATGTGATCTCASMATTTATAACACCAGTYCGCATATTAGAACGAACTGGCGCTCGGAAACCAA	1768648238	GMI_ES01_c9254_706-0_B_F_1768648238	2010-02-07
GMI_ES01_c9256_320	CCGGTCCTGGTGAAGAAAACACGAGCTCCACATCTTCGGAGGAGTCTTTGGAGGATACCAAAGAGGATGCTGCTGTCTGAATCCGCCGTAAACCTGGAGC[A/G]AGCTGTAGCAAGTCGTTGTAGCTAGAGCACCATTGTTTGGGAGCTCACATTGCACTGTTAATATGATGGAGCGGAGTGTTTTGATTCCGAAGGAGTCCTTT	1768648239	GMI_ES01_c9256_320-0_T_U_1768648239	2010-02-07
GMI_ES01_c9335_676	AAATCATCGTGAATGGTGTGTCTGGTTTGCACATCGATCCTTACCACAGTGACAAGGCTGCAGATATCTTGGTCAACTTCTTTGAGAAGTCCAAGGCGGA[T/C]CCAACCTACTGGGACAAAATGTCGGAAGGAGGCCTCAAGAGAATTTTATGAGAAGTACACCTGGAAGCTGTACTCGGAGAGGCTGATGACCCTGACCGGTG	1768648251	GMI_ES01_c9335_676-0_B_U_1768648251	2010-02-07
GMI_ES01_c9384_567	TCCAGGATAGCAATGTCATTGTTCTTGCTAACCTGAAACCAAGAAACATGCGTGGCATCAAGTCAAATGGCATGCTTATGTGCGCCTCTGATGCTTCTCA[T/C]GAGACTGTTGAGTTGCTCACCCCTCCAGAAGGTTCTGTTCCTGGTGAAAGGGTATGGTTTGGATCTGAGGATGATAAGAGTCTTCAATCAGAACCTGCAAC	1768648255	GMI_ES01_c9384_567-0_B_U_1768648255	2010-02-07
GMI_ES01_c9385_296	CTGAGCTCTCAAGAGAGGAATACCACCTCACCCCCAAAGATGGGAACCTGCAGAGCCAACATATGCTGCTCAATGGCAATGTGTTGGCTACTGATGCCAA[T/C]GGAGGCATCCCCAAGCTGGAGCCTGTGCAGGTGGAGGGAACAAAGCCCATAACCGTGGGCCCTTACTCCATTGTGTTTGCCCACATCCCTAGCTTCTATGC	1768648258	GMI_ES01_c9385_296-0_T_F_1768648258	2010-02-07
GMI_ES01_c9396_338	CTCACCTTGACCTCCTCAGAGAGACTGATGAGGTGCTTGCAAGGGTGCAATCCGAGTGGGACAAGCTCGGGGAGGTGGGCTTCAGGTACAAGTACAAGAT[C/G]GAGCAGATACTAGACGAAAGCATCGGCTGCACGGTGAGGCTGGGTGGCCTAGACGGATCCAGGCTCAGCATCCACCAGAAGTGATGAACTCAGATTGTATG	1768650689	GMI_ES01_c9396_338-0_B_F_1768650689	2010-02-07
GMI_ES01_c9444_466	GTGCGTCTTATCTCAGAGACTACATAGAAAATTCAGAGACTTCTTAGGAAACACATAGCGTGGGGCTTGTCCCGAGGCCCCGTGCAGGCAGCCCAACACA[T/C]GGCAACACCCGAAACTTGCATCAGATGGGCTTGGTTCGGGTTGAACGCAGGGAACCAATCGCGCTGTCCCCGCAGTGGAAGCTTATGCAGTTCCAATTCTC	1768648262	GMI_ES01_c9444_466-0_B_U_1768648262	2010-02-07
GMI_ES01_c9472_428	TAGGGAAGAGGATGGAGAATTCGAAAAACTCGGGGCGATATTGGTTGGGAGCCCAAATACCCAAGCTTCACGGAGTTCCTTGGTGTCAGTAATTAATAGC[T/C]GCTTGTGCACACGATGAACAGTTCTTCTTACCTTGAGTGGATAGCAGTGTCAAGGGGATCGTAGGGACATGCTACACCAGGGTTTTTTGTTGCCCCAGCAG	1768648269	GMI_ES01_c9472_428-0_T_F_1768648269	2010-02-07
GMI_ES01_c9526_358	GCATCAAGTTCAGAGAGTAAAATTCCTACTAATGGTGCAAATATCGAGAAATTTGTAACAAATATGTTTGAGATCATCTCCCCATTGCTCCTGTCTCAGC[T/C]AAAAGAAAACTGAATATTAAGGAGGAAGAGCTTTCTCCAATATTGAATGGCTGTAAAGAAAAAGCTGCCCCAGATCTCGAGAGATTTACGAGTTTGTTCAA	1768648286	GMI_ES01_c9526_358-0_B_U_1768648286	2010-02-07
GMI_ES01_c9544_263	CCTGTCGATGAACGCCTCGGGCCGCCCGTACGCGCGCTTCGCCTGCCACTTCGACCCCTACGGCCCCATCTACAACGACCGGGAGCGCGTCCAGATCTTC[A/T]TTTCGGACGTCGGTGTGGTGGCCACGGCGTTCACCCTCTTCAAGCTCGCTTCGGTGTTCGGGTTCTGGTGGGTGGTGCGCATCTACGGTGTGCCGCTGCTG	1768650695	GMI_ES01_c9544_263-0_T_F_1768650695	2010-02-07
GMI_ES01_c9565_101	AGAGAAGACTTCAGCCTCAGAAGCTCATGTGTTAATTTCTGAGACAAAGGCTGAACCTTC[A/T]GAAGAAAAAGTTTTAGCTCTTGATACAAGTATTTCAAACAATGAGGATGCACTTTCCACG	1768652538	GMI_ES01_c9565_101-0_B_U_1768652538	2010-02-07
GMI_ES01_c9569_299	TTGTATAATCTGCTGGAGGCGGCGGAAGAGTCGTCTCCAATGTGTGCCCATTCTCCACCACAAGTGCCAATGCCATGCCCGACGATACGTGCTTTTCCAT[A/G]TGACAGTGCAAGAACCACACCCCAGGATTATTCGCGACAAATCGGATGGCCATCCATCCATAGATCGGGACAAGGGCCGTGCTCCTCGCCGGTGGATCCAC	1768648291	GMI_ES01_c9569_299-0_T_U_1768648291	2010-02-07
GMI_ES01_c9755_220	AGGAATCATCCTGGAGCAGATGTTTTCATCTTAAATACTGGTAACAGGGATACTATGAGAGAGGGTATCTACAATCAGTTGAGCAGATTGATGCAGAAGA[C/G]GTGATACCTTAGTGGCTGAATTAGGAGCAGATAGGAGCAGTTGTTCTCACCTCCTCAAATACTGGTAAAAGGGATACCACAAGAGAGGGTATGTACTATCA	1768648315	GMI_ES01_c9755_220-0_T_U_1768648315	2010-02-07
GMI_ES01_c9791_857	TGCAAAGTCGAAAAGGCATACGCCGCCAGAGACCTAGTTATTTCCTGAGGACACACATATGCATGTCATTGGATATGTCCTTTTTTTTTTTCTTTCTATT[C/G]TTTGTGGGATCAGTAGTTAGCAGTTCTTTTGTATCTTGTCCAGTATTTCTTTAACTGTTATTGTATTGGGATTGAAAACAGTACATGAGTTATATAGAATC	1768648322	GMI_ES01_c9791_857-0_B_F_1768648322	2010-02-07
GMI_ES01_c9854_357	CCAGCAAGGGGAGTGCCACTCAACAAAGTCACACACTGTTCTCGAGAAATGCATTGGGAA[A/G]CAAAGATGTGCCGTCACCATCTCCCCCGACAACTTCGGCGGAGATCCCTGCCCTAACACG	1768656575	GMI_ES01_c9854_357-0_T_U_1768656575	2010-02-07
GMI_ES01_c9921_121	CAATCCTGCTAGGATCAGAGTTCTTAGCCTGCAAGTATTACCAGCAAAGTCCTCCCGAGGATTTGGCCCTGGGAAGAATGTTGGTTAGGCCTGGAAATCA[T/G]TTTCTAGATGATCAAGTGATGAAGGACGCCAACCTGCTCACCGCCGACAACTATGGGTCGGTGAAGAAGGTGTATGTGGTAGCCAAGGCCGATGAATCCAG	1768648339	GMI_ES01_c9921_121-0_B_U_1768648339	2010-02-07
GMI_ES01_c9954_347	GACTCTYSTCATACGGTAGGCCTCCATGTCTTCCGCGGTGACCTGGTCGTTCCACTTCAC[A/G]TTGTACTTCCTCTTTCTTTCGTCCATCTCTTCCTTCTTCCTCGTGGACTCCTTCTTTAGG	1768652562	GMI_ES01_c9954_347-0_T_U_1768652562	2010-02-07
GMI_ES01_lrc10430_101	TCCCGGGATGTATCCCTCCGGATGCCATGGAACCAGATTCAGCAACCTATAGAAAGATCTGTACCTTAGCTGCAGAGTTTAAGTCTGGAAAAATTCCAAG[T/G]GAATTCCCGGGATGGCAGACTGGAGTGGACAAGAATGGGAGCTCTACTTGGAGAATTTATCCACAGATGTTGAAGCCTCACAGGTAACTGCTCTTGATGAA	1768650926	GMI_ES01_lrc10430_101-0_T_F_1768650926	2010-02-07
GMI_ES01_lrc10725_434	CTTCTGCTTGATGTTGTCCAAATCATCGCCAGCCATCGCTGCTCTCAGATCAGAAACAGC[A/T]GACTGGATTTCCGTAACAACCTCAGCAGGAACCTTGTCCTTGTACTCGTCGACGCTCTTC	1768652970	GMI_ES01_lrc10725_434-0_T_F_1768652970	2010-02-07
GMI_ES01_lrc10860_539	CCARCACTACAAACTTGTGCCGTGACCCGACAAAAATAACAAAGGATCATGTAATGTAGC[A/C]TGCATAAGTGCAAAATAAGATGGGTATCTCCTCCTTAAATAATGAGAATCTCTGTGGGAA	1768656634	GMI_ES01_lrc10860_539-0_B_F_1768656634	2010-02-07
GMI_ES01_lrc10955_77	CGGAATTCCCGGGATCAAATCCAACCTTGGGATCAAGCACATCGTTTGATGGATCTCTGGACGAGACAATGGATGG[A/T]AGGCGAAGCCTGGACAACGAGCTCTCCTTCATTCACAAGGCCAAGGAGTCTGGCGTTGTTTACCTTCTTGGGCATGGCGACATCAGAGCTCGGAAGGATTC	1768647254	GMI_ES01_lrc10955_77-0_T_F_1768647254	2010-02-07
GMI_ES01_lrc10967_551	GTCTCTGACAGTATCACGCGATGCATCTTGAGGCATCGTGAGCTCAACCGACAGAACCTTGTTCTTGTAATCGACGTTGATGAATCCACTTATACCTTTC[A/T]TTCCCAGGTGCTCATTGAACAGCCAAGTCAATTGTCGCTTCAAAAGGCCAGCATTTCTCTGGAACTTCGTCCATCGCAAGTCCAATGCATTTTGACACGAA	1768649464	GMI_ES01_lrc10967_551-0_T_F_1768649464	2010-02-07
GMI_ES01_lrc11151_273	TTGAACTGTTAACAGCATCTGTGTTCAGGCTTTCTGCAGGAGAGACTTCCATTCCCAAAT[A/G]CTCAGAGCATTCTGAAAGTGTCTATGGATAGCAGTTTCCGGTTCTGCGCTGGAGGTGCAG	1768652975	GMI_ES01_lrc11151_273-0_T_U_1768652975	2010-02-07
GMI_ES01_lrc11702_525	TGGGACATGGTGTGGTTAGGGTCCTTTTCAGTTGGCATAATGCGCCTCTCACTGTTAGCTCATCAGCCAGATTACATGCTAATCACTACGAGAGTTCTTG[T/C]CCGGAAGTTGCCTGCAGTTTCTTGTGGCGAGAAGCAATGTTGGTCATCTTTCTACTGCTTCGTTCTGAATGTCTTCAGTTTCGCATGGGAAGAGGCAATTT	1768649480	GMI_ES01_lrc11702_525-0_T_F_1768649480	2010-02-07
GMI_ES01_lrc12590_96	GAATTCCCGGGATGGCAGTGAAACTGGATCCTGAGAATGGGGGAGATGCATGACGCATTTTGGGAGGCAGTTGTGGCAATGAAGAAGGACCATTC[A/G]TCTGTTGAAAGCGACGATTCATCTGACTAGGGCTGGGGCTGAGTTCCTGCTGGGTCGAGTGGTTTCCTTTTCCAGCTTGTCAATGTGAACGTGTGTTTGTT	1768650302	GMI_ES01_lrc12590_96-0_B_F_1768650302	2010-02-07
GMI_ES01_lrc12621_103	GAATTCCCGGGATGATTATTGCTACATACAAGAAGGAAGAAACAGGGATTGATCTTGTCATACGCCTTCCGAGCTCTTACCCTCTGCGCCACGTTGATGT[T/C]GAATGCACGAGAAGCCTGGGTATCAGCGAAGTGAAGTGCAGGAAATGGCTGCTCTCTCTGACGTCATTTGTCCGCAACCAGAATGGTGCGATCGCCGAGGC	1768650934	GMI_ES01_lrc12621_103-0_B_U_1768650934	2010-02-07
GMI_ES01_lrc13031_95	CCCGGCGTTGGTGCGGGCTTTCCCGGGATGACCGTAGTCCTGGGAAGATCGTCGGTGGCGGTCTGTTGTACTATACTGTACGTATGAGGAGAGC[A/C]GGGAGGGCGGCTGGCCAGCGACCTCCTCGCATCCTCGGCGGCGGCGGGAGAGACAAATCGACCGTTATACGGCATGCCATTGCCGGCAACAAGTCGACGGA	1768647338	GMI_ES01_lrc13031_95-0_B_F_1768647338	2010-02-07
GMI_ES01_lrc13169_470	GCTGCAAAATTACCACCAGCAGCTGCTGCAGTAGCAGCAGCGATGAGAAAATAAAGTAGCAGTAGCAGTAGGGGTTAGCAGCACTAGTACTGTAGTAGCA[A/C]GCAGCAGTAGCGACCTTTTTTAGCAAATCATAACAATGTACGCCGTGATTCGAACCTGTTAGTAACAAAGATCGGCGCCTTTCCGGTGAATGATTAGAAMR	1768649508	GMI_ES01_lrc13169_470-0_B_F_1768649508	2010-02-07
GMI_ES01_lrc14087_138	TTGCTACAATCTTGACTTACCCATTAATCAGGTGCAAGGTCATGATTCAGGCAGCCGACCCTGATGATGATGATGACGACGACGAATCTGAGAGGCCAGG[C/G]CATTCAAGACCTCCCAAAACAATGCTGGGTGCCATGCATGCTATGTGGAGCAACGAAGGCATCCCGGGCTTCTTCAAAGGAATAGAGGCTCAGATACTGAA	1768649519	GMI_ES01_lrc14087_138-0_B_U_1768649519	2010-02-07
GMI_ES01_lrc16487_231	TACCACAAGCAAAGGTACAACACAGGAGAACCAGAACTTCTCTTTTTGTGCTTCTGGTTATATCTTCATACTCATAATTCCATCATGTTGCCCCCATGAG[T/C]AATGTTTGGTATAATGTTCTGCAGAAAGGATGCTTTGGCACAAGAATCGGTCAGAAAATGACCCAAAACGGCAATGGTTGCTGTACTGCTCCTGATTTTCT	1768649549	GMI_ES01_lrc16487_231-0_B_U_1768649549	2010-02-07
GMI_ES01_lrc16961_353	CACTAACTCTCTTCAGTAGCTTCAAGTGGTTGACATCTTGGCCTTCACATCAAGGTTCTCCTTGTCGTTAATAGGCTTGGTGGTCTGACTCCTGATCCTC[T/C]TGATCTTGGGGCTTTCCAGCCCCTTATGCCCAAACCCATACAGTTGCAGCACCTGGTTATCGGCAAAGTTAAACGCTCGCTCCATACTCTTGAGACAACGC	1768649552	GMI_ES01_lrc16961_353-0_T_F_1768649552	2010-02-07
GMI_ES01_lrc17794_469	AAGCAGCTATATGCAAGCAAATTGGACGAGGTAAAACGGTGCAAAACAGCTGCTTGTAGCATAGCATCTGTATGTGCGGGGTTCTAATCCTGACGTCTTC[A/T]GCTTCTGTAACATTCCTGCCATTCCTGGTGATGTGCTTCGCCTGTGTCTTGGTGGCCTGCTCCTCCTAGCTGGTCTTGGTATGCTCTGCTGGATC	1768647147	GMI_ES01_lrc17794_469-0_T_U_1768647147	2010-02-07
GMI_ES01_lrc19619_275	CAGTGTCCTAACCATGGGCATAGCTCCTCTCGGGAACATATGGGGAGCAAAATAAAACAT[C/G]CAGGAACTCGCAGTATATCATACGAGGGAACGCATCAGCCCTAAGCATGAACGACTTTTC	1768653006	GMI_ES01_lrc19619_275-0_T_U_1768653006	2010-02-07
GMI_ES01_lrc19995_311	CCTGCGGCTGCAAACTCACCAGGAACCCCCCCCCACTCTCAAATTGTACAACGCTGCTGCACTCCTCCAAGCTTGGACAAGGGTGCGAGTTTGGTCTACA[A/G]CCCCTACTCTTCCTCATCTTCATCCTCATCTTCCTCTTCAGCTTCTTTAAGCCACTGAATAAAGCATCAGACTGTTTAACGAAACTTTATCAGACTCATCG	1768649571	GMI_ES01_lrc19995_311-0_T_U_1768649571	2010-02-07
GMI_ES01_lrc22461_468	CCTTTTGGCCTCCTTGTGCTCGCTGACGTCAGGCACCATGGCGGAGACACGGAACAGACC[A/G]CCGTCTACTTCTACGTTGCCAGAGGCCTTGACGGCGGCCTGCACACGCACTTCTGCCATG	1768653012	GMI_ES01_lrc22461_468-0_T_U_1768653012	2010-02-07
GMI_ES01_lrc22746_326	AAATTGGATCAAACGGGTATTTAGTTGTCCTCTCCATAAAGAATGCGATGTAACTACAAAAGCTATCTTAGTACCGACCCTGGTGCTACTTGTGGGGATG[T/C]GACTTCGTCGGGTGCAATCTTTCGCGGCATTTTCTTCTTCTGCGTGTACTTTGCGTAGGAATACCAGACACCGCCAAATGTGTTGATCACCAACCCAGTGA	1768649583	GMI_ES01_lrc22746_326-0_B_U_1768649583	2010-02-07
GMI_ES01_lrc22977_595	CAGAGCCATGTTCCGCTGGATAACSAGGCCATCRTGGCTCGTCCCTAACCTTCCTATGGCTGTCCCGGATGCTNCGGGGATTGCCTCCCATACCATCTTC[T/C]GGCCATTTCCTCCAACCTCAAGGCTGTAAGTGTAGCTCCTTGCATCGTTTTCGTCGCCCATAAACGGAGGAAAGCCATGTATACTGGTGCCATTCCAAGTT	1768649588	GMI_ES01_lrc22977_595-0_T_F_1768649588	2010-02-07
GMI_ES01_lrc28812_971	TACTCGTAGAGGGCCTCGTTCTTGAGGAGCGTCTTGGTGCTCTCGCTGCTGTGGATGTCCTTCACCTCCCCCGTTCGAAGCCATGGCCGTGCTGGTGATG[A/C]TGCTGCTACTGCTAGCCCGGCGAAGAAGATGGAACCGCCCAGGACTCGCACCTTTCTGCAACTGCAATACACACACAGCATGCACAGCAAGCGTCACGCGG	1768649623	GMI_ES01_lrc28812_971-0_T_U_1768649623	2010-02-07
GMI_ES01_lrc28828_382	TTGCACTCTTCAAGGAGAAGAAGGAGAAGCCCAGATCTTAGATTGCTTTTTTTATAGGCA[A/G]GGATGGAATGGACAGTTGAATCTCTACATGTTTGAGGAGGAAAGTTGCCTGCTATGTTTA	1768653017	GMI_ES01_lrc28828_382-0_B_F_1768653017	2010-02-07
GMI_ES01_lrc28926_593	TGATCATGACCTGCCTCTTCCCACGCTTCTCAGCGTTGTACATGCTCTTAAGAGCGTCATTCAGCACGCTGACTCTCACCATACTTACCTTTAGGGAGCT[A/G]GTCGAGCTCTGGCCGTGGCAGCGGCGGCGGCGGCGGCTGTGGAGCGAGCGAGGCGAGGAAGAATTCCCGGGAATTCCG	1768647094	GMI_ES01_lrc28926_593-0_B_F_1768647094	2010-02-07
GMI_ES01_lrc29552_212	GGAGGCATCAAGATCACGGCGTTCTCCTGGTTGGTTATGGATCAGCTGGTTACGCGCCGATCCGCTTCAAGGAAAAGCCGTACTGGATCATCAAGAACTC[A/G]TGGGGCGAGAACTGGGGCGAGAGCGGGTACTACAAGATCTGCAGGGGTCCACATGCCAAAAAACAAGTGTGGTGTTGATGCCATGGTCTCTACGGTGACTG	1768649646	GMI_ES01_lrc29552_212-0_B_F_1768649646	2010-02-07
GMI_ES01_lrc32060_201	TTACATGATGACATCGGTAGGAAGAGAACTTATTTCTCAAAGAAAATAACGCATGAATGCTCGTGGGAGCAATGTTCTTATTCCTCGCAGCCTAGACATC[A/C]ATGTTTGTTTCCATATCAGCTCTTAATCGCAAGAAGTCGAACGGCGAAGTTTCCCCCAAGAGCCATAATCGGGTATAGATTGCGGTAGTTGGCGTAGTTGA	1768649679	GMI_ES01_lrc32060_201-0_T_U_1768649679	2010-02-07
GMI_ES01_lrc8208_413	AACAGCCAAGACAAGACCGCCCGTGTGACGCTCAGGGTGCGCGGCTGTGGCCGTTTCGGCGCCTACTTCTCGCGGAGGCCGCTGAAATGCTCCCTCGACT[T/C]GGGTGACGTCGAGTTCAGCTACGACGCCGACACGGGGCTCGTCACCGTCGACGTGCCGGTCCCGGAGCAGGAGATGTACAGGCAGGCGCTGGAGATTCAGG	1768649407	GMI_ES01_lrc8208_413-0_T_F_1768649407	2010-02-07
GMI_ES01_lrc8457_64	AAGCCTGGATGGAGTGCTACATAGTCCCGAAAAAAAAAAGCTGACCCAGCTGACCCAGCCGAA[C/G]AAGCTGATCCTGCTGAACCGGCTGAGCCATTGGATTGGGATACACGCATTAACATAATACTTGGAGCTGCAAAAGGCCTGGCTTACTTGCATCATGATTGT	1768647206	GMI_ES01_lrc8457_64-0_B_U_1768647206	2010-02-07
GMI_ES01_lrc8765_239	CTTACTTCCGAACATATGTGGGGTTGAGTCTTAACTCTGAAATTTGACAGATAATGAACAAATACATGTGCGGTTCCTGTTTTGCTATCCTGCCTCACTG[T/C]AAATGAGAAGAAAAGAACAGGCAAAAATGACCATCCTCTATTCAAAAAATCTTCTCACCAGTTGAGAAAATCAAGAAAATGACTGAACTAAAAATACAAAG	1768649423	GMI_ES01_lrc8765_239-0_T_F_1768649423	2010-02-07
GMI_ES01_lrc8918_577	TAGAGCGAAAACCACCACGCTACAGGATACAAGTGATCCACCCTTGTGCTACCCCCTTTGGTGCCGTTCCCCAGAGCCACAAGAAACTTGATTCCTTCCT[T/C]CTCTTTGTAAAGTTTTTCTGTGAATCTTGTACCTCCAGGCTTCTAGCGAGATTTGTATCATAGCAAAGGTGTAATGTTCTGCTGGCTACCAGGCTTGTATA	1768649426	GMI_ES01_lrc8918_577-0_B_U_1768649426	2010-02-07
GMI_ES01_lrc9432_371	AGGCCGGAACCGACTGGAGGAAAGCCTCCAGACAGTATTCCAGAGAACGGTTCACCAGCCTAAGCTTAAAGCTGCAGAAGGATGGATCGTTGCAGGTAAC[A/G]AGTACCCAATAGTAGACGATTAACGCAATAGACAAGTTGTGAATTCCAGATGATAAACCCTGTGTAGCTTCCTGGTTCTTTGTTGACAACCGTTTCTCTTC	1768649440	GMI_ES01_lrc9432_371-0_T_U_1768649440	2010-02-07
GMI_ES01_lrc9501_314	ATTTGGTGTCCTTTGCGGCATCGGCTTTGCAAACCGGGCAGGCGTTCTTCACCTCCAGCCACTTCTTGATGCAGCCCTTGTGGAAATCGTGCCCACATTT[A/C]AGCCTCCCAAGTGAATCCTTGTGCTTGTAATCCTCCAGGCAAATCACGCATCTTTCATTGTCTTGATCATTATGTGTGTTGGCATAAGAGCTGTGGCAGGC	1768649442	GMI_ES01_lrc9501_314-0_T_U_1768649442	2010-02-07
GMI_ES01_lrc9512_709	CTGCCTCTCTGACTGCAACTCCTATTTCCCTTGGACTCGCACCTAATGCTTCCTGGGTATCTTGTATAGCTTTTGATGCTGCAGTTATGGCGGTAGCCTC[A/G]TCCATGAAGCTGACCTTCTGGGATAACCAAACTTCATTCGAAGCAGTGTCCGCTAGAAGCAACCAGAAGTTCTCTTCCCTGTGGAATGGGAAGAAAGGAGC	1768649444	GMI_ES01_lrc9512_709-0_T_U_1768649444	2010-02-07
GMI_ES01_lrc9767_81	CTATTATCCTTTAATGATCCAGAATTGAAGAGCTTATGGTTGACAGAGGTCAAGGGTACCCATGTTCTTATCCCGGGAAT[T/G]CGGAAGGCACTTCGGGGGAATCTCGAAAGCTTAGGTTCACCTTTATCTTGGGAGCATGTTACCAATCAGATTGGAATGTTCTGCTACAGTGGGATGACACT	1768650294	GMI_ES01_lrc9767_81-0_T_F_1768650294	2010-02-07
GMI_ES01_lrc9906_553	GGCCTTGGGTTGCTAGCATTGGGAGATGCTGGAACCTAGTGAGGTTGCGATTTTTCCACATTCAGTTCACGTTTTGCTGTACATGGTTTATGGGTTGCTC[T/C]GTCGGTACAATCGAACCTCCTTTTGTTGAGCGTCAGCGCTGGAGTTTGTCAGGTGCTGGCACCTGGGGTTGTTAATATTGGTGGGAGATATAGTCCCTTAT	1768650924	GMI_ES01_lrc9906_553-0_T_F_1768650924	2010-02-07
GMI_ES02_c10178_668	TGGACAATGCAGCTGTAGATGCAGTGGTCATAAGATCTTATCAACCCTGCACATTTTCTGAATAATAAGGAAAACTACCCAATTGATCAGTGTAGACCTT[A/C]ATTTCAGAGTGTTCTATTTCTTTGTTGTGAGGCCTGCAAATCTGCACCTAGATTTTTTTTTTCTTTGGCTTCATTGTTTTCCTTGCTTGTGCAGAACGCAC	1768658376	GMI_ES02_c10178_668-0_T_U_1768658376	2010-02-07
GMI_ES02_c10374_390	ATGAGCTCCTCCCCCTTCATCAGGGCGGAATGAAACCGCYGTGCCAAAGGCAYGGCTCCGACCGACTATCCGCCGTTTTTCGACGCTCTCGTGCCGTACA[T/G]AAATCATTGATTGATTTATGGTTGTAAAAAGAATCTACAGGTTTTTCTGAGAATGTTTTTCATGTTTGTGTCTTGACTGTTGTGATAGATGAAGCATAATT	1768658382	GMI_ES02_c10374_390-0_B_U_1768658382	2010-02-07
GMI_ES02_c10381_213	TCAAATGAAATCGACATGAACAATGAAACGTAAACTTGGAAAGGAGAGTTCACATGACAGGCACACGCACACATATATACGCATGCAACTTAACCCGACG[A/G]CGACTTTGCTTGCTGAGAAACCTCATGTGCTTAATTAGCCGCTGCCGCCGAGCACGGACTTGAGCTTCTTCACGGTTGCGTCGTCCAAGAAGGTGACCTTC	1768658384	GMI_ES02_c10381_213-0_T_U_1768658384	2010-02-07
GMI_ES02_c10749_342	TGGAGAAGGGGAACCTGAGGTCTGCACTGGCCACAAGTAACGTGATCGAGCTCCCAAAGAAAGAAGAGCTCAAATCTGTGCTTGACAAGGTGAGAGACTT[A/C]GTCGGCGAGGTAACCTCCGGCGCCAAAGAATCATTTGCACAGATAACAGGAACTGCCAGCGCAGAGGCAGAAGCAGAAGCACAAGAAGAGGTTCCGTTCCG	1768658395	GMI_ES02_c10749_342-0_B_F_1768658395	2010-02-07
GMI_ES02_c10757_503	TTGAAGGCGGATCCGTAGATGGCCTCCGTCCCGAACTTCTTCTTGTCGTCCCAGAACTTG[T/G]TCTCCGATTGGATGGTGGCCTGGAGCGGGTGCGCCGGCGCGAGCTCGGCCCTGACGCTGT	1768653587	GMI_ES02_c10757_503-0_T_F_1768653587	2010-02-07
GMI_ES02_c10836_312	GAACAACAAGGGGCTGGAGGCTGCCCTGAAGGACCTCGCCTCGATCACCGGCCAGTACCC[T/C]GTCAAGACCAAGGCCAAGAACTCCGTGGCCAGCTTCAAGATCCGTGAGGGCAACACAATT	1768653588	GMI_ES02_c10836_312-0_B_U_1768653588	2010-02-07
GMI_ES02_c1165_708	TTCCTCGGAAAGCGCATTGAAGAAGGAAACTTCGTCACTGTTCCTTTAAGGGATGAGTTCCTCGAAAATTCTCGCCTGTTCATTTTCGAGACTTACTGCC[A/G]TATACATCGGTGCATTGATATTGGCATGCTTGCAGAGAAGATGAACATGACCTACGATGAAGCGGAATTATGGATAATGAACTTGGTCAAGAGTTCGAAAC	1768657546	GMI_ES02_c1165_708-0_B_F_1768657546	2010-02-07
GMI_ES02_c11702_476	TGCAATATCTCGCGATCCTCGATATTGGGATAACCCTGAAGATTTCAAGCCCGAAAGGTT[T/C]GAGAACAACAACATTGACTATTTTGGGACACACTTTGAGTTCACCCCTTTTGGGGCCGGG	1768653598	GMI_ES02_c11702_476-0_B_U_1768653598	2010-02-07
GMI_ES02_c11747_563	GCAAGAGCGAAAAGTTCCCTCCACCACATCAGGATGGAGCAATTGGATATCCATTGGGTTGTTCAAATCACATGGAACCTACATTTGAGCCCCCAGACCC[A/G]TCTTCGTTCAGCACCGTATTTCCTTATGAGAAGGGCTCTGTGCCTACATGGTCTGGACCATTGGCTGACCCTTCTGCAGGTAAGCAGAAGCGGAAACACAA	1768658426	GMI_ES02_c11747_563-0_T_U_1768658426	2010-02-07
GMI_ES02_c11790_613	CACATAATGCTTGGCTGACTCTCAGTTTTTCCCTGCCCTACCAGCAGATGCTCGTTTAGAGGCAACAATTCTTGTACTGTAACCAAAGATTTGACCCACC[T/C]GTGTCATAAAAAGAAGGATGAATGAGCATCCATGGCATCGCATGGAAAAAAARWTATGTTCTCGAAACAGAGAGCTGGTCAATCCATTTCAGACCTTAATA	1768658436	GMI_ES02_c11790_613-0_B_U_1768658436	2010-02-07
GMI_ES02_c11793_156	GAAGTTCATACTACATTGGTTACATAAAAAGGTAAGATTATTTTCACAGCCGTCGTATGC[T/G]TATCGTGCATCCAACACAGTATGACCACTGTTACGGGACGTAACCAATTTTACCAACAGC	1768653608	GMI_ES02_c11793_156-0_B_U_1768653608	2010-02-07
GMI_ES02_c11835_105	CATGCGAGGTCCAATGGTTTCAGGAGTCATTAATCAGTTGCTGACCACGACTGACTGGGG[T/C]GAACTTGACTACCTTGTCATTGACATGCCTCCTGGAACAGGGGATATACACTTAACACTC	1768653616	GMI_ES02_c11835_105-0_B_U_1768653616	2010-02-07
GMI_ES02_c11842_367	CACCGCGATACGAGCGGTAGTGGGAGTCATTTTGTGCATTCGGCGACAGATTTGCGCCAACTTGGAGATATGTATGACATGCCTCTGGTGTCAGGTGAGG[T/C]CCTTGAAAATCAGACCAAGCCCGCCTGCTCCATGGCTGTAGCTGAAACTCCCATCAGGTTGTGGTGAGCATCTGAAGCAGCCCAGTCTTGGCAATGTTCAG	1768658444	GMI_ES02_c11842_367-0_B_U_1768658444	2010-02-07
GMI_ES02_c11874_484	AACTGCTGCAGTTTTGCTTCCTTGTCGGCATTTTTGCTTGTGCAAGCCTTGCGCCCTTGCATGTTCGGAATGCCCTCTGTGCCGCACACGAATTGTAGAC[A/C]GGATAATTACCTTTACATAGGTTACTTGTTAGCCAAGGAAACTTTTGACGTACCCAATCTCCCTGTAAAATCACCATCCGTATATGTTTCTTTTTCTCTGT	1768658452	GMI_ES02_c11874_484-0_T_U_1768658452	2010-02-07
GMI_ES02_c11882_75	GACGTTTGACCTGAAACCAGTGGGTTCTGCTAAACCGACATCCATGAGAACCCCCTGCTAGAGCCCCCTACTGG[A/G]AACTTGAGAGTCGCTGCAATAATAGAGAAAGCAAACGCCATACGCCAGGCGGTGGGAAGTGATGACGACGACGAAGACGACGATAATTGGAGCGACACATA	1768657335	GMI_ES02_c11882_75-0_T_U_1768657335	2010-02-07
GMI_ES02_c11888_236	CGGTGAGGGTGCTCGTGGACCACTCCATCATCCAGAGCTTCGCGATGGGCGGGAGGATCACGGCGACGTCCCGGGTGTACCCGACGCAGGCCATCTATGG[A/T]GCTGCGGGGGTGTACCTGTTCAATAACGCGACGGGGGCCGGCGTGACGGTGGAGAGGGTTGTGGTGCACGAGATGGAGACTTCGGCGTACGACAAGGTCAT	1768658454	GMI_ES02_c11888_236-0_T_U_1768658454	2010-02-07
GMI_ES02_c11897_72	CATGATTGGTGTGAAGCATTCTCTACTTATCCTCGAACCTATGATCTCCTGCACGCGTGG[A/C]CCCTGTCATTGACCTAGATAAAAGAGGTTGCAGCGCCGAAGATCTGCTCCTTGAAATGGA	1768653620	GMI_ES02_c11897_72-0_T_U_1768653620	2010-02-07
GMI_ES02_c11913_356	TCGCTGGAAGAAAATATTGGGCAAGCCCTTCTAACCCTCCCGCTGAAGCAGCAACAATTTATGTTCGAGGAGTGGTTTCAGTGTTTTGCATCTAGAGGAG[T/C]GGACTGTCCAAACCTCACTAGATCTTTCCAGGTATGGTGGAGAAGGTCTTTCGTTAGATCATCAGTAGAAACTCGGCGTTAAGATATTTGGGTGGCCTGCA	1768658461	GMI_ES02_c11913_356-0_T_F_1768658461	2010-02-07
GMI_ES02_c11918_179	GGGGGAAAAGTAATATCGGCTGTTCTTCATCAATCTAATGCTCCCTTTGGGCATCCATGG[T/C]TGTTGTTGATGAACAACATTATTATTTTTCTGTGAACAGCCTATATATGTACTAAAGAAC	1768653622	GMI_ES02_c11918_179-0_B_U_1768653622	2010-02-07
GMI_ES02_c11937_146	AAGCACGCAAGCTCATGCCAAACGGTCAATTAGAGCGAATAATATGGGGATTTGGAGATGSMKSGACAATTCCTGTTTATGATACTCCACTTGGCAAGAT[T/C]GGAGCTCTTATTTGCTGGGAAAATAAGATGCCACTTTTAAGGACAGCCCTGTACGGTAAAGGTATTGAAATATACTGTGCTCCCACGGCTGATTCAAGGCC	1768658465	GMI_ES02_c11937_146-0_T_F_1768658465	2010-02-07
GMI_ES02_c12003_251	GAAGCTGCTGGTGCTTGACGTCGGGCTCAAGCACTGCGGGCCGTGCGTGAAGGTGTACCC[C/G]ACCGTGGTGAAGCTGTCGCGGACCATGGCGGACACCGCCGTGTTCGCGCGCATGAACGGC	1768653627	GMI_ES02_c12003_251-0_T_F_1768653627	2010-02-07
GMI_ES02_c12033_699	TGACTTTGTTGATAACCGCTGGCAGGTTAAGAAAGAAGTTCTTGACAAGCTTGGCTTGAC[A/T]AACTCACCTGTGAATCCTCCCCAGAAGATGAAATCAACAGCCAGTCTTTCCCAGAAGACG	1768653632	GMI_ES02_c12033_699-0_B_U_1768653632	2010-02-07
GMI_ES02_c12034_866	GTGCGTGTATGTGATTTTTCMTTGGTAATATTAGCAGCTTATTTTTTTTCTCTAGATCCTTTCTCGATTTGATGCTCTTAACAGCTTTGTAGTATTAGGA[A/G]GTATAAAAATGAACTGTACTTCAATACTTGTACTGCTGGAATACAATGTCCATAGAATTGTAGCTTATATTCGCAAAAAAAAAGTTAATTAATCGCGATCT	1768658480	GMI_ES02_c12034_866-0_T_U_1768658480	2010-02-07
GMI_ES02_c12135_181	ACTCTTCGCTGTACTAGAACAGTCAAAAGATCCAAGGTTCCATGCTCTTCCTGTCACATC[A/C]CAAAGGGGTTGCGGCCTTCTCAGACAAAGTAAACGAGCTTGTATATGATGTGCTCATATC	1768653645	GMI_ES02_c12135_181-0_B_F_1768653645	2010-02-07
GMI_ES02_c12211_175	TATAGACACCTTCATAAATGACCCAGATTGCAGGATTTTCCTGATGAGCCTGAAAGCTGGAGGAGTAGCTCTAAATCTCACTGTAGCATCTCATGTTTTC[T/C]TGATGGACCCTTGGTGGAACCCGGCAGTCGAGAGCCAAGCGCAGGATCGGATCCACCGAATCGGGCAATTCAAGCCTATTAGAAGCACGAGGTTTGTGATC	1768658505	GMI_ES02_c12211_175-0_T_F_1768658505	2010-02-07
GMI_ES02_c12254_159	AAGGTSARWKCMMGKGACAGTTAATGGCCTGCAGAGAAGCAAGAGTAACCTTGAAAAACT[A/G]TTGTGCTACGACAAATCTGTTTCAGAGGAGGATATTGGGACACCAACTGGTTTAGCCTTG	1768653655	GMI_ES02_c12254_159-0_B_F_1768653655	2010-02-07
GMI_ES02_c12448_78	TACTCGCCATGTTTCCTTGATTACCATTACCTTGTTCGTAAAGTAAGGAGCTGGATACAT[T/C]GTCTCCTGGTTACCAGCCACCGATACCTGCTGATCAGGTCAGGGCACCAACTGGACTTTG	1768653663	GMI_ES02_c12448_78-0_T_F_1768653663	2010-02-07
GMI_ES02_c12488_534	TCGGCAAGGACACGATGTTGTACTTCGGCCTGTTCTAAGTCGGTGCGGTAGTTTCTCGAGAATTGCATCAGGACCCCATCTATCTGTACGCTGAAATAAT[A/C]ATCAAGGTCGACAAATTGCCCAACTGCTAGTTCTTGTGTTCTCCAATGTCAACTTGCTGCGTTTTTATCTCTGTTTATGCCTTGGTTGCTTAATGGCAAAC	1768651816	GMI_ES02_c12488_534-0_B_F_1768651816	2010-02-07
GMI_ES02_c12515_306	AGGTACTCTTAGCTCGATGAAATCACCGTCGATCTTGATGTCGTGACCAGGATGGATCTCCTCGACTTCTTCAAAGAAGAGTGTGAACAGAGAGAAGCCA[T/C]GATTGTCTACGCCACCCACATATTCGACGGACTGGAGACATGGGCCACGGACATCGCGTACATCCAAGAGGGCGAGCTGAGGAGATCCGCGAAGTACTCCG	1768658535	GMI_ES02_c12515_306-0_T_F_1768658535	2010-02-07
GMI_ES02_c1256_188	GAAATCCGAAAACGTGGTCTAAAAAGTTGCCGTGGCTGGGATTCCCAAGACAATAGATAATGACATAGCGATAATCGACAAGTCCTTTGGTTTTGATTTC[A/G]GCCGTTAGAAGAGGCTCAACGTGCTATTTGATTCAGCTCATGTGGAAGCTTTGCAGTGCTGAGAATGGAATAGGCTTAGTAAAACTTATGGGTCGTTATAG	1768657556	GMI_ES02_c1256_188-0_B_F_1768657556	2010-02-07
GMI_ES02_c12578_377	TTCCACCGGCTGACCTTGCTGAGACGGTGCGGCTGAAGCTGAAGATCAACAAGAAGCAGTTCCTGCGGTGCTGGGAAATCCTGATCTATCAACACCTTGA[T/C]TCTGAGGACCGCAAGTGCATCGACAACTTCAGGGCCTGCATCTACGACCGCACCAAAGGTGAGTTGCTTGGTGGCGCCTCTGGGACCAACGGGAAGCGGCT	1768658549	GMI_ES02_c12578_377-0_T_F_1768658549	2010-02-07
GMI_ES02_c12597_572	CAGGCACCTCGTGCCTTTTTGAAGTTGTCCTAACCTGATTGCCGTGTCATAGAGCCTCTTTTTGGCATCAGCCAGTTTTGGAGTAAGAGATGGTTCTGAT[A/G]CATTGCGTTGTTGGAAAACGAATGCAGACATAATGGCCACAGCTTCTTCAGGYTCTAACTCCTCCAACTGATTCTCAAATAAACATTCTGTTGTTATTAAC	1768651820	GMI_ES02_c12597_572-0_B_F_1768651820	2010-02-07
GMI_ES02_c12598_260	AAAGGACTAGTGGAGCTGCTGGACCTTCTATTGAGAAGGTAGAGAAGGCCCCAGCCGAAGGATCTGCTCGAAGGAATCCTAGTGCTTCTCTGAATCAGAG[T/C]GGCGACAACTATGCAACACGACCACGCGAAACTGTATCGATGTCACTAAAGGAGATTATGCACAGCACGGATCGTTCTGGTGAAAGGACCGAAAGGACTGC	1768658553	GMI_ES02_c12598_260-0_T_F_1768658553	2010-02-07
GMI_ES02_c12621_204	GCTACTGTCATTACCACGAGCAGTTTGATGTACAAGAGAGCCAAAGGATACATATATACT[T/C]CGTAAAACACAGCTAATGAACAAACCAGATCAAAATTGCGAGCATATTTCAGGTGCGATG	1768653669	GMI_ES02_c12621_204-0_T_F_1768653669	2010-02-07
GMI_ES02_c1268_213	TCTTGATGTTGTCAGGAGAAGGATGCAGATGGTYGGTTGGAAYCATGCTGCTTCTATTGTTACTGGAGAAGGAAAAGCGGCTCTCCAGTACAATGGTATG[A/G]TTGATGCATTTAGGAAAACTGTTCGCCATGAAGGATTTGGTGCTTTGTACAAGGGTCTTGTGCCCAACTCAGTGAAGGTTGTGCCTTCCATCGCCATTGCT	1768657557	GMI_ES02_c1268_213-0_T_U_1768657557	2010-02-07
GMI_ES02_c12737_306	ATGCTACAAGAAGACAGGCTCGCTTAAAGCGATACGCGAACACCCTGATGCTATGATTGCTCACTGCCCACCTGGCAGCAGCAAGGAACACTCCTCGGAA[A/G]CTTCGTAAGACTATAGTGATGACTAGAGAACTCATCATGCCAGCCAAAACCCCTGCTGCTGCATATCCAAACATCCATCCTGAACTGAAATCTTTTGACAT	1768651827	GMI_ES02_c12737_306-0_T_U_1768651827	2010-02-07
GMI_ES02_c12760_81	CCGGGATGAAGAAGTCATGGAAGAGTGCAAGCTGTTCTACTTTGCAGGAATGGAGACAACATCGGTACTTCTTACATGGA[C/G]AATTCCCGGGGATAGCATGCACCCCGAGTGGCAGGACCGTGCAAGGGAAGAGGTTCTTGGCCTATTTGGAAAGCATAAACTTGAGTATGAGGGTGTCAGTC	1768657360	GMI_ES02_c12760_81-0_T_F_1768657360	2010-02-07
GMI_ES02_c12776_533	TCAAAATGATGATACTAGAAATGGGGAAACTTGTGAAGAGAAAATGGACACAGATCCTAACGTGAAAAAYATGCGCAAAGGGTTCGATGAATTACAGAAC[T/C]TGTACCCCAACCTTACCTCTTATGTGGAGAGCATCCAGGCCCAGCATCCATGTGGGGAGACACTGAAAAGAGCATTTGAGTTCATTGCTGATGAGAAGGCT	1768658573	GMI_ES02_c12776_533-0_B_U_1768658573	2010-02-07
GMI_ES02_c12844_488	GTTGTTTGAGACCAGTAGATTTTGAGCCCACTGTTGTTGGCAGCACATAAGAAAACTAGGATGGGATGTGGGATGGGCAACCTATTCATGTACCATGTGC[A/C]AACCCCTTGGCGTGTTAATTAGAGAACTAGTAGATGCCTAAGAGGAACTCATGCTTTTCTTATTTCTTTTCACCAAAATGTTATAATTAGCATCTATCAAA	1768658586	GMI_ES02_c12844_488-0_B_F_1768658586	2010-02-07
GMI_ES02_c12882_409	TGGATATAGAGTCGATTACGAAGTTGGTTGTGTGGAATAAGATTGACAATACTGATGACCCGTTGAGAGTGAAAGAGGAAGCTGAGAAACAAGGGGTAAT[A/C]TGCATATCAGCCATGAATGGTGATGGTTTGGAGGAGTTCTGCAATGCAATCCAAGCAAAGTTGAAAGACTCGCTGGTGCCCATAGAAGCTTTTGTTCCTTA	1768658594	GMI_ES02_c12882_409-0_T_U_1768658594	2010-02-07
GMI_ES02_c13068_328	CACGCCGCAATTCGGCATAAGATTGCACGAGATGACACATCATGCAGATATCAGGCCATC[A/G]GGAAGAGAGAGGCCCTCCTCTGCACCTGCGGACAGAAATTTCCGGCATGCATAGAAGATG	1768653694	GMI_ES02_c13068_328-0_B_F_1768653694	2010-02-07
GMI_ES02_c13135_752	CTCTCTTGTACAGTATATCACTGCCCAATCATTTCATTTAAAATGATACCGGTGATGGGTATGGTTTTTGGTAGAAACCCATGTAAGAAAGCCTATGGGA[A/T]CCTGCTAGTTTTAGTTCGAGTGTCGAGTACCTGTATCTGAAGATCCTGAACACGGTTTATTTACCGTGATAAGTCTGACATGGTTACGTAGGGAAAAAAAA	1768658627	GMI_ES02_c13135_752-0_T_U_1768658627	2010-02-07
GMI_ES02_c13144_267	GCACTCTTCATGTGGAACAATGATCACATTATCAACCTGATAGCGCAGAACCACCAAGTGATCATGCCCATAATCGTCCCAGCATTAGAGCAGAACAGTC[A/G]GACCCACTGGAACCAAGCGGTCCTGAACCTGACCGCCARCGTGATGAAGATGTTCTCCGAGGTGGACGAGGAGCTATTCTCGGCGTGCCTGACCAAGTGCA	1768658630	GMI_ES02_c13144_267-0_B_F_1768658630	2010-02-07
GMI_ES02_c13152_404	ATTTGGCAGAGTTCAAGAAGGCGATCGTCGAAGCCGAGCCGCCCAAAACTTACCGGATTACTGATATATTCGGCTTCAAGCGATCAAGGCCTCTGCACCG[T/C]TCACTAAAGGGAGGTCCAGGCCGGATCACAATGGACTGACACATATTCTCTGCTACATATATTCTCTGTATCATGATGCATAGTATATAGCCTGTGCGCAT	1768658635	GMI_ES02_c13152_404-0_B_U_1768658635	2010-02-07
GMI_ES02_c13203_413	ACAGGACTGCTCGAATCTGGTCAATGGATAAAATCCAACCTTTGCGAATTATGGCTGGGCATCTTGCTGATGTTGATTGTGTGCAATGGCATGTCAACTG[T/C]AATTACATTGCCACYGGCTCTAGCGACAAAACTGTAAGGTTRTGGGATGTTCAAACAGGTGAATGTATACGGATGTTTATTGGTCATAGGAGTATGGTCTT	1768658640	GMI_ES02_c13203_413-0_B_U_1768658640	2010-02-07
GMI_ES02_c13214_411	AAGTTCCCCATACTGATGTTCGAATTCTGATGTTAGCATGGAAAATGGGCTGTGAGAAGCAAGGTTATTTTACTCTGGATGAGTGGAGAACTGGCATGAA[A/G]GCTCTGCGAGCTGATAGTATTATTAAGCTGAAGAAGGCGTTCCCCGAACTGACACAAGAAGTTACAAGGCCCTCTAATTTCCAGGAATTCTATCAGTTTGC	1768658641	GMI_ES02_c13214_411-0_T_U_1768658641	2010-02-07
GMI_ES02_c13236_178	AGTTGTCAAATTGATAACAAAGCAGAAGACCTTGGCCTTTGTCGAGGAGACAGCGCGGCTTCTAGAGTATGAGAGTGGTGGTATACTAGTTGCAATCGAA[A/C]GAGTGCCCAAGGGTCACGCACTTATTTTTTACCGTGGAAAGAACTATCGGAGGCCTATTAACATAAGGCCTAGAAATCTCTTAACAAAGGCCAAGGCATTG	1768658646	GMI_ES02_c13236_178-0_B_F_1768658646	2010-02-07
GMI_ES02_c13356_599	TCGCTATGTAAATACGACGGCTGTACATAAATAAATCACGTGTGTGGTTATCACCATGTATCTCCAGTTGTGTTGTTGTGCTAGAGAACTTTTACCCTAG[T/C]CGGATTTTGTAGCAATCGCCAAGATTTTGGTACTGGTTTTTGTATGTAACTAGTCCAGCTGGACAAGGACAAAAGTATTATCAATCTTATTACGCTGCAGT	1768658656	GMI_ES02_c13356_599-0_T_F_1768658656	2010-02-07
GMI_ES02_c13376_68	GAATTCCCGGGATGGCCTTTGGTTTTTGGGGGACTACCCCACTAAGTTAATTGAAGAAGAATGTTGG[C/G]TATCGCCTTCCATCCTTCACAAAAAGTTCAGTCTGAACTTATCAAGGATTCTTTTGATTTTATTGGAATAAATCACTACTATTCTGTCTATGTGAATGACC	1768657303	GMI_ES02_c13376_68-0_T_F_1768657303	2010-02-07
GMI_ES02_c13401_89	ATTTTCTATATGTGAGCTACTAACATTCATTGAATCACTGTAGATGTGTGGATCATCAGC[A/T]CTTCCTTCCCCACTTATGAAGCGGTGGGAGGAAGTGACAGGCCACCGTCTTTTGGAACGC	1768653705	GMI_ES02_c13401_89-0_T_F_1768653705	2010-02-07
GMI_ES02_c13415_701	CTCGGGTCTACGATGATGGGAACCGTTTGACATCGGAGATGTATGGTTTTACCCAGTCCAGGAGCTTCTGCTCGCCCTTTGGGCGGTTCCTGTCAATGGG[A/G]CGACGACCCGTGATGAGCTCGTAGAGGAGCACACCATAGCCCCATATGTCACTTTTTGCAGTGAGGCGCCCAGTTTGCAAGTACTCCGGCGCTGCATATCC	1768658661	GMI_ES02_c13415_701-0_T_U_1768658661	2010-02-07
GMI_ES02_c13433_326	TTCACTCACGGAATCTGGAATACTGGCGTGCCACAACATAAATCACCACAGCAGCTGTACCGGATGGAAAGGAGATCCAGATTTTACAGCAATGAGGACT[T/C]AACAGTTGCATTCCACTGTCAGGTTCATTCGTGCTACCCACCAGCACTAGATGATTTTGTTCCTGATGTCTTCCAGCTTCTTCAGGATTTCACCTGGAGTT	1768658664	GMI_ES02_c13433_326-0_T_F_1768658664	2010-02-07
GMI_ES02_c13473_1125	TCTCTGCTGTCACAAAAGGTAGATCTGTTTCCTCGGCCACTGCAGCAGCAATTTTGACATCAAATCCTTTCTTGGTGTTCAAGCCAGTGCCAACTGCAGT[A/C]CCACCTTGAGCAAGCTGATACATTCTTGGTAAGGTACATGCAACTCGATCAATTCCATACTTCACCTGTGTAGCATAACCMSKGAATTCYTGACCAAGAGT	1768658671	GMI_ES02_c13473_1125-0_T_U_1768658671	2010-02-07
GMI_ES02_c13486_859	CTTGGCCCCCTGTTTGCTAGGCTCTTCAACATCATTGTCAGTTACTGTTTTCTCATCAGC[A/T]TGCTGATCCGTACCAGCTTCAGAAGCACTTGCTTTCTTGCTTTTCTTTTTCTTCTGTTTT	1768653713	GMI_ES02_c13486_859-0_T_F_1768653713	2010-02-07
GMI_ES02_c13593_581	ACGCATGCTGTTTCTACTGCCAATTTTTGACATAAGCCGAGACATAAAGTGCTGTTGTAT[A/G]CTTGTAGCTTTAATACTGATTCGTGTGCCACTGTATGGTGTATGTGATATGAAACATTAC	1768653717	GMI_ES02_c13593_581-0_T_U_1768653717	2010-02-07
GMI_ES02_c13596_178	GAAAGTCAGAATCGAAATCCATCCGATGCACGACCTGTTGCAGAAGCATCACGAGGTGCCTGGCTCGGTGGCGAACGCTGACTTAGACATCCCAGAATCT[A/G]TGGGGCTGTCCACTCCACAACCTTCGTCCGTCAAAAGGTTGATTGATACAAGCTCAGTCAGGCGCAGTACCAGGAGGAGGGAGTTGTAGGTTATATTCTTC	1768658678	GMI_ES02_c13596_178-0_B_F_1768658678	2010-02-07
GMI_ES02_c13621_592	CTACCATCAAGGTCGAATACCTTACCCGGAGACCAGGAGACTATGCTGAAGTTTACAGCAACCCGTCCAAGATCCGTGACGAGCTGAACTGGACAGCCCA[A/G]CGCACGGATCTTCGCGAAAGCCTCGCGACGGCATGGAAATGGCAGAAGACACACCCGGGGGGATATGGGTCGGCCTGATTATGTGTTCAGTAGGTTCAGAT	1768658682	GMI_ES02_c13621_592-0_B_F_1768658682	2010-02-07
GMI_ES02_c13712_383	TGGAAGGCAAAAGAGCTAGCTGCTCGACAGCCTGTAGGTGAAAAGAGGCATGGCTCAAGT[T/C]GAGTATGCTTCTCGGTGTAAAAAACTAAGGCGAGGAAGATAAGTTGTTGATGATTTAATT	1768653723	GMI_ES02_c13712_383-0_B_U_1768653723	2010-02-07
GMI_ES02_c13726_298	GATGAAAATTGCCTCGTTAACCAGTTCAGCGACAAGGCTCTCACTTACGCGAGATTCAAT[A/T]ACTATCCTCCATGTCCAAGACCTGATCTTGTACTGGGTATCAAGCCTCACTCTGATGTCT	1768653727	GMI_ES02_c13726_298-0_T_U_1768653727	2010-02-07
GMI_ES02_c13817_311	GATTTGTTACCTCTTCTGTGAAACCTACTGCAGTGTTCTCCGAAGCCACTACAATGACGTCAGGCCTCTTTCCACTGTACTTCCTTACCATTTTCCTCAA[A/G]ATTTCAGATACCATCCGCTCCATGTGACTAAGTGGGCAATTCAAAGGACAGCTTGATAATGCAGCATGCGCAGCCTTGTAAAGTCCATCGAGTAGTCTCCC	1768658714	GMI_ES02_c13817_311-0_B_F_1768658714	2010-02-07
GMI_ES02_c13821_516	TCCAGTTTTGCTCCTGTAATGTCGATAATCGGATTCGTCCATTCGGGCGGGAATACATGAGATCTGTAGCCCTGTCCTGATGTAATGTAAATATAGGAAC[T/C]GTGAGACCTAGTCTGGGAGAGAGGGGGCTGTTCGTGGGTTCAGAGCCTGAGCTCCTCTTCCCCCTGAATTCTGTAGCAAATTCAAAGGTGTGAAATTCACA	1768658718	GMI_ES02_c13821_516-0_T_F_1768658718	2010-02-07
GMI_ES02_c13840_363	ACTGGCACGTTTTCCATCTTCAGACGGTGCCGCATCCCAGGGAACTTCTTACCAGCCGCTGCGTACGTTCGTACCAGCGGCATGAACACCGTCTTCCCTA[A/G]ATTTTCCCGCACCCTCTTCAGCAGCTCGACGAACCTCTCGGCTCCGTCCACGTCTTTATTCTTCTCAAAGTAATCCATCAAGGCCTTGGTCACGTATCGCG	1768658726	GMI_ES02_c13840_363-0_B_F_1768658726	2010-02-07
GMI_ES02_c13889_164	CATTTACATCAGATGTTAAGATTAAGAGCATTGCTGTTGTCGGTGGTGCTGACGGGACAAGCCCTTCAAGAATGAGAGCGTTTATCAATAGAGAAGGTAT[T/C]GACTTTTCTGATGCTCAGAACATGCAGCCTGTGCAGGAATGGGACCTGGCAGAGAATTTGCGGGGAGTTCTCGAGTACCAAACAAGATATTCAAGGTTCCA	1768658738	GMI_ES02_c13889_164-0_T_F_1768658738	2010-02-07
GMI_ES02_c13998_457	ATCGAGGCTCTGCATCGAGCAGGTCGAGAACATTGGGTACCATTCCMSCCAACGCTGATACGCTGGAGGGATAACTTCATGGCAAACAAAGATGCGATTT[T/G]GGCTCTGGGATTTGACGACAAGTTCATCCGTGTATGGGAGTACTATTTCATATACTGTGCTGCTGGTTTTAAGTCACGAACGCTTGGAACATACCAGATTG	1768658744	GMI_ES02_c13998_457-0_T_F_1768658744	2010-02-07
GMI_ES02_c14027_356	GTSAGCCAYGCTGGGCCACCKAAGCCATATGCAGGAAACAAATTACCCGCTACTGTTGATGGCCGCAACGGGCACTGGTAGACTGCTACAGCAGTACCAG[A/G]AAATCCTTGTCATGGCATCAGGAAGAGTTACTCATCTAAAGTACACGTTCAAACATGACATTCTGTACAGAGTTGTATTATTTGTCAGGTTAGCATCCCCT	1768658750	GMI_ES02_c14027_356-0_B_F_1768658750	2010-02-07
GMI_ES02_c14178_447	CGCCATCTTCTCCYGARGGWTCTCCTGTTAAGCGCAATGATGACMGGTCTCCACGCTCTCGTAGCCCTTCAACATAAGCTGAATATCAAACGACGGAGGA[T/G]GAATGGAACAGAGCTGCTCATATCAGAGGATGTTCAATAGCTTGGTTGTGAACAGTCTTCAGTTACAAACTGAGATGCTGTTGTGCTTGATATCAGTGGCT	1768658766	GMI_ES02_c14178_447-0_B_U_1768658766	2010-02-07
GMI_ES02_c14201_592	TCTCCTTGTTTTTGTTTTGTTTTTCTGTGGCGTGAGGGCGAGGGGTCGGTGCGGTTTCACACCTGGCCCCTCGCCGTTGCTCCTTATCGCGAGACACGCC[T/C]CCTTTTACTTCTACTAGTAGTACTCCTAGCTAGCTCTAGCCTTGGTCCGTTGTTCCCCTTTGTTATTTGTCCATGCTAAGATTGACAGGAGGAAAATGAGT	1768658770	GMI_ES02_c14201_592-0_B_U_1768658770	2010-02-07
GMI_ES02_c14202_440	TCAAGGGCCTTGAACCAAAGCTTGTGACCCTGGTAGAGCAGGATGCCAATACTAATACTGCTCCCTTTCAGACAAGGTTCCGTGAGGTTTATGATTACTA[T/C]TCTGCTCTTTTCGATTCACTGGACGCCACACTTCCGAGGGAAAGTCCGGATAGAATGAATGTGGAGCGGCAATGCCTTGCACGAGAAATTGTTAACATCTT	1768658773	GMI_ES02_c14202_440-0_T_F_1768658773	2010-02-07
GMI_ES02_c14254_241	TCGCACTGACATCGTCGAAAGGGCCACCAGCCTGGGGGCCGCAGCAGAACCAAGGCATCGCCATGGGCCAACCCGTGATCCCGCAGCAGAGCAGCGAACC[A/G]GTGTTCGTCCACGAGGACACCTACAACCGGCAGCAGTTCCCATGATCAAAACCACATCTAAGCCGTTTCGAGAGCCGCTATGTTAGCAAGTTTGGTTTGTA	1768658780	GMI_ES02_c14254_241-0_T_U_1768658780	2010-02-07
GMI_ES02_c14323_362	CACCCTACGAGCAATCAGATAGTCCGTTGGAAACTTACTCTGACGGAAATACTATGTACTTCACGCCTGAACAAATGCCCTCTACCCAGGAGAGTGTTAC[A/G]TATATTGATTGTGAGAGTGATGTGCCAGGAACAAGTGAGATTGTACCAGTGACAGAAAACCTCATAATGCGGGAGGCTAGGAAACTTTCTACGCTCAAAGT	1768658784	GMI_ES02_c14323_362-0_T_U_1768658784	2010-02-07
GMI_ES02_c14336_416	GCATACAGAACCATGTGGCGCAGGTACTGTGATGGAGATTCGCCAGCTCTCAGGCGCCTAGAACTGTTGGCGGCGGATCAGCCAGGCTCCAACAAGGAAG[A/G]CTTGGACAAGACGGCTGGGAAGCTTGGAGATAACCAGGCCCTGATAAACGTTAATGCCATTCCTGAGGAAGGTGAGCTGCCCCGAATAGCGGTGAATGCTG	1768658789	GMI_ES02_c14336_416-0_B_F_1768658789	2010-02-07
GMI_ES02_c14404_450	GGGAGACGCTGAATGCCCATAAGAACGTGGAACCAAAAAGGGTGCCCCTCGGCAGGCTGGACGAGAACGCGTGTTGATTCGACACCAACGAGCAAACAGC[A/T]GATCATATATCTCTGCACCAGACTTAACCAGGAGGAACTGCTAGCTTCCTAGCTCTGAACTCCAGCGTGACAGACTCGCAGGTTGTGAAACCATGGTTTCT	1768658799	GMI_ES02_c14404_450-0_B_U_1768658799	2010-02-07
GMI_ES02_c14415_127	TTTTTTTTTGCTATAACTTGATCTTTTATTATTTCCTTGGGCACTGATGGACAAATATGTGCATCACTGTTTATTGCCAGAATTTTACATATTACAGTAG[A/G]AACATATTGTGTAGGAAAAAACATCACAATTTCTTTAGCTTCTTAGCCACTTAACTGGTAAAGAATTCCTGAGCTTTTTCCCATACAAGATGCGGAGCAAG	1768658806	GMI_ES02_c14415_127-0_B_F_1768658806	2010-02-07
GMI_ES02_c14478_154	TGCTGGTGGTGCACGGCGGCGAGGACACGGTGTGTGACCCGGCGTGCGCGGAGGAGCTGCACCGCCGAGCGGGGAGCAAGGACAAGACGCTGCACATGTA[T/C]CCCGGGATGTGGCACCAGATAATCGGCGAGCCGGAGGAGAACGTGGAGAAGGTGTTCGGCGACGTCGTCGACTGGCTCAAGGCTCGCGCCTCCGCGGCGGC	1768658812	GMI_ES02_c14478_154-0_T_F_1768658812	2010-02-07
GMI_ES02_c14492_305	GAAGTCTTTCAGGCACCACATATTCAAGTAATGAAGAACTGCCCAAAATTTGGTAAAAATTATATTGGCTGCTATGGTTCACGAATTATACAGAAGTGGC[T/C]TAGGTGAAGTATTATTTGACAAGCTAGCAACGACTGTTTTCTCTTGGTGCCATGTCAATGGAGAACTATTGCCTGGATATGACACTCTCCTGAAAATCTGT	1768658813	GMI_ES02_c14492_305-0_B_U_1768658813	2010-02-07
GMI_ES02_c14497_585	GTGGGGAGCCAGGTAAGCATAAAATCCAGGGGATAGGACCAGGATTCTTACCAGAGATCTTGGACACATCGGTCATCGATGAAGCGGTTAGTGTGACTAC[T/C]GAGGACGCAATGGTGAATGCGAGGAGGTTGGCAATGGAAGAAGGCCTGCTTGTGGGCATATCTTCTGGAGCAAACCTGGCTGCTTGCTTGAAGGTCGCCGC	1768658816	GMI_ES02_c14497_585-0_T_F_1768658816	2010-02-07
GMI_ES02_c14555_217	AGAAATCCAAGTCTTGGAAAACAGAAAAATGACYCCTCTAATGAAATCGCCTATTTTCGTTCGGACTTCCAATGGAAGGGTGGCAATCAGTGGAGCACAC[A/G]CATCAAGTGTCATTGTCTTCTCTGTGGGAAGAAAGATCGTCTTAACCTTATCCCAGTTCTCCTCGATCTCAATACCTCCACACTCTGAAAAGCTAATGGTG	1768658817	GMI_ES02_c14555_217-0_T_U_1768658817	2010-02-07
GMI_ES02_c14568_182	CTGACTTGGTGGCCTCATCTCAAAGGGAGAGGTGGTCAGTTGACAGTGAGCTCTTTGGTTCCATCACCAGTAAAATGGCTAGATCAAATGATTCACATGC[T/C]ACTGCTCTCTCTCCTGACCAAGGTGTTTGCAAGCTGTGTTTGAAGCTATTAAAGGAGCGGTCTACATGGAGTGCTCATGAGCTGGGAGTCGTTGCTGTTTT	1768658828	GMI_ES02_c14568_182-0_T_F_1768658828	2010-02-07
GMI_ES02_c14573_350	TGGAGATTCTAGAGGTGAACCAGGCAGAACTGATGAAGAACCGGCCAAGGGAGGATAAGTCCAAGCTCACAGGATTGGCCTTTGGTCCTAGTTACCAGGC[T/C]GCCCCTTCAGGGAAGGCAAAACCCTCYAAGCTGGCGAAAAGGAAGCATCAGATCGGTTCTCTGTACTTYGACATGAGGGCAAAAGAGATGGAGCTTAAYGA	1768658830	GMI_ES02_c14573_350-0_T_F_1768658830	2010-02-07
GMI_ES02_c14677_456	GAGCGGTTGATGAATGATAAATAGGGCCGATATTAGTAATAATATTTACTTGATTTGAGAGGCATCTGTATGGATTTGTCAGTACGACATTCCTTACCCT[A/T]CCACAGTTTTGGAACCTAGAAAAATAAATATGTAGCTCATACACGAGATAGATAACCTGTATGTAACATTCTTTCTGCGCCAATGAAAATATGGCAATTTC	1768658838	GMI_ES02_c14677_456-0_T_U_1768658838	2010-02-07
GMI_ES02_c14691_637	CTACGCACCCCATGTGGTGTCTTGTACGGGAARWMMRWGKTARKWRATCGMGATCTAGGGRAYTCTTTCTTGTTTCTCGAAGTAGCCTCGGTGGTGTTCT[C/G]GGACATATATGATCATGTGTTTGTTGTTCTTCGCCTGTTTTTACGTGCTAGCGTAGCACGCTGTCGCTCGTAGCCATCTTTTTTTGCTCAAAAGTCTATAC	1768658842	GMI_ES02_c14691_637-0_T_U_1768658842	2010-02-07
GMI_ES02_c14709_315	ATACAGAAACGAAACATTTGACAGAAGTGTGGATACTTTTGCATTCGGTCTCATTCTTTA[T/C]GAGATGATTGAAGGAGTTCCTGCTTTTCACCCAAAGACTCGAGAGGAAGCAGCCAAGATG	1768653769	GMI_ES02_c14709_315-0_B_U_1768653769	2010-02-07
GMI_ES02_c14804_736	GGCTGGCCTGGCGCCGAGATAGCTGTCGCCATTTTGAAGCTCACCGCGACCGACCGACAGACGGGCCGATGTAAATCTACTGTCTGACAGACGACGCCCC[A/G]CGAGGTGGCTCGCTGTAAATGAACCTTCTAGTGTGTGTGTTGTGCGTGCGTGCGTGTTCCCCCGGGTTCCATGCTGCTAACCAGACCAGTGGACTTTCCTG	1768658848	GMI_ES02_c14804_736-0_T_U_1768658848	2010-02-07
GMI_ES02_c14855_136	CAACCCAGACCATGGGAAGAAGGTCCTAAGCATGGCTCCCGGATTGGAGAAACTCAACATACTGCCCTTCATWGGYAGCAGCGTACGATATGGTGGCAAA[A/G]AAGATGGCTTTCTTTGAACCTTCACGTAGTAAAGATTTTCTGTTCATCTCAGGAACCAAGATGCGCACTTTCGCCAAAACTGGAGAGAACCCTCCTGATGG	1768658857	GMI_ES02_c14855_136-0_B_F_1768658857	2010-02-07
GMI_ES02_c14870_565	GTCTTGGTATATTCACCAAACCTTGGTTCACTGCTGGAACTTTCTTGTGCAAGGATGATCACCGTAAAATTGTAGGCTGCACAAATAATCATCAGGTTCG[C/G]TTATACGATACTGCTTCACAAAGAAGACCTGTTATTTCAGTTGATTTTAGGGAGGCACCAATCAAGGCAGTTGTTGAGGATCCAGATGGACATACTGTCTA	1768658858	GMI_ES02_c14870_565-0_B_U_1768658858	2010-02-07
GMI_ES02_c14927_478	TATCACCGCTTCTGGCTGGTAACAAGATGCAATGCCATCTTTCTCCGGGCAGCAACCAGCAAGAGGAGGATCACATGGTTCAACTAGACAAGAGATGCTC[T/C]GAGGCCTTCTGAAATATCAGCTTACAGTTTCCTTTTCCGCATCACATATTGCGTGCTGAACCGCTCCGAGGCAGAGTCCTTCCAGGTGGCAGCTGTGAACT	1768658860	GMI_ES02_c14927_478-0_B_U_1768658860	2010-02-07
GMI_ES02_c14986_166	GTATAGGTTATGGCAACCAGTTAGCTGAGAGGATGATTCATCATAATGGTTACCATACGGTTGGATACAGGACACAACTTGTGCAGGTGCATCCATCTTC[A/C]GTACTGGAAGGCGATGAATACGGGAAACTACCTGTGTATGTTGTCTACCATGAACTAATAAACACTACCAGGCCTTTCATGAGAAATGTTTGTGGGGTCGA	1768658870	GMI_ES02_c14986_166-0_T_U_1768658870	2010-02-07
GMI_ES02_c14999_108	CGCTCCGCGTCGTCGTCTCCTCCGCCGTCGAGCTGGACGCGCGCCAGACCGAGCTCATCGCGCGCAAGATGCGCCGCATCACAGGCTTCGTCAACCTCGC[A/C]GTCGAGAACGTCGTCGACCCTTCCCTCATCGCCGGATTCGTCATCTGCTACGGCCTCGACGACTCTCACGCCATCGACCTCAGCGTCAGGGCGCGCCTCGC	1768658872	GMI_ES02_c14999_108-0_T_U_1768658872	2010-02-07
GMI_ES02_c15029_253	CTCCCTGGCATCCAACGTGAGAAGTAACATCATCGACACGGGCTTCTCCGTGGACGCCATGGCGGCGAGCTTCGCCAACAAGGGGCTCACCCTGGAGGAC[A/C]TCGTCACCCTATCAGGTGGGCACACSATTCGGGTCGGCGCACTGCGGCACGTTCCGGGAGCGGTTCCGTGCRGACGCGAACGGGAGCATGGTGCCCGTGGA	1768651860	GMI_ES02_c15029_253-0_T_U_1768651860	2010-02-07
GMI_ES02_c15089_196	TACATGGACGGAGTTTTGGCAACAGGACTGTGTTTGCTGGGTATGCACCTCATGATCTCTACCTGCAGAAGTACCCGAGGTGATATCCTGATGTTCAGAT[A/G]ACACCTGATGCATTCCTATGTAACAGAAACACCAGCACATCTTGTAATTTCGAGATTTCGGAAGGATAGTTATTTGTCAGTTAAGTAGCTTTCAGTCAGGA	1768658892	GMI_ES02_c15089_196-0_B_F_1768658892	2010-02-07
GMI_ES02_c15254_728	ACCTGCGGCAAGTGATCCCGGAGAACTTTGCCTACTTCCACGTAGAGTTTGGTCTGGACCGTGGATTCGTCCATGTGATAGACGACGAGAGTAACTTCAG[T/C]GCTGGTTTTGGACTTAATGTGATGAGAGGGGTGCTCCGTTTGCCAGGGGGAGGACATGCACCGCCGCCGAAGGCACGAGTCCACGGATAACCAGAAGCAAG	1768658902	GMI_ES02_c15254_728-0_T_F_1768658902	2010-02-07
GMI_ES02_c15256_908	TTTCCTTAACATCATCCAGTGGATAATCATTGGAACATCCGAACATATCATGGCCTGTTTCTCCACATCGCAAACACAATGTGGTGGATTGCTGAGTATT[T/C]CTCATGTGCTTGTCAGGGCAATCTTTCGCCATATGACCTCCTTTTTTTGCAGATAAAACAATCTTGRCCCTGTGTGCACTGCTTCGCATTGTGTCCAAACA	1768658904	GMI_ES02_c15256_908-0_T_F_1768658904	2010-02-07
GMI_ES02_c1528_799	GGTGATCCTTCCCGGCTTGTTTGATGGGTTCAAGATGTCAATCAGCTTTACCAATTCAGC[A/G]GGGTCCATTTTATCGCTCACCTTTATGCCAAGGGGGTTGGCAATACCACGGAGGAATTCA	1768653182	GMI_ES02_c1528_799-0_B_F_1768653182	2010-02-07
GMI_ES02_c15309_453	TTCAGCTGCTCGATCAATGCCTCTGGAATCTGTGGTGCTGCAGCTCCGACATGGATGCAGTCATAGGGTGCGAGCTCTGGCCAGCCCTCCCTACCATCAG[A/C]KATGTGAATACTGAGGGATCCATCAGWCAGCTGTGGRCCTGCTGCACTTTTCTTGATGTTTTCGGTAGAAGATGCAACCAACTCTGGTATGTGTTCAACAC	1768658911	GMI_ES02_c15309_453-0_T_U_1768658911	2010-02-07
GMI_ES02_c15370_269	CTTTGGTTTGCCATCTGGCGGCTATGGCAGGAGCAACCCAACTGGCACCATTGGTGAACCTTTTTTCTGCATCAGCCAATGCATATGAAATGAACAACAT[A/T]GATTCGTATGGCAACAACTCTATTTATGGTGACTCAACCTGGAGGTTCACGTCATCCGAGATCGATATTCCCCCTTTTGATCATGATCTTGGAAATATTGA	1768658914	GMI_ES02_c15370_269-0_T_U_1768658914	2010-02-07
GMI_ES02_c1538_477	GACACACATACCAAGCAACCCTTGGTCCCAACCTTTTATCACCTGGCCACCCCCGAGAGTAAATTCGAAGGGGTCACCTCTGTCATAGCTAGAATCAAAT[A/G]CCGATCCATCAGTGAGTGACCCACGATAATGCACTTTGATTTTGTCGCCTTTGTGAGCCTGTATGGTACACGACTCTGGCTTGTACTTGACGCCGATCTGG	1768657579	GMI_ES02_c1538_477-0_B_F_1768657579	2010-02-07
GMI_ES02_c15462_413	ACAATGAGCTCAGGAATCAATTCGATGGGCTTTACAAGCACATGGATGGCCTGACAAATGATGTTGAGAGGTCAAACGAAATGGTGTCCATTCTGCAAGA[A/G]GAGTTGGAAGCTAAAGACGTGGAGCTGACAAGATTGAAGGAGATGCTTTTGCAGAAAGAGGCAGCTGAAGACACGGCAGTTGAAGAAGTAAACCAAGCTGC	1768658923	GMI_ES02_c15462_413-0_T_U_1768658923	2010-02-07
GMI_ES02_c15481_563	CCATTGAGGCCTCCGGCAGGCACTTCCAGTTCTACAGCGGGGGAGTCTTCGACGGTCCATGCGGCGCGCAGCTGGACCACGGCGTGGCGGCTGTTGGGTA[T/C]GGTTCAGACAAGGGTAAGGGCCACGACTACATCGTGGTGAAGAACTCGTGGGGGCGACAAGTGGGGTGAGAAGGGGTACATCAGGATGAAGAGGGGCACCG	1768651868	GMI_ES02_c15481_563-0_B_U_1768651868	2010-02-07
GMI_ES02_c15540_620	TCTAGCCATGGCCTCTTTTYACTCTGGCGACAAACTCGTCTGAGGTTTTGTATGTCAGGCAGTTGGGGAACGACATGAAGAATTCATTTGATGGATGCTC[A/T]GCGCAGACGACAAATTTCCCCATTGCAAGAGCCTCTGCTGTTGCTGTGCACAAGACATCACTAATGCTTGGGTTAATGAAAACCTTGTACCTATGAAGTGA	1768651871	GMI_ES02_c15540_620-0_B_F_1768651871	2010-02-07
GMI_ES02_c15617_183	AAGCAGATCCAGRWRKTCYYCGGKGMTGGTGACCTTTATGTTGACTTGTTAAGGTTCGTGAAGATCCAGTATTTCGAAGAGAGAAAGGTGATATCCATGT[T/C]GATACTGTCTTGAATGTGACTCAGGCAATTTTGGGAGGTACTGTTCAAGTGCCAACACTCGCCGGGGATGTTGTTCTAAAGGTTAAGCCTGGTACTCAACC	1768658930	GMI_ES02_c15617_183-0_T_F_1768658930	2010-02-07
GMI_ES02_c15652_109	CAAGAACGAGGAAGCAATGGGGTATTGCGGCAATGTCTGCGCTATGCTCCCTTCACCTCTTTGGCAGCGAACTCACCAACAAAGGATTGACAGCAATCCT[T/C]GATAACTGCACTCACCTGGAGCATCTGGACATCCGGCATTGTTTCAATATCTACATGGATACCGCCTTGCGTGCAAAGTGTTCTAGAATAAAGACGATGAA	1768658940	GMI_ES02_c15652_109-0_T_F_1768658940	2010-02-07
GMI_ES02_c15696_179	CTCAATATATTCCTGAGGAGGCAAGAAGCACTATCATGAATTTCTTCCGCATACCACTCAACCTGTTTGTATGTGTGGTGCTTTACAATGTGAATGCCTT[T/C]CCAATCACTGTCATGTTTGGCATGTGTTCTATTTTCCTTTTCATCGCAGCAATTTTGCAGAGGCGGCTGATGGTTGTGTCTGACCTTCACAGATCGACTAA	1768658946	GMI_ES02_c15696_179-0_T_F_1768658946	2010-02-07
GMI_ES02_c15730_133	AGTGCAGGTGGTCTTGAATTCCCKKSATCAGGTACCGGGATTTCAAGAGGTCCCTTCAACAGGCAGTAGAAGGAAGGACTGGTGAGGCTGCTCGGCAGAC[C/G]GTGGAGTTTCTTATACAGCTAATGAGAAATCCTTCCACACCACAACGTTTCTGGCTACCCCTTCTACACGACTCAGTGAGGTTACTTAACTGCAAACCCTG	1768658947	GMI_ES02_c15730_133-0_T_U_1768658947	2010-02-07
GMI_ES02_c15773_448	TGAGCCGGCCTGTGAGAGAGAATATTAAGTTGTAGCTGATCCAGAATTTACTGCAGATTCGCATTTTTGTAGTAGCTGAACGTTATGAGCATGTAGGCTG[T/C]CCATGTATAAGAAACGAGAACTGGACAAGAAATTTCATTGATGAGGAAACCGGCAATTGACGATTGACGAACCTADAAMAAAAAGTTAATTAATCGTTTTG	1768658949	GMI_ES02_c15773_448-0_B_U_1768658949	2010-02-07
GMI_ES02_c15926_519	GCCGCGGCCACGTACTACTGATTTGTAGACTGATGCATGGGGGGGTGCTTCATCGAGTATATGACTATCAGTCTGCAGTCAAATTAGCGCAGGTTTTGCC[A/T]GCCAGAGGAATCTCAAAGACCCTTCCGTTTCGGGGGAAAAGATGCATTCCAGGGTTGTGGTGTTACTCGTCTTTGTCCAGATGATATGTTGAGCAGTGCAG	1768651874	GMI_ES02_c15926_519-0_T_U_1768651874	2010-02-07
GMI_ES02_c15952_348	TGCCTAATCGAGGCATGCAGATGAACAAAGCGGTAGAAGTATCATGATGCAAGAGAAAAC[T/C]GAGGGAAGAATAGCAAGAACGTCAATCAAATCTTCTGTCCAAAAAGCACAAAGTCTAACT	1768653814	GMI_ES02_c15952_348-0_T_F_1768653814	2010-02-07
GMI_ES02_c15977_344	GAGCGCATGGATGCAGAGGGTTTGCTTGATTGATCCTTCGGCAGAGTCACTGGTTTCAGCCATTTGTTAGCACTTTTTTTCACTGGCCATAGTACTAACT[A/T]GTCGGAAATGTACCCCATGATCTGTACATCACCAGATAAGTATCAACCTATCATGCTGGCAATAGAGCGGCAAAAAATGTAAGCCGTCTGGTACCACCATT	1768658961	GMI_ES02_c15977_344-0_B_F_1768658961	2010-02-07
GMI_ES02_c16096_626	GCTTTGGCTGGTGAGCATCGTGTGCCTATTCCTCATGCCCGGACTACCCAACAGAAGCCT[T/G]GTGGCTCCAAGGAGCGCCGGAAGAGATCTCGTGATGGTAGCCAGAAAGCTAAGCAGTGAT	1768653820	GMI_ES02_c16096_626-0_T_F_1768653820	2010-02-07
GMI_ES02_c16111_267	TTGCGTGGTCTTTGTGTTCATGAGGCTCCGCAAACGAACCAAGGATGTCATGGAGAAGGTTGGGTTGTCCTCGTGAGGTTACTAATGGGAAATGACAAGC[A/G]CAATGTACTTTTGGCTGCTTCTTCCAGTTTGTCGTCAATGTTTGAGATGTACTGGGCAGTGACACACTACTACATGTAAATGTTCATGTCTCTTTTTTTCA	1768658967	GMI_ES02_c16111_267-0_B_F_1768658967	2010-02-07
GMI_ES02_c16160_435	CACCCGTGTTGATGCAACAGAAATTTTTTGCATCGGCACGATAAAAGATGACTATCTGGGCATTATCAGTGATCCTGGTGCAGCATCATAAATGATCCAG[A/T]CAAGACTGCAGCCTTATAATACTCTTCAACTTCGACATACTGATGCATTGTAACGTTGAGTTCCAGAAGCCCCCAAGGAGGGTTGCAAGAGAACTGGGTCA	1768658972	GMI_ES02_c16160_435-0_B_U_1768658972	2010-02-07
GMI_ES02_c16266_250	GGACGAGAATAGAGTTGCTTCTTAGACAAAACAAGCTGACAAAGGACGATGTCAAGGCTATACTTCAGGAGTACCACGACAACATCGGGGACCTGGACGG[T/G]CCAGAAGAGAAGGAAAGAGCGCAAGGTCGGACCAAGGAGATCATCGGCGCATTGTGACCACGACCATGGACTGCGATTGTCTTCCTGTAGCACTCTACCGA	1768658980	GMI_ES02_c16266_250-0_B_U_1768658980	2010-02-07
GMI_ES02_c16345_539	TGCACATTGTTCGGATGCACACCTGAGCAATGCTATCCAGTGTTTCAGTCCAGTAAGCTC[A/G]TGTTTGCAGATGAAGACGGCTAGTGCAGAAAAGAAAAGCATCTGTAAGCAAGGCCTGTAC	1768653832	GMI_ES02_c16345_539-0_B_F_1768653832	2010-02-07
GMI_ES02_c16349_294	TGGATGAGGCCATTGAGATCTTGGAATACGTTGTTGGGATGCGTGAAGAGAAGCTAGGTACTGCGAACCCAGATGTCGACGACGAGAAGCGGAGGCTTGC[T/G]GAGCTACTCAAGGAGGCTGGTCGGGGGAGAAGCAGGAAGGCGATGTCCCTAGAAAATCTGCTCGAGACCAACAACCCATACACTGTCACGAAGAGGACTAC	1768658986	GMI_ES02_c16349_294-0_B_U_1768658986	2010-02-07
GMI_ES02_c16532_556	ACCCGGCTTTCTTTCCTACAGTCAACAGTTTCCGCATAGACGTATTATTCACCTTCGATGTTGGGATCTGCCATCGGAAGGCCAATTTTGATTTATACTG[A/G]CTCGTGGCTACAGGTGTTAAAACGCTTCACTGTGAAGCAAAATTTCCACTCAAATGGTCATCCCAGGGTAGGAGGGCATAGCTGTAGATGGGTTACTTCAT	1768659003	GMI_ES02_c16532_556-0_B_F_1768659003	2010-02-07
GMI_ES02_c16619_319	GTACTTTCAGAAGAGAGATCACACTTGAACGTTGTACTTGAAGGCACCCGGCGCAGTATGGCTCCCATTACTTCTCCAGATTTCAGGTAGGAAAAGAAGG[A/G]TGTTTCTTTCACCTCTTGCTTTTCCACGCGGGCACCGATGCAAACGGCTCCCCAGATATTTCATCTATTGCTGAAATTATTTCTTCTTACCATCCTCTTGG	1768659015	GMI_ES02_c16619_319-0_B_F_1768659015	2010-02-07
GMI_ES02_c16674_187	GCCTGCACTAAATGGAAATTCATATACTGTCCCATCGACTTCTGCGCCGTCCACTCAGTCGCAAAAATGTAACCGTGGTCGTCGAAAAATCCAATSMCGG[T/G]AATGACAAGGGAAAACTGGTGAGCAACGTCGTGGTCGGGGTTACCACCGGTGGGAAAAAGTAGCAAAACATGTCGGCAGCACATGTTGCGGCCTTGTTTCT	1768659018	GMI_ES02_c16674_187-0_T_F_1768659018	2010-02-07
GMI_ES02_c1675_237	ACAGAAGGTTGCCCAAGTTGCTTGTGGATGGAGGCATACTCTTGCTTTTACAGAAAGGAAAAATGTTTTCGCATGGGGGAAGGGGTACTAGTGGACAACT[T/C]GGTCATGGTGAAATAGTTGACAGGAACACACCCAAGCTGATTGATGCCCTAAGCCCGGATGGTTCTGGCTGCAAGAAGTTAGAGTCTTCAACATCTGTTCC	1768657594	GMI_ES02_c1675_237-0_B_U_1768657594	2010-02-07
GMI_ES02_c16915_190	ATGGGATGGCGATGCTACCGACGATCGACGCCCCAGTCAGGAACTTCGTGAAGTTCACCCATGCATCTCCCTCGTTAGACATCATCGATGGAGAATCAGA[T/G]CCCAGGAAAAATATGAGTGGCATGGGTAGTACGAGGTACATCAGAACTGTTAACATTGGCCACCAGTTGTTGTATAGAGCACAGGCCAGAATCTGCAATAC	1768659045	GMI_ES02_c16915_190-0_T_F_1768659045	2010-02-07
GMI_ES02_c16930_646	ACCTACCTCGATCCATCTATCGGCGAATGCCGCTTTTCTCGTGGCCATTGACGATAGTAAGAGCTCTGCAGTTGCATCTTGTGGAGGAGGTTGCTGTGCG[T/G]TCTTCTGTGGGGTGTCGGTTTTAACTTTGTGGGTGTTCATGTACCTTAGAATGATGGGTTCCGTCTGAAGTTGAAACTGTAGTGCTGGTGGGGCATGATAA	1768651884	GMI_ES02_c16930_646-0_B_U_1768651884	2010-02-07
GMI_ES02_c16931_154	CAAGAAGGACCGCCATTCTAGGAGCCGCAGGCGCTGCCACAGGTCTTCAGATGATGACTCTGAGGAGAAGACCAGGCTGAGGCACAGGAAGAGGCATAGG[T/G]CAAGTGATGAGGACGCACCTTCAGATTCTGACAAACATAAGCGCCATAGGAGCCGCTCCATGGGGGCATCTTCAGATGATGGAGCTGCTGGTGAACCAGAC	1768651887	GMI_ES02_c16931_154-0_T_F_1768651887	2010-02-07
GMI_ES02_c16953_533	TTGGTGTCCTGTTAAACTACGAAGACGGCTTGGATGGGGAAGAGGAGATCATCGCAGAGA[C/G]ATGGCTCCAAGTAGGGCAAGAAGTGCACCCTTCGACAGAGTGATTTTGTGTACAGATATG	1768656749	GMI_ES02_c16953_533-0_T_F_1768656749	2010-02-07
GMI_ES02_c16987_268	ATAGCTCARGGGCGGATGTACCTCAGAATTTGGGTCTCATGAATCCAACAAGGTCTTGTC[A/G]ATCTGCTCAAGCTTGCCTTACCTCAGAATTTTTGGTGGAGCTCTGTTGTTACTGTGTCAA	1768653840	GMI_ES02_c16987_268-0_B_F_1768653840	2010-02-07
GMI_ES02_c17166_254	AGTTGTAGGCGCGTGTCGGTTTTGCACCGACGCCGATCTCCACCAACACTTACTCCTGCG[A/T]GGCATACCCCTTGCGCACCCCGACGAGGCTGCTGGTCGTCGAGAAGTCCCAGCTGAGCGG	1768656751	GMI_ES02_c17166_254-0_T_F_1768656751	2010-02-07
GMI_ES02_c17191_397	AGAAAAGACAGCAAGTGTTTGTTATGCTGCAGGTTGATCTTTTGATTGCACTGTGGGAAGCAGAAGATGATGGTGTTCCAGTCTGCGTGGGTGAAGTGTC[A/G]GTTTGATGCATGGCCTAGAGGCTTGAGTTAGAAATTATAGAATCAGTTGACAATTGCCTTCGGACATTGAAACACGGATATATTGGATTCTGAATTGGTGT	1768659062	GMI_ES02_c17191_397-0_T_U_1768659062	2010-02-07
GMI_ES02_c17195_135	CGAAGGAAAAGCCTGACAGCATTTGGTTTTTCGTGGCAATCTGGCGTTAGACGGAGTACAAGAATCCGTTCAAGGCCTTTGGAGGATTGGCGTGGAGAAA[T/G]ATTCCTATATGGCCGTATACATGACACAATGTCAACAGTCATCGGCATTAAATCATATTCTCCCACTCAAGAAGGCAAGGTTGAAATGAGAGTGAAATCCT	1768651888	GMI_ES02_c17195_135-0_B_U_1768651888	2010-02-07
GMI_ES02_c17207_191	CTTGCACAAATATGATGGAAGTTGCGAATTCGKMWTKCYCGGGATGGCAGGCAAACCATGAGCACAAAGAGGATGACACTGAAGGAGGCACTCCTTGTAC[A/G]CAATAAATGCCAGGAGCTTGATGATATCTGCAATCTGTGCCAGTGGGTACTCCCAAGATACACAATACTACCTTCAGTAGAAGATGGAATGTTCCAGGCCA	1768659066	GMI_ES02_c17207_191-0_T_U_1768659066	2010-02-07
GMI_ES02_c17344_705	GCCTGTTATAAATTGCAAGAAAGCTCTGCGTTCTTGGCGTCCAAACTCTTGTATGATCTC[T/C]AACAAATTAATGACTGCAGGGCTGCTGGAGGTGTAGCCATGATCAAATTTTATGTGATCA	1768653846	GMI_ES02_c17344_705-0_T_F_1768653846	2010-02-07
GMI_ES02_c17364_288	CTCCCCAAGAAGCTCAAGGAGGCCGTCGGCAAGGACGAGGCCGAGGACGCCAAGAAGCAGCTCGAGGCCGTCGGCGCCAAGGTCACCATCGCCTGATCTT[C/G]ACAAGCTACTAGGACTTCCATAATTCCCCCATACTTTTCCTTGTCCAAAAGTCTTTTTCTGTAATACTAGTGGTGTATCCAGTTACTCCAAGATTCTGGGT	1768659078	GMI_ES02_c17364_288-0_T_U_1768659078	2010-02-07
GMI_ES02_c17401_684	ATTTCTTGGAGGTCGAACAGTGTTCGCCCACAAGAAGGGCAAGACACATATTCCGKTTTTGTGTTGCGCATCCGGCAACCCTGTAGCAAGTTGAAGGATG[T/C]ATCCCTCAAGAATTCAAACTCTTGGTTAKTAGCTTCAAGAAGTAAACCATCACCAAGACCATCAACTAGAAGAGCACCAACATTGGTCCCAGCACCAATAA	1768659082	GMI_ES02_c17401_684-0_B_U_1768659082	2010-02-07
GMI_ES02_c17403_291	TTGGCTGGAAGCTTGTCTACAGAGATCATGAGGATGACATCCTACTTCTTGGCGATGATCCTTGGGAGGAGTTTGTCAACTGCGTGAAGTGCATCAGGAT[T/C]CTTTCCCCTCAAGAAGTGCAACAGATGAGCTTGGATGGCGATCTGGGCGGAAGCGTTCTTCCCAACCAGGCCTGCAGCAGCTCAGATGGTGGAGGGAATGG	1768659084	GMI_ES02_c17403_291-0_B_U_1768659084	2010-02-07
GMI_ES02_c17419_514	AATTCCACCTTGATGTCAACTCCGGTTGCCTTCTTGCAAGCTTCCACAAACTCCTTCACTGACCTACCTCTTCCAGTGCCAACGTTGTATATGCCAACTT[T/G]GCCTCTTTCCGCCTTGTTGAGCGCTTTTACATGGGCGTCAACCAGGTCAGTGACATCAATGTAATCTCTTACACAGGTCCCATCAGGCGTTTCGTAGTCGG	1768659089	GMI_ES02_c17419_514-0_T_F_1768659089	2010-02-07
GMI_ES02_c17568_311	CGTCCATGGCGCTAGGGAAAGACGCGCACCTTCACGTGTTCAACAACGGGGCGACCGACATCAAGGTGTCCCGCCTGACCGCGTGGGAGATGAAGAAGCC[A/G]TTGATGAATGGCGCCTAAGTGCATTTGACTTCCTTCAGAGAAAGCAGTTTCCACTCCTCGCGTTTCTGGGTTTTAGTTCAGCACCGTCCGATGTCAATTTT	1768659095	GMI_ES02_c17568_311-0_B_F_1768659095	2010-02-07
GMI_ES02_c17596_199	AGGCTGCTCAGGGAGCAGTCGTGCCGGCTGGCCGCGCTGAGGTACGGGGAGGCGGAGGCCAGGAGGACGCTCAGGGCGGTGTGCGCCTGAAGATCTCTGA[C/G]GCAGAGGTTGTGTGTAAGATTTTGTGTGTGTGTGTGTCCAAATCGACACGGAAGGGATCGAAGAGAGATTCGTCGTCTCGTGCATGTGCCGGCCCGTGACA	1768659098	GMI_ES02_c17596_199-0_T_U_1768659098	2010-02-07
GMI_ES02_c17698_348	TGACCTCAAAGCCAGTCAGCTCATCAATGAAAAAGAACACTCCTAGAGCAACAACAGTTGCTGGAGCATTTAGCAGGAACATCTTCAAGTAGTCGACGGT[T/C]AGATCGCTGTAAACTTTTCGACTCCGTAGACTACACCTTGGACCCTCTGTTACGATGTCGCTTCCGTCTTGCTTTAGCCTGAGCTTGAGCTCGTCGAACTC	1768659104	GMI_ES02_c17698_348-0_B_U_1768659104	2010-02-07
GMI_ES02_c17758_221	TTGCCAGCCTTCCTGTTCCGCGTCCAGAGGGAGCTCGCCCTGACAAGACAGGCAGCGGCAAGTTTGTCCTTTCAGTTGCCTGGAGCCCAGATGGCAAGCT[C/G]TTGGCATGTGGATCCATGGATGGCACCATCGCCGTGTACGACGCGGTGCGCATGAAGTTCCTCCACCATCTGGAGGGCCACCACATGCCTGTGAGGTCCAT	1768659108	GMI_ES02_c17758_221-0_B_U_1768659108	2010-02-07
GMI_ES02_c17906_415	TGTATGCCTCCATCGTTGCGAAGCATCTTGAGGAAGGCAATGCCAAGTGCCCCAGTGTCGTGGTCTCCTTGAAGAAGGCCATGCACTGAATCCACCACAT[C/G]GTTTGGAGTTCATTGGTGATATATACGTAGGGACATAGGGTCATGGGGCACCTATGTATGAATAAATAAACCACAAACTCTAGACTAAGCCATCAGATTTG	1768659112	GMI_ES02_c17906_415-0_T_U_1768659112	2010-02-07
GMI_ES02_c17921_986	TCTGAGAATTTATATAGGCTCTCATTTTTGCTGTGACGGGATGTATTCTTTACAAATATG[A/C]AGAACTGCCCATGGGCTAGTTAGAAGTTTACAAGCGAGTTAGAAGAACCATGGTTGCAAG	1768653866	GMI_ES02_c17921_986-0_B_F_1768653866	2010-02-07
GMI_ES02_c17967_274	CTAGGAAAGCTCGCGGGCAAGCAATCGGCACTGAAAAATTACCTCTCCACTCACCCTTCGAGTCAGAAACGAGCCGAGCTGTTATCGCGAGCCCAGGTGA[T/C]GGAGGAGGCGATGCAGTTATACAAAGAAGCTCGTGCTGGCCATGGCACCGAAGGTTTCCTGTAGGTTCTAGCTTGGTAGAGCACCTGACGCTGCTCTTGTT	1768659122	GMI_ES02_c17967_274-0_B_U_1768659122	2010-02-07
GMI_ES02_c18027_226	AGAAGCAACTCAGGTGYAAGACTWYTTGCATTATTCTAGTATGTATACTTGCTACAAAATGTGTCTATAAAAGGCCAGCATTTTTGAAGTCCAAGCACAA[C/G]CCAAGTAACCAAAGCACTTGGCACTGTACTTCTGCTGTAACTAGTGACACCGTTCCACAAGTCACTACACACCCACAACAGCTAAATACGGTGCCCAGGTA	1768659128	GMI_ES02_c18027_226-0_T_U_1768659128	2010-02-07
GMI_ES02_c1814_351	GGGTCGAGTTCCAGACGCGCACACTCGTCATCGACCACAAGTCTGTCAAGGCCCAGATCTGGGACACCGCCGGCCAGGAGAGGTATAGAGCTGTCACAAG[T/C]GCATACTACAGAGGTGCGCTGGGAGCTTTGCTAGTCTATGATATCACCAAGCGCCAAAGCTTTGACCACATACCTCGCTGGCTGGAGGAACTCCGGGGGCA	1768657617	GMI_ES02_c1814_351-0_T_F_1768657617	2010-02-07
GMI_ES02_c1819_259	CCCAACTAAATGTGAAGGGCGTATTTGATGCGGCAATAAAGGTGGTGCTAGCGCCACCAAAGGCTAAGAAGAAGAAAAAGGCGCAGAGGGGGGCTTGCTC[A/C]ATCTTGTGATCTAATCAATCGGTAGACAAAGAAGAAGGGCGAAGTTGCCATGCTATATTATTGTTACGTCTTGCTTCAGCGGATCAGCACTCATGGTCGTC	1768657618	GMI_ES02_c1819_259-0_T_U_1768657618	2010-02-07
GMI_ES02_c18262_206	TGGTCGCGAGGCAGTCGACCGTACAATGCGCCGTGGCCAGCAGGGGGGACCTCGTGTCATGGGCTTCAATAAGACTTGAAAACCCGGTGGGACAGTGGGT[A/G]GATCCAAGACTTGAAGGAAATTACCCTCCATGGCTGTTGCCAAGATGGCTCAACTCGCGCTGTCCTGTTGCGTGTACAGGGCAAACAATCGGCCAAACATG	1768659138	GMI_ES02_c18262_206-0_T_U_1768659138	2010-02-07
GMI_ES02_c1829_426	CGGTGGACGTGCCCCCGAGTACCTGGCGCTGGATGATAGGGTGCTTAGGTTGGCCAAGGG[A/G]TTCATGGATGGAGGAAAGCCGGTCGCGTCGATCTGCCATGGCCAGCAGATACTCTCTGCT	1768653199	GMI_ES02_c1829_426-0_T_U_1768653199	2010-02-07
GMI_ES02_c18291_345	GACTCACCAAGGAAGAGCAGGATATGGCCTGGTCAAGTTTCAAACAATCACAGCAGTTGGAGGCCGTGCCAAGGAAGGGTGCACATGATCCCGAGAGGAA[A/G]CCAACAGAGACCATCGTCCCGCTGCCTAAAGTTACTTCAAGAAGYCGGCARYCACAGCAAYMAAAGTCWAAYTCGAACAACCAGAAGAAATGCACCAACYT	1768659140	GMI_ES02_c18291_345-0_T_U_1768659140	2010-02-07
GMI_ES02_c18319_347	GCCTCTATTTGACTCATCTACTCGTGTCCTCAGTGAGATGTATAGCCTTACAGGGGGCAC[A/T]GTTCCCCTCATAGGCTGTGGTGGTGTCACTAGCGGCGAGGATGCGTACAAGAARATACGT	1768653882	GMI_ES02_c18319_347-0_T_F_1768653882	2010-02-07
GMI_ES02_c18621_282	GGAGGCGGCTTGCCAAAAAACAAAAAGGTAGGGGGGCGGACTGCACGCTGATACAAAAGTCAGGGGTGTACGCAGGGTACATGATGGTCTCTACAAACTT[A/T]ATCAAAAACCAAAAAATTCTACCCTAGAGCCTATCAGGCCTGGTGTTAAACCTGCTGGGGTTGGTGGTTGTCTTGAGAAAATCACCTGTTACCTGTGCACT	1768659150	GMI_ES02_c18621_282-0_B_U_1768659150	2010-02-07
GMI_ES02_c18894_668	TTTGGTCTGGTTCTGAAACTTCTGCTAGTGCACTCAGCATACTGACTACTTCATACGTATCGTCCAGGTAGAACTTAGCTTTGCTTGGTTTCTGCCCCAC[A/G]GTACATGCAAACAGTGGTGTTTTTGGAGCAACAACGCTCCTTTTCATGGCATCTGCAATGTTTTCAAACATGTCCTCATCTGACCTGTCATCCCCAATGCA	1768659163	GMI_ES02_c18894_668-0_B_F_1768659163	2010-02-07
GMI_ES02_c18910_413	GGAAAACATCCGAGGAAATGGATGATGCACTGGAGGGGGACTGGGCAGAAGGATGCAGCAACGGAATGCTCAACTTTGACCATGATGAGGAGAGATACCA[A/G]GCGATCAAGAATCTCAGGGAGCAGATGATAGCTGGGTCTGGGATCATCATGTCACATGGTAGGGAAAATGCTGAAAGGGAGTACTGTATCTTCTRAGGTAA	1768651897	GMI_ES02_c18910_413-0_B_F_1768651897	2010-02-07
GMI_ES02_c1895_125	TTCCCGGGATGGACCACCAATCATTAGCTTCAGTGATGCATCATTTGGTTATCCTGGAGG[T/G]CCTATTTTGTTTAAAAACTTGAATTTTGGTATTGACCTCGACAGCCGTATAGCAATGGTT	1768653203	GMI_ES02_c1895_125-0_B_U_1768653203	2010-02-07
GMI_ES02_c19005_223	TCCGAGACCTCCAAATCCCACAATAGAAACCACCTTCAGCTCTTGATCTGGATGCATCAA[T/C]AACTCAACAAGCTCATCTCTAGGGGTATCAATACCCATAAGACCAGCCGTATCCGCAAAA	1768653893	GMI_ES02_c19005_223-0_B_U_1768653893	2010-02-07
GMI_ES02_c19068_90	AATTCCCGGGATTGGCCATAGAAAATGCTGGAGACCGAAGAGCTTGGAGTCTCCATCATGCATGACCTGCATCAGCAGCGCCAATCTCT[T/C]TTACATGCTAATGATACATTGCACAGTGTGGATGATAACATTGGCAAGAGCAGAAAGATCATGGGTGCCATGGTGAGGAGGATGGATAGGAACAAGTGGAT	1768657382	GMI_ES02_c19068_90-0_B_U_1768657382	2010-02-07
GMI_ES02_c19258_432	ACTGCACCAGTCTTGGTTACAAGACCTCCTGCGGGGCGCTGGACACCCGGAGCAACATCTCCTACGCCTACAACAGCTTCTACCAGAAGAACGACCAGGA[T/C]GACGTGGCGTGCGGGTTCTCGGGCTTCGCGACGACCACCGGCCAGGACCCCAGCACCGGGACGTGCAGGTTCGGGATCATGATCGAGGCCGACTCGGCCTT	1768659184	GMI_ES02_c19258_432-0_T_F_1768659184	2010-02-07
GMI_ES02_c19376_119	AGGTCTACATGGAAATTTCTTCCTACGACTGGAAGCACTGGAAGACAGACGAGAATTATT[A/G]TTCAGCTGAGATGCATCTTAAAAGCTCCTTAAAACAGGCAACGGACTTCTCAGGTACCGA	1768653906	GMI_ES02_c19376_119-0_B_F_1768653906	2010-02-07
GMI_ES02_c19419_304	CCAGCAGCCAACCTGAAGCTTCGGCGAACATCCTCGGCAACCTGTTTCTCCTGCGACCGCCGAGCGAATGGAAGAAGAGCGACTGGGGGATCGTCACGCT[A/G]TGGATCGTTTTGATCGGGACGGCGTTCTATCTGCAGAGATGAATGTCTCCTGGCAACTCTTGAAGGGCACAGGTGACAACTTGACACTATCGGGCCAGAGC	1768659187	GMI_ES02_c19419_304-0_T_U_1768659187	2010-02-07
GMI_ES02_c1946_224	GGATAACAGGGAACAGCTTTGATGATACAGACAACCTTGCCGGGAGGCAACACCAAAATC[T/G]GGAGTCCAGAAACCGTCTCTCTCTCTATCTCTCTCTCTCTCTACTGAGAGGTGCTTAGAT	1768653218	GMI_ES02_c1946_224-0_B_U_1768653218	2010-02-07
GMI_ES02_c19512_307	ATGTATCCTCGCTCATGCTGTAATCTCAAGCCAAGAACTTCTCCACCTTCTCTACTTCCTCCACGCTGCCAACGTACAGAGGCACTCTCTGATGGACCTC[T/G]GTGGGCATGATGTCAAGTACCCTCTGGTGGCCATCGGARCCYTTGCCGCCAGCCTGCTCTGCGATGAAGCTCATGGGCGCGCACTCGTAGAGCAGCCGCAG	1768659200	GMI_ES02_c19512_307-0_T_F_1768659200	2010-02-07
GMI_ES02_c19578_292	CGTTACTGTTATTCTGAATTCTCAACTCCAAACACTAAAACAGGGCACAACTGATGATCCATGCAACTTGACATTAAATAGTAGCGACGTCGATCACTCA[A/C]TGGTCTGAACACGAAACCATAGAGATTTCAGTGCTGGGCGGGAGGGTGGTAGATCGGAGTTGAAGACGAAGGGTGTCCTCCGCCGTATGTGGGCGTGGGGT	1768659203	GMI_ES02_c19578_292-0_T_U_1768659203	2010-02-07
GMI_ES02_c19599_245	ARGTCGACCCACAAGACGGAGACCCTRATCAGATACTACCACTATCACAACTCMATCAAYGTCCTGGGGAGAGCCTTGCCAGGAGTTTGTGCGGAGACCC[A/G]TCAATGGCAGTAGGATCAAGTTCGACGGCGTCCCTTACGTGTACGACGACAACATGAAGCGTTTGGCAGGCAAGATCAAGCTSTTTGAGAAAGAAACCATT	1768659205	GMI_ES02_c19599_245-0_T_U_1768659205	2010-02-07
GMI_ES02_c19663_364	GAGTACAACGCGATTTCATATAATGACCAGATGAGGTTGAGGACAGCAGTTGAACTTTTGAAAGCAACGAGGGACATTGAATCCCAGTTGGAAAAAATTT[T/G]KRCTCTCCGTTGCTGATTCTTCATGGAGCAGCAGACCAGGTAACCGACCCTCATGTTAGCGAGTTCTTGTACGAGAAGGCCAGTACGGAAGACAAGACCCT	1768659209	GMI_ES02_c19663_364-0_B_U_1768659209	2010-02-07
GMI_ES02_c19731_191	CRTGTATCAGGAAATTGCAGGTCCAGAAAGTTGCAGATGGAGGAGACAGAAGTAGATGATACAGACTCGTTCTCGACTTCAGTAAAAGTGAAAGCAAAAC[A/G]AATATTGTCGAGGGCGAAGTCAGCTTGCTCCATGTCACTTGGCCTCGGGGAGGAGACAATCAGCGCTTCTTCTGTGCTTGCAATGCCAATGGTTCCTCAAG	1768659215	GMI_ES02_c19731_191-0_B_F_1768659215	2010-02-07
GMI_ES02_c19782_209	TTGTGGACTGGGCAAACGCAGAAGCTAAGCGTTTATCTGAAGCAGCTTTTGGTGAAGCTATGCTTCACACTGTTGGATATATTTATGTACGACAAGCAGC[A/T]AGAGAACGTGGAAAGAGTAAATTGTATATGGGCGTACCATTCATTGCCGAGTGGGTAAGGGACAAGGGTCACACCATTAAATCGCAAGTTAGTGCTGCTTC	1768651903	GMI_ES02_c19782_209-0_T_F_1768651903	2010-02-07
GMI_ES02_c19836_289	TTACCTTGGAGCAGACCAGAGTTCTAAATATAAATTTGAGTTCCCAGTTCCTATTTTATGTGGCTTTGCTATGTTGATGCTTTCAACTCTTTAACCCAGT[A/C]GGTTSTWCTTCAGAGCAGTTTGTTTGTTTAAGTACTCTTCAGTCCATATGACAGTACTCAGTTATTATTATGTTGGAGCTGTACACTCTTAGGCAGCGGGT	1768659222	GMI_ES02_c19836_289-0_T_U_1768659222	2010-02-07
GMI_ES02_c19906_199	GTATAACCTCTGGAATGGGGAGAAGAAAGGAGGAATTACCACTCACGGGAATTCATGAGG[T/C]CCGATGATAGAGGTACCAGGAGGGGGTTTTCTGATTTCAGGGGTGCTGGTCAGAGAAATG	1768653916	GMI_ES02_c19906_199-0_B_U_1768653916	2010-02-07
GMI_ES02_c19974_185	CACGAAATCAAGAGCGACGGTTGTTGACGAAATAACCAATAACCTCGTCGCCCCTGTCAT[A/T]GGCGAAGCCAATCTGGCAGCATACAAATCTGGTTTCAATGACTCACAGTCAGATCAGGCC	1768653918	GMI_ES02_c19974_185-0_T_U_1768653918	2010-02-07
GMI_ES02_c19985_503	CTATCACTTTCCCTTGCATACATTACATTGCATTGAACTTTGGTCGTATGGTCAGTCACTACAAGTCCGCATTGCTTATGGATCCATTATCACATACATG[A/G]TCACATGAATATTTTGTACTGCCGAGGGGTCTAAGTTCACTATGTTTGACATGTCCCCTCCTAAGCTAGTAGCTTGTTTATTTCCTATATTTTCGCACTTG	1768659230	GMI_ES02_c19985_503-0_B_F_1768659230	2010-02-07
GMI_ES02_c19995_299	TGTCAACCACCAAATATTACATCATACTTACGTGACCGTGCCATTTCAGCACCTACGAAC[A/G]AACAAAACACTGGTTATGTCAGAATGGCTTGGAGGTTGCTTCACGGATTGATGTTGCATT	1768653920	GMI_ES02_c19995_299-0_T_U_1768653920	2010-02-07
GMI_ES02_c20004_64	GGAATTCCCGGGACGAGCAGAGCGACAAGGTTGTGACAGAAAAATGGACTTGGTACAGCCAAG[A/T]GTTGCGTAGAGGAGACCACCAGTATTGCTAGGGCAGGCTGATGGCACACAGGGCCAGGGCGTACAAATCGGAGCAACAATAAACTTGGCTGCGTGGTCTAT	1768657293	GMI_ES02_c20004_64-0_T_F_1768657293	2010-02-07
GMI_ES02_c20057_160	TCCTCTTCCTCGGGAAACTGTGTGTCAGCYTATTCTGTGCGCTCTTCGCGTTYCTCATGTTGGACACYCACAAGTACAAGTCTGCACACAACAAGATATC[A/G]TCCCGCTGGTTCCTGTACTGGTAACCTGGGCCCTTGGTTACACGGTGGCCAAGCTGTTCTTCGCCGTCGTYGAGATGTCCATCGACACCATMATCCTYTCG	1768659232	GMI_ES02_c20057_160-0_B_F_1768659232	2010-02-07
GMI_ES02_c20191_129	AAGAGGAGGAAGCTGGCCAAGGACCTTATGCTGAGGGAGTCATTCTCCTCCATGAGACAGGACGAAGACGACGACGCTTACGCTGAGCATAATCTCGCAC[A/G]GAAAATCTTGACTGCAGCCAGGAAAGGATCTGACAGCCATAGAGAACTGCCAAAGTTCAGGAAGCCGTCTGAGCCAGACTTCTCAGTGGAGCATGATGACT	1768659237	GMI_ES02_c20191_129-0_T_U_1768659237	2010-02-07
GMI_ES02_c20360_329	TTGAGGACACGAAAGCTGATTCTAGGAATATGGATGAGTTCTCAATCAAGAACTGCATTGCTCGCCTAAGCACAATGGAATTCTCGCAAGAGGAGAAGGT[A/G]AAAGCTCTACGAGTCTTTAAAAGTGCAGACAATCGCGAGCTCTTCATCTGCACTGACCTTGAGACGGCTGCGATGTGGCTGCGAAGCGAAATGGCCTAGCA	1768659241	GMI_ES02_c20360_329-0_T_U_1768659241	2010-02-07
GMI_ES02_c20450_197	CAACCGGTTCCTCCGCCGCGCGTACGGCCTGCCGCGGGACGTGCCGGCGGTGCTGGGCGAGAAGACGGGGACGCGGCCGAAGATGCTGATGATCGAGCGG[A/C]AGGGGCACGCGGAAGCTGCTGAACCTGCACGCGGTGCGGGAGCTGTGCGAGCAGCTCGGGTTCGACGTGACCGTGGCGGAGGCCGGCGCGGGCGACGTGCG	1768659248	GMI_ES02_c20450_197-0_B_F_1768659248	2010-02-07
GMI_ES02_c20478_482	GAGGACGGCCCTCCTTGCGCTGATCTGCTCCCGCCGTCGTCACCGTCGCCGTGGTTCATCACGTCCATCCCTAGGTTCAGGTACACCATCCTGTTGTCCA[A/G]GCTCAGGTTCATGGCTGTGCTCGCTCCACCGGCGCCGCTGTACACCGCCCCCACCGCCGCTCGGCCCCGGATGGTGGTCGCTGTACATGGGCACCGCGGCA	1768659251	GMI_ES02_c20478_482-0_B_F_1768659251	2010-02-07
GMI_ES02_c2053_415	AGTGATAAAGGATAAGAAACCAGCCAAGATCAAGAAGAACTCGGCTGCAGTCACCAAGTTCCTCGACGAGTTGGCCAAGATTGAATTTCCTGGAGCCAAG[C/G]TGGTGAGCGATGCAGTGGCAAAGTCCGGAACCACGCCCCTCTCCCCCGCAATCGTCTTCATCCTGGACAAGGTCGCGCCTTTCGTCCCCGAGCCCAAGGAG	1768657655	GMI_ES02_c2053_415-0_T_F_1768657655	2010-02-07
GMI_ES02_c20648_208	CTTTCATCTGGTGAATTATCGTTCTTGAACTACTAGTAGTAGAGTGATCCTGATTACTACTAGCATCTACGTACTAGTTCCCTCCTGACACGCGCCAAAA[C/G]AAGATGAAAACGGGCAACACATCTGACGATCTGATCTGAGCGCATCGCGCGCGGCCGTTCGAAATTTCGCGGGAAGAACGGGCGAGCAGAACAGAGCGGGA	1768659256	GMI_ES02_c20648_208-0_T_U_1768659256	2010-02-07
GMI_ES02_c20915_522	GGATCAGGCTGTACTGATTAAAAACTGATCTTYGAAACATTTGAAGCCTATGCCATCGCCACTATTGGAAGAAGCTCAATGGAAAATGTTCTGAATCAGC[A/G]TAAATTTACTTTTCTCCATGTTGTACTTGGTGTTTTABTTTCTTTACTGCAGTGTGATGTCTTCAGTTAACAGTGCTGTAGGGCCTCACGGGAAATGGGAA	1768659264	GMI_ES02_c20915_522-0_T_U_1768659264	2010-02-07
GMI_ES02_c21087_487	TTTTATGTATGTTGAATTGTATTAAGATGTCTTCCAGAAAGGGATTATCTGGCTCTCCTGCCATTAGTGGACATTTCATCATGACTTACACCCTTAGAAA[A/G]CCTGGATGCAGCATTTGCACAGACTAGAGTAGAAAAGGAAGAAAATGTATGTATTGTTTTTACCGTTTGAGACTTGACCTAGTGTGCTACAGAGATGCTTA	1768659271	GMI_ES02_c21087_487-0_B_F_1768659271	2010-02-07
GMI_ES02_c2109_540	AATTTTGATGTTAGCAACACCATCCGCTCCAGCTGTCACATTTCCAAGATCACCAGCATG[A/G]CGGATTTCATCTTCTGGTGCCCCATGCACGTGACCAGCGGGGTTGAAGTGTGGTCCAGTT	1768653235	GMI_ES02_c2109_540-0_B_F_1768653235	2010-02-07
GMI_ES02_c21128_184	AGGACGAGATGAAGGCGCAGGAWSYSKGGAWCAACTGCKTCGTCCGGAGCGTCATGAGTGGTGTCATGGGTGGTGGTCTTGGTGTACTTATGGGACTATT[T/C]GTTGGAGCTTTGGACAATCCAATAATGCAAGAGGAGATGACAGCAAGGCAACAAATAGTCTACCAGGCAAAGCAGATGGGAAGGAGAAGTTTGAGCAATGC	1768659273	GMI_ES02_c21128_184-0_T_F_1768659273	2010-02-07
GMI_ES02_c2118_202	GGTGAGGTCGTACCGGAAGAGCTGCTTCCAGGCAGCCAGCAAGAGCAAGGCCAAGAAAGC[T/C]GAGGAGGCCAGCAGCAACAACGGCACCACACCATCTGCGGCGGCCACAGCGGCGCCGGCG	1768653239	GMI_ES02_c2118_202-0_T_F_1768653239	2010-02-07
GMI_ES02_c21226_280	TCACCACCGACGCCTCCACCTGCGCCAAGTACGCCGCCGGGGCCGGGGCCGGCAAAGATGCAGCCACTTCAGGTAGCACTGCCCCGTCTTCAGGATCCAC[A/G]GGAACTGCAACTTCTACAGCGGCCAAGCCAACGGCCAGCGCAGGCACGATGCATCGCCAGAGCTTGAAGGCCGCATCTTCCTTGGTAGTAGGCTTCAGTTT	1768659276	GMI_ES02_c21226_280-0_T_U_1768659276	2010-02-07
GMI_ES02_c21251_509	ATAGTGCCTAGCGCTGACTCCCCACACAAGCACATACTTCACATCCTTAAGCAAGCTCCT[A/G]TGGATATGATTGCAGAAGTCTTCAACTGTGCAACCACCCCGGTCTGTAGAAAGAACAACC	1768653930	GMI_ES02_c21251_509-0_T_U_1768653930	2010-02-07
GMI_ES02_c21486_395	GTGTATTCAGCATTTATTTCAACATACTTATAACTTAGGTCACAGCCCCACGCCTTTCCACTGCCTCCTCCATTCCCCTACTGATACATCGATGTTCACC[A/G]TACCATGGATGTCTCCAGCATCTTTGAGATACTTGCTAGCAGCAGATCTGTCAAAAGGCAGTGGTTGGCCACTTTTCATTAGTGGAATAACTCCAAGGGAA	1768659286	GMI_ES02_c21486_395-0_B_F_1768659286	2010-02-07
GMI_ES02_c21594_244	CGAGGTTGATCTTGTTGAATTCTTCAACACCCACCCAAAGCTTCGCAAGTTTGAGATCCATGGTGCAATGTTTGCAGCACTGTGCCAAAAGAACAGCCTG[A/G]AAAATTTGGATTCAAGGTTCTCGATATCTTCATTGGAAGAGGTCCTCATCACCGTGCGCTCACCCTTGAATGCTGAGCAGAAGCTGAATACCCTCGAGTCC	1768651909	GMI_ES02_c21594_244-0_T_U_1768651909	2010-02-07
GMI_ES02_c21781_486	TGGAGGCACTGGACAATCTCAACCCGTAAAGAAAACTGATGTTCTTGTACAACCCTTCCATTTTTACCAAATTCGTTTTGTGTAAAATTTGTTGCCCATC[T/C]TCTCTTGGCCTGTGTGAGAATGTATGTATGGTCTTCTCAGCTATAGAATTTTTCTAGGAATTACTTGTGTAAGCTATATAAAATTTCCCGTCGCAGCATCG	1768659299	GMI_ES02_c21781_486-0_T_F_1768659299	2010-02-07
GMI_ES02_c22081_495	TCCACTTAGCTGACGGTCTTTATATCGGTACATAATTATCGAAGCAGGCCACATGATGCATCATTACAGAGAGGTTTTCTACCTGAAATTGACTGGGTTC[A/G]GCACTCCTGCCCAAATCTTTGTTCAGTTAACAATCTCATGTGGTTTATGCAATTATGAGTCTAGACTTCTGTAATATGTATATTATGTAAATCCATAATTT	1768659311	GMI_ES02_c22081_495-0_B_F_1768659311	2010-02-07
GMI_ES02_c22225_492	TCCCGACAAAGTAAACATGGGGGCAAGTTTCAACAAGGAAMGGGTCCTTGTCTGTGTATGGATAACATCCTAGGCTGTTCGGTGCAGTCGGAGCAAGATG[A/G]CGCCATGTCAATGTCCTTTCCATGAATTCTAGCATGTCTTTGGCATCAGAGTACTTGTAGAGGTACATCTATGTTCTGGCCAGACGTTCCAAGAACTTGAC	1768659318	GMI_ES02_c22225_492-0_T_U_1768659318	2010-02-07
GMI_ES02_c22291_317	TATCCAAGGATGCTAAGGCTCGCAAGTTGGCTTTCCAGCACTGGATCGAGGCTATTGATCCAAGACATCGCTATGGACACAACCTGCATTTCTACTATGA[T/C]GTTTGGTGCCAGACCCAAGCTGGCCAGCCATTCTTCTACTGGCTTGATATTGGTGAAGGAAAGGATGTTGATCTTCCAGTCTGTCCAAGGGCTCTGCTAAA	1768659323	GMI_ES02_c22291_317-0_T_F_1768659323	2010-02-07
GMI_ES02_c22314_179	AGTACATGAACAATATACACGAATAATAGCATCAAACTCTCGGATTTCAGTACAGCATAC[A/G]CGAATAATCTTTGAACATGCACAATTCAGACTCTTAAACTTTAGTTTTTTTCAAATTCGA	1768653949	GMI_ES02_c22314_179-0_B_F_1768653949	2010-02-07
GMI_ES02_c22781_178	CCCCGTGTGGGTCTGTTCGGATTTGCCATTTGACGTCTCATCGGGTTCCTGCTGGCTTCCAAAGTGGTCACTCCGTACTACCAGGAGTAGAACCAAAAAC[A/G]CGGAACAGGTTACCATAAGAGCCAGTTGCAACATGAAGTCCATCCCCACTAAGACAACACTCGAACTTGTCAAATATTGAGTCGTTCTCATACAGATCACA	1768659337	GMI_ES02_c22781_178-0_B_F_1768659337	2010-02-07
GMI_ES02_c22894_331	ACGGAACATTAATAACGTGCCGGAGGCGGTGTACATGCAGCACCTGATGGGAGTGAACGGGGTCATAGTGGACCTCGTGCCTGAGATCACCAAGGCCATA[A/T]CCGATCTCATCGCCATGCCACACACTGACATGGAAACCGTGGATTTAAGCAGCAAGGTGGTGAAAGATGTGACGTTGACACCAAATTTCACGAGGCGGGAG	1768659343	GMI_ES02_c22894_331-0_B_F_1768659343	2010-02-07
GMI_ES02_c23184_93	ATTCNCATAAAAGATGCTTACGTCCTGAACTTTTTGAGTCCAACACAACACGGCTTCCGG[A/C]GTGGTGCAACAAAGAYGACACTGTTAAGCTCCCTTTTTGCCAGATCAAGGGAAGGTATCG	1768653956	GMI_ES02_c23184_93-0_T_U_1768653956	2010-02-07
GMI_ES02_c23257_161	TTCCACCCTTGAGGTAATGGGAGCAACTATCGGAGGGAAAGGTGAATGGGCTATTGTTGG[C/G]GGGCACCGGTGAGTTCAGGATGGCACGTGGTGTTATTGACAGAACCTTCTTTGATAGAAC	1768653960	GMI_ES02_c23257_161-0_B_F_1768653960	2010-02-07
GMI_ES02_c23328_252	GAGTCGACGGCTGCTGATGCTGACAAGGGTGAGGGCGTGCATGACGACGCAGTGTCCGCGGAAGCAGCTGAGGACATCATCAAGCATCTAGAGATAAAAT[T/G]AGTTGGAGTAAATTGCAGAGCTTCTCCCAGATTTTGTAATTAGCTGCGTCGTGTGCACATCCCCTTTTTCTGTTTTTAGTTTTTGCATGCGCGTGGGTTCA	1768659361	GMI_ES02_c23328_252-0_T_F_1768659361	2010-02-07
GMI_ES02_c23337_381	GATCGTTGTTGGGGCATGGCGTGCCCTTTTCGGGACAGGCGACGGCCGTTCGTGGCGGCCCTGGAATGGGAGAGTTCGTGTGCTGTGTCTGGATGGTGCT[T/G]TGCTTGTGGCCATTCGTGAGAGGACTTGTTAGCAGGGGAAGGTACGGGATCCCGTGGAGTGTCAAGGTGAAAAGCCGGCTTGATCGTGTCTGTGTTTGTAC	1768659362	GMI_ES02_c23337_381-0_B_U_1768659362	2010-02-07
GMI_ES02_c23476_247	GGCATCTAGTGCACTCGGCTCTTGTTTTCCCAAACACGTGTAGCACACACAGATCCGCGAGCAGACACATCTTTTACCGAGCCGGTCTGCATTATCGATC[T/C]GATGAATTTTCTGCTGGTCGAGGAACAGTAGGCCCATCAGCTGTTGCGCTCTGTTTGTGTTTTTCCCACACATGTGTGAGCCGGACAATCCTGGATACAAA	1768659366	GMI_ES02_c23476_247-0_B_U_1768659366	2010-02-07
GMI_ES02_c23736_166	CGGTCTCCACATGCAAGGAAGACTGTACAAATTGCTAGCTTCTATCTGTAGGGTCGTGTT[T/C]TGTTTCGAGATGGTCTCGCTGATGATGTCTCCACGGTGCCTGGGGCGCTGCACTTGCAAG	1768653966	GMI_ES02_c23736_166-0_T_F_1768653966	2010-02-07
GMI_ES02_c23784_280	AAGGGGCTCAGGATAGGAAGGAGAAGAAGAAGCAGGTGCAGCCGCCTTTCCGTGGATGGCTGGGCTGATCAACATGTCTGCGGGAAGACGATCCAAATGG[C/G]CTGAACAAACATCATGGAGATGAGTTTTCTGACGAGACGAGAATGCCCCCTGTTGGCAAAAAGTTTGTTGCAGCAAACCGTCTCCTTCAGAGTTCAGACAA	1768659382	GMI_ES02_c23784_280-0_B_U_1768659382	2010-02-07
GMI_ES02_c23818_150	TCGAACGGAAGATGAGAAAGAAATGGTCTCAAGGACTGTATATTGTACTAACATAGATAAGAAGGTTACGGAAGATGATGTAAAGGTTTTCTTTCAACGG[T/C]TATGTGGAAAGGTTTCTCGGCTGAGACTCCTTGGTGATTATGTACACTCCACATGCATTGCTTTTGTTGAGTTTACTCAGGCAGAAAGTGCAATTCTTGCC	1768659385	GMI_ES02_c23818_150-0_T_F_1768659385	2010-02-07
GMI_ES02_c23934_563	CAACACTTTTAGGATTAAATTCTTCAATGGAGTCTGGGGAACTGGAATGAACTTCCCAACAAAAGCCAACGGCCAGCTGACAAAAGCAATACCCACAGAA[A/G]CAAGCCAAAGCTCCCAACTGAGTCTCACAGTTGATGTAAATTTCCCCAGGAACTCAATAATTATCACCTGCAGCACAACAGTTATGCTCACAACGGCCAAA	1768659389	GMI_ES02_c23934_563-0_B_F_1768659389	2010-02-07
GMI_ES02_c24055_454	AGGTATATCAAGATAACGTCTATGTGGAGGATAAGAAGTTCAATTCTTTCAAGAAATTTGCCAGATCACTTGGCTACAATGAGGATGACATCTCTATAGT[A/G]TCATATCATTCGGTTTCAATGGGGTACTATGGAGAATGTGGCAGAAGGGGAGGCTACATGGAGATATGTGGTTTTGGAGAAGATGTGATGGATGAGATTTG	1768659392	GMI_ES02_c24055_454-0_T_U_1768659392	2010-02-07
GMI_ES02_c24454_94	TAGTTCTAGACCCCGATTAATTAACTTTTTTTGGGTAGAAGGAAAACAAATCAAAGAATACATATACGCAGCCAAAATGTACCAAATTTACCC[T/C]GAGGAATCCACAGTAAATACAACGAAATCTCACATCTGCAGATGGCTCAGTAAATAGATCGGGTCATGTGGTTTCTAAGCAAAGAATGGACTACCTGCAGC	1768657396	GMI_ES02_c24454_94-0_B_U_1768657396	2010-02-07
GMI_ES02_c24497_218	TTGGTAGACRMATKMSKRGMATAGTGTCTCAGGAGTCTTCTCTGCTGCTGCTCAACTCGCTCTATCAACTGATTGATGCAAGAACATCGACCTTCGCATC[A/G]TCGCTCAAAATGTCTACCTGCCTAGATTACCATTTCAGCGAGATCGGCGATGATGAATCTGACGAGGAAGAGGGAGCCCCGCTTATTATTTACGAGGACAA	1768659402	GMI_ES02_c24497_218-0_T_U_1768659402	2010-02-07
GMI_ES02_c24531_547	ACCAAGAAATCCCAAGGCCAAGGCCATAGAGATGTGTACAAAAGAGTGGCTACAACTACAAGAAGAGAGCAGCTAGGTTTAAGTCTCGAGTCAATGAGTT[A/G]AGTTATGTGTTAGAAAGAGAGGCATGGATGATGTATTGTGATATCTTTCTCTTCGTAAATGTAATATATTGTTTGATT	1768657220	GMI_ES02_c24531_547-0_B_F_1768657220	2010-02-07
GMI_ES02_c247_241	TGGAGATTGTCGTGGATCAAATCGGGGACCGCGCAGCAACCTATGAGGATTTCACAAAGGTGCTACCTGAGACTGACTGTCGATTTGCAGTCTATGACTT[T/C]GACTACATGACCCCAGAGGAGGTTCCCAAGAGCAAGATATACTACATCTTCTGGTCCCCAGACACTGCTAAGGTGAGGAGCAAGATGCTCTACGCAAGCTC	1768657435	GMI_ES02_c247_241-0_T_F_1768657435	2010-02-07
GMI_ES02_c24797_167	GGGTCTGGTGACGGTTCAGTCCAAGGAGCAGAGTGGTGAGGCTGAAGGTGCTGCGAGCAATGAACAAGAGCGGGGTGGAGACGATGAGAACGAAGATCGG[T/C]ATGAAGAGCAACGTAATCCGCAATCTGCCCAAGAACGTCCCGTATTAGTTCACTCGACGCGGGAGCAAAGCCCGTGGAGCTCGCCTATATGGCCTGTCCCA	1768659414	GMI_ES02_c24797_167-0_T_F_1768659414	2010-02-07
GMI_ES02_c25025_231	AGGAGTCAACATGCCGGCGAGAGCGGAGAAACAAGACAAACAAGAGGATGTCAGACAAATCGCTCCATCATATGTATGATGTGGTGCTCTACATAGGGAT[A/C]ATTGATATTCTGCAGAAGTACAACACGAGGAAGAAGATTGAGCATGCATATAAGTCCATCAAGTAYAAGTATAACCCATTGTCAATATCTTCTGTTGAACC	1768659415	GMI_ES02_c25025_231-0_T_U_1768659415	2010-02-07
GMI_ES02_c25049_330	TTATACCGACCCATGAAAATATATCATCTTCTTCAGAGCTTGATGCTGGGCTCATGGGACTCCTGCTGCGGGCAGTCCAACGCTGCTCAATAGGTGCAGG[T/C]GCAGGTACATCTTCCTTCTCAATCAACTGTAGCAACTCCTCCATATAATCTAAATCCTTCATACTTGGTTTMGCTAGAGTTCCAGTAGGGAAGCAGGTTTC	1768659419	GMI_ES02_c25049_330-0_B_U_1768659419	2010-02-07
GMI_ES02_c25152_109	ACCACTATATTGCATTATAAATCATAACTCTCATACACGAAGCATTACATACAATAAAAT[C/G]AAGTGTAGGGTATCTATTGGATCCCCATACAGGGACAAAAACTATCAGTCTAAGCATGTG	1768653980	GMI_ES02_c25152_109-0_B_F_1768653980	2010-02-07
GMI_ES02_c25162_454	TGTCCAGCTCCTTGCTGGAATCTTATGGATACCCTTTTCACGCATCTCCAGCCTTGTGTT[T/C]TCTGAACAATGCCACTTTGCTGATTCAGAGTACAAATTAGATGCTAGAACATATGTGGAT	1768653981	GMI_ES02_c25162_454-0_B_U_1768653981	2010-02-07
GMI_ES02_c25176_253	CTATTTCTTGGCTGGTGCTGCAATCACTGGAGGCACTGTGACTGTCCAAGGCTGCGGCACCAGCAGTTTGCAGGGGTGATGTGAAATTTGCTGAGGTACT[A/T]GAAATGATGGGAGCGAAGGTTACATGGACTGACACTAGTGTAACTGTTAACTGGTCCACCACGTCAGCCCTTTGGAAGGAAACACCTAAAAAGCTGTTGAT	1768659422	GMI_ES02_c25176_253-0_B_F_1768659422	2010-02-07
GMI_ES02_c25254_139	ATGGCTGTCATGTTTCTAAGAATGCAAATGACTTAATAATCAATAGGCGGTATCTCATAACAGAGCTATGTTAAAAAAATAGCAGGGTCATATGAATATG[C/G]AGTGTCATGACAGAACACAGGTGTTGAAGTACTTATTSARTTCMYGKGAATGAAAGGTCCTGACTGGGTTGGGTCTGAACTTGCGTTGGAGTCGTCCTCTC	1768659426	GMI_ES02_c25254_139-0_T_F_1768659426	2010-02-07
GMI_ES02_c25303_201	GCTTAGAAGCATAAAAATACTCTTAGTTGTATGCTTACAAGTTACTTAACCAGCAGCTAG[C/G]TTATTCATTACATGTCAGATACTACCTCCTTGGAGTCGAAGAGCATCCATATCTCGTTGA	1768653983	GMI_ES02_c25303_201-0_B_U_1768653983	2010-02-07
GMI_ES02_c2554_426	TTTCTTCATTGATGCTACCTTTCTTATGCGCTCCTTGACATCCACCGCAACGGCGTCTTCACCAGGTTCTGCACCAGCAGGATCGTCGGCCACGTCGTTC[A/T]GATCCGGTGCCTCTTTTGCCTCCTTTGAAGACTTGTCTTTCTTAGCTTTCTTCTTCTTGGAGGTCTTGCTCTCTACCGGAGCAGGAGCATCTTCCTTTTCT	1768651650	GMI_ES02_c2554_426-0_T_U_1768651650	2010-02-07
GMI_ES02_c26223_268	GTGCCCTGGCACGGGCGTACGAGGTAATCATGGGGGTGCTGCTCTTTACACCCATCACGGTTCTGTCATGGTTTCCCTTCGTCTCCGAGTTCCAGACGCG[A/G]ATGCTGTTCAATCAAGCGTTCAGCAGAGGACTTCAGATCTCCCGGATCCTTGGTGGCCAGAAGGAGCGGGCCGCTAGCACCAAAAGACTAACTTAGCTCTT	1768659444	GMI_ES02_c26223_268-0_T_U_1768659444	2010-02-07
GMI_ES02_c26303_356	CTATATATAATGGTTATAACTACTGCTTCTCTGGGTCTACTAGTTCCTGCGAGCAAGGATCATCAATCAGTGGTGGCCATTGTCGCTGGTTCCGTATCCG[T/C]AGGGGTTCTTGCTCGCCCAGTTCCACAGGTCTCTGCACATCTCATCCACCCCAAACTTTGCCTTCCACTTTGAGCTCCTTCTCAGCCTTGGTAGTTGCAGC	1768659449	GMI_ES02_c26303_356-0_T_F_1768659449	2010-02-07
GMI_ES02_c2666_124	CAAACTATAACTMGYYAATTAACCTTTTTTTTCCKTCACCCGTCACCACCATGGTAGGCC[A/C]CTATCCTACCATCGAAAGTTGATAGGGCAGAAATTTGAATGATGCGTCGCCGGCACGAGG	1768653288	GMI_ES02_c2666_124-0_T_U_1768653288	2010-02-07
GMI_ES02_c2683_281	ATAAGAAGATTTGCCTATGGGATCTCAAGGCCGGGAATGGAGCCCCAGTTCTGGATGCGCAACAGGTGTTTGAGGCTCATGAGGATTATGTTGAAGATGT[T/G]GCTTGGCACCTGAAAGATGAAAACCTGTTTGGATCTGTTGGCGATGACTGCAAGTTGATGATTTGGGACTTGCGTACAAACAAACCAGAACAATCTATAGT	1768657734	GMI_ES02_c2683_281-0_T_F_1768657734	2010-02-07
GMI_ES02_c2684_842	TGGCAGCGGATGACATCAGGCTTTCTGCGGAAGAGTCAGAGTAGCAACGCCCGACACTGGTCTAGAGTCTCCATTATCCTCCCATCCATACTTGTTCGTC[T/G]ATTCACTGCTCTTTTTTTTCTCTTGCTATCTGTCTGTTGGTTCCATGATCTCAATTCGTCGATGCAATTCAAAAGTTTTGTCTGACATATATATATTTAAG	1768657735	GMI_ES02_c2684_842-0_B_U_1768657735	2010-02-07
GMI_ES02_c26937_168	TATTAGCACAGATCGACCCTTCAGAAAGGCTGGATCCCGAAGTTGAAGATGTTCTTATTGACATTGCAGAAGATTTTATTGAATCTGTTGGAACGTTTGC[C/G]TGTTCTTTAGCAAAGCACAGAAAGGGTCAACGTACTTTGGAAGCAAAAAGATGTACTCCTTCATGCAGAGAGAAGCTGGAATATCACCTTGCCAGGCTTCA	1768659462	GMI_ES02_c26937_168-0_B_U_1768659462	2010-02-07
GMI_ES02_c27723_426	TTGCCTTCTGGAGGTGATCATGATGAAAAAATGTCAGTTGACGAGAAGGAAGCGCCAAAAAGGTGATGCGAAGATCACAGGAAAGTAGCACGCTATTCGC[A/G]CCGAGGTCTGTGATCAAACCCCTTGGTTGGAACAAGAGTGAGAAGCCGGATGTTGCCGCGGAAGAGCTAAAAATCAAAATGATGATTTCAGAAACCTGTTG	1768659483	GMI_ES02_c27723_426-0_T_U_1768659483	2010-02-07
GMI_ES02_c27762_671	TGAAATTGCTAACGATGTCATTGATGAATTGAAGATCACTTCAAACAATTGATTCAGGTGATTGTTCAGCTACATTCCACCTGAAGAAGCCAAAGCTGTG[A/C]ATATATGTGAGGCTGTTCACCATCCCGTGTGCTGCTGCTGCTGCATTTGTCTGTGGAGCAACATATATATTTCTGAGTCTGGTGTTGCCTTTGACTGCTGA	1768651917	GMI_ES02_c27762_671-0_T_U_1768651917	2010-02-07
GMI_ES02_c27778_528	ATGTCGTGCAGGTCTGTATGAAGAAGGTGCGGAACAAAAGTGATAGGGCAAATAGGCGAATGACTTTCTTGACGTATGACCGGATTACTGGTGAATACAA[A/G]GAGGCCGATGAAGCCATTGTAGCAAAAGGTCGTCAAGCAGCAGATGAGGCAGAAGCAGACAATGCACCACCACGCTGATTTGCTCTACTCACTCCCCGGAA	1768659486	GMI_ES02_c27778_528-0_B_F_1768659486	2010-02-07
GMI_ES02_c27791_303	TGTGTGTTCGGGTGAAGAGGGCCAACAAACTGTTGTATGTCCTAGACTCTCTGGATGATCACCGAGTTGGCCCACACCGGGCTTCCTCGATGGTCTTGGT[T/C]GAGTCATCGAGCGGCTTAGGGGGGAACCCGGCCTGCAGCGTGTAGTCACTGGCTTCCCCTGGCCTCGTTGCATCGACAAATGCACGTACATCGCTGATCGT	1768659487	GMI_ES02_c27791_303-0_B_U_1768659487	2010-02-07
GMI_ES02_c27987_244	GAACCGCAGGTTAACACTAGCTCAAGCGTTGGAGTTTTCAGAAGTTTCGAAACCTGCAGT[T/G]GTTGGATACCCCGGGATCGGCAGGGGTCATATAGCTTCCATCGCAATCAGAGGAAAGGTA	1768654003	GMI_ES02_c27987_244-0_T_F_1768654003	2010-02-07
GMI_ES02_c28039_283	CCATGCCTCAGCTGTGCTTGGTGGCTCGATATTCACATTCGGTGGGGTCAAAGGTGAAGCAGATACAATTTTGGATGTGGTGGAGCGCTACAAGGAAGGC[T/C]GTGGCTGGGGTGAATACCGGGATGAAGTCAATCGGCAGGAGATGCTACTGTTCTGCCATCGTTCTCTGACCGACTACCTTTCTCCAATCCCCGTTGACACC	1768659494	GMI_ES02_c28039_283-0_T_F_1768659494	2010-02-07
GMI_ES02_c28150_198	CTTCAAGCAAGACTGGTGATGAAGCTGTGCAGGTTGACTGGAATGAGGATGAAGTATTTTCTTTCTTGGTTAACTACTACGGGAAGACGCTCGTATCATC[C/G]TACAAAGAGACCTACATGGAGTCGCAAGAGAAGAAGCTTGTAGGCCATGTGGGGCCACTATCTGATGATGCGTCCTCGAGTGCTGCAAGAGTCCCAATTGG	1768659497	GMI_ES02_c28150_198-0_B_U_1768659497	2010-02-07
GMI_ES02_c28204_255	TTTTCTCCATGTCCGCAATGGTGTCAGCGGCGTTGGTGGAGAGTAATCGGTTGCAGATTGCGCAGGCTGAAGGTTTGGTGCACCGCAAGGTGGCTGTTCC[A/G]ATGAGCATCCTGTGGCAAACACCCCAGTACTTCCTGCTAGGTGTTGCCGAGGTATTACTCCAACATTAGGGTTAACTGAATTTTTCTACGATGAATCTCCA	1768651919	GMI_ES02_c28204_255-0_T_U_1768651919	2010-02-07
GMI_ES02_c28212_506	CTTGTTGTGTCCTACTTGCTTGCACCTGCTACATAGCCGTATAAGAGTGGTTTCCTTGTT[C/G]GGGTTAAACCTCTTCCTTCTCGGTTTATCTGACGTCCGTGGCCTGGGAGGTGGGATCACT	1768654005	GMI_ES02_c28212_506-0_B_F_1768654005	2010-02-07
GMI_ES02_c28245_642	GTTGCTTCTCGTCCTCGAAATCAATGCCGTAATCCCATGTCAGTTCCTCAAAAGCCTCCACCTTCGTGCTTGTGAAGAATGCAAGATGATAATAGTGATG[A/G]TCAGGAGTCTCCACTTCAACAGGAACCGCTGCTAGATTTGCATCACGGCATCTGTRSWTGATAGRRTCTGCCAACATTCCCCGTAAAATGTTCCATCTAGG	1768659502	GMI_ES02_c28245_642-0_B_F_1768659502	2010-02-07
GMI_ES02_c28257_85	TATTGGTGATTCTTGGCCAATGCAAGTCTATGAAAGATCTCCATGTCTCATTGTGAATAGAAGTATTGGATCTTCTCTTGCTGC[A/G]TGTGTTGAACTGAAGGAGCTTAGGCTTGCTCACAATAAGATCACTACAATTCCATCGGACCTGGCCAAAAATTACYAAACTCTTGAACCTTGACTTGGGAA	1768657374	GMI_ES02_c28257_85-0_B_F_1768657374	2010-02-07
GMI_ES02_c28345_75	AGATTACTGGAACTTCATTCCAAACGATGAATCAAGGTTCCGCTCGGTTGCGTATCTCTC[T/G]CAGATTTGGTGGTTTGAAGTCAGAGGGSMGGKATGAGTTCTGCTTCCCAGAAGGTACATA	1768654006	GMI_ES02_c28345_75-0_B_U_1768654006	2010-02-07
GMI_ES02_c28616_430	TCCCCAAAAGAATCCATTCTTCAGGACTTGACAATCCGGTAACCTACTTCAGATTAGCGATCACTGCATCAGTAACTTCCTGGGTGGTGCTATCGCCACC[A/G]AGATCCTTTGTTCTGTATCTGCCTTCCTCAACGACACGCTTCACTGCAGTTTCCAGACGGTCAGCGAACGATGGAACTGCAAATGCCTCAGCATCAT	1768657262	GMI_ES02_c28616_430-0_T_U_1768657262	2010-02-07
GMI_ES02_c28832_308	GGAGCCTATTCATCAACCAAATTGAACGAAAGAACTGTTTGCAGAACCGATTTTCCGCAGCCAACACCGGGCATCCGTCTGTCACCACGGACGAACTATG[T/C]ACARGRAAAACAAGCTGCTTCATGCTGCGGCGATGTTGTCTTTGGTCTCGCCGTCGCACTTCCAGACCACGTCCTTCAGCCGTGTCGAAAGACTTCTGTAG	1768659511	GMI_ES02_c28832_308-0_B_U_1768659511	2010-02-07
GMI_ES02_c29118_92	TGTGAGGAGGACACCGCTGACTTTGATGTCTTGGGTTGGTGGAAGAGGCATGCCAAAAAAAATTCCAATATTGTCTATGGCCCGTGACTTT[T/C]TTGCAATTCCTCTCAGCACGATGGCATCTGAATCTGCTTTCAGTTGTGGTGGTAGGATACTTGGGGGACACTAGAAGCTCATTACCCCTGATATGCTACAA	1768657393	GMI_ES02_c29118_92-0_T_F_1768657393	2010-02-07
GMI_ES02_c29159_552	AGGGCTTTCATCAACGTTTACCTTCAGAAAATTCACCGAAGGGCACTCAGAACAAAGAGCATCCAACTGATGGTGTAAATCTAGTGTGCACTGTTGATTC[A/G]TTGTTGCCATGAAGTAAAGAACAAGTTACCCCAGGTGAATCTATAGCAGCTCGGACTTGCTCT	1768657182	GMI_ES02_c29159_552-0_B_F_1768657182	2010-02-07
GMI_ES02_c2923_535	CGGAGCACTATTTGCAAGAGGTCGGTGCACAGGAGGGCAAGTCCGATTGACTATCTCAGGATGAAGAGACCACCTCCAGCCCTTCCAAAAGTCCGTTGGC[A/G]GCGCGGAAAGCTGCATTATGAGCTTTCTGGTTTAGGTTGTCTCTACTGCCTATTGTTTCTGTTGATTTCTTATGATGCTTAACAGCACAATATTATTCGCT	1768651667	GMI_ES02_c2923_535-0_B_F_1768651667	2010-02-07
GMI_ES02_c2959_310	ACTCCATTAACAGCTTCATGTTTGAGGTTTACTTTGGCCTGTTGATCTTCCTGGGGTACATGGTGTACGACACACAGGAGATCATCGAGAGGGCGCACCA[T/C]GGCGACATGGACTACATCAAGCACGCCCTCACCCTCTTCACCGACTTCATCGCTGTCCTTGTCAGGATCCTCATCATCATGCTCAAGAACGCAAGCGACAA	1768657765	GMI_ES02_c2959_310-0_B_U_1768657765	2010-02-07
GMI_ES02_c2988_293	ACAATACAGAAGAAGAGTATATGCAGGCACATGGCTCATTTCAGTCCTTATGGTTCCGTATTCACAACAAGGGTTCAGTTTCAGTTTATAGCACATCTTC[A/C]TCTTCATGTCTTGCTCGGGCTGAAAACACATTATTGATGTCCTGCGAATCGACACTGAACTTGCTGACAGGTGCTTCATGCTGCCACGACAGGGTACGAAG	1768657770	GMI_ES02_c2988_293-0_B_F_1768657770	2010-02-07
GMI_ES02_c30507_181	ATCTGAATCTTATGGAGTGGGATAAACTCTGGACAATCAACAAGAAGATAGTTGATCCAGTGTGTGGAAGGCATACCGCTGTGCTGAAAGACAAACATGT[T/G]CCCTTGACACTTACTAATGGTCCAGACGAACCATTTGTTCGAATCTTGCCAAGGCACMAGAAGTATGAGGGTGCTGGAAAGAAGGCTACAACTTTCGCAAA	1768659533	GMI_ES02_c30507_181-0_B_U_1768659533	2010-02-07
GMI_ES02_c3123_117	AGTATTAGGGCCCAGCTTTGGTCCCATGAAGATAAACATGAAGTGCATAACAATTGAAGA[T/C]GTGGAGGCTCCTGTCTTCAAGGCCTTGCTCCATTTATGTATTGGGATGAGTTGCCTGACA	1768653335	GMI_ES02_c3123_117-0_T_F_1768653335	2010-02-07
GMI_ES02_c31937_212	CCATAAAATGGATCGATGAGTCTCATGAGTCATGATGCTTGAGGGGCTGTGTTGTCTGCCAAATCCGATGGCCGATAGATTAATAACGATCTTAGGCTGT[T/G]TCCTAACCAAGGACTGAACTTCATATACACTCGGCCTGAGGTAATTCAAGTTTGTCGAAGGTTTTGAAGTGTCGTTAGTGAGACGTGGTTCTGCAAGTTTA	1768659554	GMI_ES02_c31937_212-0_T_F_1768659554	2010-02-07
GMI_ES02_c3206_293	TTAGTTTGTGATCCACACAATGAACACTCTTTTCTGGTTAGTCTTGACAATGGGATGGTTCAAGCGTTTGATACGCGGACAGCTTCGTCAAATTCAAATC[C/G]TGGACAGCCCACATTTACTCTGCATGCACACAATAAGGCTGCTTCTGCAATATCCTTCTGCCCATCTAAGCCTAATTTCATTGCAACATGTGGAACGGATA	1768657797	GMI_ES02_c3206_293-0_T_F_1768657797	2010-02-07
GMI_ES02_c3243_375	CGCCAAAGCCAATTCATGCGACACTGTAGGCTTTCCCTGGCCGCAGCTCACCGCCCTTGAGGAAGCCAGAGTACCAGCGGGCAGAGTTCTTCATATACCT[T/C]GTCCTCTCGTTGGAGCTCATGTCCACGCCGCACAGACCGAATCGCGAGCTGTAGCCCAACAGGAACTCGAACACGTCGAGGAAAGACCACACGAAGAATCC	1768651675	GMI_ES02_c3243_375-0_T_F_1768651675	2010-02-07
GMI_ES02_c33695_186	CCTGCTGCACGGCGTGCCGTTCCTGTGCTGGCCCTACTTCGCGGACCAGTTCTGCAACCA[A/G]AGCTACGTCTGCAACGTGTGGGGCACCGGCGTCAAGCTCTGCGCGGACGAGCGAGGGGGT	1768654026	GMI_ES02_c33695_186-0_T_U_1768654026	2010-02-07
GMI_ES02_c3374_73	ATGCTGGACTACAATGTGGCTGGGAGGAAAAGGCYTTAACCGTGGGCTCTCTGTGGTCGATAGCTATAAGCT[A/G]TTGAAAGGTGCCGATGATCTTACTGAGGAGGAGATGTTCCTTTCCAGCACTCTCGGCTGGTGCATCGAATGGCTACAAGCCTTCTTTCTTGTGCTTGATGA	1768657326	GMI_ES02_c3374_73-0_B_F_1768657326	2010-02-07
GMI_ES02_c34459_349	CGGATCAGGAGTACCTCATCTCGAAGCTCTTGGCGTTCTGCTTTCCAAGGGCACTCGTACCGGTACTCGGAGGTGCAAGTGTCAGGGAAGCACTTACTCG[T/C]AAACACTTCGGCGGAATCGCATGGAAGCGACGAGGAGGAAAATCCGTTCTCGTTCAAGAGGGCTTCGCGGGAGATGTTCCCTGGTTCACTAGNGCTAGAAG	1768659583	GMI_ES02_c34459_349-0_T_F_1768659583	2010-02-07
GMI_ES02_c34493_237	GGGTACACACACTAGCTGCAACATAAACAGTGAGATCCCATGACTGGAATTTTTGAGTTG[T/C]AGGATGATGAAACAAGGCAGAGATTTCNCACGGCAAGTGCTACTGACCTACAAAATCTTT	1768654028	GMI_ES02_c34493_237-0_B_U_1768654028	2010-02-07
GMI_ES02_c34690_199	GTTCCTAGACATCAATAAGTTAATCCAGACAATGATAGAAAAGAAACAAAAAAAACAGAAATTTATACAGCTCCAGATAATTTATCTGGAGAAGCCTGAG[A/G]TGCTCAGCGACTCAGCTTTGCACACTGCTTCAACGAATTTTTCNCTACCAGGTTGCCTTTCACTACAACCATGCAGATTTTGCTGCACAGCCAAACTGTGG	1768659585	GMI_ES02_c34690_199-0_B_F_1768659585	2010-02-07
GMI_ES02_c34691_236	RAGTTCTGCTGCTGGGAGGTAGGGGCTGAAGATTATATTTATTCTATTGCAACATGTTGTAGACGTGTATGTATACGAATGATACTCGGATAGGGCTTTA[T/G]GAGGTTGTAAGAAATTATAAGATCACTATGTGCAAAATCAATCTTCTGCAAGAAAAAAAAAAAGTTAAATTAATCGCGATCTAGAACTA	1768657246	GMI_ES02_c34691_236-0_B_U_1768657246	2010-02-07
GMI_ES02_c34703_249	GAAGAAAGAACCCGAGGATGGCGGCGACCAGCCTCCACCTGCAACTGCCACTGCCGTGAGCAGCGACGGTGAAGAGAAAAAGGAGCTGGAGGCGTCGAGT[A/G]GCAAAGAAAAGCACATGAGGACAGGTCGAGGCTCGCGAACTGGAGTAGAAGAGTTGTGTATGTAAAAACAGTGTGATGTTTTAGCACATTGCTCCCTTCTT	1768659586	GMI_ES02_c34703_249-0_T_U_1768659586	2010-02-07
GMI_ES02_c3481_384	GCACAGCCCAGGAGGCAAACCGTCTCTATCGGGCATCGAAGGCCAGATGCTTCACCAGAGACCAACTGAGTTCAAACGCAAGTCCTCCTGCTGAGTCATG[T/C]CTGTCGACAGGATCTTGGTCAGAACGCTGGCTGCCTCCTCCATGGTAGAGCCATGTCGAACCCCGGAACCGACGACGAGGGGAATGGTCTGCCAATCTGTG	1768657846	GMI_ES02_c3481_384-0_T_F_1768657846	2010-02-07
GMI_ES02_c35002_504	GATGGTGACTACAAAAGGAACAAGTTTGGGTCAGTGTTGGACATCATCCCCCTGGCTGACTCGGTCACCAAGCTAACAGCACGCTGTGAGTTGTGTGGTC[A/G]CCGGGGCGTTCTTCACATTGAGGAAGACACAGGAAACCAGGACTGAACTCATTGGAGGAGCCGATGTCTATATGCCTGTGTGTAGGCAGCACTATTCTGAC	1768659591	GMI_ES02_c35002_504-0_B_F_1768659591	2010-02-07
GMI_ES02_c35031_175	TTTATCATACACGACCATGTTTACAGAGCATATGCAAAAGAGCACGCTGATCCCTGCACCTTCATACATACATCGTCTTCGCTTCTTCTTTCAGCACCCA[T/C]TATTTGAGCAACCCTCGCCAGCACTGGACGGACGGGGGTGGAGGCTCAGTTCTCGTGATCCCAGACATCGGAAGCGCTCTTGTACGGCCCGTGGGTCTTGT	1768659593	GMI_ES02_c35031_175-0_T_F_1768659593	2010-02-07
GMI_ES02_c35205_415	GGTTCTTGTATGCCATACAACATATCACACATTCATCGTGCTTTTCCTTTCTTGAGAATATCCTAATTTTGTATGTAGAAGACTTAAGGAGTGCTATCAT[A/C]TCTTCTGGCAAACCTTTGCTCTCTGTCCCAATAGTTTCCCCTAATTGCTGTAGTTCCTCATAAGTCATATTGTCAGGATCAACGCTATCCTCT	1768651515	GMI_ES02_c35205_415-0_B_F_1768651515	2010-02-07
GMI_ES02_c3531_401	GAGGCTCCCGGTCCCGGGCTATGCTGAGGCTGCTAATTAGCACCCGCCTAGACGTTTCCTTCTTCTCCCGATTATTTTGCAAGTCTCAAGTTTATTAAAG[A/G]CTTGAACAAGTACTACTAGTGTGTTGGCAGCAGCACTACTCCTTGCTGAAAAAAGAGAGAGGAGTTGATTATTGCATTATTAGGTATCGTTACTTACTACC	1768657848	GMI_ES02_c3531_401-0_B_F_1768657848	2010-02-07
GMI_ES02_c3540_469	GGAGAGTTCAAGCTGCCCACGCTCAGCGACTTCTTCGGCGGAGGCGACAAGGAAGAAGAA[A/G]CCGCCGTCGCAGCCGCCGCCGCCCAGTAGTAGTAGACAATGATGGATTCGCAGATGCTCC	1768653370	GMI_ES02_c3540_469-0_T_U_1768653370	2010-02-07
GMI_ES02_c35475_97	TAATTAACTTTTTTTGTCACTCAGGGGTTTATGTTACACTCCCGTATAAACACTTGATCGTAGTTTACATGTCGCGACCAGTATTTTCGGTATTTG[T/G]ACAGTCCAATCTCGAGCCAGGGTTTCAGGTTCCCATTGTAGTGGATGACAGATGCCCGCCTGATGTCCTTCTCGTTGACGTTTGGATTGTACCCGAGACCC	1768657412	GMI_ES02_c35475_97-0_T_F_1768657412	2010-02-07
GMI_ES02_c3577_672	CAGGTCAAATACGAGGGTGTCATCCTCAACAAGTCTCACGCGAGCTAGTGATCTTTCGAGTGAACAAGTTCTTTAGAACTCCAGTCAGTCAAGTGTCGTC[T/C]GGATCATGGAATCATATGTTTATTGGCTACAAAGTGCACTGTCAATTTTGCCTCTGTTCGAGTTGACCTGCGTCTATAATTCCATCAAATCCTTTGTTCTC	1768657855	GMI_ES02_c3577_672-0_B_U_1768657855	2010-02-07
GMI_ES02_c35837_69	AGACCTTATGTCCATCTTCTCTGATGACACTGGAACCACCAGTGGATCCACAGAACCCGCAGTTGGTT[T/C]GCAAAAAAGGAGCAGCAGCTGCAAAGAAGGGCCATAGTCTTCAGGATGCCTTGCAGAAGGATGCCACCGCACGGCATGTCGGTGTGACACCAACAGGGGAA	1768657316	GMI_ES02_c35837_69-0_B_U_1768657316	2010-02-07
GMI_ES02_c36026_284	GAGCCCCTGATTTTCATCAACGTTGCTCTCCTAGGCATGGCCACATCTGTACAGGAAGTTTTATTGGATGTCCCTCCAATTGCTGAATGTGAAGCTAAAT[A/G]TGCATTGTTTACTCAATATCGTCAACCCAGGCGCACCCGGCACGTCCGGTCAATCTGCTCCCTTCTGCGATAGATCAGCGCCTACATGGATTTTCTTGACT	1768659608	GMI_ES02_c36026_284-0_T_U_1768659608	2010-02-07
GMI_ES02_c36828_363	CCTCAGCGCCGCTCCTGGCGGCGTTGGGCACGGAGCAGTCGTTGCGGATCTGTCCCTGCTTGCCGGTGAGCACGTTGATCTGCCCCATCTTCACCATGGA[A/G]AAGACGAACTGCTTGAAGAATGCGGCCTGGTCGACGGCGAACTTGGTGACGGTGGGCTTGGTCCTGGCGTCGGTGTGCAGGTCCTGGTCGGAGGTGAAGAG	1768651929	GMI_ES02_c36828_363-0_T_U_1768651929	2010-02-07
GMI_ES02_c37387_234	TTGGACCATTCAACTTGGGTAACCCTGGTGAGTTCACCATGCTGGAGCTGGCCAAGGTTGTCCAGGACACCATCGACCCAAATGCGCGGATTGAGTTCCG[T/C]GAGAACACTCAGGACGACCCGCACAAGCGCAAGCCAGACATCACCAAAGCCAAGGAGCTCCTCGGGTGGGAGCCGAAGATCCCCCTCCGTGACGGTCTTCC	1768659634	GMI_ES02_c37387_234-0_B_U_1768659634	2010-02-07
GMI_ES02_c37525_294	CTCCAGAGTTGGGCTTCGCAAGCAGCTTCTTCGGTAGCTTATCCAGTGGGGTTGTTTTCAGAAGGAAAAGTCTGGCTGCACGCTCTTGTAAGGTTCCACC[A/G]CATTTTAGCCCACGAGTCTGGAGCTCCAGCTTAAGCTTCTCCATGCCAAGCGCCTCTAATTCTGCGGCTGAGCTGAATGTTGTCAGATCCACAGGCTCCTC	1768659637	GMI_ES02_c37525_294-0_B_F_1768659637	2010-02-07
GMI_ES02_c37740_106	TTCCCGGGATTGCAAAATAATGCTGCAGTATTTCGTACACAGGAAACTCTTGAGGAAGGTTGTGAGCTGATTAGTAAAGTACAGGAAAGTTTCCATGATG[T/C]CRGGATCAGTGACAGAAGTCTCATATGGAATTCGGACTTGATAGAGACCATAGAATTAGAAAATCTGCTAATAAATGCATGCATAACCATGTATTCAGCTG	1768659640	GMI_ES02_c37740_106-0_B_U_1768659640	2010-02-07
GMI_ES02_c3789_696	TGGTGGCATACAAAGCTGCCCAGGATATTGCACTGGCAGAGTTGCCCCCAACTCATCCTATCAGGCTTGGGCTGGCACTCAACTTCTCCGTGTTCTATTA[T/C]GAGATTCTCAACTCTCCTGACCGTGCTTGCAACCTTGCCAAGCAGGCTTTTGATGAGGCCATCTCAGAACTGGACACACTGAGCGAGGAATCTTACAAGGA	1768657900	GMI_ES02_c3789_696-0_T_F_1768657900	2010-02-07
GMI_ES02_c38081_363	GCTGGACAGACTGTCGGCAAGGATCGAGAACGTCGACAAGATGATATCCTCTGCCATGGCCTCTGATCCAGAGATGAAATCGCTTCTGAGCAGCACTTCC[A/G]ATATCTGGATGCCCGTCATCACCGCATCCGCCGATGAAAGGCGAGGGTTTGCGGGAACAAGTGGCGACCAGGAAGAGCAGGGGAAATCGAAGTAAATAGCT	1768659644	GMI_ES02_c38081_363-0_T_U_1768659644	2010-02-07
GMI_ES02_c38199_367	GGGTAGGGTTGCCCAAACATCAAATGCCTGTGGTTACTTTCTTAACCTTCACAAAGCTACAGGACATCCAGTCCTTGTATGCATGGTGGCCGGCAGATTC[A/G]CCTATGAAATGGAGAAGCTATCAGACGAAGAATCGGTTAACTTTGTCATGTCACAGCTCAGGAAAATGCTTCCCGGGGCCACTGAACCAGTTCAGTATTTG	1768659654	GMI_ES02_c38199_367-0_T_U_1768659654	2010-02-07
GMI_ES02_c38800_418	CGCAACGTTGGTATTTCAACATGGAATTTGAAGGGTGCCGCTTTGTTCCTGCTTTTTGTGCTACTATGTTCAAGGGACAACAAAACTTTTGCTTGTCAGG[T/C]TCTTCGCTTGCTGAATTGTATGGGCTTTTATGTGTCTACATAGAACTATAGTTAATTGGATGCTGGTGAACACTCTGTTATGAACATTTACTTGGTTGCCT	1768659667	GMI_ES02_c38800_418-0_T_F_1768659667	2010-02-07
GMI_ES02_c3882_521	GTGGTTGAAGAACAGGGACTGGACGATAAAGTGATCATCTTTAAGTTCAAGAAGAAGAAGAAATACCAGAGGAAAGCTGGTCACAGACAGCCAAACACAA[A/G]GTTAAGAATTACCGGCATAAGTGGATATGAGGAATATCCTGCTGACCCAATACTTCAGGTTCCAGCTTAAGTGTAATTGTAAGTTGTTTAGTTACAAACGG	1768657917	GMI_ES02_c3882_521-0_T_U_1768657917	2010-02-07
GMI_ES02_c38960_346	CTTTTTTCTGAAACTAAGGCCAGTTATAACCACCAGCATTCTCTTGCGGAAATGACCATGCAAGAAACATCAACAAGCTCACAGGCCATCGTCCCTGTTG[T/C]CTCTCCAAAATCAGAGGCTCTAGCCATTGTGCCTGTTTGTAAGTCAAAGCGGCCCGCAATGGGGCAAAGACGCATAAGGAGGCCCTTTTCTTTGCCTGAGG	1768659670	GMI_ES02_c38960_346-0_B_U_1768659670	2010-02-07
GMI_ES02_c39098_920	GTCAATTGTAAAGCTCCTTACTTCCTACTACCTTGCTTCTTTTTGTGGCGATGTGCCTGCCTACTTTCCATGTATGACATGGTTCCCTTTGTTTTTTGTT[A/G]CCCTAGTGCTAGACTGCTACTGCTGTAGGTGATGGTGGATCATATAGTAATTATATATAATGACCTTTGTGTTATACTGCTATATAGATGCCAATCTGTAG	1768659674	GMI_ES02_c39098_920-0_T_U_1768659674	2010-02-07
GMI_ES02_c39175_106	CTAGATCGCGATTAATTAACTTTTTTTTTTTTTTGACTTTTGACAACCTCTATCAAAAGAAAAAGGACCACAGGAGACAGGACACTTTTTTTTTCGGGTG[T/C]CATGACACACGAACTAATTATTTGACATGGAAATCTGGAATTGCACACACTAACATGTGGAAATAACAACAGACCAACGACTCGTTGACTTCACGTGTCCG	1768659678	GMI_ES02_c39175_106-0_B_U_1768659678	2010-02-07
GMI_ES02_c39525_130	TAGATCGCGATTAATTAACTTTTTTTACTGATACTTGAACATGATTATTCAACTTGCTACACTGATGATGGTGTTCACTAAGGATACTGCAAATGGGTTA[A/T]TCAACTTATTACAAATAATTATGAATAGTGCTCTCTAAACACTAATGGTGACACTGCTACTGCAAATGGGTTATTCGACTTATTACAAATATGAATAGTGC	1768659680	GMI_ES02_c39525_130-0_T_U_1768659680	2010-02-07
GMI_ES02_c39902_291	ATGACTTCTACATGTGTGCACACGCTGGAATGATAGGGACTACAAGACCAACTCATTACCACATCCTGCATGATGAGATACACTTCACCCCAGATGACCT[A/G]CAGGATCTTGTTCATTCGCTCTCTTATGTTTACCAGAGGAGCACCACAGCCATATCAGTCGTCTCTCCGATCTGCTATGCGCATCTGGCTGCTGCTCAGGT	1768659685	GMI_ES02_c39902_291-0_B_F_1768659685	2010-02-07
GMI_ES02_c4028_204	AGTCGGCTTCCTCCTCGGCATCGCCGCGGTCATCCTCGGATTCCGCCTCAACAGTGACGGGCTCAACRRMATYYYCGKGMWCAAGGCCATCGGCATCACC[A/G]TACTCTCCACGGCATCTCTGCAGGTGACGGCGGTGCTGGCGCGGCCGGACAAGATGTCCAAGGTGCGCCGGTTCTGGAACTGGTACCACCACAACGTCGGC	1768657941	GMI_ES02_c4028_204-0_T_U_1768657941	2010-02-07
GMI_ES02_c4066_165	ATGGAATTTATTCCCAGGTTCTGTTTCCACTTGACAAAGTTAACACAGGAAGAATACACA[A/C]TGGATGAGTTTCCACAAAGAACACTTAGCACCGCTGCACCGAAGCATAAAACGCGGACGA	1768653393	GMI_ES02_c4066_165-0_B_F_1768653393	2010-02-07
GMI_ES02_c4072_101	TTCCCGGGATCGAGGAGTGGAACGATGACGAAGCTTTCTTCGCCTGGAAAGACGATGCCAAGAACTWCSMGACSSATCTCGAGGAGTTGAAGGCTGAAAG[A/G]GTATCTAAGCTGTTCTCGCATTTCGCTGAAAGCTCAGACGTGAAGGCCTTGCCCAACGGTCTGTCGCTCCTCCTTGGCAAAATGAATCCTTCGAAAAGGGA	1768657949	GMI_ES02_c4072_101-0_T_U_1768657949	2010-02-07
GMI_ES02_c4114_760	ACCAAAAGCAGATGATGCTCTATGGGGTCCTATGGCTGTTCCAGCACCCAAAAGTGCATCAAAGTCTGCAGACATCAAACCCTCGGTATCACACAATAGC[A/G]ATGATGACCTCTGGGGTTCAATAGCGGCGCCTCAGCCGAAATCATCTGGGAGGCCTTCAAAGCCAGCAGCAGCAGCAAACAATGACGACCTATGGGGTGCC	1768651709	GMI_ES02_c4114_760-0_B_F_1768651709	2010-02-07
GMI_ES02_c4132_326	TGGTGCTGTCCTTGAGCCGGATAGCCACTAGGGGCACGCCGTCCTCTTTGGACAGGATGTCGAATCGGCCAGTTGCCTCTAAGCCCTCCCTCAATGCGGT[T/C]GCATTCAACTGGCAATTCTCCATGATGTGCTTGTATCCCTCGAAGCCTAGACGTATCAGTTGATAGTATTGTGCAATGATTTGGCTAGCACCTTTGGAGAA	1768657957	GMI_ES02_c4132_326-0_B_U_1768657957	2010-02-07
GMI_ES02_c4144_303	ACCTCCCACCTCTTCTGCCCTCCCCTCTCAATCAGGCAAAGAGTACGATTTTTCCTCATTAACTCAAGGGATGTTTACAAAGCGATGAACACCTTGCCAT[A/G]CTTGGAAATGGATCAGAGAGCCTCCGATTGAGGACAAACACGGCAGATTTAGGGAGAATGTTCGGGGGCTTGTACACTTTCCTTCTTGTGGATACATAGTT	1768657959	GMI_ES02_c4144_303-0_T_U_1768657959	2010-02-07
GMI_ES02_c4268_604	TCAACTGGGAAGAGATTGAGAAGTACAAAAACTTTGGTGGTGTTCGTATTGAAAGTGATCTGTATGTGACAGCGCAAGGATGCAAGAACATGACAAACGT[T/C]CCACGGGAGACGTGGGAAATCGAAGCGGTAATGGCTGGCGCGCCATGGCCTTCCCGTGTTTCCGGCCCCTCCGTGGCAAGAACAGAGAACGGCATGCCCAA	1768657977	GMI_ES02_c4268_604-0_T_F_1768657977	2010-02-07
GMI_ES02_c4277_710	CTAAAAATATTGTGAATGTGGTTGATCTGAAATCTGGATTTAGGATCGAGTGACTTTCCAATCCTTTTTTGACAAGGACGGCAAGAATAACATGGAGAAA[T/C]TTGGAGGTGACCATCACATAGCTTAGCCTTTAAAGATTGTTGGTCACATTAATATCTTGTCCTCATTAAAAAGCTTCTGGGGGCATGCGGTGATTTATGGA	1768657979	GMI_ES02_c4277_710-0_T_F_1768657979	2010-02-07
GMI_ES02_c4352_145	CGACAACACTTGATGGAAGTACCATAATCTGGAAATTTCTGTCTCGCCAGCCATTTTATC[C/G]GAAACTGCCTGTGCACCAAAGCATTACTGTTGGTCAGGCTACATTGCTATTTTCACCATC	1768653405	GMI_ES02_c4352_145-0_B_F_1768653405	2010-02-07
GMI_ES02_c4494_659	GGCATTCAATACAAACTATAAGGACACTGGCCTGTTTGGTGTCTATGCTGTTGCTAAGGCTGATTGCTTGGATGATTTGGCTTTTGCAATTATGCAAGAG[A/G]TGAGCAAATTATCATACAGGGTTACTGAAGAAGATGTTATTCGTGCGCGCAATCAGCTGAAATCCTCCATCCAACTCCATCTTGATGGTACCACTGCGGTT	1768658004	GMI_ES02_c4494_659-0_T_U_1768658004	2010-02-07
GMI_ES02_c4496_157	GCAAACTGAACATACACAGGCAAATATATGAAAGTAGCAACATCCGACGATAAGAAAAAC[A/G]AAGAAGATTTGGTACAACAACAGCAAGAGTCTCGACTAAACTATCAGGTCCCAGCTAAGA	1768653416	GMI_ES02_c4496_157-0_T_U_1768653416	2010-02-07
GMI_ES02_c4509_295	GACCTATAGAATTACCCAGTTCTTAGGAGGAGACACTTACCATGGGAACACAAGACTGTG[T/C]CATGGAGAAATTTAAAAGCTTATGAAGGATTTAAACTCTACAAGTTTATTCTTCAGTAGT	1768653420	GMI_ES02_c4509_295-0_B_U_1768653420	2010-02-07
GMI_ES02_c4523_427	TAGGGCCACTAGCTTTTCTACCCGRATGCCAGAATATGACGTTCCTATTGTTGACAAGGCAGTGGATGCAACATGGAAGAGAGAACTTCCTAAGAAGGCA[A/C]CCTTCCCATCCACAGACTCTTCTCTGAAAASCACCACYAAGGCATCCAACWGGTCCTTGGATCAGATTCTTCCAGCTCTGATGGCTTTTGTGGTTGCCATT	1768658013	GMI_ES02_c4523_427-0_B_F_1768658013	2010-02-07
GMI_ES02_c4634_63	GAATTCCCCGGGATCGCGAGCGSGARAGAGSAGTTCCAKCCTWCCCAGGGGAAGATGCCGCT[C/G]TACGACTGCATGCTCATGCTGAAGCCGATGGTGACCAAGGAGTCCGCGGCGGAGCTCGTGGCGCGGGTGGCCAGGCGCGCMTACCAGCGCAACGGCGTCGT	1768657284	GMI_ES02_c4634_63-0_B_U_1768657284	2010-02-07
GMI_ES02_c4655_137	TCCCAAAAGCAGCACCCGCGCTTACGTCCAGTCTGCGCCAGAGTTGAATCTGAGTTTACTAGTACTTCGGGAGATTTAATCAACCCGCCGAGATGGGTTC[A/C]CAGGCGATCGAGAAGAACAGGGAGGGCGCGGAGGTGTACCACGGCGCGGCGCTGTGCGCGGAGAAGGCGGTGCAGCTGCTGGCGGAGACCAACATGCCGCT	1768658028	GMI_ES02_c4655_137-0_T_U_1768658028	2010-02-07
GMI_ES02_c4756_515	GTCAATGGCGTCCGCCTCGGCCGCATCCAGCCTAAGCAAATCTAATCCATCATGGTGAGATCGATCTCCTCCAGATAGTGAGACGATCGATGAATAAGTT[A/G]TTAATTTGTTCAAGAGTACGCTCGTTGCTGTGTCGTCGTCGTCGTGTGTGCAAGAGTACGCTCGCTGCTGTGCGTACTTGATCTGCCGCTCTGTCTCGGCA	1768651726	GMI_ES02_c4756_515-0_B_F_1768651726	2010-02-07
GMI_ES02_c4822_169	TTTATTATTGCCTTGATCCAGTAGACTCGATGTAGCATTACACGATAACACATATTTACATCCACGCTCACATACCGATGTATACACACAAAAAACATAT[T/C]GAGCTACTAGGCCCCACCCTAGGGAAAAGAATTGCTTGACCACACAAAACTGGCTATCTACACCAACTTGATGAGCAAAACTAGCCTAGGGTTAGAGTGTA	1768658049	GMI_ES02_c4822_169-0_T_F_1768658049	2010-02-07
GMI_ES02_c4865_190	CTCAACCAACCATTCCACTTTACCATCTAGCTTATGCTGAGGTTTTTGTACACACTGGGTGGCTTGGAAAACCTTCAAACCGCAAAGAAGTATTATGCAT[T/C]GACGATCCAATTGACTGGAGGCAAGAACACGAGAGCTCTCTTTGGCGTGTGTCTGTGTAGCGCGGCGATCAGCCAGCTGACCAAAGGGAGGAACAAGGAGG	1768658059	GMI_ES02_c4865_190-0_T_F_1768658059	2010-02-07
GMI_ES02_c4957_300	CTCTGCATGTTCCTGCTGGAGAAAGCACAGGTCGCGCTTGTCCCTGGGGATGCATTTGGAGATGACACGGGTGTCCGTATCTCTTACGCTGCTGCACTGT[C/G]GACACTACAAGATGCAATGGAGAAGATAAAAGAAGCAATGGCTCTGGTTAAGCCCCCCGGGTTGCGGTTTAATGAAGGCAGAGTGTCGACCAACAGCATAG	1768658069	GMI_ES02_c4957_300-0_T_U_1768658069	2010-02-07
GMI_ES02_c501_285	GGGGGATGAAGAGTCTGGCGCCTTCACTTCTTGCGTCGGAACACGGTGGTTTAGAGCTCC[T/C]GAGCTCCTGTACGGTTCAACCAACTACGGCCAAGAGGTCGACCTCTGGTCACTAGGATGC	1768653092	GMI_ES02_c501_285-0_T_F_1768653092	2010-02-07
GMI_ES02_c5096_194	ACAATGCTGTTTATCTACCTCTTCTGGCAGACGATCTCGCTAGATTCCTTGACACATATTCAGCTCCAGATTTTTCAGGATTTAGTTGCTCTCTTCCTTT[T/C]AAAGTGGATGCAGTACATTGTTGCCATGAACATGACGCTGTTGCTAAGTCAATAGGAGCCATAAACACTATAATTAGGAAATCAGATGGCAAATTAGTGGG	1768658082	GMI_ES02_c5096_194-0_T_F_1768658082	2010-02-07
GMI_ES02_c5098_397	AATTCGTGGATATCCAGCACTTGCATCGTCCTTTGCTTTTTCGCATTTTGTGCTTCCTGGTAATTTTCCTGAAGCCTCTTTCTGGCCGAATCGAGCTTCT[T/C]AAGATCCAAATTATTATCCTTCTGTTCCCCTCATTGTCCTAGCTGGAGCAGATGACGAAGTAGTTGAATAGTTGCTTCTGTTATTCGGCTTCGTATGATGA	1768658083	GMI_ES02_c5098_397-0_B_U_1768658083	2010-02-07
GMI_ES02_c514_867	TTCCAGGAGCTCGTTTCTTCAACACCCGGTTTTGTTGGAGTTAGCAGCTCTTAAATTAAT[T/C]GCGACTTCATTGAAAGGTAGTCAAGATTGTCGTTTATTTTCTTCAGTTTATCAGAATCCT	1768653094	GMI_ES02_c514_867-0_T_F_1768653094	2010-02-07
GMI_ES02_c5884_318	GCACAGCCGAAAATGCCTAAGGATTTGGCTTCACAAGACAGCTAGACGGGGAAAGAAACAGGGTGACACGAAACATTGCGCTTCATCACACGGATTGCCT[C/G]AGAAGACTAGGCCACTTACTTGGACTGCAACAACAGCCTCTAACTAGGATTGCAACAACATTCAATGACCGTGTGACTGGAATTGCATGACAATGATGGCT	1768658153	GMI_ES02_c5884_318-0_B_U_1768658153	2010-02-07
GMI_ES02_c631_591	GTGGAGTGGCACGATGCCGTTAGTGCCAAGGAAGACACGCACGGCACTGAGGCTCAACCC[A/G]TTGATTCCTGGAAAATAGGAGCCATAGCAGGCACAAAGGAGATGTTGAAGGGGTCTATTG	1768653103	GMI_ES02_c631_591-0_T_U_1768653103	2010-02-07
GMI_ES02_c6507_520	GTGTTTTAAGTTCTGTCGTTTTAAGGTTGTAAGGTCTGGTCTGTGAAGCCCGTTATGTGGTGGCTGTCTGTGTCTACTAGTTTGGACTTTGGAGGCGCTG[T/G]CTTCAGTTTGGTTCAGAGACAGGCTCCGGGTGTTTAAGTTTGTGTACGCATGTGTACTTGTGTATTGGTTTATCGCTGGGCATTATGCCTTAACATTAAAG	1768658201	GMI_ES02_c6507_520-0_B_U_1768658201	2010-02-07
GMI_ES02_c6512_697	ACGGAAATGCACTTAAAAAGAAAGGGAACAAGCGCCCATTGGTTGAAGAAAGTTTCTTCACCTGGTTTACTGATACTGAGCACAAGAGTCTTGCTGATGG[T/C]GTGCAAGATGAGGTTGCAGAGATCATCAAAGAAGATTTGTGGCCCAACCCTTTGAAATATTTCAACAATGAGGTTGAAGAGTTTGAAGGAGATGATGAGGA	1768658204	GMI_ES02_c6512_697-0_T_F_1768658204	2010-02-07
GMI_ES02_c6639_153	CCTCTTCGTACTTAGTTCTTTCAGCCTTTCGTTCTTTGTGAGTTATACATCAGTTGCCAC[A/C]ACTCCTAGACCGCTCTCTTGTGGATGTGAATCTGCACCAAGAATCCTAAAAAGGAGAAAA	1768653494	GMI_ES02_c6639_153-0_B_F_1768653494	2010-02-07
GMI_ES02_c6784_277	CCAGGGCCTTCAGTATTGCAATGTGTTGAGTGGAGTTATCAGGGGAGCACTCGAAATGGTTTCCATGAAGACGGAGGTCACATGGGTCCGTGATATGCTC[T/C]GCGGGGACGACGCCTACGAGATGCGGGTGAAGCTCACCAAGCAGGTCCCGGAGGAGTATCCCTACAAGGACGACGACTAGTTTCAATCTCAAGGGGTTAGT	1768658220	GMI_ES02_c6784_277-0_T_F_1768658220	2010-02-07
GMI_ES02_c6870_238	GGTGTCCTGACAGCTGGTCTTGTCAGCTTCCGGTACGGGAATTCTCGACTGGGTCAGAAG[T/C]TGATGAGGGCCCGTGTGGTTGCTCAAGGCGTAACAGTTGCTCTGATGGTTGGCAGCGCGT	1768653500	GMI_ES02_c6870_238-0_T_F_1768653500	2010-02-07
GMI_ES02_c6920_143	CCCACCGCCGTACCCCACCAAAGACAACCTGATCAAGAACGACGGGTTCGAGATCGGCCC[A/G]CAGGTGTTCAAGAACTCCAGCGTGGGCGTGCTGCTGCCGCCGAAGCAGAAGGACACCACC	1768656716	GMI_ES02_c6920_143-0_T_U_1768656716	2010-02-07
GMI_ES02_c7106_214	TGCGGAGATTGACCCCCTTGCTTCTCTTCCAAAGCTGCAATACCTTAGCTTGCTGGATAA[T/C]ACTGTAACTAAGCAGCCAGACTACCGGTTGTATGTGATCCACAAATTGTAAGCATTTGCG	1768653507	GMI_ES02_c7106_214-0_B_U_1768653507	2010-02-07
GMI_ES02_c7168_212	TACTTCACAATAAGCAAGTCTAGCAAACATAGGGAATTTCAAATCATACGGATCAGACATCAGACATATATTAAGCTCTGGACTCTAAAATGAATCAACA[T/C]AATGTTCAGTCACAGCCAAGCCAAGCGGACGACGACCACGGTGTGTTGGCCCTTATTGATAACCAGCCCTCACTCTTCCATTCTTAGGCAGACGCAGAACC	1768658237	GMI_ES02_c7168_212-0_T_F_1768658237	2010-02-07
GMI_ES02_c737_802	TCATCTTGACAGATATGAGTTCATATGCAGATGCACTTCGTGAGGTATCAGCAGCCCGAGAGGAGGTCCCAGGTAGGCGTGGTTATCCTGGATACATGTA[T/C]ACTGATCTGGCAACCATATATGAGCGTGCTTGGGCGTATTGAAGGGAGAACAGGCTCGATTACCCAAATACCCATTCTAACGATGCCTAACGATGATATCA	1768657472	GMI_ES02_c737_802-0_B_U_1768657472	2010-02-07
GMI_ES02_c7461_275	CCCAGAATCTTATTGAAAATTGCAAGCCACCAGACGCTTAACACGTAGGGTAGCGCTGATAAAAATGAATTAATAAAAGTGGTAGGGGCGCAGAATGGTC[T/G]TCGCATTGGCCGGATCGGATCGGATCGGATCAGACGAGGCGGCGGCAGATGGTGACCCCATCGGCGATGGCTAGCTGGCAGACCTCGATGCGCGGGTCGGC	1768658247	GMI_ES02_c7461_275-0_T_F_1768658247	2010-02-07
GMI_ES02_c7694_423	CCCTCAAGGAGCCTGAGAGGGACAGGAAGAAGGTAAAAAACATCAAGCACAGTGGGAACATCAGTCTCGACGATGTCATCGAGATCGCCAAGATCATGGC[T/G]CCCAGGTCCATGGCCAAGGAGATTACCGGGACTGTCAAGGAGATCCTCGGTACCTGCGTCAGCGTTGGGTGCACCGTTGACGGGAAGGACCCCAAGGACCT	1768658259	GMI_ES02_c7694_423-0_T_F_1768658259	2010-02-07
GMI_ES02_c7768_318	ACTCTGTAAGTATGTTGTCTGCTTTCTGTTTGTGGCCTTTGCTGTATATCAAACAACCAT[A/C]TGCTCCTCTCCATTTGATGCTTATGAATGTTCAGGGATGTGACTCTTCATGGTTTCCAAG	1768653530	GMI_ES02_c7768_318-0_B_F_1768653530	2010-02-07
GMI_ES02_c7828_547	GCAGCTCCGATAGAAACATCACCGAGTTTCTTCGTCAAATCAGGTCCAAAAAACCTGAGCAAGCAAGCAAGGCAGAATCTGTTGTGTGATTGTGTCGCAT[T/C]TTGTGTCAAGCTTGTCAGTCAAACCGTTAATCAAGTTGGAACGGAATTATCCGAATAAAAATTATAGGGACGACCTTGAACTATATTTTAGGAGAAATCAA	1768658270	GMI_ES02_c7828_547-0_B_U_1768658270	2010-02-07
GMI_ES02_c7963_466	AGGGGCCACCTAAAGGCAATGAATGTTGTGCACCACAAGATTGGGGAGACAAATGAAGCTAGCATGTACCGCATTAATGATGACTTGGAATACTTGGTTG[A/T]GATCTATGAATGGTCTGGAACAAGCTGGAAACCATTATGTTGCTGATGATGTTCAAATTCAGTTTTACATGATGAGTCCTTACGTTCTGAAAAATATGTCA	1768658279	GMI_ES02_c7963_466-0_T_F_1768658279	2010-02-07
GMI_ES02_c8186_443	GAAATCATAATCGGCATCCATGTCATTCAGGACGCTGAACTTGTTCCCCTTCCGCCGTTTCTTCTCTAACCTTTTCTTGCGAGGATCAAGTATACCCTCC[A/G]CAGTGTACAACTTGTCATGTTGTGTGTTACCACTAGTCGTCTTGCTTCCTTCACGGTCATTCACATCACACATGGATTCGTCAGGGTTTTCCTGGACAGGC	1768658287	GMI_ES02_c8186_443-0_T_U_1768658287	2010-02-07
GMI_ES02_c8272_569	ACTGCATCCAAGTGGGTGCCCTAAAGACACAGCTCCTCCATGTACATTAATCTTTTCTGAAGGAATGCCGAGAAGCTTTTGATTTGCAAGTGCAACAGCC[A/G]CAAAGGCTTCATTAATTTCATAAAAATCAACACGAGAAGACTCTAAGCCAGCATTCGTGAGAGCCTTCGGTATAGCCAGTGCTGGGGCAGTGGTAAATAGT	1768651768	GMI_ES02_c8272_569-0_T_U_1768651768	2010-02-07
GMI_ES02_c8277_506	TCCAGCCATCAGAAGCCATGTACATGAAACTAACTGTGAAGAAACCTGGATTAGAAATGGCTACTGAACAGAGTGAACTTGATCTGTCATATGGGATGCG[A/G]TACCAAAATGTCACAATTCCAGAGGCATACGAACGCCTCATTTTGGATACGATAAGAGGAGACCAGCAACACTTTGTGCGCCGAGATGAGCTGAAGGCTGC	1768651770	GMI_ES02_c8277_506-0_T_U_1768651770	2010-02-07
GMI_ES02_c8676_360	TGCCAGACTCCTATGATGGTAGAATGGTTAGCATATTATGCAATGATTGTGTGGCAATAG[A/C]AGAGGTGCATTTCAACTTGATTGCGCTCAAGTGCCAGAGTTGCAACTCATACAACACCCG	1768653545	GMI_ES02_c8676_360-0_T_U_1768653545	2010-02-07
GMI_ES02_c8845_199	CCATTACAGCAACACAAGCAGTGCCAAGAGGAATCACAATCAGTAGATAGCTCAGTTTAATCCATCCAACATTCTAACTTAAGTGATACAATCTTGATCT[T/G]ATCTACTACCATCATAGGAAATAAGCAAGCTTAGCGAAGGCTTCATAGTACTTCACTTTTATGGCAGGAAATGGGCTGGATAACTTCCACAATTACTCGGC	1768658319	GMI_ES02_c8845_199-0_T_F_1768658319	2010-02-07
GMI_ES02_c8865_394	GTCCACGACGGCACCACCATCGTGCTCTGGGAGTGGTGCAAGGGCGACAACCAGAGCTGGAAGATCCTACCCTGGTAAAGCTTGATGCCGTGTACATGTT[C/G]GTTTCCAGTTCAGTAGACAGAATAAACAACCAGGTCTGCAGCTACGATCCATGGTCAGTACGTCACTTGACAGTCGAGATCGGATCGCTTCGTTCACGAAT	1768658320	GMI_ES02_c8865_394-0_T_U_1768658320	2010-02-07
GMI_ES02_c900_63	CGGGATTGCTCCGATCCAAACCCCCATCCATCATCATCATCGTCACTCTCTCTTCCTCTCCA[A/T]TTGGGTGCGTCCTCGAAGATGGCGTCGTCCAAGGTGTTCACCCTGGAGGAGGTCTCCAACCACAGCTCCAAGGACGACTGCTGGCTCATCATCGGCGGAAA	1768657283	GMI_ES02_c900_63-0_T_F_1768657283	2010-02-07
GMI_ES02_c911_580	AACCTATCCTACTACTACCTAGTGATCAGTAGTAAGAGGCCAGATGCATCACTCAGTCCATTCCCTTTAAATTTCCAGTTTGCTTGCTTTGTAATAAACG[T/C]AGACATTCTGCGGTGCTGCTGCTACTATTCCTTTATAATAAAATGGAGCTTCAAACCCCAAAAAAAGTTAATTAATCGCGATCTAGAACTAGTATATATAT	1768657509	GMI_ES02_c911_580-0_T_F_1768657509	2010-02-07
GMI_ES02_c933_584	TGCGTTGCTATGTTTTGGTATGGCTCGTATGTAGGAAACTGTTCCGCTTATCTCCCATCGTGCTATTGTCATGGATACCTGTTTAGCGCAACTTTGTTAT[T/C]GGTGGTGACTAATGTGCGAAAGATTTACTGTTGCCTTGAGAATCTAATTCTTGTTGCCAATTGCTTGAAAAAAAAAGTTAATTAATCGCRATACTAGAACT	1768657515	GMI_ES02_c933_584-0_T_F_1768657515	2010-02-07
GMI_ES02_c939_180	GATGGGGCCTCAACCTTGGCGAGCTGGCTAGGATCTGGAAGGGCGGGTGCATCATCCGGGCCAGCTTCCTGGACCGCATCAAGAAAGCTTATGACAGGAA[T/C]GCTGAGCTCGCCAACCTTCTCATCGACCCTGAGTTCGCGCAGGAGATCATGGACAGGCAAGCCGCGTGGCGGAGGGTCGTCTGCCTTGCCATCAACAACGG	1768657519	GMI_ES02_c939_180-0_T_F_1768657519	2010-02-07
GMI_ES02_c9621_183	CGAAACAAGTGCCTTGGAGGAAAGGTCTCTACAGAAAGATAAACCGCAGACTCCGGATGA[A/T]TTCGAGAAGTTGGTTAGGAGCTCTCCAAATAGTAGTTTTGTCTGGATAAGCTATATGGCA	1768653572	GMI_ES02_c9621_183-0_B_U_1768653572	2010-02-07
GMI_ES02_c975_340	CAAGTGCCTCTGCGTGCCGCCGGGACTCTACGGCAACAAGGCCGCGTGCCCATGCTACAACAACTGGAAGACCAGGGAGGGAGGACCCAAGTGCCCATAG[A/G]TTCATTTCATTCTGCGCTCCATGCATTATTAGTGCTACTAGTAGCTCCTTGGTAACTCTCACTCGTCGTGGTGGGTTGAGACTTGAGACGATACCACTACT	1768657522	GMI_ES02_c975_340-0_T_U_1768657522	2010-02-07
GMI_ES02_lrc11740_155	TCTCCACGTGTTTTTATGAAATCTATTATTATCTGTTGGCAGAGAGGTTGCTGGCAGCGAACAACCCAGGATTGCAGAAGCATAGGCCACACACCATGTT[T/C]GCAACTGCTCCACCGACCCAGGGGCTTCMCGGRACGGTGGTGTTGGTGCACCTGTTGCCACGGCCTTTTGCMAATGGGAATSTCSCAGGACAGATGCAACA	1768659701	GMI_ES02_lrc11740_155-0_T_F_1768659701	2010-02-07
GMI_ES02_lrc12182_165	GATTAATTAACTTTTTTTTAGGCKRTTAATACAATCAATTATTATTGACGGCATATAACGCTTATATCAACAAAACAACCATGTCTTTAAATACAAAAGA[T/C]CTTTCTCCCCGCACACAATTACATGTGTTTCATCTAACGACCACACTAGGGACTCTTTTAACTTAACAACAGATTTATACTTATTTTGACCGACACTTCTC	1768659705	GMI_ES02_lrc12182_165-0_T_F_1768659705	2010-02-07
GMI_ES02_lrc13390_750	CAGTCATACCAGTATGAACCAGGCTCGACAGGACCAGCCTTCTTTTCTGCCTTCTTAAGAGCTCTTTCAGAGATTGGATGTCCATTGATTGAAACTTTAA[T/C]ACTATCCATGGACTGATTAAACTTGAAACCCTTCTTCAAGAAACCAGCAAAAAATGATGAATCCCCACTCTTACCAGTTGAGGATTGGTCTTCATCTAACC	1768659735	GMI_ES02_lrc13390_750-0_B_U_1768659735	2010-02-07
GMI_ES02_lrc13446_328	GACCTTGCGCGCCTTCTCTGGGTCGCTGGCCTCCTGCGAGAGCTGGTTCTCGAAGGACGC[C/G]GAGTCCTTGTTCCAGCTCCAGTACACGCCGGACTTGGTGAGGCTGGGCTCCCCGACCACC	1768654057	GMI_ES02_lrc13446_328-0_B_U_1768654057	2010-02-07
GMI_ES02_lrc13785_433	AGTGGGTCACCCCATTGCATCCAGCCGCATGATTGTAAATACATCCAAGTTGTGTGCTACTACCTTATCGCCCCTTGTCTCTTGGGCGGCAACCTTGTCC[T/C]GATATGGTGATTTGTACGGATCTAGATATGATTTAGGTAGCTGCTTTTTGTGCCGTAATAAGCTAGTACTGTAGCCAAGGTGTAGTGCAATAAGTTGTTGT	1768659751	GMI_ES02_lrc13785_433-0_B_U_1768659751	2010-02-07
GMI_ES02_lrc14144_428	GACCTACAGCTCCGGCAACGACCGCGTCACGCTCGCCCGCGGCGCAAACTACTTCATCTGCACCGTCCCAGGACACTGCGGCGCAGGCATGAAGATGCAG[A/G]TCAACGCCGCATGATCCTGCTGCCTCCCGCTCCTCCATCCGGAATTACTAATCAGGATTTGATCCAGATGAGACACGTCCGCCTGCCGTGGCTACTTGCTG	1768659768	GMI_ES02_lrc14144_428-0_B_F_1768659768	2010-02-07
GMI_ES02_lrc14196_581	GTAGATGTGCGCTCGGAAGCTGGTGCATCGTGCTTGGCCTATGGTGTGTGATCCGGATAG[C/G]GCGACCATGTCCTTCTGGGAGAGTCCCTGCGCGGCGAAGAGCGCGGTGAGGTTAGCGAGC	1768654060	GMI_ES02_lrc14196_581-0_B_F_1768654060	2010-02-07
GMI_ES02_lrc14980_164	TTTCGCTGGCCTAGGCTTCCTTGCATGGTACTTAACTGGGAAGATCGCAGTTTTTGACCG[T/G]AATTCCCGGGATTGCAAAACTGTGCATCATGGTTCTGCCTCTACTTACTGCTTCACTTGT	1768654064	GMI_ES02_lrc14980_164-0_T_F_1768654064	2010-02-07
GMI_ES02_lrc15461_492	TGCTCTAAGCAAGAGTGAAGGAAATTTGTTGGTTTGCTAAGTTAGAAAGTTTGTGTCAAAGTAGTAGCCATCAGGAGGTTGAAGGAGGGGGATCACCAAT[T/C]ATAGTCAGTTTATATTGGAGCTTGGTGTACTGAACTCTGAATATTCTTTTTGCAGTTCGTCTATGTCTAGGGATTTATAAGTGATGTTTGGTTTTTTATAC	1768659781	GMI_ES02_lrc15461_492-0_B_U_1768659781	2010-02-07
GMI_ES02_lrc15592_500	ATGCTGGATTTGCTGGCGGAGTGGTTGTTGACTGGCCTCATAGTTCGAAAGCAAAGAAATCCTACCTTGTTCTCACTTGTGGTTCACCTTCTGTTCATAC[A/G]TCTCTTCCAAAGGCGAAAGGTCAAAAATGGTGAGATGTGCAGCAGTGATGATGACGACGATGAGAGCAATGATGACCAAACAGTTGGCACATATGGACGAG	1768659788	GMI_ES02_lrc15592_500-0_B_F_1768659788	2010-02-07
GMI_ES02_lrc15970_136	GTGCCAAATGATTGATATGAWTKSSCSRGATGAATGAGACCTATTTTACATTGCGGGACTTAAAAAGATGTAAACTCTCAGGAAATATATTCAATATCCT[A/G]TTCAATCTCAACAAATTCATGGCATTTGAAACTCGTGATCCATTYCTCATTCGCCAGGAGCGTGAGAACCCAACTCTGACTGAGTGGGATCGGTTCGCCCA	1768659794	GMI_ES02_lrc15970_136-0_B_F_1768659794	2010-02-07
GMI_ES02_lrc16363_123	TGGTAAGAATAGAAGGGTTAATACCAAAACAACGCCTTGTTTTCTTGCTCCTTACAGCGGGGTCCCTTACCATACTCAAGAGCAAGAGCACAGCAATTTC[C/G]AATTCCCGGGATACAAGGAGCTGTTCAATCTTCGCCATGCACACCTGCATAACCATATCAGGCATGCTATAGGCATACTGAAGAGGAGATTTCCGATTCTA	1768659798	GMI_ES02_lrc16363_123-0_T_F_1768659798	2010-02-07
GMI_ES02_lrc16798_330	TTACCGCCCAACGCTTGTCAGCTCATCCTGGGACGGGTATGTGGCCCGGTGGGAGGCATC[A/G]GGAGACAAGAAGGACCCCTCGATGCTCTCGTTCGATGAGCAGAGGACTAGCCCTTACCAC	1768654081	GMI_ES02_lrc16798_330-0_T_U_1768654081	2010-02-07
GMI_ES02_lrc16943_552	GAAAACCTGTGTCTCTCKTGTYACAATGTCATTTGGCCCAGATCCAACCACCATATCAAC[A/G]ATTATCACCTTCCACGGCATCTCTGGAAGGGATAGCTTCCTTGCATTTTTTCAGTATCTT	1768654084	GMI_ES02_lrc16943_552-0_B_F_1768654084	2010-02-07
GMI_ES02_lrc17781_234	TGGAAAGCAGCAKTCCCGGVATTCGTTCGACAAGAAGCTGACCCCTTCGCTCAATGTCATCGCTGGAGAAGGGTTCCCATCAAAGGTCTTCTTCAATGGC[A/G]AGGAGTGTGCTATGCCACAGAGGTTTCCAATGAGCAGTGGATTCAGGACCGCACTCAGCAGCGCCCTTTCTTTGGTCTTGCTCCTGGCTGCATCATCAACC	1768659806	GMI_ES02_lrc17781_234-0_B_F_1768659806	2010-02-07
GMI_ES02_lrc17899_315	GGGGCACAGGGTCTCTTTTACCAGTTTCCCTGTACCGCATACATCGGAAGGTGACGGAGCTCGTAAGCCAGTGGTTGGTGACCTTGTTGAGGTAGAATTC[T/C]CGGGATCAACAGCATCGTTATCTGGAGAGCCAATTGCGCGCACAAGCTTGGGCATGTACCGCAAGAATCATGCATCTGCAGCATGCGCTGTTGCTTCCTAA	1768659808	GMI_ES02_lrc17899_315-0_T_F_1768659808	2010-02-07
GMI_ES02_lrc17902_247	ATTTGAGAGGAAAAATAAATACAACAATTGTTGAAAATTCGCATATTTGTACGCCTAGTTTTGCATATATGCACCGCCCACCATGGAGCACATACAGGGA[C/G]CTTTAGATCTGATGTGGAAGCACAGAAAGAGCAGACTCATCGATGATGGAAAAGAAGCAACACTAATGGCCTTGAAAGAGGGGCTCTGTGATGGCCAGGAC	1768659809	GMI_ES02_lrc17902_247-0_T_U_1768659809	2010-02-07
GMI_ES02_lrc19497_391	AGCCTTGAGATACATATTTTGGATCCTGCGGATCTTTTAATTCAGTTCAGGTGGATCAGAATAACAGGGGGAATGCGGCCCAGGTCATCTTTCTGGCACC[A/T]TTTTGGTCTTGAATTCGTCCTTTGTCCACATAATCTGTTTTCTAGGCAAATGTTAACTTTGACCTTATTATTTTGATCATCAGCCGCCTGTTAATAATTGA	1768659815	GMI_ES02_lrc19497_391-0_B_U_1768659815	2010-02-07
GMI_ES02_lrc20483_468	GCCGCCGCTGAGGGCGCTGGTGCCGCTGCTCTACACCGTGCGCCGCGTCTTCGTCATCGT[A/C]GACTGGGTCTACGACGTGTGGACCAATAAGCTCATCACCCGCACCGCCCCGTCCAGGACA	1768654093	GMI_ES02_lrc20483_468-0_T_U_1768654093	2010-02-07
GMI_ES02_lrc23486_262	CGTAGATGTACGTGGGCACTGCCACCCCAGGGTGCTTCGGCGTTCCCGTGACGTTCATGACGTGCCGGATGAGGTTGCTGTTGTATGTGTCGGCGTTGTC[A/G]GCGTTGGCGTCCGGCTCCGCGGACGCGTCGCCCTTGTGCGGCCACCCGGTCTCCGTCACCATGACCGGCACGTTGGTGACGTTGAGGTACGCCATGGCGAA	1768659841	GMI_ES02_lrc23486_262-0_B_F_1768659841	2010-02-07
GMI_ES02_lrc23878_108	CAACCGTGTTCGCTCTCAAAGAAGGCGGCGGCGAGGGTGGCGTCATTGTCGACTCCGGCA[T/C]CTCCGCTACGCTTCTGGTCGATGGGGCGTACCAGCCCCTCAGAGAGGAGCTCGGGAGGCA	1768654096	GMI_ES02_lrc23878_108-0_T_F_1768654096	2010-02-07
GMI_ES02_lrc24391_392	GAGCGGAAAAAGGTCTTAGATAGCCAACACCTCATCTTAGTGCTCCTATTCACAACTTAGTCATCACATGATGGCGCAACCACACCTGAAATCTTTTGTC[A/T]TCTTGGCTGCTCTTTTATCAGACTGTTTGTCTTGGGGTCGGGCACGGACTACCGACATGCATAGTTGTCATTCCAGAGAAGTCA	1768657237	GMI_ES02_lrc24391_392-0_T_F_1768657237	2010-02-07
GMI_ES02_lrc29303_322	GCTGCTGCCACCGCAGCCTAGGCCGGGGACGAAACCACTTGGCTGAGCGGCGGCATGGAAAGGCACGTTGAGGTCGGAGAAGAGCCTCCCAAGGAGGTTG[A/G]AGCACCGACAGACAACGCTGACGGGCGAGGCGGGGTCAGCCTTCTGACCGAAGATAGCAGCGGGCGACGTCCGTTGYTTGGGAACCGCCACGGGGCGCAGA	1768659859	GMI_ES02_lrc29303_322-0_B_F_1768659859	2010-02-07
GMI_ES02_lrc31307_298	AGCCAGAGTACCATCTAGCGGAGTTCCTAACGTACCGCGTCCTCTCCTTTACGGTCATGTCGACACCGACCAGGCCAAAGCGCAGTCTATTTCCATTTGC[A/G]AGCTCGAAAATNTCAAGAATGACCACACAAAGTATCCCCGCGAGTCTGATCCGTTCCGTATGGACATGTAGAGAACTTCCAAGTAGTCCTGCAGGACTTCT	1768651965	GMI_ES02_lrc31307_298-0_T_U_1768651965	2010-02-07
GMI_ES02_lrc34335_153	GAATTCATTGATGATCTGACAGCCCAAGTTAAGAGCGGTGTTATCCCCATGAGCAGAATC[A/G]ACGATGCTGTTTACAGGATTCTTCGGGTCAAGTTCACCATGGGTCTATTTGAGAGCCCTT	1768654107	GMI_ES02_lrc34335_153-0_T_U_1768654107	2010-02-07
GMI_ES02_lrc37417_285	CAAGCGCATCTCAGGGCTCATCTACGAGGAGACCCGCGGCGTGCTCAAGATCTTCCTCGA[A/G]AACGTCATCCGCGACGCTGTCACCTACACCGAGCACGCCCGCCGGAAGACTGTCACCGCC	1768654120	GMI_ES02_lrc37417_285-0_B_F_1768654120	2010-02-07
GMI_ES02_lrc37937_273	CCCAGACAGACTGCACCACGCTTCAGTTCATGCCTGGACCCTCCTTGGCTCCATTGACACCAGCTGGGGCGTGTCTGCGTATGTTTCCCCCTTCTTGTCC[A/G]TCTACATGTTCGGCTTCATCTTGAGGCGCGACGCCAGCTTCTGTCCGAGGGAAGCATCACACTGCGACCAGTATGAGACCCAGATGCCCTGGATCTCATGG	1768659918	GMI_ES02_lrc37937_273-0_T_U_1768659918	2010-02-07
GMI_ES02_lrc37952_106	GGAAAGAATCCACACTCCACCTGGTTCTGCGTCTCCGCGGTGGCATGCAGATCTTTGTCAAGACCTTGACTGGCAAGACCATTACCCTGGAGGTCGAGTC[T/C]TCTGATACAATTGACAATGTGAAGGCGAAGATTCAGGATAWRGAGGGCATCCCGCCGGACCAGCAGCGCCTGATCTTCGCTGGTAAGCAGCTTGAGGATGG	1768659920	GMI_ES02_lrc37952_106-0_B_U_1768659920	2010-02-07
GMI_ES02_lrc39309_495	TCGCGGCACTCCACCTGGGCAAGCTCGGCGCCAGGCTGACCAAGCTCACCAAGTCCCAGTCCGAGTACATCAGCATCCCTGTCGAGGGTCCTTACAAGCC[T/C]GCTGCCTACCGGTACTAGAGAGGGTAGGGTGCCCAGCACAGACTCCTGGCTGGCTTGCCTTAGCAGCCTCAGATGCAGCAGCAGCTACATGTGGATGTGAA	1768651976	GMI_ES02_lrc39309_495-0_B_U_1768651976	2010-02-07
GMI_ES02_lrc40459_101	GAATTCCCGGGATGTGGGCTGGCTTCTCCTTCCCCCTTCTACTTAGTTCCTTCGTTCCCGGTTCCGGTTCGTTAGGGTTTTAGTTGGGAGGAATGGCGGA[A/C]GTCGAGTACCGTTGCTTCGTGGGCGGCCTCGCCTGGGCCACTGACGACCGCTCCCTCGAGCAGGCCTTCTCCCAGTACGGCCAGATCACCGACTCCAAGAT	1768659959	GMI_ES02_lrc40459_101-0_T_U_1768659959	2010-02-07
GMI_ES15_c10003_444	ACGTTGAGCTTATGTTGGCAAACCTCATCTACCATTTTGACTGGGAACTGCCTCTAGGGTTTAAGAGCAAAGATATTGATATGACAGAGCTGTTTGGGCT[A/G]ACCGTTCATCGGAAGGAAAAACTGTTGTTAATCCCAAAAGCACGCATTTAGCCGCAAGAATAAAATCTAAGCTAAGTACTTTGTGTTATTGGTATATTTTG	1768650151	GMI_ES15_c10003_444-0_B_F_1768650151	2010-02-07
GMI_ES15_c10019_431	AGAATCTGTTCATGGCGCTCCGCACCTAGTTTTTCGCGTGTTGGATTTTTCCCTGATGTTTGCAGCTGTCTGTAGGGGAAGCCTGTAAATTAAAGCCGTG[C/G]CTTCTCCTTTCTCATCTCCCCTCTTCCTTGTTTTGGAGCTAGTTTTTCTTCGGGTGGTGACAACCAGTGCGTGTAATAGAGTTGTGCAAGGATGTGAGGCT	1768643531	GMI_ES15_c10019_431-0_T_F_1768643531	2010-02-07
GMI_ES15_c10090_418	AGACCGATCCAACTCAAGGAAGACACAAGCCAACGCACCGTTCGCCCATAGCGCCCAAGTTGGCGAGCGAAACGGCGGGACCGAGCCCGACTGGAGGAGG[T/C]GTCGACGAGGGAGAACCAACAACAGCATACATAGCGTCCCGGAAGCCCAAGCTCTAGGCGGCAGCCAAGGCCAGACTCCAGCTAGCGCACCGGGAACTCAT	1768643532	GMI_ES15_c10090_418-0_B_U_1768643532	2010-02-07
GMI_ES15_c10103_419	GTATGCATAGGTGCAAATGTATTGTGATCTAACCATGTGAATGCAGCATTACTGAGTCACGATTTTTTTCGTTGTTTGAATATTTTGCAGGTCATCATCA[T/C]GATCCCTGTCACCTGCTGCCTCCCCCTCGTGACAAGTCTGTGAGCAGGAGCCCCCGCCAGGAGCAGAAGTTTAWCCCCATCTCGGTCTCCTGTGAAATCTG	1768643535	GMI_ES15_c10103_419-0_T_F_1768643535	2010-02-07
GMI_ES15_c10203_202	GGTGGCGGTAGTGCCAGGGGCTGTGCTCCACGGCGAGGCGTTCTTCCACGGGCATCAGCT[T/G]CTGAAGGTGGAGGACGACGAGGCCGCGTTCCTCGGCGACGACGACGCGGCCTGCGGGGCT	1768654921	GMI_ES15_c10203_202-0_B_U_1768654921	2010-02-07
GMI_ES15_c10234_131	CCGCATGCTTGGAACCAGTGTGGATTCTCTAGCGGGTGGAACTAAAGCAGCTGCCAAGGG[T/C]GCAGCTGCACAGCCAAGATTGCTTATTCCAATGGTTCTTGTGATGATGTATAATCGATGG	1768654924	GMI_ES15_c10234_131-0_T_F_1768654924	2010-02-07
GMI_ES15_c1027_443	CCTGGCAGTCAACCCGAACTATGTCATCGATTAACCGTGTTTGGAGACTCAACTAACTCC[A/G]ATCCATTTTATGCGGTTAACCACTAGAGCAGACGTTCTAGTGAAGACTGAACCCTGGTGT	1768656831	GMI_ES15_c1027_443-0_B_F_1768656831	2010-02-07
GMI_ES15_c10272_341	CAACAAGGCTAATTATAAATCAAGTATTGCCTCCATCTGCATCTGAATGCAGATTTTGTG[C/G]TGTAAAACGGAAGGAAGAAACACGGGCCCTCAATATGATAAGTGCGGATCCTGAACTTGG	1768654925	GMI_ES15_c10272_341-0_B_U_1768654925	2010-02-07
GMI_ES15_c10291_118	ACAATAAGTAGGGTATACATCAGTCTTACTTGTGGTGTACCTACTCCAAATTCTGCCAGAATTGAAGTTCCTATATCTCGTGATCCTAACAACCGGATAC[A/G]TATGGTTGCTGCTCCTGGTTCAGGCCACAGATATGCAAAGCATGCTGCTAGTAGAAAATTTACAGGTATAAAGTAAGAGAGGTCTTTTGTGGTGGTGGATC	1768643547	GMI_ES15_c10291_118-0_B_F_1768643547	2010-02-07
GMI_ES15_c10326_626	TACTCCGGCTACCCGCTACTACAGATATCATCCACTTCTGGTGGTCTAGGTCTTTTAGAAACAAGTACACTTTCTGTGCATGGATTTCGGTCATGCAGCC[A/G]TCTGCTTACATCAGGGCTTCTTGTACTGCTTGTGCTTTCTACTAAAAAAAGTTAAACTATGCTTTTGTTCTTCGTATGTAATCATCTGGTGCATCTACCCA	1768643550	GMI_ES15_c10326_626-0_T_U_1768643550	2010-02-07
GMI_ES15_c10388_464	ATCAGGAATAAACGTGTAGAAGTTTCCTGAAGCAGATTACACTTGAATAAAATTTCCTGAAGGAGAATAGAAAGCATGTTGTAGAGGGGGTAACTTGGAG[A/G]TGAGGATAAGTTTCTGATTTTTCATTTGAAATGCCTTAGGAAGGCATGGTTTTGACCTCCCTTTTGTCTAACCTGGCAGTTACTAACTCCATTGTCTAGGC	1768643554	GMI_ES15_c10388_464-0_T_U_1768643554	2010-02-07
GMI_ES15_c10464_181	AAGAAGAACATCTTCAAGTTGTCCCAAGGGGAGTATGTAGCAGTGGAGGTCGTGGAAAGC[A/G]CATACGTCCAGTCTCCACTCGTTGCATCAGTTTGGGTCTATGGGAATAGCTTTGAGTCCT	1768654933	GMI_ES15_c10464_181-0_T_U_1768654933	2010-02-07
GMI_ES15_c10597_82	GATGCCACAGTGCCAGTTGCCTATTTTCTTCTGTTTTTGGTGTCAGAAAGGCAGAAAATCAATATTCTCGGAATTGGACGG[T/G]ACAAAAGCCAAAGTTATTATTTTCCCGGAGCAACACGGAACCACGAAGCAGAGCCGGAGGGGGGCCACATGGTGGCCAAACCCCCCTAGGCGTGGCCAAGC	1768642120	GMI_ES15_c10597_82-0_B_U_1768642120	2010-02-07
GMI_ES15_c10607_453	ACCAGTCCATGTAAACAAAAGTAGAGGCGTAGTTCCCTGACTTGGTGTAAAGCAAACGGTGATGGTAGTCATGGAAGTCGGAGCCTCCATACAGTGGCAG[A/G]AAATTCGATGGGCTCCATGGGAAGTGATACCCACTGTGAGCTTCAACCGTCTCTAACACCCTCAACGCCATCCACAGCCATAGGGTGAACAGGTGAGGGCC	1768650157	GMI_ES15_c10607_453-0_B_F_1768650157	2010-02-07
GMI_ES15_c1061_83	GCTGGACTTGGCGTTCGATCTTTCTCTGGCAGCGTTGCTGGGGGACAACATCTACAACTTTGGGGAGGTTGTTAGCTCACCC[A/T]ATTATCAATAGTCTTACTGGGACCAAGGTGGAGTGGGTCTATCACATGTTGCAAGCATTCAACACCGGCAACYTAGCTCTCTACCAAGAACTTTGCAGAGT	1768642124	GMI_ES15_c1061_83-0_B_U_1768642124	2010-02-07
GMI_ES15_c10652_523	AAAGTTATGCTGTTCATCATGGCCCTCAGGAGCAATGTGTTCAGCTCTTTGATAAGAAATGCTTTCCAGAGGAAGAGTTTTGTGAACAGCGTGTTAGGCT[A/C]AAGATTACACTGGAAGGATACATCCAAACTACAGAGAATGAGATCAAATCGGCACTGTATAGATTTTGTTTACTTTTGCTATTCTTTTCCATGACATTCTT	1768650158	GMI_ES15_c10652_523-0_T_U_1768650158	2010-02-07
GMI_ES15_c10756_401	ATCTGCGGAATTAAGTTGTATCTATCCGTGAAAACGTTCTTCACACATGAACTATCACTA[T/C]TTTGTGTTAGACCTCATATATTGTTTTTGAATGTAGGAACAAGGTAGTGGTGCCGGAGCA	1768654945	GMI_ES15_c10756_401-0_B_U_1768654945	2010-02-07
GMI_ES15_c10777_297	CTGCATACAGGTTTCTCAATGCCATGCAAATGGAATTGGCAAGCAAACTGGGTACTCTCTTCTCTTGGCAGGTTAGTTGTGTATGCTTGAAAGGAGAGGA[T/C]GACTAGTCTCGAGTAGATCATACTTGGTTACTCCCGCAATGTCTCAGGAGTCACCTCATGTAGTCTATGAAGTAGGAATATGTTCCCTCTGCTGTTGCTGT	1768643574	GMI_ES15_c10777_297-0_B_U_1768643574	2010-02-07
GMI_ES15_c10829_85	AAAGTTTGGACCATGGGGTGGAAGTGCGGGTCCCGACCTTCCATACGAACCACGGATGAT[T/C]GAAAGCATAACAATTGCAAGTGGCGACGTTATTGATTCATTTTCATTTACATACATTGAC	1768654947	GMI_ES15_c10829_85-0_B_U_1768654947	2010-02-07
GMI_ES15_c1085_723	TTCGAGGACAATGTTCTGAAAAGGCCCTGTCACGTTTTGCTGATGTTATTAGCCGCTGTATTCAGCATGAGCCAGAATTCAGGCCACCAATTTCTGAAAT[T/C]GTCCAAGACCTAATTCGTATGGTCGGTGACGCATCAAAGGCTTCCATGTAAGGGGTTTCCTAAAACGAGGAAGAACGTGGAAAGCCTATCTTGGAAAATTC	1768642271	GMI_ES15_c1085_723-0_B_U_1768642271	2010-02-07
GMI_ES15_c10866_209	AAAAGCCTTTGGACTGAAGGTGACAGTTTTTAGTACCAGTGAATCCAAGAGAGATGAAGCTATCAGTCTTCTTGGTGCAGATAATTTTGTTTTATCGTCA[A/G]ATGAAAAACAGATGGGGTCCCTGAAAAATTCCCTGCACTTCATTGTGGATACTGCCTCTGGTGACCACCCATTCGACCCTTATCTCGCGCTTCTGAAAGTT	1768643585	GMI_ES15_c10866_209-0_B_F_1768643585	2010-02-07
GMI_ES15_c10966_174	CTTGGTGGATCCTACCGGGGGAATGATTGATGAGGCACTCACTCTTTTGGCAATTCTTGC[T/C]GGTAACCCAGAAGGCAAGGCTGTAATCACGGAATCAGAGCCAATGCCCCCACTCGTGGAG	1768654952	GMI_ES15_c10966_174-0_T_F_1768654952	2010-02-07
GMI_ES15_c11012_143	CAATACAGATTGCAAATAACATATCTGATCTTGGTCARATATACAACAGGGAAGATATGGACTCTGATAATCCAGCAAGAGGTCAGGTACTTGGAGAAGA[T/C]GGAGTGCGTGTGCACAGCATGGTCCTGCCAGGGCTTGCTTCAAGCACATCGGTCATTTTGTCAGGCCCCGGAGAGATTTACACCTTGAAGCACGATGTWAC	1768643597	GMI_ES15_c11012_143-0_T_F_1768643597	2010-02-07
GMI_ES15_c11166_228	CTGAAGCTGGGCGTGTGCGCTAACGTGCTGAACCTGCTCAAGCTACACCTCGGCGTGCCG[A/G]CGAATGAGCAGTGCTGCCCGCTGTTGGCTGGGCTGGTGGATCTCGATGCCGCCGTGTGCC	1768654956	GMI_ES15_c11166_228-0_B_F_1768654956	2010-02-07
GMI_ES15_c11191_216	GTTCCTTGGCATCAGTTATGTTGACTGCACTAAGGAACTGTCACAACCAAACGTGTGTTGGGAGCTTGAAACACTGCATTGACCCCAATCTAATGGATCT[A/G]TATCCTCACGACTGCATGTACCAGATGGCGATACTAGCGAAACACTGCGTCGATGAAGATCCTGTTCTACGGCCGGACATGAAGCAGGCAGTGATCACCCT	1768643614	GMI_ES15_c11191_216-0_T_U_1768643614	2010-02-07
GMI_ES15_c11238_70	AACTTTTGGAGGGCTTGGCGTTGCTGGATTGTCAGCATCTCTTTTGACCTCTGTTCTAACAACTACGCT[C/G]GAAGATCTACTTGCTCTTGCTCTTTGCTCAGCTGGCGGGTTTTTTGCAATATCAAATTTCCCCGGTCGACGGAAGCTCGCGGTAGAGAAGGTCAGCAAGGC	1768642056	GMI_ES15_c11238_70-0_B_F_1768642056	2010-02-07
GMI_ES15_c11364_378	CGTTTCATAGCTGGGCAATTAGGAAGGCGGTTGGTGCTGGCATGTACACTCTGCCCACCAGGGAGCAGTTGATACTGAGGTTGAATGAAACTGATTCCTC[T/C]GTGCAGAAGGAGATGAGGAGATACATTGATGCTTCCAGTCCTATTATAGAGTACATYGATAGCCTTTTCCTCTCTAGGAACATTGTCCTAGATTGGTG	1768644285	GMI_ES15_c11364_378-0_T_F_1768644285	2010-02-07
GMI_ES15_c11399_330	TCCTGCGGTTGCTGTATCTTCTATTCCCGAAGATAATTTGCACAGCAAAATGGGCATGGAGGAGACACACTCTTTTTGCCAACTTGATGGGTGTGCATGA[A/G]TATTTCTTCACCTACCTTGAGCAAGCAAGGCAGAAATTCAATAGGCTATACCCTTCGAAGCGAGGGAATTTACAGGAGGGAGCAAGGAGTGCCACCGCTTG	1768643626	GMI_ES15_c11399_330-0_T_U_1768643626	2010-02-07
GMI_ES15_c11402_255	TAGCGAAGAGTTGAGGGAGATAATCGAAGAAGAGGGCTCGTTTTCAATCACGGATATGCG[T/C]GTGGATGACCCTAGAACCGGTGCGATCAACACCCCAAGCAGCTTTTTGAATTTTCTGAGA	1768654962	GMI_ES15_c11402_255-0_T_F_1768654962	2010-02-07
GMI_ES15_c11428_323	GAGGTGAACCTTGGACTTTCCGACGAGGAGCAAACTTTTCTGAAAGCGATCCTTTGGCACCGGTTAAATTCATCATAAGGGCAGGCCCGGAGACTCACCA[C/G]CAGAAGCCGCAAGTTGGCAAGACTCAAAAGCAGAAGCCACATGCTGGCAAGACGAGCCAGCAGAAGCCGCAAGCTGGCAAGCATCGCAATTGAGATCCTCG	1768643630	GMI_ES15_c11428_323-0_T_U_1768643630	2010-02-07
GMI_ES15_c11579_78	GCTGCTAATGTAACGACACGTGCCTTGAAGGGCCGACAGCATGTACCTGCTCGTCCAGTAGAGCAAATGAGGGAGTT[A/G]GKTTCAGAAGTATGGTAAAAGATCATCTGTTGAATCGCGTCGCTGGGATGACGATGACGACGATGATATACCAGAATGGAACCCTATCCAGCAAAGTAGGC	1768642109	GMI_ES15_c11579_78-0_T_U_1768642109	2010-02-07
GMI_ES15_c11628_254	TCCCATTGCCTTATTGCTATTGTTTTGGCTTTTTTACTGGCGTTGCTTCGGTAGAAGGAAACGGGGCAGTCGCTCGCTGCTTCCACTGTACAAGAACTCT[T/C]ACAAGAACTCCAGTCGACCCAGATCAGACTGATCACACGGTTTTGTTTCTGCAAGGGGGGTACTCGTACAAAATATCACCCAAAAATGATAGAACAGGAAG	1768643649	GMI_ES15_c11628_254-0_T_F_1768643649	2010-02-07
GMI_ES15_c11632_470	GGCGGTCTGGACCTGGACTACGACACGGTGTTCAGCAAGATCGACACCGACGGACAAGGCTATCAGCGGGGCCATCTTACAGTCAGCTACCAGTTTGTCA[A/G]CTGCGGCGACAACGAGCTGGTTCTCGAAGCCTGATGAAAAATAAGAAGCTATAGTACAATCAACTGCGGCGACAAGGAATTGGCGCTCCGACTCTATGGAA	1768643651	GMI_ES15_c11632_470-0_B_F_1768643651	2010-02-07
GMI_ES15_c11751_408	TACAAGATATGGCCGGTGATCTGCCTACTTATAGAACCAGCTATTAAAGGAAATGAGGATCTGTAGCCCACATGTGATGCCGCAACCGTCAAGACATCGT[A/G]CCYCCGCTCTCTTTTTTGTTTCTTTACCGCAYCGGTCGTTGCTAGGYGCCGCTCCAGCCCAAAACTTCCTGTGCATAAGAAGTAGCAACAGAAACCCTCCA	1768643664	GMI_ES15_c11751_408-0_T_U_1768643664	2010-02-07
GMI_ES15_c11816_271	CTGGATAAAAATGACAGGCTGCTGGATTTCACACAGAAGCTTGAATCTGCATGTGTTGAA[A/G]CAGTGGAATCTGGGAAAATGACAAAGGATCTTGCACTTCTTAGCCATGGACCCAAGGTAA	1768654976	GMI_ES15_c11816_271-0_B_F_1768654976	2010-02-07
GMI_ES15_c11837_299	TGGGAGCTGTGCACGTTGAGCCGCCCATGGGATGGGATCTYCCCCGTTCAAGTGGTCTAC[A/G]CGGTTGCTAATGAAGGGTCACGGCTTGAAATTCCTGAAGGACCTCTTGGCAAGTTAATTG	1768654978	GMI_ES15_c11837_299-0_B_F_1768654978	2010-02-07
GMI_ES15_c11843_204	TGTGAAATCATGATTTTCTATAACTTTCAGCAGTAAGCCAATGAGGTTAATGGTAACTACTTAGTTATGAAATCATGATTTTTCTATAACTTTCAGTAGT[A/T]AGCCAAACATAGATATTATTTCTTGTTCTAGGTCACAGTCAGGTTTTGCATGAAGTAGGTATAATCTTCTTGCACTGTATACTTATATTACCCTTCTGTCC	1768643672	GMI_ES15_c11843_204-0_B_F_1768643672	2010-02-07
GMI_ES15_c12094_75	TGCTGCCGAATTTGCACCTCATCAAACCAAAACTAGAGTCCTGTGAAGACTCACCGGTGCCAGCTCCTGACGCT[T/G]CTGATGATTGGGACACCATGCCTCTCTCCGGAGACCACCCATTCTTTACCATCATCCTGTCAAGATCACATGTTCAGAAGCCGTTTCAGCTGTGCATTCCA	1768642085	GMI_ES15_c12094_75-0_B_U_1768642085	2010-02-07
GMI_ES15_c12108_368	TGCACATGGATGATATTGCCAAGCGTCTCAGAATGCCGGCAAGCAAGATCAAGGAAGCTATTGATTTCCATGTTGATGGTGGGCACATTTACTCGACGAT[T/C]GATGACTTCCACTACAAGTCAGCATTTATTGACTGACTGTGCGACAAGCTTCTTCTGCTTGCTAGCATCCATCCCTAGCTGTTTAGGTAGCCCTGAAGGAA	1768643694	GMI_ES15_c12108_368-0_B_U_1768643694	2010-02-07
GMI_ES15_c12161_386	CGGTGCTTTACCTGGCCAGCGATGAAGCGAGGTACATCAGCGCGCTCAACCTCGTTGTGGATGGTGGCTTTACATCTGTGAATCGCAATCTGAAAGCATT[T/C]GAGGACTAGTTGAAGTTTTTAGTTGCATTTGTCACTTGATATTCGCTGATGTACTACTAGAATATCATTCTGATTTGCCTGTATTGTGTCAATAAGGTGGG	1768643698	GMI_ES15_c12161_386-0_B_U_1768643698	2010-02-07
GMI_ES15_c12274_189	GTTCAAGATGGAAGATGTGAGCATGGGCATGTGGGTTGAGAAGTTCAGCAGGACTCGCCG[T/G]CCGGTTGAGTATTTGCACGACTTCAAGTTCTACCAATCCGGTTGCTTCGATGGCTACTAC	1768654995	GMI_ES15_c12274_189-0_B_U_1768654995	2010-02-07
GMI_ES15_c12324_510	AATCTGAGCCTGATCTGATCGTACTTGATGTTCCTCTGTATATCTGGGCATCTTACTTTTGCTAGCTAGGCTATTCCATGAATTAGTATAGTATCGTATT[T/C]CTGTTCGTTCTCTTTTGCCCTATCTTTTCAACATACTACTATTCGTTTTTATAATTTTAGCGCATTATAACTATGAGTATACCGGGATGGTGCGCCAAGGC	1768650170	GMI_ES15_c12324_510-0_T_F_1768650170	2010-02-07
GMI_ES15_c12355_287	CTGAAGTTCGCAAACATCTGTGGAGCTCTCACCGTGACAGAGAGAGGAGCGATTCCTGCGATGCCCACCCCACAGCAAGTGGCTGATGCCCTGACCAACG[T/C]CGTTGCTTAAGTAAGCAAGGCGCGTTGTCCTCACCTTTTTTTCGTGCAAATTGGCAAGAACTGGCTGTAGCCTGCGGAGCATCACGCTGCTAGAATAGGTT	1768643710	GMI_ES15_c12355_287-0_B_U_1768643710	2010-02-07
GMI_ES15_c12432_245	TCGGAAGCCCAGTACACTTACCTTTGGCAGGAGCTGGCTCTTCTGAAAGCTTCTGTACTAGAAACACGGGCGAAGCTGATGCTCAGAGGTGGACAGTATG[A/G]CACCGGAGATGACCTGATACGGAAGGCCATATTCATCCGCACCTCCATCTGCGGCGAGCAGCACCCCGACACGGTTTCGGCCCGAGAAACCCTCGGTAAAC	1768643721	GMI_ES15_c12432_245-0_B_F_1768643721	2010-02-07
GMI_ES15_c12433_200	CGAAGAATTCGGAGACACTGGCAGCTAATCCTAAGAAAAAGAAGGGAAAAAAATCCATTC[T/C]TAATATATATTACAAGGGGTCTCTTTAAATTAGATATGCTCAACAACATGTGAACTACGA	1768655003	GMI_ES15_c12433_200-0_B_U_1768655003	2010-02-07
GMI_ES15_c12435_349	ACTTCGCGAGGGACAAGAAAACCAGGGCGAAGAAGACTGAGGGTGAACTCTTTGAGACCGAGAAGGAGGCAACCAAGAACCTGCCTGACTTCAAGAAGGA[T/C]GACCAGAAGGCCATTGACGCCGAGTTGGTCAAGGCTATYGAKGCTGTCCCAGAACTTAAAAACTATCTCGGTGCYCGGTTCTCKCTCAGGGACGGTGACAA	1768643725	GMI_ES15_c12435_349-0_T_F_1768643725	2010-02-07
GMI_ES15_c12436_395	GTAGGCCTCTCTCGCTTCCTGCTGCTCTGGTTGGAATTCTGCTGCACTTTTTACGTGGCAGTGTCAGCGTGGCATGGCTCCGTGAAGCAATTGCCAGTCG[C/G]ATAATTCGAAGGGGAAAATATATGAATGGAACTAGGGAACAATCCGCGATATACTCTGTTTTTAAAGCTTCATTCAACTTTTTAGGATAGATATGCAGCTA	1768643726	GMI_ES15_c12436_395-0_B_U_1768643726	2010-02-07
GMI_ES15_c12600_230	TTGTTGATGTCGTGGGACCGACAACATGTGATATAATGATGGAGGATGGGTCAGAGCTGGTGCAGGGGGTCGAGCAGGATATGCTTGAAACAGTCCTGCC[A/G]CGGACTAATGGGCGAGTGCTTGTGCTCTGTGGGAAGCACAAGGGGGTGTATGGGCATCTGGTAGAGAAGAATRCAGAGGCTGAAACTGGATTGGTGGAGGA	1768643739	GMI_ES15_c12600_230-0_B_F_1768643739	2010-02-07
GMI_ES15_c1261_653	ATAGTGTCGATTGTATTGTCTACATTTTTCTATATTTCATTACTTGTGCAAGATACTGTCATGTGACCAATAAGTATTGGTTTATAGCTGTGCTGCTTAT[C/G]TTATCGATACACGTGTAAACTCAAGTTTGATGTTATCAAGTGGCATTTGGCTATGCGTCAATTTGCTAATGTGTCTATGTTACTGTAAATATGTCGTTTTA	1768642291	GMI_ES15_c1261_653-0_B_U_1768642291	2010-02-07
GMI_ES15_c12694_287	TAGGTCGCGCTCAAGGAAAATCCCCAGATACTCTCTTGCATAACTTTGTCTAGGGTCACT[T/C]TTGCTAGCTCTAAGATGTTACACGCTCTGTTTCAAACTCTGACATTAAAAAGGCTCCAAT	1768655010	GMI_ES15_c12694_287-0_T_F_1768655010	2010-02-07
GMI_ES15_c1273_527	TCACAACTGCATCGCTATGCGACGAGATCATCGTCTTGGAGAATGGAACAGTAGTGGAACAAGGACCACATGATCTTCTTCTGTCAAAGGGYGGGCGATA[T/C]GCGGAACTGTGGTCACAGCAGAACAACAGTGAAGCCAGCGATGTTTCTGCTGTCAGCTTAGAAGTTTGATAGACCCCCATGCGTTTTCCCCTTTCCAGGGA	1768642295	GMI_ES15_c1273_527-0_T_F_1768642295	2010-02-07
GMI_ES15_c12789_210	TGTTTGTTATGGCGTGCCTACTGTCATCAAGAAGAAGTAAATGGTTTTCTGCTTTAATGGGAAATAATTGGTGATTGGGTGCTGCAGCTCTGGTCTTTGA[A/G]CCATTGATTACAGTTGCATGTCACCGACGGAAGTGCCATGATAGGCATGTCATTGCACAGGCTCAAATGTGCTCATGACATGTTTATGCTGTTGTTTGTAC	1768643747	GMI_ES15_c12789_210-0_T_U_1768643747	2010-02-07
GMI_ES15_c12793_371	TTCTCAAGTCCAAGTTCGCGGATGGGTTTTAACTTGAATTCTAAAACCGTGAAATGATCAAATTATAATAATACGAAATAAGCATGGTAGCAAAATTTAT[T/C]AATTCTCACCAGAAGTCGTGTACTTAAGCTTCTGTTTAAGTTAGCATCATGTTGTGATAAGATTGAATAACCTCGCGGTTCAGATCCCAGGACTAGTGCGA	1768650175	GMI_ES15_c12793_371-0_B_U_1768650175	2010-02-07
GMI_ES15_c12794_114	ACAAGATGATGTCACCGAAAACGACTTGGACATCCAGTACTACAAGAACGTGCTATCAGG[T/C]AGGGTGCTCTTCACCTCCGATGCGGCGCTTAATTCGACAGACACGCGCGAKTTGGTGAAG	1768655014	GMI_ES15_c12794_114-0_T_F_1768655014	2010-02-07
GMI_ES15_c12818_361	GAACGCCGTCGTCAACGTCGTCGCCAACCTGCAGCAGCAGAACGTCAGGGTCGTCTTCGACGTCGCCAACTCGCGCGTCGGATTCGCGCGGGAGTCCTGC[A/G]ACTAGAATTAGATTAGATCGCGCGAGACGATCGAGCTTCACGTGTTCGTCATGCAGTTAGTTTCTCTTGTTAATTTGTGGCTTGATGATTTCCATTGTTTG	1768643749	GMI_ES15_c12818_361-0_T_U_1768643749	2010-02-07
GMI_ES15_c12958_180	TGGTGGATAAGGATGCACAGAAGGTTGAAGTCATCATTAGGAAGATTGAAATGATCAGCGACCAGATCGACGCGGCAGTGGAGCCTGTCATCGAACAGCT[T/C]GAGAAGGAGTTCAAGCCAAGCCCAGCATCCGACGTCGGATCAGATGCCCAGAAATGACCCCTCATATGCACCCCCCCTCTCCTCCAGTTGTAAATATTGTT	1768643761	GMI_ES15_c12958_180-0_B_U_1768643761	2010-02-07
GMI_ES15_c13280_139	TCCACGTCCACACGGAGACTCATGACTTCTGCAGTGGGACTCATTGTCCCGCAACCGGAGAATTCGTGCTAGCCAGCGAGCAGACTCTGCCGTCTTTCAC[C/G]CCACCGGGTTCTTACACTCTCCAAATGAAGCTTCTGGGAGAGAAGAACGAGGAACTGACCTGCATCTCATTCGGGTTCAGCATCGGGTTCGTCGCCTCTGT	1768643772	GMI_ES15_c13280_139-0_B_F_1768643772	2010-02-07
GMI_ES15_c13294_203	CCTTGTCAGCTGGGCGTCCATCTTCTGCTGATATCCCTTCATGTCCCTACTGTAAAGGTCCACTATGCTATGAATTTCAGATAATGCCACAATTGCTGTA[T/C]TTCTTTGGTGTGAAAAATGAACCAGACTCTCTTGATTGGGCAACGATTGTTGTGTACACATGTCAAGGATCATGTGACCAAAACATTAGCTACAAGGAAGA	1768643775	GMI_ES15_c13294_203-0_B_U_1768643775	2010-02-07
GMI_ES15_c13323_198	TAAAGGTTGAGCCAACACCGGATGGCAACGGTCGCTTTTTCAACCTCAGTGTTCAAAACC[T/G]CCTTTTGAACGTTGATGAGAGCATTTACATCCCCATAACCAGAGGAGAATATGCGGTCAT	1768655030	GMI_ES15_c13323_198-0_T_F_1768655030	2010-02-07
GMI_ES15_c1334_169	GAAATAGCCATCAAGGACTAGTGCTGAANAAGGGCGATCTATTTGAGATTAAGGGAACTGACACTTCACAGGCTGATGTGGAGATAGATTTTGAGCTGAC[A/G]TCCATTGAAAGCGCTGATCCTTTCGATTCTTCCTGGCTTTTGGATGTTGAAAAGCATTGCCGGGAAGCAGGTGCTTCAGTTGATGGTGGCATAGGGCCGTT	1768642315	GMI_ES15_c1334_169-0_B_F_1768642315	2010-02-07
GMI_ES15_c13434_347	CTGTGGAAAATATGCATCGCTTTTGCTGCTCAGCTGCTGCTACTTAAAGTTTGTACAGATGCAACAATAACTTTCCAGACCTGATTTAGCTCTGTGCATA[T/G]GTGTAAGATTGCTTCTAGTGCCTAGTAACCAAAGGATGTGTAATTTTGTTTGTGCTACTAGGACAGTATTGTTGTAATTTTGTTTGTGCTAGATCTAATGG	1768643779	GMI_ES15_c13434_347-0_B_U_1768643779	2010-02-07
GMI_ES15_c13452_353	TGCGCTCTGGCATTTGCTTGTACAAGAAGCGTTTGATTCCTCGCTGTGGGTCCAAGTTCCGGTCATTCTTGGCACAGTAGCGTTCTGTGTCGGCTTCGTC[A/G]TCCACATCATTCGCCACTGGCTCAAGGATGAATAGCGATACATATAGCTGCAGTTGGTTKATGGAGGCTGGAGCCAAKCTGCCACGGAAGGTTTACTCCAC	1768643782	GMI_ES15_c13452_353-0_B_F_1768643782	2010-02-07
GMI_ES15_c13519_202	AATTGGGAAATTATACTGTACATTCTGCCAAGAACCTGGATTCAAGGGAAAGGCAAGAAGGTCTGTCTTTGATCCTGTTCCACTGACGGAGAATGGTAGA[T/C]TGCCTGACGGCTATATTCCGGAGGATCCCGACTCTCATTATATTTATGTCTGCAAAAAGGTGCATGGATTACAGGGATAGGTTCTCCAACCTTAAACCACT	1768643790	GMI_ES15_c13519_202-0_T_F_1768643790	2010-02-07
GMI_ES15_c13526_397	GGTGCGCAGGAACGTCGTGAATGCCCCCGCAGCGCCTGCAAGGTAATGATTTCTAGCAGTTGCACCGGCCTGCTCCCAAGTGATGCATCCATCAATCTGA[A/G]AGGCAGAGCCAATAATCTTCTTTTCCCCAATGCTTGTTTAAGCATTCTCCTATGATCCAAGGCTCTGTAATTCACTTTTGGCATGATATATACAATGTATC	1768643791	GMI_ES15_c13526_397-0_T_U_1768643791	2010-02-07
GMI_ES15_c13570_447	TCGTGCACGTCCTCAACTGCCTGGTCTGCCCAGAACCAGCCCCCAAGCCGGCGCAGCCACTGGGATCGCCTCAGTCGTCCACGCCTCCGAGCTACATCAA[T/C]GAGTATGTCAGCCTGCGAGGCGGCAACGCCCTCTCCTGCGCCAACTCGTCGAGCGCGTCCGACGCGGAGCTCTTCCTGAAGTTCGGCGAGGCAATATCGCA	1768643795	GMI_ES15_c13570_447-0_B_U_1768643795	2010-02-07
GMI_ES15_c13706_63	CACGTGTGGTATATGCTCCAGTACTGGAAGTTGGTGGAGAAGGACGCCTAGTACGTGCCTGC[A/G]AGGTAATAACTGAAGCCTTTGTCAAGTCAGGCCTAGTTCTTGAAAGGGACGCAAGACAAGAATTGAGGTTGCACGCAACCATAATGAACGTGCGCCACAGG	1768642015	GMI_ES15_c13706_63-0_T_U_1768642015	2010-02-07
GMI_ES15_c13888_212	CCAGCGGTTTACAGCAACATATCCTAACATCACGCAGTCACTGACATTCACTTCCGATCCAGAACCGGAAGCTGCGACGTGGTCCTGAGGAGCGCCGAAG[T/C]GACCGAGTGCACCACAATGTGCGCTATCCTCAGCTTTATCTGCCCGCGACGTGGCATCTGCCGACCTCCGTTTCGCCTCTCGCCCTTGTAGGCTCCGATGA	1768643811	GMI_ES15_c13888_212-0_B_U_1768643811	2010-02-07
GMI_ES15_c13966_689	AGGCTAAGGGGTCAGAAGGTCGACTCATCGAAGTCAGAATCCTCACCTGCATCTTCGGCAAGGTTAAAGCTATTACTCAAGGTTGTGTTAGTCGCGGTAG[T/C]AGCTTGTTGTGTTTCACTACCTGTCAAACAGTTGAGAACTACTTTTGAGCTAGTTATAGACCACGGTGATATTATTTTGTTAGAAAAAAAAAAAAAGTTAA	1768643817	GMI_ES15_c13966_689-0_B_U_1768643817	2010-02-07
GMI_ES15_c13985_94	TAGACTGAGAGAACTTGGTATAGCATTGCCGCTGATGTGTTGCGCAGCAGACATGCTCAC[T/C]GTCCCATCGAGGAAGCAGGTAGTGCTGGTGGGCGACAAAGGATCTGCAGAATTTCAAGAC	1768655037	GMI_ES15_c13985_94-0_B_U_1768655037	2010-02-07
GMI_ES15_c1403_686	CCTTTGCTTCCTCTGGGTCCCTGTAGAAGAACAGATCAACCATGATATCCCACTTGCGTCCAGGAAGAATTGTACCACGCATCTGCAGAACCATCCTAGC[A/G]AGCAGCCAGAATAGGCAACCAATGCTCTGCTTCCCCTTGTTGTTGGCAGGAATGCCGATATCGACGTAGCGCATAGGGGAGTCAGTGTCGCAGAAGGCGAT	1768649858	GMI_ES15_c1403_686-0_B_F_1768649858	2010-02-07
GMI_ES15_c14140_123	ATGCCATGCTGCCTGCAGCTTACCAACAAGGCAGCCAGCTTCATTGCCTTTAATATAAAC[C/G]TGCGCCAAGACAAGTACCTAGCGCAGCCAAACAAAGGAATTCTGCCACCATGTTCCAAGT	1768655046	GMI_ES15_c14140_123-0_T_F_1768655046	2010-02-07
GMI_ES15_c1417_149	CTACCATGATGCAAATGATGCAAAACATTATGTCTAACCCTGAGTCCATGAACCAGTTGCTCAACATGAACCCAAATGTACGTAACATGATGGAATCAAA[T/C]ACCCAAATGAGAGAAATGTTTCAGAATCCAGAATTTCTTCGACAGTTGACATCCCCAGAAACATTGCAGCAATTAATTCAATTCCAGCAGGCGATGACGTC	1768642331	GMI_ES15_c1417_149-0_T_F_1768642331	2010-02-07
GMI_ES15_c14212_72	TGACACTGAAATTAGGCTGCGAAATGCTTTACTAGCGAAAGCAGATTTGGTTATCCAGGAGGACAAACAGT[A/G]TGTTGATGAAACCGGTGTATCTTCTACAGATAAATGCACTAGCAGATGTTCCATTGCCTGCATCCGCGTACAACATTAACGGGCAACATGGACCTGAAGAA	1768642071	GMI_ES15_c14212_72-0_T_U_1768642071	2010-02-07
GMI_ES15_c144_159	ATTGCTTCCAAAGTACAATGTCACTGCAACATTGCAGTGCGCAGGTAATAAGAGGACTGC[A/G]ATGAGTAAGGTACGAAAAGTGAGAGGTGTTGGATGGGACGTATCTGCTCTTGGAAATGCA	1768654165	GMI_ES15_c144_159-0_T_U_1768654165	2010-02-07
GMI_ES15_c14533_341	GTGAGGGGTTTCATAAAGCTAAAGATGCAAAACAAGTTTGGTGGACCAGTTGCATTTGTTGACTTCAAGGATGAGTACAGTTCAACTGAAGCCCTAAATC[A/G]TCTCCAAGGAGCTATTCTACATTCTTCACCTGGCGAGGGCATGCGTTTAGAATATGCTAAATCTCGGATGGGCCTGCGTAGGCGGTCCTAATAATGCAGCA	1768643840	GMI_ES15_c14533_341-0_T_U_1768643840	2010-02-07
GMI_ES15_c14565_407	GTCAACATCATTTTCCTCATCTTCCTCATCATCGTATACTCTGTTGGGTGCTGCGCTTTCAGGAACAACAGGCAGGACAACTCGCACCCAGCGTGGAAGT[A/G]AAGATGCATGGCGATGCTTAGGTAATTAGGCCGATGATCAGTGCTAATGATTGGCTCATTGTCGTTCGTCAAGCACTCCGATCTTCTATCCTTTANCTCCC	1768643846	GMI_ES15_c14565_407-0_T_U_1768643846	2010-02-07
GMI_ES15_c14662_123	CCTCGCCGCCGCGCTGCCCGCCGACGACTGCCGCTACGCCGTCTACGACCTCGAGTTCCT[A/C]GCCGACGACTCCGTGGGCGACACGCCCCGCAGCAAGATCTTCTTCATCTCCTGGTCGCCC	1768655056	GMI_ES15_c14662_123-0_B_F_1768655056	2010-02-07
GMI_ES15_c14817_204	AGAGAACATGCTCATGCACTATGTGCCAGAGGTGAAAGGAGTGGAGCAGGAGTTTGATGG[T/C]GATGAGGAAGCTGAACTGGCTAGCCAGACAGAATGAGCTTCYAAGGTCAAAGTACAACCC	1768655058	GMI_ES15_c14817_204-0_T_F_1768655058	2010-02-07
GMI_ES15_c15044_225	ATCATTCATCTTGTGTACAGTTGCAAAACAAGAATTGAACTTGAATTGAGGATCTGAAGG[A/G]ATTTTTTACAGTGTTGCCTGTTAATTGCGCACCATTTCTGTCTGAAGGGTTGCCATTCAA	1768655069	GMI_ES15_c15044_225-0_T_U_1768655069	2010-02-07
GMI_ES15_c15112_317	TTCACAAGTCATGCATAAAAATCCATATGGAAGTATGTTTGAAACGGGCAGTGTAGTAGGGTATCCACAGGATCTGCTTCAAAATGTGACTCTCCCAGTG[A/G]TGACTAAAGCCCAACATGTAGACTCCATTGCCATGGTTGATAAGCTCCATGCTGGTAGCAATGTTACATCCCCGCGAGACTGGTCCGCATAGTGCAGAATG	1768643872	GMI_ES15_c15112_317-0_T_U_1768643872	2010-02-07
GMI_ES15_c15148_333	TTCCTCAAGAAATACTGAGTGATTGATCGGCCACGACGTCCACGTACGCGCTAGCTGGCC[C/G]AGATTTTGCATCTTTATAAATCGGATCAGGATCCAAGTGAAGTGAAAGAGTGAATAAAGG	1768655071	GMI_ES15_c15148_333-0_B_U_1768655071	2010-02-07
GMI_ES15_c15218_140	CTGCAATCTCCGCCGCCAGCACCATCAAGGCCACATGGAGCTGAGGAAGAAAGGAAGATCGAAGCTATGCCAGAAGAGGGCCTCCACTGGAGGTTGAAGA[A/T]CACCTGGTGCAACGCCGGCGCCAGGGTCTGGAGGTGCTGACTGTCAGCCACTTGATTCGGAAGCCAAACATATGCTGCCAAGAGGAAACTCCAGAAGAAAT	1768643877	GMI_ES15_c15218_140-0_B_F_1768643877	2010-02-07
GMI_ES15_c15399_80	CTTGCCGACACCTCAGCCAAGAAGCACAACAAGGACGGCACGCTCAGGCTCGACGACTGGGTGCTCTGCCGCCTATACA[A/G]CAAGAAGAACGAATGGGAGAAGATGCAGCAGGACAAGGCGGCAGCGCAGTCGGTCTCGTGGGGCGAGACGCGGACGCCGGAGTCGGAGATCGACAACGACC	1768642115	GMI_ES15_c15399_80-0_B_F_1768642115	2010-02-07
GMI_ES15_c15451_369	GCCACAGCACCTGTGTTGTCGGAGGAACAAAAGCAATAGTGCTTGGAGGACAAACTGGAGAAGAGTGGATGCTCACTGAAGTACATGAGCTCTCTCTGGC[T/C]AGTAACTCGGTTTGAGGTCCAGAGGTCTTTTCAGCAAGCTTCCTTGAAACAAATGGCGCCAACCGCCAGAGGACCGGAGCACTGAATCAGCATACTGTTAT	1768643888	GMI_ES15_c15451_369-0_T_F_1768643888	2010-02-07
GMI_ES15_c15572_90	CTCCCCGGTCCAGCAAAATGCCAATAAGAAGCTTGAACACCAGTCCCAGAGGACGAGGCAGAGGTCGAGGAAGAGGACGAGGCCGACCT[T/C]CAACCAAGAGAAAGGAAGTTGGTGATGTACAATTTGAGGATGAGAGCAGCATGTTTGCTGAGCAAAGTGAACCCTTACAAGGAGATGAGATAGTTCCAGAG	1768642158	GMI_ES15_c15572_90-0_B_U_1768642158	2010-02-07
GMI_ES15_c1558_249	ATGAGATGAAAACCAACCCAAACGCCGATGGCCATGTGAATAACTACATACAGGTTTCCAGGGACGACACGAGCGTTGAGGAGCAAGAAATGAGAGATCG[A/G]TTGACTGGTCCAGACCCTGATCTTACGAAAGAAGAAAGGCAGATGATCAAAGAGTATTTGGAACAATACAGTGCAGAATAAGAGAAATTTCTTTGCTCGTA	1768642355	GMI_ES15_c1558_249-0_B_F_1768642355	2010-02-07
GMI_ES15_c15645_135	CCTCTTCCTCGACGACGCGGAGAGGATCGTCGGCGAAATCGCCGTCCTGCTGGACCAGCC[A/T]GTCGTGGACTTCGATAAGGTGGACGCCTGTGTGCACCAACTAAAGGGGAGCAGCCTCCAG	1768655077	GMI_ES15_c15645_135-0_B_U_1768655077	2010-02-07
GMI_ES15_c15676_141	CAACACAGTTGGGCACTTTCTCATAGTTTTCTTGTTTTACCCGCTAGCACTTTTATTTCTTTGTGGCTATGCAGGCAAAACAGGGGCTCTGCTTCGTCCT[A/G]AATTATACTACATCAGCAAGAGCTTGCAGCCATCAACAGAAGAGTTGGTTGCGACCACAGTTTGATCGATGTCAGAGCAAATGAACCGTTGGTACCTTTGA	1768643905	GMI_ES15_c15676_141-0_T_U_1768643905	2010-02-07
GMI_ES15_c15708_218	AGCGACGCTGATCTAGCTATCATCCAGTGGTGTTCCACAGTTTTTGTAGCTGGTCGTCGA[A/T]TCTCTGAAGTTAGTTCTTACACACTGTGGACTGTAACGAAGTGGCACTATAGTTTTAGTT	1768655079	GMI_ES15_c15708_218-0_B_U_1768655079	2010-02-07
GMI_ES15_c15790_334	GCAACGACTGAGCATGGAGGAGAACCCCAACTCGTGCGTCATCTCCTAAGGCGAGGTGGT[T/C]GATCATGTGTATACGTACGTGCTCCCTGCCTTGCTCTCGTCGCTAGCTTGAGGTGAGGTG	1768655081	GMI_ES15_c15790_334-0_B_U_1768655081	2010-02-07
GMI_ES15_c1591_134	CAAGAAGTACCTTGCTGCTGCTGTGCCTGATGAGGCTGCCCAGATGTTCCTGCTCCAGGC[T/C]ATTGAGGCCTTCTGTGGCAAGTGCAGCGCTGAGGCCCTGAAGGAGGTGCCTGTTGTCCTG	1768654357	GMI_ES15_c1591_134-0_T_F_1768654357	2010-02-07
GMI_ES15_c15911_204	TGGCTGCTCCCAAAGTTAGGTTTCTCACAAAAATATACCATCCCAACATTGATAAGCTTGGTAGAATATGCCTTGACATCCTCAAGGACAAATGGAGTCC[A/G]GCTCTTCAAATACGCACTGTTCTTTTGAGCATTCAAGCACTGCTGAGTGCTCCAAACCCAGATGACCCTCTCTCAGAAAACGTTGCAAAGCACTGGAAATC	1768643919	GMI_ES15_c15911_204-0_T_U_1768643919	2010-02-07
GMI_ES15_c15980_162	TCAACTAAAATCACTAACGGACCTCGACAACATGGTGCTGGAGCCTGGACTACTGCTGGAAGCCAGGGAYTTACCACTGGATTTCAGAACCAGTGAACCT[A/G]ACCAGCTTCAGAAAAGGAACACTGGTGCTGACTTTGCGGTCTTCACTGACGAGCTATATGATCCTGGCCACCTTCAGAAAAGGAACACTGGTGCTGACTTT	1768643924	GMI_ES15_c15980_162-0_B_F_1768643924	2010-02-07
GMI_ES15_c16136_152	ACTCGCACCTGTACAGGCACCTGCAGAAGCTACAGGCTGAGGACTGCTTCTTCGTGTACAGAATGGTGTTGGTCCTCTTCAGGAGAGAGCTCACATTTGA[A/G]CARACTCTATGCCTGTGGGAGGTCATGTGGGCTGATCAGGCCGCCATTCGAGCTGGGATCGGAAGGTCCACATGGGGGGAAGATAAGGCTCCATGCCCCTC	1768643931	GMI_ES15_c16136_152-0_T_U_1768643931	2010-02-07
GMI_ES15_c1630_786	GTCATCATGTCGTCGTCGTCGTCTCAAAACAAAAAACTTGCCCGCAGTTTGAGAAACAGTAGTTCCCGGTGTGATTGTTTTTCATAATATGGCCTAATGG[T/C]CACTTTGTGTAATGTGCAATGCCGGTGTGTGTAACAATGAGAGCATGACGCATGAKTKTGTGCTAGAGATTTTGTTTK	1768649690	GMI_ES15_c1630_786-0_T_F_1768649690	2010-02-07
GMI_ES15_c16343_262	AGAAGGTGATTATTTCACAGATTTGTGGGGGCTAAGGAAGGGTTTTAACATTGGTGGATA[T/C]GGTGCCCTGGCTGAATTCGCTAAATTGTATGCTCTTGTTGGGGAGGCACAAAGATACTGT	1768655090	GMI_ES15_c16343_262-0_T_F_1768655090	2010-02-07
GMI_ES15_c16380_475	TATAGCAAATTTTGTACTACCACCAACCATCTCCTGTGCTGTACCTGTACAGTAAGAGACATTCTTCATAATGGTTTATGATGTCTTGAAACTTGGTCGT[A/G]TGATCTTGGGCTGATGCTTGTACCATTTGATTGGAAGGTGCATGCTTGTACCATTTGATATCCCTATTTGCGGATACCAAAAAAAAAATAACAATAGATGT	1768643946	GMI_ES15_c16380_475-0_B_F_1768643946	2010-02-07
GMI_ES15_c16440_149	CCAGCATTACAATTACATCTGGCGAGGGTTTGGAGGATGAAGTGTACTCAAAAGATCGGG[T/C]GATTGTTGCAGTACGGCAAGGGAACATCCTCGCCACTGCCTTTCACCCAGAATTAACATC	1768655092	GMI_ES15_c16440_149-0_T_F_1768655092	2010-02-07
GMI_ES15_c16679_330	TAAAGTAGAGGCACCATCTTCTGGGGTGAAAAAAAATTATCGCTTTACATCAGATGTTCCTTCGGCACCTTCTCATAATGCTGTTGGAGGGCCAGCTTCA[C/G]AACTTCCCAAACGCACACCACTCTCCGAGGAAGAGATTGAGGCTATCATGCTCGGTGGTGTTGTCTGATATCGTTTCTCATCAACGGTACCTTTGGCAGCG	1768643957	GMI_ES15_c16679_330-0_T_F_1768643957	2010-02-07
GMI_ES15_c16711_576	TGTAACAAACATTAAGCTTATTTTTTAGATCAAACAACATTAAGCTTATGCTGGTTATCCATAATCGAGTGGGTGCTCTCTCCTTCTGGTAAGGTGAAAC[A/C]GGTGCCTGTTAGAACTGTCCAATCTTCTACTGGAAATCCAGCTGTGTTGTTGTAAGGTCAACATTCTTTTCGTTCGTCATTGACTGTTAACCCTAGCAGCT	1768643959	GMI_ES15_c16711_576-0_B_F_1768643959	2010-02-07
GMI_ES15_c16734_205	GCCTCGCAACGCCCTTCTTACCAGTACAACCAGAACAATGTCGACGCTGATTGCTTACGGGCACCACCGGGAGTGGCAGCGACTCTGACAACAAGGAAGA[T/C]GAGGAGGAGGAGGAGGAAGGAGGAGGAGGAGGAGGAGATGGAAGACGAAGAGGAAGAGAGCCAGTAACATCGGACACACCGCAAAGGTGATTCGAGAATTT	1768643963	GMI_ES15_c16734_205-0_T_F_1768643963	2010-02-07
GMI_ES15_c16767_183	CATGGTGAACATTGTCTATGGCCTTATTACAAGCAGCACGAGAAATTAAATAGGCATGTGAGCGCACACACACACGCCCACATACATGGCACATATATAG[T/C]TGACACCAACACATGGATTGACTAGATGTCGTCGCTCCACACACTGGGCAATTTATTGGAGGTAMACATTAACATAACTTGGCCATAGCTTGAAGAAACGC	1768643965	GMI_ES15_c16767_183-0_T_F_1768643965	2010-02-07
GMI_ES15_c1697_192	GTTCCACACCCGTGTTGTCTACCTAGGCATCTATGACATCATACTCGAGCTCGCCGAAAA[T/C]GGGGAGAAGTGGGGGTTCACGGAGACGACCCTTGGGTGCTGTGGGACCGGGCTCATCGAG	1768654363	GMI_ES15_c1697_192-0_T_F_1768654363	2010-02-07
GMI_ES15_c17005_479	GGCGGCTTGCAGCTCCAGTAAAGAGGTACTTGTTTAGTGACTGCCCACCATAGCTGATGTTAGGTTAGATTAATTTTCTTGCTGTTGGTTTCCTCTGTAC[T/C]ATATGAACACCGCTCCACTGAGGCATTGCTTCTTGTGTATCTGTGATCAAATAACCTTTTCCTACCAGTGGG	1768644371	GMI_ES15_c17005_479-0_T_F_1768644371	2010-02-07
GMI_ES15_c17017_76	GCAGAGCAGCCGACGAAACCACCATCACCACTCGATCGGAGCTTCCATCGACATGGGTCT[C/G]CAGGAGGAGTTTGAGGAGTACGCCGAGAAGGCCAAGACGCTGCCCGACTCGACCACCAAC	1768655098	GMI_ES15_c17017_76-0_T_U_1768655098	2010-02-07
GMI_ES15_c17023_285	CAAGGACATCACCACTACATTTCCAAGCTTTGTCTTCCATTCTCAGGTTGATGACACGTAAAAGCTGTGAGAATTTTGTATACTAGTATGATGGAAAATC[A/G]GAAGACGGTCTCAGTGCTTTGTTAAGCTTTCCGAGGATGGTTTCACGGAAGCCGTAGTTTCCCAAAGCATGTTACGTGCTGGATTCGATTATTCCACTCGT	1768643968	GMI_ES15_c17023_285-0_B_F_1768643968	2010-02-07
GMI_ES15_c1705_93	TGGACATGATGCCAGTTGCAGATCCCGATGCAGTTCATGCTGTTCGCACCTTTATTAAGAAGGAACTCGCCTTTCAACTCAAAGATGATCTT[A/C]TTGCAGCTGTAACAAGCAACAGGAGTTCTGAAGCTTACGCATTTAACCATGATAGTGTGGCTCGCCGTGCATTGAAAAACACATGTCTTGCTTATCTTGTA	1768649720	GMI_ES15_c1705_93-0_B_F_1768649720	2010-02-07
GMI_ES15_c1710_467	ACGTCGAGTTCTGCGAGTATCTGATCCGCGAGGTGGGCGTCGTCGCCATCCCGCCCAGCGTGTTCTACCTGAACCCCGAGGACGGGAAGAACCTGGTGCG[A/G]TTCACCTTCTGCAAGGACGACGACACGCTGAGGGCCGCGGTGGACCGGATGAAGGCCAAGCTCAGGAGGAAGTAAAACAACGGTGATTGGGGGCAGTTTCA	1768642382	GMI_ES15_c1710_467-0_T_U_1768642382	2010-02-07
GMI_ES15_c1729_507	AATCTTTTTCACATACAACAATTCATATTAGGTTGAGGAGAGAACCGCAGGTGCATAAGGTGCAAATTTTGAACTTCACATGATTTAAAGGCATGGGTTA[A/G]TTAATAGAGCTAACCAGGGAGTTGGTCGAAGAGATCAGATATATTATCATCGGAGGGCCTTTTAAGCGTATTTGCGTATGTAAGGTTTGGGATTGTGGTTT	1768642388	GMI_ES15_c1729_507-0_T_U_1768642388	2010-02-07
GMI_ES15_c17591_204	TGACGCTCTCAGTCTTGGTATTCTCGATTATGTTGGCTACTTTGCTGGCTTATGTATGAT[C/G]AATGAGACCAAGAGATCCAGCGAGCTTCAAGTTGTTGTCAGGTTCCTGAGGTGCGCGGCG	1768656972	GMI_ES15_c17591_204-0_T_F_1768656972	2010-02-07
GMI_ES15_c17743_247	TCCATTTGAAGGAGCACCAGAAGAATTTGATCAGACCATCTACCCTGTTGACCGTAACCG[T/C]TCCATTGGTCCAGTAGAAGGCCTTGCTCTTAACTTAGCGAAGGAGGCAAATAGGAAGCGG	1768655111	GMI_ES15_c17743_247-0_T_F_1768655111	2010-02-07
GMI_ES15_c17765_180	AGTATCGCTGACCATCTGGACTCTGTCGTCAGACCTCTCTGGTTGGAACAAAGGCCAGGAGTACCACCTGAGGGACATCTGGGCAAGCGAGGCCTACCGC[T/C]CCTTGGGCTTGTCAGAGACCGTTCCGTCGTTCCCAGTGCTGAGCATGGACAAGGGTGACGTTGTCTGCCTAGTCGTCACTCATTGGGACGTGACAGCTGAT	1768643998	GMI_ES15_c17765_180-0_B_U_1768643998	2010-02-07
GMI_ES15_c17812_216	TTTTTTATGATGGTAAAACTGGATGTCTCACAATTGTCGGATATTTCTGACGATGTAGACTTCTGCAGCAAGTTGGTGAAGGAGGAATCAGTCATACTGT[T/C]GCCTGGGAAAGCCTTGGGCATGGAACACTGGTTGCGCATCACCTTTGCTACGGAGCCACCAACATTGAAGCAAGGACTCGAAAGGCTCAAGTCCTTTTGCC	1768644003	GMI_ES15_c17812_216-0_T_F_1768644003	2010-02-07
GMI_ES15_c17852_502	ATGCCTTTCTCCATGCTATTTGCAGCTATTTCAACAAAACTTCCTCGCGAGAGTATGGACATGATCAATAACTGTTATGAAGAATTCAAGACCAAGAAAA[T/C]AAGCCGTGTCGACCTAGTGAAGAGGCTGAGGCATATAGTTGGTGACAGAATGCTCATATCGACAATAATTCGGCTCCAAGATAAGCTACCTCCTGTGGTCA	1768644007	GMI_ES15_c17852_502-0_T_F_1768644007	2010-02-07
GMI_ES15_c17865_219	AGGACTTGAGGGTATATGTAATGAACTATTAGAAGAGGATGGCATAACAGATGTGAAGTT[T/C]GGGCGCCAGGCATTGGAGAAACGTGTGGTTTCACAAGATTTAGAGCTTTGGCTTTCTAGT	1768655115	GMI_ES15_c17865_219-0_T_F_1768655115	2010-02-07
GMI_ES15_c17888_536	CCCCTGGGTAATGTGATATACCTTATGTGTGGTCCTTGYACAGCTAAAGATATCTGCACTGAACAACTCTCCAAAGTGTACCGTAGAATCAGCAGCTTCA[A/C]TCCAGTGCATTGAGGACAGCGAGGGACAGCCACAAAACATATGCTAGCCATCAAACAACGAGTCTCAGTTACGATGTTCTTTTGTGATCAAGTGGAAGTGG	1768644011	GMI_ES15_c17888_536-0_B_F_1768644011	2010-02-07
GMI_ES15_c1815_112	AATGGCCCGTATCAAGGATGATCCATCTTTGAAGCCTATTCTTGATGAGATAGAGAGTGG[A/T]GGTCCATCTGCAATGGTGAAGTACTGGAATGACCCTGAGATTCTTNAAAAGATTGGCCAG	1768654377	GMI_ES15_c1815_112-0_B_F_1768654377	2010-02-07
GMI_ES15_c18177_315	CTTCTGTCCTGGAAGAGCTTGCTGCTGAACAAAGTGTTGAAGATGCGACAGTACTCGATCTGACTGCCCCCTTGGTCACTTCGAACGAAGTACCAGTCCA[A/G]GATTGATCTGCTGTGCGTTTTGTTATTTACTTACTTCTTGCAGTCCTGTGAATAGTGATGTGTGTGCTTCATGGAAAGTTGAATCGCTCAAAGTATGGTGG	1768644031	GMI_ES15_c18177_315-0_B_F_1768644031	2010-02-07
GMI_ES15_c18398_75	ACGGTTGTGGACATATTATACATGTTATCGATCACTCGAGGGGCCAAGGGAGGATGTACCACCATTTGTGAAGA[A/T]CCTATAAGCTTCTCATTGCGGATTCTCAGTGCAGATAAAATGAAGAACGGGCGTCAAGATGATGGAGCTGCGGATATGGCAGCATTTTTGGTATGCTTCGA	1768642088	GMI_ES15_c18398_75-0_B_F_1768642088	2010-02-07
GMI_ES15_c1840_214	CATTGCTGCTGTAGGTTCACTGAAAACTGTGGATCCTGACCAAATTATTCTCAAGAAAAT[T/C]GTTTTGACTGGGTATCCCCAGAGAGTCTCAAAACTTAAAGCAATAGTCCGGTACATGTTC	1768654381	GMI_ES15_c1840_214-0_T_F_1768654381	2010-02-07
GMI_ES15_c1852_284	CATCAGCGGACAACATAAAGAAGTTTAGCCTGCCCAAAGGCGAATTTCTGCACAACATGCTGTCCCAGCAAAAGACAATTCTAAATGCCATGGCTGTTAA[T/C]GAGGATGGTGTCCTGGCAACAGCAGGGGACAATGGAAGCATGTGGTTCTGGGATTGGAAGAGCGGCCATAATTTCCAGCAAGAACAGACCATTGTCCAGCC	1768642406	GMI_ES15_c1852_284-0_T_F_1768642406	2010-02-07
GMI_ES15_c18549_536	TATCCAACCATAATCCARATGCTTATGTTACTCCCTCCGATYCAAATTAGTTGACTCAAATTTGTCAAGATACGGATGTATCTAATACTAAATCATGTCT[A/C]GATACAATCAAATCTAGACAAGATAGGGATTATAAATTACAAAAAAAAAAAAAGTTAATTAATCGCGATCTAGAACTAGT	1768644352	GMI_ES15_c18549_536-0_B_F_1768644352	2010-02-07
GMI_ES15_c1855_452	AGCTCATCGCAGGGGAACCGGTCCAGTGTCGTTACGGACAAGAGAACGCGGAGTAGGAAGGATGTGTACCTGTCATGAAAAAGAATAGGATGGATATCTC[A/G]AAGCGTGATCCAATTCCTGATGCTGTTAGTTTACTAGTTCAGCGGTGGGTCTAAGTACTTGACTGGAGTACCTTTGCTGTACCAAAAGGATAGAGTGCATG	1768649904	GMI_ES15_c1855_452-0_B_F_1768649904	2010-02-07
GMI_ES15_c1863_1061	CTTAAATTTTGTTGTTACCATATATTTCTGTGCGACTTCCATTCGGACAAATAATCGTGTGCTGTATGTGGATCATTCGCTCTTGTGTTGGTCAGACTTT[C/G]TAAATCCAGAGTTGTTTGTCACTTGTTTTGTAGGCTGTTGCGCCCCTCACCAGTTAATACATGTCACAGCCTTGGTTTTGTTGTGACCAAAAAAAAAAAAA	1768642409	GMI_ES15_c1863_1061-0_B_U_1768642409	2010-02-07
GMI_ES15_c18711_515	TGCCTGTGAATGACTGGCCTCCAGCTTGCTCCATCAGGAATGACATGGGGAAGACTTCATACATCACACGGAGCTTGCCATTTGGGCTCTTCTTGTCTGC[A/G]GGGTACAAGAATATACCTCCGTATAGTAACGTGCGGTGGACATCGGCAACCATACTGCCGATGTATCTCAATGATTTAGGCGATGAACCATCCGTGGGGTA	1768644040	GMI_ES15_c18711_515-0_T_U_1768644040	2010-02-07
GMI_ES15_c18819_92	GGCATGTGGGGAGCTGTTAAAAAGACTGCAGTCCGGATTTAGAGCATATCAGCTAATGAGAAAATACAGAAAACGTACCTGTCACGCAGCG[C/G]CATCATGGCTCGGGTGGACCACCAGGACGTGCATTGCTGGTTCTGATGCCCCCCTGGATCAAGGGCGTCTCCAGCGAAGAAAATTACC	1768644330	GMI_ES15_c18819_92-0_T_F_1768644330	2010-02-07
GMI_ES15_c18828_128	CCCTCCGTCTGCGCCATCCCGGCCACCTTCTCCGACTGCCCCAAGATCCTCGGCATGGCGCCGGATGCCAAGGAGGCCGAGATCTTCAAGCAGTACGGCA[T/C]CGAGCACGAGGGCAAGAACGCCACCACCGTCGGTACCGGTACCACCACGCCCGCCGCCGCAGCCGCCACCGGTACCGCCGGCGGGAAGAGCGCCGACGCAA	1768644051	GMI_ES15_c18828_128-0_T_F_1768644051	2010-02-07
GMI_ES15_c18832_237	GGCCTTCCATCACAACAGGGAGCTCAAGCAGCAGCTTGATGAGCTTCAGAAAAAGTACCC[A/G]AAGACGAAAATCATGTACGGTGATTACTTCAAAGCCGCAATGCAGTTCGTCGTCAGCCCT	1768655130	GMI_ES15_c18832_237-0_B_F_1768655130	2010-02-07
GMI_ES15_c18859_119	AAGCAACACGGATGGTCTTGTCGACTTCAAAGAGTTTGTTGCAGCAACTCTTGCATATACATCAGATGGCTGAGTTGGACTCTGAGAGGTGGGGCCTGCG[T/C]TGCCAAGCCGCTTTTAGCAAATTTGATCTGGATGGTGATGGATACATCACCCCTGATGAACTTAGAATGCACACCGGCTTAAAGGGATCCATCGAGCCGTT	1768644053	GMI_ES15_c18859_119-0_T_F_1768644053	2010-02-07
GMI_ES15_c1894_323	GGACCAGAAGTCGTACCAGTGGATACACCCCAAGGACGTCTACTACGGCATCGCGCCGGT[A/G]GTGCAGAAGAAGGACAACTACGGCGGGATCATGCTCTGGGACAGGTACTTCGACAAGAAC	1768654384	GMI_ES15_c1894_323-0_T_U_1768654384	2010-02-07
GMI_ES15_c19155_525	AAATAAGCGAGCTGATACAAGAAAAGGAAGATTGGCTTCTGCTTCGCTCACAAAGCCTGAGATAGGTGCTCCGTGCCGTGTGAACCATGATCTTGTCTGA[C/G]TCGTGGTGTGGTTTTTGTTGCTGATTCGTAGTAGCATTAAAGAGAGAATAATGAAACGAGATGGCACCATTTTCCTTCTCATGGACCTTTTGTACGAGACG	1768650210	GMI_ES15_c19155_525-0_B_F_1768650210	2010-02-07
GMI_ES15_c19227_114	TCCCGTGAGGAGGCCCGCTCCAAGATCTTGAGTATCTGGGACCAGGCAGACATTGTCAAGGTCAGCGAGGTCGAGCTTGAGTTTTTGACTGGCATCAACT[T/C]GGTGGAGGATGATGTTGTCATGAAGCTGTGGCGCCCTACCTTTAAGCTCCTCCTGGTCACTCTTGGAGACCAAGGATGCAAGTACTATACCACGGATTTCC	1768644085	GMI_ES15_c19227_114-0_T_F_1768644085	2010-02-07
GMI_ES15_c19435_86	TGTGCAAGTTGATGCTGCCCCCTTCAAGGGTTGGTATCTGACACACTATGGCGTGGACAT[T/C]GGTCGGAAGAAGAAAGCTCCTGCTGCTGGCAAGAAGGAAGCTTCTGAGGGACAAGAGGGT	1768656975	GMI_ES15_c19435_86-0_B_U_1768656975	2010-02-07
GMI_ES15_c19495_412	GGTGGATAATCTTGGCAGAATGATGTGATTGTTGCCATGGCTTGTCGTGGTGCTGAAGTATTGTATGATTAGCCGGGTCCGAACAGATGTTTCAAGGACT[A/G]CCCTTACCCATCTCGTTGTAGTCTTGCTATTGTGTTATTATCTCATCTTGTACTAGTAGTGAACTTTGGTCACTTAGTTGGCATTTGAGTTGTTTCATTTA	1768644114	GMI_ES15_c19495_412-0_T_U_1768644114	2010-02-07
GMI_ES15_c1951_371	ATGGGCATGCCTCCTATGGGCGGGATGGGTATGCCTCCGATGCCTGCATATGGGATGCCTCCAATGGGAAGCTACTGAGGGTGTTCCAGTTTGCATTTGA[A/T]GAACATAGATGATGTCGATTGTTTCAGTTTACACATATGGGAAGCGCGATGATCCCGAGGTATCTTTGAAGTTGTAGATTCGGGCTATTGGTTTTTCGATT	1768649909	GMI_ES15_c1951_371-0_T_U_1768649909	2010-02-07
GMI_ES15_c19667_386	ATAGCTTGTAAGCGAAATCCATCTTTACAGTGGTTGCATGACATTGTCAAGGGCGCGCAACACAAGGGAATATTATTTGCATCGCTGCAACCTTGTTCAT[T/G]CTGCCACTGCTGCTTGCATTCCTTCACGACCAGGATGAGGCCCATCAAGTTATGTATGTATTGGTGCATGTTTCTCTCTGCATTGCGCAGATCTCAACATG	1768644127	GMI_ES15_c19667_386-0_T_F_1768644127	2010-02-07
GMI_ES15_c19851_237	GAAAATTTGGGACACAAGTATTGATTTGTCGCAGCCAAATACTGGAGAAGGTCACGAGTCTTGGCGACATGTTTCTACTCTAACTGGATATCATGGTCGA[A/G]CTATTTTTTCAGCCCATTGGTCAAGCGAGGATGTTATTGCCAGCGGGGCAGGCGATGATGCTATCTGCTTATTTGTTGAGGAGAAGAGTAGTATGGTTGAG	1768644143	GMI_ES15_c19851_237-0_B_F_1768644143	2010-02-07
GMI_ES15_c19886_109	AGCGCGGCGCAATCCTCAACATCGGCTCCGGCGCCGCATCGGTCATGCCCTCCGATCCGCTCTACTCCGTCTACGCCGCCACCAAAGCGTACGTCGACCA[A/G]TTCTCAAGATGCCTCTACGTCGAGTACAGGGGCAAGGGAATTGATGTCCAATGCCAGGTACCCTTGTATGTGGCAACAAAGATGGCATCAATCAGGAGGTC	1768644144	GMI_ES15_c19886_109-0_T_U_1768644144	2010-02-07
GMI_ES15_c1994_666	TTGAGCAAACAGTCAATAGAGATGCAGCTGCACCTTACACCAGAGGCCAAGTAGAGTTCATCTTGGAGAGGATGCAAGATGCTAACAGGATCATGATACG[A/G]GACGGCATTGTTCGCATCATCTAATCGGAGCATGATGTGATGGAGTAGCTGATTGTGATACGCCATGCCCTGGTCTATTATGTAATCCTCTCCAGTTTGTC	1768642429	GMI_ES15_c1994_666-0_B_F_1768642429	2010-02-07
GMI_ES15_c1998_386	GATCGTCTGCGCTGGTGCCGACTTCGGGGGTGGGAGGGGGTCGCTCCACCTCCGCCAGATCGGGATCTACCTCGACATCCACTTCATCAACAAGCCGGAG[T/C]TCCACGTCAGGGCTTTCGACGATCCGCCCAAGTTCGACGCCGAGGGGAACCTCACCGACGCCAAGACCAGGGAGCGGCTCAAGAGGGTGCTCCTCTCACTC	1768642431	GMI_ES15_c1998_386-0_T_F_1768642431	2010-02-07
GMI_ES15_c20082_489	TCATACGGTGGATAGCCAATTGTGTGGCTGATTGAATTTCCCTGGCCAGCTAAGGCTTTT[A/G]GGGTGAATTTGGGGATTTTATTTAGTAAGTAGTTTCCGGTCAGGATAGTTAAAGGGAGAA	1768655191	GMI_ES15_c20082_489-0_T_U_1768655191	2010-02-07
GMI_ES15_c20302_110	TACATATCATGCAGTCAGCGCAGACCCATTTTCCTCTTCACCTGATCCAAATGACCAAGA[T/C]GAAAACCTGGACATACTCGGCGATGATGACAATGGCTCACCCAACAATATGGCCTCAGCA	1768655198	GMI_ES15_c20302_110-0_T_F_1768655198	2010-02-07
GMI_ES15_c2041_605	CTTTTTGATCAGCCCTTCTCCTAGCAACTATAAATTCCCTCTAAGTAAAGATGATAACATCTGCTATCGGTCTTGTGTATTAAGACCACAACCTGTCTTG[T/C]TGTCGCTTAAGTTGCTTCTCTAGCATCTGCTGTCGGTCTTGTGTATTAGACCACAGTCTGTCTTGGCTGTTCGCTTAGGATGCTTCTCTTCTAAACGTTTA	1768642443	GMI_ES15_c2041_605-0_T_F_1768642443	2010-02-07
GMI_ES15_c2043_779	TTGAGAAGCAAAGAGTTCAACGTCAGARTGTAATCAAACTTGCTYAAAGCATAACTAGGCTTGTGCTGRTGTAGTTTAATAGAGATGAGCAGCAATTAGC[A/T]GTTGAATAAGAGTAGTCTTAAGGCTATGTATCATGTATTGTGTTGTTATGAGATCAAATAAAACAGTACTAAAACTACAAAAAAAAAAAAAAGTTAATTAA	1768642444	GMI_ES15_c2043_779-0_B_U_1768642444	2010-02-07
GMI_ES15_c2046_330	TACTGCAGAACATGAACTGCGGGACCTGTTCCGATGGTCACGGTGTAAGAAAGCCATGCC[T/C]GAGATTGCCATGCGATCTATTGGTATCCCACTGCCAGCTGAACAAGTTGAGGTGCTGCAG	1768654405	GMI_ES15_c2046_330-0_B_U_1768654405	2010-02-07
GMI_ES15_c2069_284	CCACCAAGGGCATCGTGAAGCAGTTCGCGGACAGCAAGGACGCCTTCTTCCAGCAGTTCG[C/G]CAGGTCCATGACCAAGCTCGCCAACGCGCCCAAGACGGACGGGAACAAGGGGGAGATCCG	1768656872	GMI_ES15_c2069_284-0_B_U_1768656872	2010-02-07
GMI_ES15_c2097_251	CTGGTTATGGACAAGAGAAGAAAAAGAGATAGCTATTGTCACCCATAGTGGTTTCTTATATCACACCTTAAAGAAGTATGGTAAAGAGTGTCATCCAACC[A/G]TAGCAGAGGAACTGGGCAAACACTTTAACAACTGCGAGCTCCGGTCGATGGTGTTGGTCGACAGAAGTATGCTCGGGTCGGATACCCCTACATGCAATTTC	1768642463	GMI_ES15_c2097_251-0_B_F_1768642463	2010-02-07
GMI_ES15_c2110_730	CGCCAAGGCCTGATATAGAATTGTAGACGTGATCCTAGTGCACTGTTGTGGCGTGCTAAAATGCTTGGTATACTGTTCTATGCAGATCTGTTGACTTTCC[T/C]GCTGGTTGTAACCTTGTATTGACATGCATACATTTGTAGCGATGGTACTCCGGAGATCACTGTTTAAAAAAAAAANAAAAAAAAAAAAAAAGTTAATTAAT	1768642467	GMI_ES15_c2110_730-0_T_F_1768642467	2010-02-07
GMI_ES15_c2124_244	TGAAAACGTACAACGACTTCGCGCGGCGCCACAACGCCATGGTCCAGCAGAAGCTGCAGGTGCTCCGCCTCAAGTACCCCAAGGCCAGGATCATGTACGC[C/G]GACTACTACGGCGCCGCCATGGCCTTCGCCAAGAATCCCAAGCAATTCGGGTTCAAGCAGGGTCCGCTGAAGACGTGCTGCGGCGGGGGCGGGCCGTACAA	1768642469	GMI_ES15_c2124_244-0_T_F_1768642469	2010-02-07
GMI_ES15_c2151_461	GCAAAGATGGCTGCCGCTGCAGCTGCGGCGTCAAACAACTGAGCAAGCCAGCTCGGCTTGGACACTGTCATACGTGACGTGACTGAAAAAGCATATATCT[T/G]CTGGGAAATAAAATAGTCTCAATAATTATTGTATGCGACAGCTTGATCTCACAATCCGCATATTTCTACGAATAGGTTTATTGTTATATTTTGAGTGTACT	1768649928	GMI_ES15_c2151_461-0_B_U_1768649928	2010-02-07
GMI_ES15_c2193_426	ATGAAATATGCAAATTGGAAAGCCTTAAAGAATATATCCTTAAAGAGCTTGCAACTGCTGCACAGAAGAATAAGCTACGGGGTTTCGAGTACATCAAAGG[T/C]GTAATATTGGATCCTGTACCTTTTGATATTGAAAGAGATTTGGTCACTGCAACGATGAAGAAGAGAAGAAACTACATGCTAAAATATTACCAGCCAGAGGT	1768642478	GMI_ES15_c2193_426-0_B_U_1768642478	2010-02-07
GMI_ES15_c222_568	TCACCATCCTACCATGATCAACGCAGCGGCAGCTCCCTACACCATCGCACCTGCACACAC[A/G]CCGTACTATGGTAACGGGTACCCAATGCAGTACCAGGTACCATACATCCACTAATGGGGA	1768654183	GMI_ES15_c222_568-0_T_U_1768654183	2010-02-07
GMI_ES15_c2230_165	ATCAATTACCATTGCACTGACATTAGATCACTTGTGCAATAAGGGCGACAATAGCTCCACAGAGCAGCTTTACAACAAGTAAGCGGTTCTACCAAAGAAG[A/G]CAAAAAAAACGAATTCTCTCAAAACCAGATGGTTCCAACCTAGAGCTAAGTTTTTAATAAACATCAGCGATAAGATTTTACAACAGGACAGGTCTCTAACG	1768642486	GMI_ES15_c2230_165-0_T_U_1768642486	2010-02-07
GMI_ES15_c2235_427	GATGGGCATTCCCGGGCAAGATGCCAGCGTGGGAGAAGCGCCAGAAACAGGCAGTTGCAA[A/C]CAAAGACAAAAAGCAGTCATAGGATCTTGTATTATTTTTCCATCACTGTTCCATTCTTTT	1768654417	GMI_ES15_c2235_427-0_T_U_1768654417	2010-02-07
GMI_ES15_c2330_458	AAGATGCCATATTAGCTGCCTGTCTGTATATYGCTTGTAGACAAGAAGATCGTCCTAGGACTGTAAAAGAAATATGTTCTGTTGCCAATGGAGCAACAAA[A/G]AAAGAGATTGGCCGAGCAAAAGAGTTCATAGTGAAGCAACTGGAAGTTGAGATGGGCCAGTCTATGGAGATGGGAACCATCCATGCTGGAGATTTCCTGAG	1768642510	GMI_ES15_c2330_458-0_B_F_1768642510	2010-02-07
GMI_ES15_c2358_404	GCGTCGGTGGCTGGGATGGTCCTGACCACCCAGGCCATTGTCGTGGAGAAGCCGAGCAAGAAGGCCCCTGCTGCCGCCGGGATGCCAGGGGGCATGTAGT[T/G]GGTTGAAGTGGTGTGTAGTCCTGCTGGGGTGGGTTAGGGTGTGGGAGTCTCTGACGACTTTTAAGGAGTTGTGGTGTGGTGTGTAATGGTGCGGCTAGTAC	1768642515	GMI_ES15_c2358_404-0_B_U_1768642515	2010-02-07
GMI_ES15_c2442_338	TGTGGTCGGCTGCCACGGGCGCGTGCGTCCATGAGCTGCGGTCCCATGGTAACCAGTACGAGTCGTGCATATTCCACCCGAGATACCCGAAGGTCTTGAT[T/C]GTCGGTGGTTACCAGACGATGGAGCTGTGGAGCCTGTCGGATAACCAGCGTAACGTGGTGGCTGCGCATGAGGGGCTGATTGCGGCGCTGGCCCACTCCCC	1768642526	GMI_ES15_c2442_338-0_T_F_1768642526	2010-02-07
GMI_ES15_c2524_413	ATCATGGAGTGCGACGGCTATTGGTATCTACCAGAATCCGGCAATTCTAAAAGCAGCAAC[T/C]GCAGCCTTCTGGACATCCTGCCGCGTGGTATCCAAGTTCCTGTGAATAATAGTCCATGCC	1768654463	GMI_ES15_c2524_413-0_T_F_1768654463	2010-02-07
GMI_ES15_c2649_685	TTTCGTCGTCCTTGGACTTACTAAGATTCACAAAAAAGGGTGTATCGTGAGCTGGGTTCATGTGAGGTTGTTGTTCAGCGAATTCAGGTCATAAATTGTT[T/G]GTCTCCTTGTTTTGTGGCAAGGAGAGCAGTGGTGATATTGGTTACTAATTGTAGAATGTTACATCTATTCAGATGCAGTCCTAGTAAGTTTTGGCATTTTT	1768649949	GMI_ES15_c2649_685-0_T_F_1768649949	2010-02-07
GMI_ES15_c2701_67	TGAGGTTACTGACTGCACATCTGCCAAGCTCTATGGTGATGTCAAGTTTGTAGATGAGAG[A/G]CACCGGCACAGATATGAGGTGAATCCTGATATGGTGCCAGCGTTTGAAAATGCGGGACTT	1768656895	GMI_ES15_c2701_67-0_B_F_1768656895	2010-02-07
GMI_ES15_c2703_452	TCTACTCCGTACATTTCTACTGTTGGAGTTTGTTGCCCAGACTCTGTACCTGTATTATTCCTGTACTGCCAGCCGGCTGATCAAACTGTATTGTACTGTG[T/C]CATGATTTGTGCTAGTCTTTCATACTGTACTGTTGGTCAATAGTCTACGAATTGAGCATGTCGGCGATGCCGTCCATTTATTGTACATGCTTG	1768644302	GMI_ES15_c2703_452-0_B_U_1768644302	2010-02-07
GMI_ES15_c2709_405	ACGTTATTGTCGCTCTTGAGAACGAGCATGACCGTGGGTTGGTCGTGGGACTGAACCACAACTCTGGGGAGCCAGTTGATCCTGAGATGGAAGGCATCTA[T/C]GACAATTACTCGGTGAAACGTCAAATCATCAATTCCGGACCCATCATCGCCTCGCAGCTGTTGCTTGTAGACGAGGTGATAAGGGCAGGCCGCAACATGAG	1768642565	GMI_ES15_c2709_405-0_B_U_1768642565	2010-02-07
GMI_ES15_c2714_291	AGACACTCATCGTTGACATTGAGCCAGACGAGAATGTCAAGCGAGCAATGAATGATATCAATGCAGCTGCAAGGATGAGGGTGGCTGCGAACGAGAAGGC[A/G]GAGGCTGAGAAGATCATACAGATCAAGCGCGCCGAGGGCGAAGCGGAAGCCAAGTACCTGTCAGGCCTTGGCATCGCCCGCCAGCGTCAGGCGATCGTCGA	1768642569	GMI_ES15_c2714_291-0_T_U_1768642569	2010-02-07
GMI_ES15_c2732_91	CGCCCTCTTCCTGGCCAGAGCGGTGATCGACGAGGTCTTGGTTCCACTGAATTTGGATGACATCAGCAGCAAGCTACGCCCGAACAGCAG[T/C]GGTAGCCAGACCGTCCAGATGGCCAGCTCCCTGCTTGCGGCCCGCCACTCCGGCGAGAGGATACTGCGCTGCTGGGGSGYGGCACCGGCTGGGCRGTGGAA	1768642160	GMI_ES15_c2732_91-0_B_U_1768642160	2010-02-07
GMI_ES15_c2799_239	CTGATTTAGCCCTCCTCGATGAGATCGATTCTGGATTGGATGTTGATGCACTTGAAGATGTAGCTCATGCAGTGAATGGGCTCTTGACTCCCCAAAATTC[T/C]GTTCTGATGATTACACATTACCAACGTCTGTTGGATCTTATTAAGCCAAGCTATGTCCACATCATGGAAAGTGGCAAGATAGTGAAGACAGGTGACAGCTC	1768642585	GMI_ES15_c2799_239-0_B_U_1768642585	2010-02-07
GMI_ES15_c2802_625	GGTTTCGCCTTCACCCCTAGTTTGTCCCATGTAAGATGAAACATGTGTGGTTTGGTTTGTGAACTAGTGTTCTCAATTACTTATGTTGCAGACCGATGCC[T/C]TGTTCATGTGCAATCAATTAACGGCGACAAGCCCTCCAATGGGAGTTTTGTTAGCATGTACAGTTTCTGAGCCATTGGAGAGCATGTTAGTTGTATCTGCC	1768642587	GMI_ES15_c2802_625-0_B_U_1768642587	2010-02-07
GMI_ES15_c285_271	CAGCTACTGGAGCTACTGGATATGATTTTGGCGTGGACCCAAATGTAGATCCCGAGTTGG[T/C]ACTTGCCCTACGGTTGTCTATGGAAGAAGAGCGTGCGAGGCAAGAGGCTATCGCGAAAAA	1768654200	GMI_ES15_c285_271-0_T_F_1768654200	2010-02-07
GMI_ES15_c2859_578	ACGTTCTGAAACCAGCTGGTGGTAGCCAAGGGCTGAAGCCCTCAATTCTAATGCATTTCTAGGTCTCCTACATTGTGATGTGGGCTATTCTTTTTGTGAG[T/C]TGTAGTGTTTATGACGAGATACATGTATTTTCTAGGAAAGAAAGAAAGAAATAAGAAGAAAAHTDAGAGAAGTAAAATTAAAHAHDWGTAAAATTAAATA	1768644273	GMI_ES15_c2859_578-0_B_U_1768644273	2010-02-07
GMI_ES15_c2877_179	CCCGCGGAAGGCGGCGAGGAGAAGAAGGACGAGAAGGATGATAAGAAGGACGACAAAGCT[C/G]GAGACGGCGACGAAAAGAAGGACGAGAAAGAGAAGGAGGGCGGCAGCGGCGAAGAGAAGG	1768654491	GMI_ES15_c2877_179-0_B_F_1768654491	2010-02-07
GMI_ES15_c2968_502	GTATCCTACCATCATGTTTGGCGGAGTCGAGGGGTCTCAGGTGTGCACCGTGGCTTTCCAACGGGTGTGAACGGCCAATTTTAAGCTTTTAAGCGTGTCT[T/C]GCTCTCAGTGTTGTAGCCCGTTTTATCCTCGGTTGTTGTTGTCGTGGCCTAGACTGGCTGCTGTCGTTGTTGTTGTAGCCTAGACTGGCTGTTGTTCTTTC	1768642618	GMI_ES15_c2968_502-0_T_F_1768642618	2010-02-07
GMI_ES15_c2971_457	CGTTGTGCTCGTCTGGTGGGCATTCACCTTCGTCATCACCGCCGTGCTCTACATCAACATCCCCCACATGCATAGTCCAGGAGGCAAGCACACAAAGGTG[A/G]CACACGGTCACCATGGCCAGAAGTTCCTCGGCTGGCCATGAGCTCGGATGACGACGTCGCCGCCGTGCGTCCAGCAAGACGACATATGAGAGAAGAAACAA	1768642620	GMI_ES15_c2971_457-0_B_F_1768642620	2010-02-07
GMI_ES15_c2984_502	CACCTCAGGACTTTGCAATTGTCAGTGGTGTGCTGCTGGAAACCTTTTGCCAGGCTATATATATTTGAACAATCTAGTTATTTCGAACTATATATGTATT[T/G]TCAGTCGTCTGGCTGTCTGCCTGARAAAAAAAAAAAAAAGTTAATTAAWCKCGATCTAGAACTAGT	1768644390	GMI_ES15_c2984_502-0_T_F_1768644390	2010-02-07
GMI_ES15_c3026_76	GTCCTGGACCCCAATCCAAGCACTAGGGCATCCATCCAGAAGATAAAAGAGTCTACCTGG[T/C]TCCGAAAAGGTCCAAGGAGCAACCATCTTGCAGTGAAGGAGAGAACTCMCAGTGAGAATG	1768654513	GMI_ES15_c3026_76-0_T_F_1768654513	2010-02-07
GMI_ES15_c3064_636	CCAAGGAGTGCAGTTGTTCTGGTCTGTACATATGTGTTGTAATAAGTTGACTGCTACGTGTACAAAGGTAAATGGAAACCGTCTCGGATCGCTAACCTTA[T/C]TTGCCGAATCTTCTGTATATATATGCACTACTTTCTTACTCTCTGTGTTGGCTAATGTCTTATAGTTTTCTACAAAAAAAAAAAAAGTTAAATTAAATT	1768644278	GMI_ES15_c3064_636-0_B_U_1768644278	2010-02-07
GMI_ES15_c3200_563	CAGACTATGACGCTCTTGACGTAGCCAACAAGATTGGCATCATCTAAGTTAGAGGATCCTGCAGTAGGCGTTTCTGTTGTGTCCTGGTTTCTTGTGTTAC[T/C]GGAGTTTTGTACTAGCTGTTGCTTAGCAAAGCCCCTCGGTGGCTCCATTGCCCCCCACCATATCACCGCACACTTTCATGAATTATGCAATCCAAGTGACT	1768649974	GMI_ES15_c3200_563-0_B_U_1768649974	2010-02-07
GMI_ES15_c3249_510	GTATGTTTGCCAAGTTTAGGTCATATAAATTTAGTTCCTCTGATTTTGTTATAGTATCCTGTTCTGTCAAGCTGCTTAGGAGAATAGAGAGGTTTTGTTG[T/C]AAATAGTGTGTTATTTGGTCGAAGGCYGGMATAGCCTGCAGCGGCTGTAGATAGGGTCTCTGTTGTAGTCTCTCGGGACATGGTGATGTATTGTATCTAGT	1768642678	GMI_ES15_c3249_510-0_T_F_1768642678	2010-02-07
GMI_ES15_c3296_521	TGGATTTGTGATGGAGGTGGAGAAAATGATAGATACCACTTACACAGCAAATATGGCATCAATGATGCAGAACCGATACCGTGCAGCATTTTGGACAATG[A/C]GGAAGGATGCATCCCGATCAAAAGCGAAAAAGCGCACCTGAGATGGGGAGTGTGGTTAGCACCCAAGCTGTTCAATGTTTAGAAGAACAGATTTCGGTCTG	1768642692	GMI_ES15_c3296_521-0_B_F_1768642692	2010-02-07
GMI_ES15_c3358_369	AGCTCAGGGATGACCTTGAGCGTCTCAAGAAGATCCGCAACCATCGTGGTCTGCGTCACTACTGGGGCGTTCGTGTCCGTGGTCAGCACACCAAGACTAC[T/C]GGAAGGAGAGGAAAGACTGTTGGTGTCTCCAAGAAGCGATAAGCTCCATATTCACCCCACATAGCTTGCCACTACTGTGTTGGTCCATTTCGAGAGTCTTG	1768642703	GMI_ES15_c3358_369-0_B_U_1768642703	2010-02-07
GMI_ES15_c337_508	TTGTATCCGTATGTGTGAGTATTTGGGAAGTCTTGGCGGTGTATGCGTGGGGCATTGTACGTGAGGTAGCTACGTACAAGTCTTGTAGTGGTACGTTTGT[A/C]ATTGTCATTGTGTGGTGGGTTCAATAATTGTACTGCAGAGTTTCCCGGTCCCATTGTCAGTGCGGACGAGCCCACTGGCTTTGGACCAGGATTGTTTTTTT	1768642190	GMI_ES15_c337_508-0_B_F_1768642190	2010-02-07
GMI_ES15_c3439_276	TGTGCCGATTGGTGGAAAGGAGACAGTGTAGTAAGTGGTGGAGCTGATTCCAAGCTGTGTATCTCATCAGGGGTTGAAATAGCGTGATGAAGATCCCTTC[T/C]GCATATTGTGCTATCAAGCTAACAGCAGTTCAATCCAGATTATATTGGTCGACAAGACATCCCTAAAAGACAAACCATGCCAACAAGGGTTGAAAACATCT	1768642725	GMI_ES15_c3439_276-0_B_U_1768642725	2010-02-07
GMI_ES15_c349_532	GGATGTTCCAGAAGGGATACACTTACTAATGAGGCGGCATGATTTATATACTGAGATGCA[T/C]GTCGTTTTGACGTCATGGTTCCATTTCAACGGTGTGAATAATCACCAGCATGTTGGTGCC	1768656799	GMI_ES15_c349_532-0_T_F_1768656799	2010-02-07
GMI_ES15_c3688_477	CAGACTACAGGCTGTTTGTCCAACCCTCAAGCGCATCCAGAGCAGCCTCATCACATAGGTGAATGATGCTGCCTTCTTGATGGACTAGGAGCAATTAGTC[C/G]AGATTTGAATCAAAAAAGCTCATCGTGGCACTCTTGTACATACTAATGCAGTATTGCCAGTGTATTTCTTATTTCTTAAATCGATCACTTGTGATATCTAG	1768649993	GMI_ES15_c3688_477-0_T_F_1768649993	2010-02-07
GMI_ES15_c3717_245	CGGTTGTGGTGCCGACGCCACCCGTTGTCGTCCCGCCGCCATACCAAGGAGGAGGGCACGGACATGGTAGGCAATGCTCCATCGACGTGCTCAACCTAAG[A/G]GTGTGTGCCAACGTTCTAGGTGGGCTGCTCGGCCTCAAGGTCGGCGTCCCGGCCTACGACCAGTGCTGCCCACTGCTACGGGGGCTGGTCGACCTCGACGC	1768642766	GMI_ES15_c3717_245-0_B_F_1768642766	2010-02-07
GMI_ES15_c378_669	TTTAGTAGTTCTCCCATTATGATGTTACCCTTTTCTGAATCAGAAACTTACAAGTTACTGTGTAGAAGGAACATCGCTGAGGGACTTTGTGGCCTTTGTA[C/G]TGTCATATTTTCCCAGATGAGAACTTAGTTCGTTAAACAATAAGAAAAAAAATAACCTTAAAAAAAAAAAAAAAAAAAAAAAAGTTAATTAATCG	1768649697	GMI_ES15_c378_669-0_T_U_1768649697	2010-02-07
GMI_ES15_c3872_341	CACAAATGGCTGGGCGGATCAAGAATGTACGGCAAAAGCTTTATGATAGCTTATCTGCAAAGGACCAGAGCGGCAAGGACTGGTCTTTCATTCTGAGCCA[A/G]ATAGGCATGTTCTCCTACACGGGCTTGAACAGAAACCAGAGTGATAACATGACGGACAAATGGCACATATACATGACCAAGGATGGGCGGATTTCGTTGGC	1768642781	GMI_ES15_c3872_341-0_T_U_1768642781	2010-02-07
GMI_ES15_c3898_271	GTGGTGTTGATCAGCTTGTTGAGATCATCAAGGTTTTAGGTACCCCTACACGAGAAGAAATTAAGTGCATGAATCCAAATTATACCGAGTTCAAATTCCC[A/T]CAAATCAAAGCTCACCCATGGCACAAGATCTTCCATAAAAGAATGCCTGCCGAGGCAGTAGATCTTGTTTCCAGACTATTGCAATATTCACCAAGCCTTCG	1768642788	GMI_ES15_c3898_271-0_T_F_1768642788	2010-02-07
GMI_ES15_c3908_380	AGCTGGTCCGGGAGAACCCGCCCGACGGGATCTTCAAGATAAAGGGTGGCGACCACTGTCCCTTCTTCTCGAAGCCGCAGTCTCTCCACAAGATCTTGGT[T/C]GAGATCGCGCAGATCCAAGCTCCGTCGATGCTGTTCCCAGGCAAAGCCATTTCAGAAGAGGAAGAAGAAAGCACCGAGAAATCATGACTGCCTGAATGTCA	1768642792	GMI_ES15_c3908_380-0_T_F_1768642792	2010-02-07
GMI_ES15_c40_1230	GTCTCAGTTCGTGTTGTAGAAACTGGTTATTCCAGTTGGCGTGCATCTTAAGGTTCTTTTGTTCTTGGTGGCTGAACTCCAGGCTGAACAATCAGCAATT[T/C]GAGTCGAGAACATATAATATCCAGTGGATACTTCCTATTTAAGAACTATACTCCTAATAAGTGAATAATAAATGACTTGCTTGACAGAAMAAAAAAAAAAA	1768642183	GMI_ES15_c40_1230-0_B_U_1768642183	2010-02-07
GMI_ES15_c4017_310	ACCGAAAGCTCTCTATACCAGAAGATGACCAGATGGACCCCTCCAAATACTGACCCCTTCATTGCTCTGGGCATTGGCATATCATTTCCAAGTCAGGATC[A/G]GAATATGCATCCCTGTTGGCCAAGCAGGCATCTGTGCACCTTCAGGATCTTCATGTTCACCTTAGCTTTTTCTTTGTAACCCTACCATTGCAGATGACGGC	1768642802	GMI_ES15_c4017_310-0_B_F_1768642802	2010-02-07
GMI_ES15_c4217_214	ACGTGATCGACGGGGAGGGCATGCGGAAGGTGGCGGCGGTCCGGGACGGCGCGTCCGGCCGCGGTCTCGAGCTGTGGGCCAACCAGCCGGCCATGCAGCT[T/C]TACACCGGCAACTTTCTGAACAACACCAAGGGGAAGGACGGCCATGTGTACGACCAGTACGGCGGGTTTGCTCTGGAGACGCAGGCCTACCCCGACGCCGT	1768642834	GMI_ES15_c4217_214-0_B_U_1768642834	2010-02-07
GMI_ES15_c4222_543	GCGGCTAGCAGATGGTTCAAAGCGGGTTCAACTCTCAGAGTTCCCAGAACAGTTACCGGAGGACAAAAACTTGATTGGATTAAAGCGGGCACGGTGCACT[A/G]TGCATCTTGATTCTTGATTAATAATCACATAACCATAGCTAGAGTACTGAGCTTTTGTTGTGCACATTCTGATTTGTAAACTATTCAATGGTGAATATTAT	1768650010	GMI_ES15_c4222_543-0_T_U_1768650010	2010-02-07
GMI_ES15_c4230_426	GCTTCTGCTGGATGTTGCTCTGTGTAGCTGCCAGTGGCTAACATCGCGTCCAGTGTGGTG[T/C]GAGATCATTGTGTCCATGTTGTGCAGCGCTGAAGCTAATTGTGCTCGCGCTTGCCCATTA	1768654585	GMI_ES15_c4230_426-0_B_U_1768654585	2010-02-07
GMI_ES15_c4231_158	TTGTCAAACAAAGTGGTCCAAACAAACATCCAACCTCCTGACATGCTGGACAAGCAAATCGGACTACTGCCAGGTGTAATGTTTGACACAACTCCTATTG[A/G]CACTCACTTTGGAGATGTCAGCTCCGACGTTCCTGCAAACTCAAACTTCAGGAAGGGTAGTACTGTGAATGCTACATTCTATTCGGCCTGTCCCAGGAATG	1768642837	GMI_ES15_c4231_158-0_B_F_1768642837	2010-02-07
GMI_ES15_c4269_788	CCAAGCAGAGAATGTAAAAAATATGTATTGCCTCGTGTACAGCTAGCTGTTAGCCTGTTACTTTGCTGTCAGCCTGCCACATCTTTTATATGTTTGCAGT[A/T]CATCGGCTTTGTATAACAAGTTARGGAAAWARWWWWRTAGTACTTAAAAAAAAAAAAAAGTTAATTAAA	1768644382	GMI_ES15_c4269_788-0_T_U_1768644382	2010-02-07
GMI_ES15_c4327_302	ATCTCTCACATAATTGCCTCCTCGGCCAACAAAGTGTTCCTCGACTCCAACGACCTGTTGCTCAACCTCCAGCAGCTGAATGTGGGAGGAAACAAGCAGA[A/G]GAAATGAAGTTGCTATCTGAGTTGGCGCGTATCACTGTAAAAGACTTTGCAACCAGAAGTTTTTCCTTAATGAATTCCACCAGTGGTCCTGTCTGGTACAG	1768650012	GMI_ES15_c4327_302-0_T_U_1768650012	2010-02-07
GMI_ES15_c4463_508	ACCCGTGGACCAGTGGGAGCGCAGTTTCAAGGCCGCATCGTCGGGCGGTGTCTGCTCATGCGAACCCTGACTGCCGTTTATCTCATCTACAGCCAGCAGC[A/G]CACCCTCCTGGGAACTCTGCAAGATCAGAATTTGTTTTGTTGGGGATCAAACAGTTACTTTGTATCATGTCTGCGTCCAGGTCTAGGCTCAAGTCATGACG	1768642858	GMI_ES15_c4463_508-0_B_F_1768642858	2010-02-07
GMI_ES15_c4566_121	TGGAAATAGTTCGTACCCAGCACACATCAGCACAGGTTGTTGTTGACTTGTTGGATGTCGGGAAGAGGATCAAGAAGACACCAATAGTAGTTGGGAATTG[T/C]ACTGGTTTTGCAGTCAACAGGATGTTCTTTCCTTACACCCAGTCAGCGCTCCTGTTTGTTGATTATGGTATGGATGTCTACAAGATCGATCGTGCATGTAC	1768642868	GMI_ES15_c4566_121-0_T_F_1768642868	2010-02-07
GMI_ES15_c4567_646	TGTTGGAACAGTTCCCAGTTCTCGTCGGAACTTAGCTGTTTCTGTGATATTCCTGCGATCCAAACTTCAGAATATGTCTCTAGCTTTCGTAGCTACCACC[A/G]TGAACATGGTGTCCAGCAGAAGGTCTAGAAGATGAAGTGTGGGCAGACAGGCACAGAGGATGTACACTACTCCCATGGCCTTTTGTCAAATTGGTCATTGG	1768650023	GMI_ES15_c4567_646-0_B_F_1768650023	2010-02-07
GMI_ES15_c4667_481	TTGGCTTCGAGAGGATGATCCTTTTCGCCACTGGTCTCGAGAACATCAGAGACGTCATCCCGTTCCCAAGATACCCTGGGAGGGCTGATCTCTGAAGGGT[T/C]GACGATGTTCTCCTCAAAATAGAAGTGAAACCTGCGCTCCAAAGCCATTTGAAGTACTACACTTTTTTTTTTCTTAAAATTAGAATGTGAAAATTACCGCG	1768642875	GMI_ES15_c4667_481-0_B_U_1768642875	2010-02-07
GMI_ES15_c4735_633	GTGGGTCACCGATACGATGGTTTTTGTCGCTGCAGGGTTTAGCGAGTGCCATTTTTGTCC[A/G]GACGATTTGTTGAACATCACTTGTGCATGTCTATCATGCAACAGAGGCTGGTGAAATAAG	1768654605	GMI_ES15_c4735_633-0_T_U_1768654605	2010-02-07
GMI_ES15_c4761_895	AGTCAAGCCTCACACATTGGTAATTAACTTAGCAGACTGCATGGAGATAATGAACAACGGAATTTTTAGGAGCCCAGTTCATAGAGTGGTCACCAATATC[A/G]AGAAGGAGAGGCTTTCATTGGCTGTGTTTTATGGCGTGGATGGTGAAATGGTGCTGGAGCCAGCACCTGGTTTACTAGATGATAAGCGACCACCAAGATAT	1768642882	GMI_ES15_c4761_895-0_B_F_1768642882	2010-02-07
GMI_ES15_c482_113	WGAGCTTGGATTTGGTTAAGTACATCGACAGCAACTTCGATGGCCCAGCATTGCTTCCTGATGATTCTGAAAAGAAGCAGTTCGCTGAGGAGCTGCTTGC[A/G]TATACCGATGAGTTCGGTAAAGCAGCATACTCATCTATCATCTCCAAGGGAGATGTGTCAGAGGAAACTGTTGCTGCGCTGGATAAAATAGAAGCTGCACT	1768642197	GMI_ES15_c482_113-0_T_U_1768642197	2010-02-07
GMI_ES15_c4877_111	ATCGCGATTAATTAACTTTTTTTTTTTTTTTTGTAGAATGTAATGAGGGGGTAAAGTTATAATCTTATCATAGTACAGGTCACAGCATAGCGTCGTTTAT[T/G]AGGACCGAAACTTATAAGTACAACTCCCATTGGTATGGCAAGCAAGCCAACTCATGAGACTCGAGTCTTCGCCTACCCAGATGCCTCTATTCGCTGACGGC	1768642896	GMI_ES15_c4877_111-0_B_U_1768642896	2010-02-07
GMI_ES15_c4931_99	CTAGTTCTAGATCGCGATTAATTAACTTTTTTTTTTTTTTATTTGGAATCTGCTTATCGTGTTCCTTGATCAATTGTGTAATAAATTGGCAGCTTCAA[A/G]CTGCGTGGGAAGGAGCTGAATATTACATATACATATGCAGAAGCAAATTTGGCGGTTCTGTAAACAACCGAACCCAGTTTTTAGGTTTATGTACACGAGCA	1768642174	GMI_ES15_c4931_99-0_B_F_1768642174	2010-02-07
GMI_ES15_c5125_136	TTTTTTTTTTTTTGTDBHAATTTATTCTCAAGTATTTCTTGTTGCAAGGAACTTATTCTCAAGTTAACAAAGACAGCCAACCAAGTTATCCATACAAGCA[T/C]ACACACGGAAAAAAAGATCATCCATCTCGAGTCAAGTCCCCGAGACGACTTCATCTTCTGCCTGTCAACGGGATTGACAGATTTTACTCTTCTTCCCTTGT	1768642915	GMI_ES15_c5125_136-0_T_F_1768642915	2010-02-07
GMI_ES15_c5216_593	TCATCGTGACGGCTCCGTGAGCAGCATCTTTCAATAGCAGTGAGGCACATTCTTACATTTGGGCGGTATAGAGAAGGGCACCATTGGCGAGGAATCAATT[T/G]TGGTGACATGACAAATAAAGTTACTTTGCCGTGTAGGCATCATACATGTAATGGGGTGGTCAAGTTCTCAAGACACCTAGTAAAGGGTGTTTAGTTCCTAA	1768650038	GMI_ES15_c5216_593-0_B_U_1768650038	2010-02-07
GMI_ES15_c5244_75	GCCTCGCTCGGCCTGTGGCAGTAAGGTTAGGCTAAGATCCTCTTCCTTGGCCTCGACAACGCCGGCAAGACCAC[C/G]CTCCTCCACATGCTCAAGGACGAGCGGCTCGTGCAGCACCAGCCCACGCAGCACCCMACGTTCGGAGGAGCTCAGCATCGGCAAGATCAAGTTCAAAGCCT	1768642081	GMI_ES15_c5244_75-0_T_U_1768642081	2010-02-07
GMI_ES15_c5280_161	GGGATTTCATTGGCATTGGGAATGGCTTCCCTTCCTTGAGAAACCTATATGTTAATAATAATCAGTTGATTGGAGTGCTACCAGATCAGATTGCAAATTT[A/G]ACCAACCTTGAGATCCTGCACTTGTCCAATAATAGGCTGATTGGATCGATATCGCCAAAGCTAGTCAGCATTCCAAGATTGACATACTTGTATTTGGACAA	1768642925	GMI_ES15_c5280_161-0_B_F_1768642925	2010-02-07
GMI_ES15_c5311_551	GTCTGGACACCGTACAACCGTCCCCATGACCATCTCCCAGCTAGGAAGGAGTACGTAGAC[A/C]GAGTCATCAACCGAGGTGGGAATCAAACTGTCGAAGCTCGTTGATGGCGTTCAGTGTTAG	1768654640	GMI_ES15_c5311_551-0_B_F_1768654640	2010-02-07
GMI_ES15_c5315_156	ATATTCTTCTGAAGCCAGTGTTCAAGACAAGGATCTCATTTCTGAACAGCAAATTGTACTGAGACAGCTTGAGGCTATTCTTCACATTTATAGGCTTACT[T/C]GTGCTGGACAAACTGTTGAAGTTTTGAGGGAAACCATCAAACTTCCGTTTCTTCATTTGGATCCCCAGTCTCCAAATGTATCAGTCGATGTATTCAGGAAT	1768642929	GMI_ES15_c5315_156-0_T_F_1768642929	2010-02-07
GMI_ES15_c5319_366	ACAACCAAACCGCTGGTCCATGGGGTGGCAAGGGTGGGGTTTCTAAAACGATCAAGCTGAAACCTACCGAGACCGTGAATAAAATCATCGGAACAACGGG[T/C]AATTTTGGAGGCCATGTTGTCGTGAACTCGCTCGAGATTGTCACCAATCTTGACACATATGGACCATACGGGAAAGGAAATGGTACTCAGTTCGCCATTCC	1768642931	GMI_ES15_c5319_366-0_T_F_1768642931	2010-02-07
GMI_ES15_c5368_259	GGACGAGCAAGAAGCAGCTTTAAAACAGTTAAGGAAGTCCTTGGTCATCAAGGCAAAACC[T/C]ATGCCAAACTTCTACCAAGAAGGCCCCCCTCCAAAGACTGAGCTTAAGAAGGTGCCTCCA	1768654643	GMI_ES15_c5368_259-0_B_U_1768654643	2010-02-07
GMI_ES15_c5383_596	TCGTGGCCTGGTTGAGATCAAAAATTGTAAATCGATGTAATAGTCCCTGATGTCTCTCTCTTTTTCTTTTCTTTTTCTTTTACTTTTTCTTGTTCTAGTG[A/G]CGGTGGTATACAAGTTTTATACGGGTATACAAGAATTACATACATTTCAAGCAACTTGAAGTAGAGGTCTGAAGATGTTTTTKTGTAACTAAAAAAAAAAA	1768642943	GMI_ES15_c5383_596-0_B_F_1768642943	2010-02-07
GMI_ES15_c5384_523	CCATTCTTGCAGGCATGACTGCACCTCAAGCAGCCGGAGTTATCCATAGTGACTTTCAGAAAGGCTTCATTAGAGCTGAAACTGTATCTTATGATGATTT[T/C]GTTGCGGCGGGTTCTCTTGGAGTAGCAAGGGAGAAGGGAGTGCTGAGGTTGGAAGGGAAGGAATATGTAGTGCAGGAAGGAGATGTAATGCTTTTCCGGTT	1768642945	GMI_ES15_c5384_523-0_T_F_1768642945	2010-02-07
GMI_ES15_c5385_383	TATCCATAGTAGTGGGAAGTGAAGAAGCAGCACTTAGGGCTGGCAGTCATATGCTAAGATCTGGATTTCACGTTACACCAATTCGACCACCCACGGTACC[A/G]CCCAACTCATGCAGGTTGCGAATCACTCTGAGCGCGGCTCATTCCTCTGATGACATCAAGAGGCTTGCGGAGGCACTCACTCCATGGCTACCTCACAAACA	1768642946	GMI_ES15_c5385_383-0_T_U_1768642946	2010-02-07
GMI_ES15_c5403_103	AGTTTTGTAGCAGACTTCTTTGATGACATTGTTGATGTCTTGAGGCAGACCTGGTCAACA[T/C]TAAGTTCATTGTATCAAGTTGGGTCTGCATCCAGAGCACCTGGGCTTACATCCGAAACTA	1768654645	GMI_ES15_c5403_103-0_B_U_1768654645	2010-02-07
GMI_ES15_c5405_116	TTCAGCAGGTTCTTCAAACCTAAAGTACCGTAACCCCAAGTACCTATCCATGCTGAACCA[T/C]TTGAGATTTTATCTCCCACAGATCTATCCTAAGTTGGATAAGATACTTTTCCTCGATGAT	1768654647	GMI_ES15_c5405_116-0_B_U_1768654647	2010-02-07
GMI_ES15_c5415_590	TTGCAGTGGATTGTCTAAAATCAAATCCAGAAGAACGACAAGATATGAAACAGGTAGAGCACCGGCTCCTCGAAATTGTTGGACAACCTATATATCATGG[T/C]CAGAAGAGGAATTCCCAGTGAGATCTTCGTCCTTACCGGATGATGTTTGTTCGCTTAGCTCTCACTTTGATTTGTTTGTGTAATGTGCCACTGCTGAAATT	1768642951	GMI_ES15_c5415_590-0_T_F_1768642951	2010-02-07
GMI_ES15_c5422_237	AAGTAGAAGCACTTGTGCTTGCAGTGGAGAAGCTCGGAACTGGAAGATGGCGGGATGTTAAACTTCGTGCTTTTGACAATGCGAAGCATCGGACTTACGT[T/C]GATCTTAAGGACAAATGGAAGACGCTGGTTCACACGGCGAGCATCTCGCCCCAGCAGCGGCGCGGCGAGCCAGTGCCCCAGGATCTGCTGGACCGGGTCCT	1768642952	GMI_ES15_c5422_237-0_B_U_1768642952	2010-02-07
GMI_ES15_c5441_439	CTGGCTCTGTTTCTGCTGGCGCTTCTGGACCAACACCTAGCATGTGCTTCTGACTGGTGG[T/C]GTGGAACTAGCAATCTCTATTTATCATGTATGTGATTGCCTTGCCTTGACCCTGGAAAGC	1768654655	GMI_ES15_c5441_439-0_B_U_1768654655	2010-02-07
GMI_ES15_c5446_86	CAGGTCCTAGTCCCGTAAATGGTACAGGCCAGGGGAATAATAATATGAACTGGAATGCACCAAGTGGGAATCAGACTTGGAAAAA[T/C]CAGCAGGATTTTAGTGGTGGTAACTCAGGTGGGCGGTCATGGAGGCCACCTTTTAAGAGGGGAATCTGCTATACCTTTGAGAAATATGGTCACTGCAACAA	1768649717	GMI_ES15_c5446_86-0_B_U_1768649717	2010-02-07
GMI_ES15_c5451_344	CTGTTGGACCATCCGTTTGTGAATAGATCAATCCGGTCTGTACGGTCTATGAGGACATCTTCACGGCCAAATTCATCTACACGTGGCATGATTGGATAGA[A/G]TCGAGGACAGTTATAACAGAAACTATATTAGCCCTTGCTAATCATGTGGAGCTGGCTGGGAAAAGGACGATGCTAAAAAACAGTATTGTCACCGGCATCCT	1768650052	GMI_ES15_c5451_344-0_T_U_1768650052	2010-02-07
GMI_ES15_c5454_120	AGGTTCCCAGCTGACACCGTCAAGGATCAGGCTCCTCTCATGCAACCGTACATTCAGTTGCTCAAGAGACAAAAGATCAGCTTGGTTATGAACCCATTGT[A/G]CCACTCAAGGATGGTCTGAAGAGAACAATAGAGTCGTATTCCCATCTACAAGCACATAATCAAAGGAGTATATCAAAGGCTTCAATTTTTCTTGGGAATGG	1768642956	GMI_ES15_c5454_120-0_T_U_1768642956	2010-02-07
GMI_ES15_c5463_272	CGTGGTGTTCCATCTTTTCGTCTCGAGCCATTATTTAGGAGGAGAGTTCCACAATTCCATACCGCACTGGAGCATATATAGGATGCATGAAGTTGCCCCA[A/T]CACATTAAATTCTGGGGCATCGTTATCATCCTACCGACATCAATTTTCTCTTTTAGGTCAATTGCTGATTGTGATACAATACATGGATTTGTTCGTTGCAT	1768642960	GMI_ES15_c5463_272-0_T_U_1768642960	2010-02-07
GMI_ES15_c5509_513	GAGGCCTAGCTGTTGCAGAGGCGGTGTGGAAGAAGGGCCCGATTGTTTTCTTCTTATCTG[T/C]TGTAGGGTTCTTTTTGTAAAGCGCATGGGCCTGGTTGTATTTTTCCTTCTTCTTCGGTCC	1768654662	GMI_ES15_c5509_513-0_T_F_1768654662	2010-02-07
GMI_ES15_c5522_677	CTACAACGACAAGATGGCTGCGCTCGGGGCTCAGCTTGGAATGGTAAATGGTGAGGCTATTGTCTCTAAAAATGATTTTCCACATTGTACTCTGTGGACA[A/G]TAGGAGGTGTTGCGCCAAAGGAAGCACACACACTGCCACAGTTGGTTTCTGAAGGAAAAGCAAAGCAGGTGCTGATCGACTCTCCTATCACCATCTCTGGA	1768642964	GMI_ES15_c5522_677-0_B_F_1768642964	2010-02-07
GMI_ES15_c5532_293	TACAGTTCGGGCATATACATTTGGGGTGCTTTACTTTGTTGAGGTTGACATTGAGCTCCC[A/G]GAGGACTTGCCGCTCAAGGAGGCACATGCCATCGGTGAATCACTTCAGATAAAGATCGAG	1768654664	GMI_ES15_c5532_293-0_B_F_1768654664	2010-02-07
GMI_ES15_c5545_308	GTTTAACTGCAACTTATGATAAATGGTTTCAGGCGGGCAAAAGGCGGAGACTATGGAAGG[T/C]GGGAAGCTTGCCAGTGGGGCAGCTTGTCTTCTACAACCAAACAGTGCCTCTTGACCACCG	1768654666	GMI_ES15_c5545_308-0_T_F_1768654666	2010-02-07
GMI_ES15_c5554_377	TTGGTGGGCTGGTGCGGATTGTTAATGGGGCTTACCGAGGGTCGAATGCAAGGTTGCTCGCAGTGGACACAGAGAGATTCAGTGCCAAATTGCAGGTCGA[A/G]AAGGGCCTCTATGATGGGAAAGTTCTCAGGGCCATCGAGTATGAGGACATTTGCAAGATTGCTCAGTGAGATATCATGGAGTTCCATTTCAATTCCAACAT	1768642966	GMI_ES15_c5554_377-0_T_U_1768642966	2010-02-07
GMI_ES15_c5557_397	AATTCGACACTTCCAGTGTGCCTGTTATAGTTACATTGACAAAGGTTGGTAAGCACTATATTGTTGATGCCTCTTCGGAGGAGGAATCCCAGATGAGTTC[T/G]GCGGTTTCTGTTTCAGTCAACAGGCGTGGCCAAATATGCGGGTTGACCAAGAGGGGAGGAGCAGGGTTGGATCCAAGCATTATTTTCGATATGATATCCGT	1768642968	GMI_ES15_c5557_397-0_B_U_1768642968	2010-02-07
GMI_ES15_c5627_595	CGGCGGAGGGCAGGACCCATCTTATCATTCCTCTACAATGGGCTTTAGCTTCAAAAGAGAAAAAAAGTTAGTGTTGTAAACTACTATAAAGGAAGCTTCT[T/C]TGTTATTTAGTCTTTCAAAAGACAGCTTCATACCTTACTGAACCTTCAGCAAATGTTGTTGTATCAAAGTMAAAAAATTAGTACGGAACCAAATTAAATAG	1768642977	GMI_ES15_c5627_595-0_T_F_1768642977	2010-02-07
GMI_ES15_c5762_242	GGAAGAAAGGATGGGCACTCACTAATGTAGAATCAATTGATCAGTGCAAGAGAGAGGGCTTCGTTCAAAGGTTAAAAGACGAACAAGGCGAAGGATGCAA[T/C]ATTCATGGATTTGTAGATGTGAATAAAGTAGCTGGGAATTTTCACTTTGCCCCTGGAAAAAGCTTGGACCATGCATTCAACTTTCCTTCAAGATATGTTGA	1768642991	GMI_ES15_c5762_242-0_B_U_1768642991	2010-02-07
GMI_ES15_c5819_415	GCAACTTTTCGTGTACATGATCCTGAGCTTGTTTTGAGGCTTATGAAGCTTCTGAAGGCTTATGAAGCTGCACTCCAGAAGAAGGCATAGATTGCCTTTG[T/G]AGTGGATGCGTATCCTTGCTCAGCGCTCTGGAAGATTTCATTTGGGCCATCATGCATGCTTCTTGACATATTCACCTTAAGTACACTGGGATGATGATCGT	1768643000	GMI_ES15_c5819_415-0_T_F_1768643000	2010-02-07
GMI_ES15_c5837_115	GGTAGACACAMAGCATMCTATCACYGTCAGAGTACAAACTAGGGCAGATTTGTAACATGGTTTCTCCACTTAAACTCAAAACTGATTCGAACAGCAAAGC[A/G]AGCTTAATTCATTTTACAGCTTAGTTGGCTGCCTGTTCTTCTTCTTGATGCCAGACTTGGAAACCTGGAGGCTGCGGTACACAGAGCTCAGCCTTGCAAGA	1768643003	GMI_ES15_c5837_115-0_T_U_1768643003	2010-02-07
GMI_ES15_c5881_643	GATTCCTATCTTCATAACTCTACTTAGAAAATTATTTTAGGGAGAAAATAGATTGCATTGGAAGATTCCTTTCCACCAGGAAGTAGTGGAATAATTTTCT[T/G]CTTCTTTTTTGTCTTTACTTACTTTTAGTTYTCTGTCAAGAGTCYTGGAACAATCTTATATGATGTCATGTATGGCTTACTATCTGCCTGATACCAGTGTT	1768643009	GMI_ES15_c5881_643-0_B_U_1768643009	2010-02-07
GMI_ES15_c5905_473	GGCAGAAGGCCGCTTCTGAGCAGGCAGCATTGGACGCGAAGCAGAAGCAGGGCTCTGGTGGCGTGTGGGGCTGGCTTGTGGGAACCCCTCCTGATGATTC[T/C]GATTCATGATAGAGCCCGGCTTCTTCCTCCCCATACTACATACAGGCAGCGATTCATATACTTGTACCATTTACAAACGATGTTCTTTTGACGAGGTCCCA	1768643016	GMI_ES15_c5905_473-0_T_F_1768643016	2010-02-07
GMI_ES15_c5908_278	TTGAAGAGATTTATCAAAAGCAGTGTGGCTGGTCTGTTCCGGATTCGGAGTTGCGCGAGTCACTCAGACTCGCCGTTGCAGAAATCCTGTTGCCCGCATA[T/C]AGATCTTTCCAAAAGCGTTTCGGACCTCTCATCGAGAACAGCAAAGCGCCTGGGAAATACGTCAAGCACACGCCCGAGCAACTCGAGGTGTTCCTCGGCAA	1768643017	GMI_ES15_c5908_278-0_B_U_1768643017	2010-02-07
GMI_ES15_c5917_279	CCTACACTGTCCTTGCTCCAGCAGCACTGAACTTCTTCGTGAACTATGCCGAAGGAGCGGTGGAGTCGATATGGTCAATAGACCAGTACTTTGAGTTCGT[A/G]CTCGTGCTTCTGTTCAGCACAGGGTTATCTTTTCAGGTCCCTGTGATCCAGCTCCTGCTGGGGCAAGTCGGACTGGTTTCCAGCGACCAAATGCTATCGAT	1768643020	GMI_ES15_c5917_279-0_B_F_1768643020	2010-02-07
GMI_ES15_c5918_332	TGGCACCTGAGGTTGTTAATCCGAGAAAAACATATGGGCCTGCAGCTGATATGTGGAGCTTGGGCTGCACTGTATTGGAAATGCTAACCCGCCAAATACC[A/G]TATCCTAATGTGGAGTGGACAAATGCTTTCTTTATGATTGGAAGAGGAGAACAACCTCCCATGCCCAACTACTTGTCGAAAGAAGCTCAAGATTTCATCGG	1768643021	GMI_ES15_c5918_332-0_T_U_1768643021	2010-02-07
GMI_ES15_c5920_245	TATGTTGATTGATGAGGTACATACACCTGACTCCAGCAGATATTGGATTGCCAATTCATA[T/C]GAGGAGAGATTCAAAGCTGGCCTTGAACCTGAAAATGTTGACAAGGAGTTCCTGAGGCTG	1768654694	GMI_ES15_c5920_245-0_T_F_1768654694	2010-02-07
GMI_ES15_c5973_311	TCAGCAGCTGGTGAAGGCCATTTGTTCRGAGATCGAGCACCTGAAGACGGAGAGATCACGGATGTGCCATGAAGACAGTAGCAGGGTGATACCTGACGCA[T/G]ACATCCTGAACAGGCTAGAGGGGTGGACGACGAGCTTCAGCCAGCAGCAGCTCCCTGGGATGGTGTTGGAGATCGAGAGGTCGATATTCAAGGAGCTTGTC	1768650061	GMI_ES15_c5973_311-0_B_U_1768650061	2010-02-07
GMI_ES15_c5987_378	GCCTCCACCTCCACCTCCACCTTCACCTTACCGTCATCGGACAGGGCCGATCAGTGGTCATCCTGGTGGAGACTTGAATCCAGATAGGCATAGTTCCATG[A/T]TGAAGCCGATGGGCCTGAAGGATGCTGCAGAAGATGGTAACAAATTGCATGACAGAAGTTCATCCTTCTCGTTATTCCAGTTCAACCTACCAATAGCTCCG	1768643032	GMI_ES15_c5987_378-0_T_F_1768643032	2010-02-07
GMI_ES15_c605_638	CGACGTGGGGCGTTGTTGGTGTAATTGTGTCGTAGCTGTTCTGCCATGGCGCACGCCTTGGCCGGTCGGGCAGCATTTTCCTAAGATATTGTCTTGTTGT[A/G]TTTTGGGGTTGAAGTATATGCTACTCGATTGCTTACCAAAAAAAAAAAAAAAATAAAAAAAARWTAAAWWAAGTYGCGATCTAGAACTAGT	1768644312	GMI_ES15_c605_638-0_B_F_1768644312	2010-02-07
GMI_ES15_c6066_290	ACCAATTAGGCAGCAGATAATACCTGCGACAGAAGTAGTAGATACGACCGGCGCTGGTGACACCTTCACCTCAGCTTTTGCTGTAGCTCTGGTCGAAGGG[A/G]AGCCTAAGAAAGAGTGCATGAGATTTGCTGCTGCTGCCGCCTCACTGTGTGTTCGAGTAAAGGGAGCAATACCTAGTATGCCTGACCGAGAATCTGTGATG	1768643041	GMI_ES15_c6066_290-0_T_U_1768643041	2010-02-07
GMI_ES15_c6102_442	ATCGATCGGGTTGCTCGGACTCGAATTTATGTTCAAATGTTGTACGGCGCCTGTATATGTAGTTAGGTAGAGTGTCTGTTTTGGTCATTCGTTTGGTCGA[T/C]CTGTACCTGTGCTAGCTAGCTTAGCTTAGCGTAGCTCGACCGTCCTCTCTATCTTCCATACACTTTCTTTCTCTGCCTGCCTGTATTCCTGATAGCCTCTG	1768643045	GMI_ES15_c6102_442-0_B_U_1768643045	2010-02-07
GMI_ES15_c6140_629	CCCCTCTGTTCGTATGTTGTCTCGTGTTCGCTGTGTGTACAAATGTGCATGTCAGGAAGACCAATCATCTCGTCCGCAGTAGAGTTGGGCATCGGTAGTT[T/C]GATAAAGCAGCGATCGAGGACTGTGTCAAACTGTAATTATTAATTCCAATTTGCTAACTATTCTGTTCATGTTCTCGAATAATCTTGTTCGGCTAAGTACT	1768643052	GMI_ES15_c6140_629-0_T_F_1768643052	2010-02-07
GMI_ES15_c6167_525	CGTCATTGGTTGGTCGCTATCTGCTCGAGCACCAGCATGTTACCGCTGCTAAGGAAGCACCTCACGAGGAGCTGTAGATGATGCCCTTCTTGAGTGAAAC[T/G]GGTTAAACGTTAACTGCAATCGATAAAGAAAAGAGGTTGTGCGCCTAGTCAAATCCTGGCTTGCTTGATGAACATCTCTGTACCTCCAGGTGATTATGCAA	1768643055	GMI_ES15_c6167_525-0_B_U_1768643055	2010-02-07
GMI_ES15_c6172_162	AACTGAGCATTGCCACCAGTGAAGTTGTCCAGAAGGCTAAGGATGGGATCACCCCGAGCAGCAGTAGCAGTGACCTCGTGGAGCAATGTGTTCAGTGCCC[A/G]GCAAGATTTTCCACTGTGGGGGCCCTAATCGAGCATGTTGAGAAATCCCATGGGAACAACTCACAATTGAGCCGTGGCAAAGTGACAATCGATGCTTGTCC	1768643059	GMI_ES15_c6172_162-0_T_U_1768643059	2010-02-07
GMI_ES15_c6191_370	GGTGCAAGGTCGGCCATGCTCTCAGACGGTGGACTGTCTCAGTTGGCATCAGTTGTATCTGTGCTTGGTGGAGCATCTACATCATATACAGAAGTCACCT[C/G]AGTTCGAAAACTGTATGATGCAAAGCGAGCTCCCATGTGAAATGTGTGGGACTGATTGAGGAAAGTTTGATATCTACCATCAGATATTGTGCTCAGCTAAT	1768643068	GMI_ES15_c6191_370-0_T_F_1768643068	2010-02-07
GMI_ES15_c6193_143	TGAAGGCTGAAAAGGAGAGGCTCGAACAGCAACTCAAAGCAGCCAGTGTTGCTCCTATGGGATTTATTCCTCACATGCCTCATCCAGCCGCGTTCCATCC[A/C]GCCGCATTTCCTCCATTTGCACCACCTTATCAAGTTCCAACCAACAAAGGAGCTCCGATCCCCGCTGCATTCCCTGGAATGGCGATGTGGCAGTGGCTGCC	1768643069	GMI_ES15_c6193_143-0_T_U_1768643069	2010-02-07
GMI_ES15_c6229_566	GCGTTGGCCTGGCGCCTGAGAACAACATGATCCTCGAGTACAAGTGATGAGGATCGGAGGGCACAGTCGACGCGCACAAGGTAGCAAGTTGCGAATGGAT[A/G]GACGGGAGTGTAGGAGGAATGCTAGATTGGCTGTGGAATTATTTGGCTTGTCTTGTGTTCTTCTCCGATTCTTTCCTGGTTTAGTTACCTTTCTGTACTTG	1768643073	GMI_ES15_c6229_566-0_T_U_1768643073	2010-02-07
GMI_ES15_c6250_240	GCTGTTCAGAGCCATCTTTGTGTCTAAAGACCTTCTTTTTCCCCTGTGGAACCTTCTCAAGGATTGCTTCAATCGCCAAGAACAGACCCATGTCTTCGGC[A/G]GAAGCCTGCAATGATATTATGGCATACTCCCTGATTTTGTCTTGTTGCTGTTACACTTGCTGCGTAAGGAGAAAGCTTCGTCAAAGGTTAAATATCGCGGG	1768643076	GMI_ES15_c6250_240-0_T_U_1768643076	2010-02-07
GMI_ES15_c6252_199	GGAAGGTGAGGTACGACACGCTGCGGCTGCCGCACAAGGTCGTCGCGCGCGAGGCCGACGGCTCCGTCAAGTTCGGCCAGGGCGAGGGCTCCGCCTACCT[A/C]TTCGACCCGGACATCTACACGGACGGCAGGATCTCGGTGCAGGGCATCGACGCCGTGCTGCTCCCGGAGGACGACACCAAGCCGTCTCCGCCGGTCTCCGC	1768650071	GMI_ES15_c6252_199-0_T_U_1768650071	2010-02-07
GMI_ES15_c6254_638	TCCTCCTTGTCCAATTTTACACCGTGGAACTGGAACTGAATATACAAGACTTGTGGACTAGCTAGGCGGCTTCTCCATGCCGCGGATATTACATGGAGGT[A/C]CGAGCTGAGAAGAACATCCTGCTACTTACAGTCGAGCGAAGTACTACTTACAGTTCATCGAAGAAAGTGTCCGAGGGCTCACAAGCCCAGCTATGTTCATA	1768643081	GMI_ES15_c6254_638-0_B_F_1768643081	2010-02-07
GMI_ES15_c6277_66	GAGACTGCTGATGTCACCAAAATATCATCACCAAAATGGCATCCGCTTCATTCATATGCGTTGGC[C/G]CTGCAGATACCTCTCATGGACAAGCTGCTGGACAGTGGTGTTGATATCAATTTACTCGACAAAGATGGTTTCACCCCTCTTCACAAGGCGATAATAGGCAA	1768642027	GMI_ES15_c6277_66-0_B_U_1768642027	2010-02-07
GMI_ES15_c6296_673	GCTCCCGCCCAGTGCCAGTTTTGTGAAGCTGTCGGACATGGGCTCCGAGGAGTGGAATGC[A/G]TTCCTCGACAAGTTCCAGGAGCTTCTCCCGAGCGCTTTCCAGGCACGGAAGCACGCTGCT	1768654709	GMI_ES15_c6296_673-0_T_U_1768654709	2010-02-07
GMI_ES15_c6329_461	AGCGGTACCTGTCGTCGGTGCTGTTCCAGTCCATCAGAGAAGAGTGTGAGAAGATGGAGGCTGAAGCATGAACTTTGCCTGATTTGTCAGGTCCTTTGCT[A/G]GAATAAATAAGGCGGCATGGAAACTATTGCTAGACTTGCACACGTTTCTTTTTTCTCATATTGATTGTGTGGAAACATTTATCTGTCCCTTTGGATTGGAG	1768643097	GMI_ES15_c6329_461-0_B_F_1768643097	2010-02-07
GMI_ES15_c6341_277	TAAGCCTTGCTAGAGGCCTTGATTACTATACTGGTGTGATATATGAAGCTGTGTTCAAGGGCGCTACCCAGGTCGGATCTATTGCGGCTGGTGGCAGGTA[T/C]GACAAACTTGTCGGTATGTTCAGCAACAAGCAAGTCCCTGCTGTAGGCGTCAGCCTTGGAATAGAAAGAGTATTTGCAATCATGGAGCAACAGGAGAAAGA	1768643100	GMI_ES15_c6341_277-0_B_U_1768643100	2010-02-07
GMI_ES15_c6364_547	CAGTATTGGGTTGGTGGAAACCAGACAGCCTCAGCATGAATGAGAACATATCCTAACATGGAGAATTCTGCGATCCACCCTTGAAACTGGCGTCCAGGAA[T/G]TGAGATAGGAAGTCATCAGGTGACAATGGAAACGGCCTACGCCTCTCCAGGGTAGCAATGAAGAACCAAGGTTTCTTCCCTGCTGTCGATCGGCTGCAGTA	1768643102	GMI_ES15_c6364_547-0_B_U_1768643102	2010-02-07
GMI_ES15_c6435_299	ACCGGCAGACAGATGTGCTCCTTGCTGATTCAGGGTGGCACTGCAGTTTTTGCTTCCGCTACATCAGCGACTTCGCCTTCAAGATGCAAGCCTACAGCCA[T/C]GTGGATCGGATCAAGTTCAAGTACTTCTTGAACCCTGAAAGGATCCAGGATGTGATATGCAGAGGGGCAGATCTTTTTGACATGCTCCCTGAAGAGTATAC	1768650079	GMI_ES15_c6435_299-0_B_U_1768650079	2010-02-07
GMI_ES15_c6541_108	GAACCTCTTCGGTAGAYGGTGGATTGCAYGAGTCACCAATTACAAATACTGSTAGCTCCATATCCAGGATTACTCTACCGCAATCTGCTCCCCGTGTCTT[A/G]GGTGTTGGTCAGTTACTTGAATCGGCGCTACATGTAGCTGGCCAGGTTGCAGGTGCATCTGTTTCTACCTCCCCCCTCCCGTATGACACGATGACTAGTCA	1768643126	GMI_ES15_c6541_108-0_T_U_1768643126	2010-02-07
GMI_ES15_c6553_176	TTGGTGTCATCTTGTGGGAACTAGCAACACTTAGAATGCCATGGGGTGGGATGAATCCGATGCAAGTTGTGGGAGCKGTTGGCTTCCAGGACCGAAGGCT[T/G]GACATTCCAAAGGAAGTCGACCCTCTAGTTGCAAGGATTATATGGGAGTGCTGGCAGAAGGATCCAAATCTGCGCCCTTCTTTTGCACAGCTAACGACTGC	1768643128	GMI_ES15_c6553_176-0_B_U_1768643128	2010-02-07
GMI_ES15_c6587_292	ACCGAGCAACCCAGCAATTTGTCTTCGACATCAGGTCATAAATCTCCAACCAGCACACAGAAGGCTGCTGACATCGAGTCCACCAAGGACACAGCTTTAG[A/C]ACTTGGAGGTAAGAAGCCTCTGGAGGGTGCACAAACCCTGCTCAGCATCAAAACTGATCCGGAGGACATGAAGAGTTCCCTCCTGAAAGATACTTCYGCCG	1768643136	GMI_ES15_c6587_292-0_T_U_1768643136	2010-02-07
GMI_ES15_c6645_385	TGTTTGCAGATTGGAAAACCTGCTGGGAACAACTTGCAGTCATACCATGACATATGCTGAAACACAGAAAGTACCCTCAACCATTAGTTGGTGCTTACCC[A/G]TGAGTGGTCGTTGTGATGCTTCCGACCCCTTTGCACCATTGCTTGATCATGTGCATATTAGCATATACACAGTTATTTTTTATGTTTTGTTATCACTGCAT	1768643141	GMI_ES15_c6645_385-0_B_F_1768643141	2010-02-07
GMI_ES15_c6717_222	ACAATCCAGAAGCGGAACAACATTCTCCCCCAACTCTGATGTCAGGAACAGCTCTAGCCG[A/G]CAAGAATGTAGCACTAGGTCTTCGCCACTTGGCTCATCATCGAGAAGCGCAAGCAATAGG	1768654737	GMI_ES15_c6717_222-0_T_U_1768654737	2010-02-07
GMI_ES15_c6728_376	CTGCTGAGCGGGTCACCTTGGATGGACCCCCCTGCCAGAGCAAATTAGACGGAACCCAAATCATAATGTTCGCCACCACGGTAATAATTAATCCCCTTCA[A/C]CTTTGGGGGATCACCTTTTGTGGGGGTGGACTTTGAAGGGTTCCCAACACAGGCTGTGGGCAGCATGCTCGGGAGGTGAATAGGGGAATTACCCCTGTCGG	1768650092	GMI_ES15_c6728_376-0_B_F_1768650092	2010-02-07
GMI_ES15_c6756_354	CGTGTGCGCAGCTAGGAAGCCAGTTTGTTGGTTTAAAAGCGAATTTTGATGCTTTTGACCGGCTATCAGTAAAAGACTGCTACTTTGCTCCAGAATAGGC[A/G]AGACCATGTGCTCAAGTCAGTTCCAGATGCACTTTGACTGTTTGACAGCTGCCGGTAGATAATTTTTTCCACGGTGGTGCCTCTCAGTTTGCATTAACAAC	1768643157	GMI_ES15_c6756_354-0_B_F_1768643157	2010-02-07
GMI_ES15_c6783_893	CGTAGTTCTTCTTGTTTTTCTTCTTCTCTTGTTTATTACTTTCTGTCTCACTATTTTCCTTTTGTCTATTATTATATATGACCTTGATTATTCCTTAGTG[A/G]GTAGGCTTAAGTTGGAGAGCTGCAGTTTTTTTGTCAAGCCTCTGTAAGTTTTAATGTTCGATCGCAGATGAATAAGGCTATTTTCTTATTATTACCCTTTA	1768643161	GMI_ES15_c6783_893-0_B_F_1768643161	2010-02-07
GMI_ES15_c6796_465	TCCGTGATGCGATAACACGGGAAACATCAACAGATTAGTGTTTTGCAGATAAGTGCAGATCTATTTGCAAGTTTCGCGCATTTGGACTGAAGAGGGACTT[T/C]ATGATTGCGAATATATCAACATATGCWACCATTTAGGTCATATTTGGAACGCTGGAGTTTTTMGGAMATGGAGAAATTCCTCCACAACTTCAACAAAAAMT	1768643166	GMI_ES15_c6796_465-0_B_U_1768643166	2010-02-07
GMI_ES15_c6837_110	TCAAACTTGGCGCGGTGCAGAACTTAAGGCGACGAGAATAGACTAACTTCTTTCGCAGCAACGCGCGGGCATTTTACTAGGAACTCTACAAAAATAAAAT[T/G]GAAGGAACGATTCCGTCAGAACTTGGTGATTTGAAGAACCTAATTAGCTTGGACTTGTACAAGAATAACGTTTCAGGGACTATACCTCCAACACTCGGGAA	1768650094	GMI_ES15_c6837_110-0_T_F_1768650094	2010-02-07
GMI_ES15_c6844_332	GTTTGTACTCGAAGAGCTCTATGAGGATGGCGAAGACAGCCTTCCCAGGGCTGGGTTCGCCGATTACTCATGTGGATGTGACTTATGATGGCAAGTGGAT[A/C]CTGGGGACAACCGATTCTTACCTGATTCTTATATGCACCATTTTCATTGACAAGGATGGGAAGGAAAAGACTGGATTTGGTGGAAGGATGGGGAACAGGAT	1768643177	GMI_ES15_c6844_332-0_B_F_1768643177	2010-02-07
GMI_ES15_c6870_218	CTGACAGTTCAAATCGAATCAACAAGATGTTCAGGTAGAGCTAGCTAGTAGAGATATTAC[A/C]GAAGTTTCTGGCTGCCTAAAGTGACCAGCTTGAGCATCACTACAATGGCACAGCCACGGG	1768654748	GMI_ES15_c6870_218-0_B_F_1768654748	2010-02-07
GMI_ES15_c6879_485	AATCGGCGCCTTCATAAGCAACACCGCAACATGATGTTCTGTACATATGTCGACTTGAACACAGCACACAGCTCTGCTAGGTTTTCAGCAAACTTTAGGA[C/G]AGCCGGTTTACATTTGATTGCCGTAGTGCCGATGTAACATTGTATATGCAGGCAGCCTTTGGGGTTGTGCGCGTTGTATGATTACATTGGTGGATATTTCT	1768643185	GMI_ES15_c6879_485-0_B_F_1768643185	2010-02-07
GMI_ES15_c690_324	GATCACCATGCCCGCTCACCTCATGCACGACGGCAGCGACATGAACCTGTTCGAGCATTTCGCCTCCGTTGCCCAGCGCCTCGGGGTGTACACTGCACGG[A/G]ATTACACTGACATTGTGGAGTTCCTAGTCAAGCGGTGGAAGCTGGAGACGCTGGAGGGCGGGCTCTCCGGCGAGGGACGGAGGGCACGCGACTTCGTCTGC	1768642217	GMI_ES15_c690_324-0_T_U_1768642217	2010-02-07
GMI_ES15_c6914_663	AGCTTTGCGCTCAGTCCATAGTTCAGGACTCTAAATTGCTGTCCCGCAGGAGCCAGGAAAGCCTGAAGGCTGAAGTCCCCGTCGCGTCCTAGTCCTAGTT[A/T]GTTAGCACAATTCATTGTTAGACACTCCTTATGGTATTTTCACACTGTTGTAGAGTCGAATAGATGATTGAGCTCATAACCATATTTGGGGGAGAAAATAT	1768643188	GMI_ES15_c6914_663-0_T_U_1768643188	2010-02-07
GMI_ES15_c6925_619	AGAGGACGTAAGGCCACTAATCTCAAAGACTTTCCACGGCGCCCTCCAGCAGGATTAGATTTAGATGCATCATTGTGGTACTGATCCTGCCAGTGTACTT[C/G]AACCAACTCCATATGGTGCGCGTCATTCTTGAGAGATTAGGTATAGGAACAGCACTCAGCCATTTATGTTATGTTGGCTGTTACAAATAGCCAGTATAAAC	1768643195	GMI_ES15_c6925_619-0_B_F_1768643195	2010-02-07
GMI_ES15_c6979_338	AGAACTCGTCTCTTAGGATCGAACTTGAACGGATCAAAAAGGAGTACGAGGAACTTCTCCTGAAGAATACTTCTCTCAAGGAGAAGCTAGGGGAATCCGG[T/C]GGCGACCCGGTGCCTGACATGAACGAGCGGAATGACACCAACGGCAGCCACCACCAGGAGCAGAAGGAAGCCTGACCGATGCAGACTCCTCTACTCACTTA	1768643199	GMI_ES15_c6979_338-0_T_F_1768643199	2010-02-07
GMI_ES15_c7053_878	GGTTCCGGAGATTGCTCACATGTACAAAGCGGATCGAACAAAGTACGAGTCTACTGCGAGGAGCTGGACCCAGAAGTACGCCATGGGTTAACATTCTTCA[A/G]CATGAAGAATTTGGTGCACTTTTCAGAGATCCTACTGTATCACCTAGGATTCTCATGTGATATTCAGCATTTAAGAAACAGCAGCATGAACCAAACTGAAT	1768643209	GMI_ES15_c7053_878-0_T_U_1768643209	2010-02-07
GMI_ES15_c7069_237	GATTCCCCCGCCTGTCTGTTGTATGTTGTATGGTAGTGTGTCATATATATCCAATAAAAGCGGGGAAGTGCCGCAATGGATATACTAGATAGAATAAAGC[A/T]GGGGAGCAGGAAATATGTATACCTGAGAGTAAGGCTCTCTATAAGTTCTTACTGAGAGAAGCCCGGAGATGGAGGGCACTCGCAGTTTTCGGACGGGAAGA	1768643212	GMI_ES15_c7069_237-0_B_F_1768643212	2010-02-07
GMI_ES15_c7109_153	CTGAAGTTCTTGATTTTGTCAAGGATCTCTCCCATTTAGAACCTGCCTCAAAGATCCAAYTGAAAGAGTTGGCWGAAGAAATGCAAGCAATAACTAAGGG[A/C]CTGGAAAAAGTTGAGCAGGAATTGGCAACATCTGAAAAGGATGGCCCAGAGTCTGAGACGTTTTACAAGAAATTGAAGGAATTTCTTGCTGATGCCCAAGC	1768643218	GMI_ES15_c7109_153-0_B_F_1768643218	2010-02-07
GMI_ES15_c7125_354	CTGGTCTGATTCCTGGAGTCAAAATTGGTGAAGACTTCTCATCAGGAAGTTCCATTCGGAAACACCGCCATGGCAAGCTGAAAAGTGTGATTATCAATGG[T/C]TTTCGCCCTTGGAAGACCATGATTGAGCTAACGAGGTGTATTCTTGATTATGCGACGTCACTAAAGCATCTTATCCTAGACACCACCGATGGGTATCATAG	1768643220	GMI_ES15_c7125_354-0_T_F_1768643220	2010-02-07
GMI_ES15_c713_848	AATTTTCTCCCCTCCCCTAATTTTGCTTCATACCAAGAGGTGCTTTAGCTTCAATGGAGTGGCAGGCATCGCAATTTCTTTATTGACATGGTTTAAGACT[A/G]TTAAATAATCGTTGCATTTGTTCTGGAGAAGTTTTTGCTAGCATGGCAAACTAGATGAAGAATCGTCTGTAATAATCATTGGCAGCATCGCCATGTAATAG	1768649786	GMI_ES15_c713_848-0_B_F_1768649786	2010-02-07
GMI_ES15_c7179_388	TGATGTTTTTGTCTGCAATGAAGGCAAACAAGCTTGAGGAGATATTAGATGATGAGATCAAAGACGAGGACAACATGGATATTTTTTATGAGATTGCAGA[A/G]CTAGCGAAGCAGTGTTTGGACATGTGTGGTGAAAACAGACCACCAATGAAAGAGGTCGCGGAGAAGCTTGATAGGCTCAGGGAGGTAATACAACAGCATCC	1768643225	GMI_ES15_c7179_388-0_B_F_1768643225	2010-02-07
GMI_ES15_c7196_299	TGACATTGTCGCCGAGACGTCTGACATGGTGTCTTCAGGTGATTCTTGAGGAGATTTTGG[A/C]TTTTGGGAGGTGATACAAAAGGTCTTTCTACTTGCTGCTCATGGCCGGAGAAATCTTTGT	1768654764	GMI_ES15_c7196_299-0_B_F_1768654764	2010-02-07
GMI_ES15_c7234_387	ATGACGATGAGGCTGAATTTGATGATATGGATGATTTCGACGACGAGGGCTCAGAATCTG[C/G]CATGTATGATGATGTATTCGATATCTGAAGGAGTTGTGACCAGGACTCTCGGTTTTCACT	1768656950	GMI_ES15_c7234_387-0_B_U_1768656950	2010-02-07
GMI_ES15_c7237_72	AAGTTTCAAACCATGACACTATTCTACATCTTCTACAGTATGCCGAAGGATGTTGCTCAGTTGTATGCTGC[A/G]AATGAACTATATAACAAAGGGTGGCTTTACCACAGAGAGTACCGTGTGTGGCTCACAAGAAATCCAAATGTGGCACCTCTTGTGAAAAATTCACTTTATGA	1768642065	GMI_ES15_c7237_72-0_T_U_1768642065	2010-02-07
GMI_ES15_c7272_387	CCAGCGCAACCTGAACAGCTTAGCAGTTGATGGTAGGCTTTTCATTATTGGTTTCATGGGGGGCACTGTAACTGAAGTGAACTTGCAGCCTATGCTTGCC[T/C]GAAGATTGACCATACAAGTTGCTGGACTGCGGGGCAGAAACCTTGCTAACAAAGCTCGGATCATTAGCGAGGTGGAGAAAAACATATGGCCAGCCATCGTG	1768643238	GMI_ES15_c7272_387-0_B_U_1768643238	2010-02-07
GMI_ES15_c730_237	CAACTGAAGAAGCTGAAGAAACGCCTGAAGAGTGAGAAGAAAGGGGCAGTGCGCGAGCTTCGTAAAGATAATTATTTCCTGTCTGCTGTGAAAGAGAAGG[A/G]TAGGATAAAACAAGAGCAAGAAAGGGCTGAAAAGTATGGAAAGGCAATGGCTTTTCTTCAAGAACAGGAAAGTGCTTTTAAATCTGGGCAGCTGGGAAAAG	1768642219	GMI_ES15_c730_237-0_T_U_1768642219	2010-02-07
GMI_ES15_c7305_200	CACATCTCCATCTGCAGTTATGTTCAGGTCGGCAGTTATAAATGCAGGATATCAGATCTC[A/G]AGCAGTCACGTTAATCCGCTTGGGCTGAAGTCTGATGCCCCTTGGGATGTTATTTGGGAC	1768654774	GMI_ES15_c7305_200-0_B_F_1768654774	2010-02-07
GMI_ES15_c7391_298	TCATTGCAGTAGCCCGCTCCTCTTCCCCCAACCCATGGCTACTATGTACAGAATCGTGCA[T/G]CCGGCAATGGTTCCAAAGGTGGTTTCCCAAAACTTCACATGTGCTGCTCGTGTCGCCTCT	1768654782	GMI_ES15_c7391_298-0_T_F_1768654782	2010-02-07
GMI_ES15_c7409_507	GGAAGAAAATATTGTTTTAAGCTCGGAGAAACTTCAGAAGCTAGGTTGGAGCTTCAGCCC[T/C]GTAGGAAAGACTCTGGGGGACAGCGTCGAATCCTACAAGGCATCTGGCGTCCTGAACTGA	1768654785	GMI_ES15_c7409_507-0_B_U_1768654785	2010-02-07
GMI_ES15_c7514_212	TCATGGATGCTATGTTGTGGGAAGTGCTGGAACAAATCAGAAGGTTGAGCTCCTAAAAGATAAGTTTGGATTYGATGCAGCTTTTAATTACAAAGAGGAG[T/C]CTGACTTAACTGCAGCCTTGAAAAGGTACTTTCCTGAAGGTATCGACATCTACTTTGAGAACGTAGGTGGATCAATGCTAGATGCTGTACTGGTCAACATG	1768643284	GMI_ES15_c7514_212-0_T_F_1768643284	2010-02-07
GMI_ES15_c7587_564	TATAATCCCACCTCGTGAAAAGGACGAACCGAACAAGTTCGGTTTCATTTGGTGCATGAGTTGAGATGTCTTTACTACAGCTTTCTTTATGCTAGAGAAA[A/G]TTGTGGTAATATAGTTTTGTCCTAGAAGTCGTGCTGAATGTAGGAACTGAAATGGAAAACCAGGGATATGTAATATGTGCTGACAAGTTATTGCAGATTTT	1768643289	GMI_ES15_c7587_564-0_T_U_1768643289	2010-02-07
GMI_ES15_c7588_240	TACTAAAGGAAGGTATCCGCGACTATGCAGCAGATATGTCAGTTTACCAGAGAGGAGCTAGAACTGACCCGGCAACAAGTGAGTATCTTCCATCAGTTTA[T/C]CCAGACGACCCAGAAGGATTGCAATTTGTGCTGCAGTACCTGACAGAATCCTATGGGGGCCTTCCCATTTATGTCCAAGAGAATGGTAAAGCATCTAGCAA	1768643292	GMI_ES15_c7588_240-0_T_F_1768643292	2010-02-07
GMI_ES15_c7654_479	ACGACTGAAGGCTGAACTCAGTGCGGAATTAGGTAGAAAACCATGAGCCCCAACAAGGATCTTGACGACCATGAATGATTGGATTGCCCGATCACCACTA[C/G]AATCCTTCAAACGAGCCAGTTTTTGTCCGCAGGGAGATCAACCTGCATTTCCGATGGAAGTTTTGCTGAAATTGTACTTGGTAGGTCTGAACCGTTGCAAR	1768643301	GMI_ES15_c7654_479-0_B_U_1768643301	2010-02-07
GMI_ES15_c7698_747	TCTGGTTTGGAATTCTGCTCGATGTAAAAAAGAAGAGAATAAACTGTTTGTCGCTGGATGGAAGTATTATTTGGTGAAACTAACTGTACTCTGGCCTGAA[A/C]TGAACAAATTAGGGCTACTAACAAGGTTTGGCGTCCATCAACAGCGCTGATGAAATTTGCATCCGCGCTGAGAAGATGGCTCCCAGAATTTCAAGACTTRG	1768643309	GMI_ES15_c7698_747-0_T_U_1768643309	2010-02-07
GMI_ES15_c7719_163	TGGGGTGTATGGAGCGACGCTTGATGAGGCTGATACGATTGTTCTCCTTGAAATGGACAA[C/G]GATGGTCAGCTGATTCAGGATAATATATCAACGAAAACCGGAACTAGCACAACAACAACG	1768654805	GMI_ES15_c7719_163-0_T_U_1768654805	2010-02-07
GMI_ES15_c7722_409	GAAGAAGAAATGGCTGCGGTCTGCGAAGTTTCATCATCCCTCTTCGCGGCACCATCCTTG[T/C]ACTTGTCTTGTTCGCTGCTACATTTCTTAAATTGTTCAGCATTGTGGTGCACACTGCATA	1768656952	GMI_ES15_c7722_409-0_B_U_1768656952	2010-02-07
GMI_ES15_c7819_478	GATACTTCGATCAATCAAACTGCTGTGTGTYCTGCCTGCTACTAGTTTTAAGTCTGCTACCGCTGCTGCTGCTGCCTGMCGCTCTACGATAGAGCTGCTG[A/C]TGTTGCTGCTACATGTCGTCGTGTGTCGTGTGCCATGTGATAGACGCGTTAATTTTATTCCTGTATACAATTTGAGGCCATGTCCTCGTTGCCATGTTGAA	1768643316	GMI_ES15_c7819_478-0_B_F_1768643316	2010-02-07
GMI_ES15_c7838_414	GAGGCATGCGGGGGAAGAAGCCTGGTGGCAAAGCTTCGCGTTGAGTAGTAGTTCAACATTGGCATGGATGAACAACTAGGCTCTGCCGGTAAATTTTTGC[C/G]TGTCCAGCTTTATTAAGCCGGCAAGTCGGGGGCAGGTATCTGTGTTATGCACCATCATTATACTATAGCGATTTCACATCTGCCTCAAAGTTTTGCAGCTT	1768643318	GMI_ES15_c7838_414-0_T_F_1768643318	2010-02-07
GMI_ES15_c794_171	AAGTTCCAGATGTAGAACCAGAGAGCAAAAARSCTGGCAAGAAAGCCACAAAGAGTTCAACAAAGGAAACTAATACTCCTGTGGATAAGGCCAACAAGAA[T/G]GTTTCTAAACCAAAAAAGGATGAGAAAGAAAGCCAAAGCAATACTTCTGGTGCTGTGAACACTAAGTCACGCAAGAAGCAAGGTGCCAAGGCATCCAGTGA	1768649797	GMI_ES15_c794_171-0_B_U_1768649797	2010-02-07
GMI_ES15_c8004_173	ACAACCGCCGTGCCTTGCAAATAGCTAGGAACATGCCTGAGCTACGTCACCTTCAGCTCTTCGCCAATCGGCTCCGCAGCAATGCACTTGCTGCAATCCT[T/C]GACAACTGCCACCACCTCGAGACCCTTGATTTGCGTCAGTGTTTCAACATCCAGATTGACGCAGGACTGCGAGCGAAGTGTGCAAGGCTCAAWGAYGTGAA	1768650122	GMI_ES15_c8004_173-0_T_F_1768650122	2010-02-07
GMI_ES15_c8032_326	CATAACATAGTGATAGACATGGAGGAGGATGCAGCCATGGACGAGGCACGGATATCGGAC[A/G]ATCACGACGCAAACTATAGGCAGCAGGTGTGCCAGTTAGCTGATGAGAAGGCTGTCAATG	1768654818	GMI_ES15_c8032_326-0_B_F_1768654818	2010-02-07
GMI_ES15_c8064_341	CAAGTCTCCGAACAGGCCTCCTGCCGACAAGGTGCAAGACAACCTTATTTATAACTACGGCCCTACATTTTCCGGGAAAACTTCGAAATCCTTCGAGCAG[A/G]TGTACCTCTTCTCCTAAGACTGGAGCCGATGCTTGCAACTGCAAGTATTGTACTGTTGTATTGTGTGCCCCATACTGTTGTACTGTACTGATGAGACCTTC	1768643346	GMI_ES15_c8064_341-0_T_U_1768643346	2010-02-07
GMI_ES15_c8068_204	TGGAGCAGCTCCATGACGCCAAGGAGGAAGGGAACAGCCCTCGCCCGTACCTGCAGAAGCAGCAGARCAGCGACCGGAGCCTGACAGGCTCGAGATCGTC[A/G]TCGACTAAGGGGAATAAGAAGCCCACTTCACCGAGACTGAGACCGGATTGATCGGTTGAGTGGATCTCGTAGCAAGGTACTAGAGAGATGTGTTGAGGTGT	1768643348	GMI_ES15_c8068_204-0_T_U_1768643348	2010-02-07
GMI_ES15_c8153_559	ACGGAGGCGATGGCTACTGAGACCTTTGCAGGAATGTTCTGAGTAATTGGGCTATCTGCG[T/C]CGATAATTTACTGGTGCAAGAGCTTATTGTTCCATTTGTTTGACATAAAAGAACWAAGGC	1768656954	GMI_ES15_c8153_559-0_B_U_1768656954	2010-02-07
GMI_ES15_c8184_216	TAAATACCACTAAAACAAATGATTCAGAGCCCTATTCAGTGAGATGACATAATTGACAAGTTTTCGTGATTCTGGGGCCCTGCACCCACCATGTCAGTGC[T/G]TGCCAACAGGAAGAAACAAGAACGTGTTTGGCTCTGGAGAAGGCTGGATGCATTTTAATCTCAAATCCGAAAGCATGATCCGAGGTGATGTTGGTCTCACT	1768643362	GMI_ES15_c8184_216-0_B_U_1768643362	2010-02-07
GMI_ES15_c8191_415	GTGTCCTGGAGCAAGCTAGGAGTGCTATGTAACACTGATGTTACACATGGTTATGTTTATGATTCTTAAATTGGCAATTTATCTCTTTGTTCGAATCACA[T/C]TCCCAATCCATGTTTAGCCACTCTACTTTGGTGGTGGCGCATTGAAAGCATATGGTTGAATATGCTTATATAAGGGCTGGAGGCCACACTCTCATCAAACC	1768643365	GMI_ES15_c8191_415-0_T_F_1768643365	2010-02-07
GMI_ES15_c8238_156	TGGCATTGATGGAAGAGTTCAGCCTAGGGATGAGAAGGTTAATGTTGGAAGTCAAACTCT[C/G]AAGAGCTGGTACAGTAATGTGATGGTGAGCTATGCCACTATTCTTAATGCAGTCGAGTGT	1768654829	GMI_ES15_c8238_156-0_T_F_1768654829	2010-02-07
GMI_ES15_c8336_321	CGACGTCTACGAGGCGCACCTCGCCAAGGACGGCAACAGGTACCTCGCCGGAGACGCATACACGCTCGCCGACGCCAACCACCTCAGCTACATGTTCATG[A/C]TCACCAAGACGTCCAAGGCGGAGGAGCTCGTCGCCTCCAGGCCGCACGTCAAGGCATGGTGGGAGGACATCTCCGCCCGCCCCGCGTGGATCAAGACCGTC	1768643382	GMI_ES15_c8336_321-0_B_F_1768643382	2010-02-07
GMI_ES15_c8383_494	TAGTTGCAAGTTTATGAAGCCCGTGGGCGGAAGGTGCTCTTGTTTGATGTAAGACCGAAG[A/G]ATGGGAGAACAAGAAGAAATTTGAAGTCTCTGTGTTTGCATTTGATGTTGTGTGTTGAAC	1768656958	GMI_ES15_c8383_494-0_T_U_1768656958	2010-02-07
GMI_ES15_c8389_147	ATCATGAAACTAATCGATGGAACACCTACATATCCCAACTTAACTAATGAATGGGTGAATGTTAAAGATGTTGCGATGGCACATGTCCTTGCTTATGAAG[T/C]CCCATCAGCAAAAGGAAGGTATTGCATGGCTGAGAGAGTTGCGCGCTATTCCGAGCTTGTAAAGATCATACAAGATACGTACCCCTCCATTCCGGTACCAG	1768643387	GMI_ES15_c8389_147-0_B_U_1768643387	2010-02-07
GMI_ES15_c8390_398	TAGTGAATGATCCTGAACTTCCAGGAATAGCTGAATTAAAGAAAAAGAATAACAAGCCAAAACGACCAACCATCAAATCACTATTTGAGTGTCCTGAAAG[T/C]GACGACCAGCCTGAGGGCAGTTTCCCTGGCCAATTGTCGCCACAACTGGAGTTGTCTGAGAGCCCCTCACCTCATTCCAGTATCTCCTCTGATGACTCCCA	1768643390	GMI_ES15_c8390_398-0_T_F_1768643390	2010-02-07
GMI_ES15_c8436_330	CCTGGAGCTGCTATTATTGATGTGGGCATCAATCYGGTTGATGATCCAGCMAGCCCTCGAGGTTATCGGCTCGTTGGAGATGTCTGCTACGAGGAGGCCT[C/G]CAAGGTTGCAGGAGCGATCACGCCAGTTCCGGGCGGTGTTGGGCCCATGACAATTGCGATGCTTCTGTCAAACACACTCGAGTCTGCTAAGAGGATTCACA	1768643395	GMI_ES15_c8436_330-0_B_F_1768643395	2010-02-07
GMI_ES15_c8493_270	GTCTTAATTACTACCGCTGCTTAGACCTGAACTGGGAACTGATGGCACCATGGACAGGAGCAAAGGTGCAGGTGCCAACCAAGTTCATTGTCGGAGACGG[T/C]GACCTGGCATACCATCACCCAGGAGTCAAAGGCTACATACACAAGGGAGGGCTCAAGAGAGATGTGCCTATGCTTGAGGAGGTGGTGGTCATCAAGGGTGC	1768643403	GMI_ES15_c8493_270-0_T_F_1768643403	2010-02-07
GMI_ES15_c858_507	TTAGGGAAGGAGGGAGGACCGTCGGTGCCGGAGTGGTCGCCAAAGTCATTAGCCAATAAT[T/C]TGTGTCCACCTTTTTTTCTTCGGCGTAGCGATTTTAGTAGAGACAAAATGAATGTTGATA	1768656825	GMI_ES15_c858_507-0_T_F_1768656825	2010-02-07
GMI_ES15_c860_154	CAAGAGGAAGGTGGAGGAAACCCAGGCTGACAAGGAAGCAGCTGAGGGAGCAACACGTGAGAAGGATGCTCAAACCGTTAAGCTGAGGGCCGAGCTGGAG[A/G]AGCTTCACGTTTCCATGTCACAGCTCCAAACATCCTGTGATGAACTTGATACCAAGCATTCACGCCTGCAAAGCGAGAAGAATTCGGTTCAGAAAGCACTG	1768642229	GMI_ES15_c860_154-0_T_U_1768642229	2010-02-07
GMI_ES15_c8606_394	ACTCCGTCGACAAGGTGCCGCTCCCCTACGAGCTCTTCGGGCCCCAGCCCCCCACCCCGGCGCCCGCACCAGCACCCGCGCCCGCGCCCGCCAAGTCCAA[A/G]AAGAAGAAGAAGAAGGCCGCCGACATCGCCGAGGAGCCCACCTCCGACGAGACCAAGAACGCCGCCTCGTCCCTCACCGGCAGGTGGGTCGCCGCGCTCGG	1768650131	GMI_ES15_c8606_394-0_T_U_1768650131	2010-02-07
GMI_ES15_c8655_387	TAGTGAAGGTGCAGACATCATAAAGCATATTATCGACCATTTCGTTATCTAGTGAACAGC[A/C]GATCTCTGGAAAGAAAGCTTGTGCCAGCACGCGCAAGTTGCTAACTGATGAGTGAGCCAA	1768654850	GMI_ES15_c8655_387-0_B_F_1768654850	2010-02-07
GMI_ES15_c8659_513	GGATTGGGTGAACTATATGACGCCCGASATGGCGCAGCGCTTTGACTCCATCGTCCAGGACAAGCTCCGTGGATCGGGCCTCACTTTCTAGAACAAACCC[T/C]GCAGCTTAATATTTCCAGTAATGCACCCAAATAATGTACTACTAGTAGAAGCACACGCGAGTTGCTTCCCCCTGCGCCATTGCTTGCTAGTGTTACAACTC	1768643410	GMI_ES15_c8659_513-0_B_U_1768643410	2010-02-07
GMI_ES15_c8726_302	CCCAGTGAAAGAGCTGCAGGAATATTGTGATCGCAGATCTTACAGTAAGTCTTACACAACAACCCACAAAGATGGAGTTTCTTCGGTGGTTGCAGCGGTG[C/G]AGGTTGAAGGGACTATCTACTCAGCAACTCAAACCGGTGGTGATAAGTCTGTGGCTAAGAAGTATGCAGCGAAGTTGCTGCTAAAGGATCTCCAGGATGCA	1768643422	GMI_ES15_c8726_302-0_B_U_1768643422	2010-02-07
GMI_ES15_c8752_124	TGATGAAGATTTGGCTGTGGAGAGCATATTTGATGCCTTGGAAGTTATTGAACCAGTAAAACTGTTTCAGCAGCTACTCGCAGTAATTCTTTCTGTATGC[T/C]TCCTAGCAGCTGAATCACTAGTACCAGCAAACAGCARCCTGTCAAAATTATTCTACGACTGTAAAGACTACGTTATTRGCATTTACCAAGATGACATGTCA	1768643429	GMI_ES15_c8752_124-0_T_F_1768643429	2010-02-07
GMI_ES15_c8803_430	CGACTCAGTCTACAAGATGACAGTGAGGATTTGTAGGTAGTAGTCGGCGCATTGAGAAACCCTGCGGCTTGTTCATACACTGTCAAGACGAGAAAGACTG[T/G]ACCAACACCATGAGTGTCACACTTGCAGCTGAAAGATCTAGGAAGGTTGGGCCACAAGCTTCATGCATGCCACAGTTCTATGATGCACCGGCTTACTGTTC	1768650136	GMI_ES15_c8803_430-0_T_F_1768650136	2010-02-07
GMI_ES15_c8836_313	GTTGGTGCAGGCTGCACTTGCTGAGAGCAATTCTGCAAAGGACAATCATGTTATCTATACAAATCTTGTGAAGATGGTTGATCTATGATGTATTCCTGTT[T/C]GTAGTTGCGGGAGGTAGCTTGACCATAGCAGTTCATGAGTGAAGTTGCAACTTGTTCATTGAAGATCTATCTGAAGCCTTGATGATGACGCATGAAGCCGA	1768643437	GMI_ES15_c8836_313-0_T_F_1768643437	2010-02-07
GMI_ES15_c8962_300	GCGATCCGGCCAGCACCAGCAGCAAGCCACCACCGCTACAGAGAGCCCCGCCACCGACGAGCCTTCTCTATAACAAACCAACCAACCGGCATTGTGATCC[A/T]ACTACACCTCCGTTCCGTTCGTTCCGGACCAAAAAAATTGCTTAGTTCTTTGCACGGATCAGATCTCCCTCTCTCCCCTCCTCCGGCTACTTTTGCAACTT	1768643444	GMI_ES15_c8962_300-0_B_U_1768643444	2010-02-07
GMI_ES15_c8970_315	CAACCTTCAGCTTCTTCTCGCCATACCGACCCGCTCTGTTCATCGCGTGTGGCGCAAGTT[T/C]GATGACAGATTCATGCGCCCAATGTTCGGGGGACGAGGCTTCGTACCGTTTGTGCCTGGT	1768654857	GMI_ES15_c8970_315-0_B_U_1768654857	2010-02-07
GMI_ES15_c8973_201	GCTTAGAATTAAACTTCCACATGAGCTTGTTCACTTAGGTGCTAAAGCCTCAACTCTTAC[A/G]CACTCTGATATGTTGGTAATTGCGAAAACAAGATCCTACTATACAAATGCCAACTACTTT	1768654860	GMI_ES15_c8973_201-0_B_F_1768654860	2010-02-07
GMI_ES15_c9052_316	ACCCCCAGGACGCTCAACCTATACGACATCCTAGATGCCCGCAAGCATTTCTTCACCCCGTCCGCCATTGACTACCTCAACTCCAGGTACGGTACCACAG[T/G]GTTTGATGAATATGAGGGTGACACTGACGGTGAGGATGACGGTGAAGAGGAGGCAGTGGAGGAACAAGCTGAAGACGAAGGAACCACAGAGGAGGCTGCCC	1768650139	GMI_ES15_c9052_316-0_B_U_1768650139	2010-02-07
GMI_ES15_c9068_311	CCACTTCCATCAGATCTTGCAGCTTGGAAAACCAGATCAAAGGAGGATGCGGAAGAATGT[C/G]TAGAAAAATGGGAAGTCCAGCTCCCTCAGTCCCACATCAGTTCTTATTTCTCATCTCTGG	1768654865	GMI_ES15_c9068_311-0_B_U_1768654865	2010-02-07
GMI_ES15_c9076_208	CAGCTGGCATGTATCCCCAACAGATGGCTGGGGATCTCTACCAACAACAGATGTATGGTGGCCAGATGGCCGGTTATGGCTATGGTCAGCAGCCTGGAGG[A/T]TATGGCTATGTTCCAAATGCTGGATATGCCTATACCAGTGCAAACGAGCTTTCTCAGAGAATGAATGGGCTTGCCATGCAAAACAACAGTTTCTATGGCAC	1768643458	GMI_ES15_c9076_208-0_B_U_1768643458	2010-02-07
GMI_ES15_c9085_462	GTGAGCGACAAAGATTGTCTGGATGGCGCGCCAATGCCCGTGTAAATACACCGCGCTATATGTCCTCGGCGCTGGAGCTAAGGGATTGTAAGCAGCCGGC[A/C]TGCGATACTTGAGTCAACTTGGTGCAATTTTTCACTTGAATTTATGTACGGTTGGCTTTAGAGAGTCCAGGTCTTACTGATATACTAGTACAAAAAGGAGC	1768643460	GMI_ES15_c9085_462-0_T_U_1768643460	2010-02-07
GMI_ES15_c9138_457	GAAGAAAGATAATTGCAGDTTTGCTGGAGAGGAGCTTAATTCAGCTGATCCTGGAGTAGAATCAAAGAATCTGATTAGTCAATAATACGATAGTATTCAG[T/C]TGATGTTCTCTTGAGCGGAGGATGGATGGTGGCTAATTTCTACAGATTGACCTAGATTTAGTGGTTGGCAAGAGAGGATACGCACACGTACCCGTTTCCTT	1768643467	GMI_ES15_c9138_457-0_T_F_1768643467	2010-02-07
GMI_ES15_c9166_472	GCAACCGCATCATGATGGGTGAGATCCAGAATGTGGATTAGTACAACGATGGCCCCGCGCTGTACATACTTTCGGCTCTCTCGATAGACTGTTTTGACTT[A/G]TTGTTGCGATGGCAACCGAGCTTATGGGGTGGTTTTCGTCTCCTTTTTCGAGATGCGTACATTGCCCAATTTTGGCATCCTGTAACTGACAGCAGATTTTG	1768643473	GMI_ES15_c9166_472-0_B_F_1768643473	2010-02-07
GMI_ES15_c926_270	GCTCCTAACTATCAGCAAGGTGGTCCAGCTGGCTACCAAGGTGGACCTGCTGGGCATCAG[A/G]GAGGTAACCAAGTTTACCCAGGATCCAACATGCCTAGCGGCCCTGGACCAGCCCACCCAG	1768654282	GMI_ES15_c926_270-0_T_U_1768654282	2010-02-07
GMI_ES15_c9336_129	CGGGTCAGGAAACTTGTAATGAATGATGCTTCAACCGATGCTGCTGTCATCCCAACTGCTTACAAGCATGGAAAGAGAATAGGAGAAACGGCAGCATCGA[A/G]TTGGCTGCACATAGTTCCCTGGGGCATGTTCAATCTGATGAAACATGTTAAAGAGAAGTATGGAAATCCACCTGTGTTCATTACTGAGAATGGTATGGATG	1768643478	GMI_ES15_c9336_129-0_T_U_1768643478	2010-02-07
GMI_ES15_c9351_66	TGAAGCCAAGGCATTTGCAGAGAGAGAATCACTCTATTTCATGGAGACTTCTGCACTGGA[C/G]TCCACAAACGTGGAAGATGCTTTTTCCGAGGTCTTGACCCAGATCTACCGCATCGTGAGC	1768654870	GMI_ES15_c9351_66-0_T_F_1768654870	2010-02-07
GMI_ES15_c9396_493	CAGCAGGGAGCAGGAAGAGGCCAGCTGCGGCCGACTGCTGATCGAGTGAAGACCGAACTCGCCCGACAACGCATATCCGCTTTGTAAAGCGGCCTTTTTG[A/T]CGCGAATTAATCAAGGGATTCCTGTTCTGCTGCTACGTAGTACAGTTCGTGGTATGAGGATGAAATCACGGCTGTAATTAGAGCCGTGTAC	1768644317	GMI_ES15_c9396_493-0_T_U_1768644317	2010-02-07
GMI_ES15_c9419_304	CATCAGGAAGAGATAGAAATGGAAGGTTGCTGATGGACCAATGGTCTGATGTATTGCATG[A/C]CGGAGATGCTTCCTGCGATCTGATTGCACATAGTGCCACCATATGAGAAGATTTGGGGAA	1768654876	GMI_ES15_c9419_304-0_B_F_1768654876	2010-02-07
GMI_ES15_c9450_548	AGTCTCATAGATTTTTCATCTCACCGCAACCCATGTGCTGTGATGTGGTAATGCGAGGAT[A/G]TTGTAACTGAGTGGCCTTGACAAATTTGTGCCTAGTCTCACCACAATCCATGCGCTGTCT	1768654877	GMI_ES15_c9450_548-0_T_U_1768654877	2010-02-07
GMI_ES15_c9452_320	TTGCTGCAACTATGATTCAAGAAGGCCTGGTTGAGGAGGGATTCAAAACAGCTGAAGGGGTCTATCATGCTGCCTGGTCTCCAGAAGGACTTGGATACGC[A/G]TTCCAAACTCCTGAATCTTGGAACAACGACGACGGGTACCGGTCCCTGTGCTACATGCGCCCGCTCGCCATATGGGCGATGCAGTGGGCCCTCTCRACACC	1768643482	GMI_ES15_c9452_320-0_T_U_1768643482	2010-02-07
GMI_ES15_c9521_561	GAAGCCGTTCAATATCGATCTAACACCATTCAAGGAGTGACCTGGCACAGTGGATGGAGAAAGACACCTTCTCACTGCCCAATGTGGCTGTATCAGGACA[A/G]AATCACTCTTTGTGTACTGTACATTTTTTTTCATTCACCAACGGTTGCTGCTATCTTTGTTGGACTGCCTGTTATCTTCTTTTAGAAGCATAAGCTTTGCA	1768643490	GMI_ES15_c9521_561-0_T_U_1768643490	2010-02-07
GMI_ES15_c9561_171	GAGCCAGGTGTACGAGAAGTACAAGGGCCAAGGACTTGAAATCCTGGCTTTCCCGTGCAA[T/C]CAGTTTGGTGGGCAGGAGCCTGGCACCAACGAGGAGATTGTCGAGTTTGCCTGCACTCGC	1768654883	GMI_ES15_c9561_171-0_B_U_1768654883	2010-02-07
GMI_ES15_c9571_342	GTTAATAGAGATACCAAACCGAGGCCAATGAAACTGTGTGCTTATTTCAATGGCCCGAGGGGTTGTCGCAACGGTGCTAGTTGTACTTTCCTACATGACT[T/C]GTCAGCACCGCCGAGGCAGGACGGCTCAAAAAGACTTAAGCTGGACAACAGAATAGCCGGTCGAAACTGAGCTCTGATTGGTACTCTAAGTTTTGACCGTT	1768643495	GMI_ES15_c9571_342-0_T_F_1768643495	2010-02-07
GMI_ES15_c9629_161	ACAGGTTTTTGATAGACATGGACAGAGAAGATCAGCGATTGGGCAGAATGGATGACATTCACCGGGGCCTTCAATGTGCTTACTGTCAGTCCCCTGACAC[T/C]GATGACATACCTTTGGAAGGAATTCAAACTTCCAGTACAGATGAAGATAAATGTAGCAGCTCAGGTGAATCTAGTTGCAAAGAACCAGTAAGTGACTTGTC	1768643500	GMI_ES15_c9629_161-0_B_U_1768643500	2010-02-07
GMI_ES15_c9668_316	CTAGGGTAGTTCTCCCTACCTCCTATATTTGCATCAAGTGTGCGTGTAGCTCATGTCGTA[C/G]TCCAGTTGTTTGTACTAGGTCTCGACAGTTTGGTTTGTTGTTGGTTGTACATATCGCATT	1768654891	GMI_ES15_c9668_316-0_T_U_1768654891	2010-02-07
GMI_ES15_c9689_162	CAGGGCCTTCGACAACGCCTACTTCGACAACCTCCGCTACAACAAGGGCCTGCTCGCCTC[T/C]GACCAGGTGCTCTTCACCGACCGCCGCTCCCGCCCCACCGTCGAGCGCTTCGCCGCCAAC	1768654893	GMI_ES15_c9689_162-0_B_U_1768654893	2010-02-07
GMI_ES15_c9769_502	ATACTGGCGTGTATGTGGGCAGATTAAGCTGTGATAATCTCTTGACAAAGCACATTTCGC[C/G]CTACCTGAGTAGCTGAGTTGAACGATGGCTTCTCTAATGCACAGCAGTCCCAAATAAACA	1768654899	GMI_ES15_c9769_502-0_B_U_1768654899	2010-02-07
GMI_ES15_c9788_96	GAAGAGCAAGGACGCCACTGATGGTACGGAGAAGGCACTTGTTGACGAGCTGCAGGCACT[C/G]GACGAGCACCTAAAAGCTCATGGCCCCTACATCAATGGGGAGAACGTGTCCGCTGCAGAT	1768654901	GMI_ES15_c9788_96-0_T_U_1768654901	2010-02-07
GMI_ES15_c9843_97	AAGAACTGTATAGGTGCTATAGATGGGTCTCATGTTCCTATCAGTCTATCTCCTCAATAC[T/C]AAGCTCCATGGAGAAATAGGAAAGGCTCTCTTAGCCAGAATGTCATGATTGCTTGCGATT	1768654910	GMI_ES15_c9843_97-0_T_F_1768654910	2010-02-07
GMI_ES15_c989_89	ACAGTTCCAATATTTGGGAAGGGTCACATCTTTACTCAGATAGTAGCATAGCAGAAGGCA[A/G]TTCTTCACTGGCAATGGATTTGTATGGAGTACAAGAACTGGAAAGCCTGTTTCAAATTCA	1768654293	GMI_ES15_c989_89-0_B_F_1768654293	2010-02-07
GMI_ES15_c9895_356	TTGACGCCTGGCTAAGCCCTATGCAGATGGTACCWGCGCTGGTAGAAGTTGTATTCTTCTGTACAGTGAACAGATACATGGGCCTCGCTAACCTGMCCCC[A/G]AGAGATGGCCGCAACCTTTGTCATTGTGCCTCTCTAGAGGCAGTTCCTCGAGGAGAATCAGTCCTGTTATTCTTTGTAGACGCCAACTTGGGGGACACGTT	1768650149	GMI_ES15_c9895_356-0_B_F_1768650149	2010-02-07
GMI_ES15_c9899_346	TTAGAAGAAAGCCCTCAGCAAGAGAGTAGCACACGGTTCCATCATTGCATTCTATTTGCC[T/G]TACATTGTGGTTCTTCCGTGTTGGTGCTCCTCAGCGGAGGAACATAATGTGGGGTGGGGA	1768654912	GMI_ES15_c9899_346-0_T_F_1768654912	2010-02-07
GMI_ES15_c9915_356	ACATTCGCAAGGTGGTGACCAGCTGGCGTAGCATGCCCTAGCTAGCGGCTCTCCTGTAAATATCACCGAGTGTTGATTGATTGCCCGAGCTAGCAGCTCC[C/G]CTGTAAATATCGCAAGCGTTGATCTGGCCAGGTGTACGTTAGAGACTGAGCTGGTTGCGGAGATTAGGGTTCGTTCAACTGTACATGAGGAGGAGTGTATT	1768643518	GMI_ES15_c9915_356-0_B_U_1768643518	2010-02-07
GMI_ES15_c9943_219	GAGATGGAAATGTTCATCCRAGACCCCAACCTGGAGTATTTTTCTTCTATGATTTCTCGCCTATAAAGGTGATATTCACAGAAGAAAATAGATCGTTCCT[T/C]CACTACCTGACAAACCTGTGTGCTATAGTGGGAGGCATCTTCACCGTCTCCGGCATCATTGACTCGTTCATATACCATGGACAGAAGGCACTTAAGAAGAA	1768643523	GMI_ES15_c9943_219-0_T_F_1768643523	2010-02-07
GMI_ES15_c9973_517	ATCTCCAATGTTGATTCCGGTTGGCGTTGCTGAGAGATGACAAGGAACACAAAATTGGAGAAGATAATAGTAGGGGATAACAATTGGAAACATTAAGAGT[A/G]CTGATGCTTGATGTTAACTGTCAGGTGTTGGTAGGATCATAGGAGTGACAAGCGTACAGTGTAGCGWAWGTGCATTACGTTATGAATAAAACTTCTACTTT	1768643525	GMI_ES15_c9973_517-0_B_F_1768643525	2010-02-07
GMI_ES15_lrc10789_299	GTTCAAGCTGTYCTGAAACTGTTTCTGAAGATACATGGTGAGACAATACGACGTCACTCG[A/G]CGCTTCAGGACAAAGTGAAGAAACTTCTAGATGTCCAGAGCTTAGTTTGGCAGAAGATAG	1768655224	GMI_ES15_lrc10789_299-0_B_F_1768655224	2010-02-07
GMI_ES15_lrc12050_79	AGTCAGGATTCTGATGGAAAAGGTGCTGTTTGGAGGCGAAATTCGCGAAGATCAGAAAAT[T/C]CGGAAAAATATATGAAAAATCCTATTTTTCCAGAAGACGAAGGATGCCAGAAGGAGGAGT	1768655225	GMI_ES15_lrc12050_79-0_B_U_1768655225	2010-02-07
GMI_ES15_lrc16962_276	CGAAGCACTCCCTCGGCCAGTCCCACCCCGTTCTTCTGACCCGATACAACCCGGACACCCTGGAAGAGTCGGTCCTCTGGACTGAGAGCAGGGACGTAGG[A/G]GAAGGCTACCGCTGCATCAGGATGGTGAACAACATCTACCTCAACTTCGACGCGCTCAATGGCGACAAGGACCACGGTGGTGTGCACGATGGGACCACCCT	1768644218	GMI_ES15_lrc16962_276-0_B_F_1768644218	2010-02-07
GMI_ES15_lrc19149_99	TCTGATCCAGGAAAAGATGTCAACGGATGGGGCATGAATGATAGGGGTGTCTCATACACATTTGGCCATGACAAAGTGACAGAGTTCCTTATAAAGCA[T/C]GATCTTGATCTTATTTGCCGTGCCCATCAGGTTGTCGAGGATGGTTATGAATTCTTTGCTGACAGACAACTGGTCACCATATTCTCGGCTCCCAACTATTG	1768642176	GMI_ES15_lrc19149_99-0_T_F_1768642176	2010-02-07
GMI_ES15_lrc19345_536	GGAGGCCAAGGAGGAGAGCGATGACGACATGGGCTTCAGCTTGTTCGACTAAGAAGTTCCAGTCCCGTTTCCTTCTGGAAATCGCATATGCTAAAGACTA[T/G]CTTATCTTATTCCTTTAGGTCAAAGTTTTGGAGGATTTGATATGTTGTGTTACTTTGAATTTCGTACCCATGCAATGAGTACTTCAAACCTCCTTGGGTTA	1768650253	GMI_ES15_lrc19345_536-0_B_U_1768650253	2010-02-07
GMI_ES15_lrc19880_211	TCTCGCTCCTGTGGGTGCGCGTCAACCCCTTCCTCGCCAAGACCGATGGCCCTACCCTGGAGGAGTGCGGCTTGGACTGCACCTAGGAGAACACCGCTGA[A/G]CAGCTTATGTGAATTCCCTCACCCAGTGCGTGTGTGTGTATGATGCCCGAAGGAGGATTTTTGCAGGTTTTTCTTTGCCCATAATTTATTTTTCCTCTCCC	1768644253	GMI_ES15_lrc19880_211-0_T_U_1768644253	2010-02-07
GMI_ES15_lrc6192_580	GGTTCGCTGTGTATTATGCAACCATGTCACTGAGCTACCTGCCTCAGTTATCTTACCAAAAGATGGGTTAAAAGGATTATGACCTGCCAGCACTGGGCAC[T/C]GTCGGTGTCTGTGCGTAGGGCGTTATTTCTCACCCAGAAAAGAAGTTTTCCCTCTCTTTTCTCCTTGACGGATGACATCCAATCTGTATTTATCACCACCC	1768644178	GMI_ES15_lrc6192_580-0_T_F_1768644178	2010-02-07
GMI_ES15_lrc7488_506	TAAAACATCTTATATTTTGGAAACGGAGGGAGTAGAAAAAAAAGGATCAGGTGGATTTGGTTAGAGTTTATTTCTGAGGGGTTATAGAGTATACCAGTGT[T/C]CATTGTGCAGGCGGAGATAAGGGAACGTACCCCAATTGAATCTTTTGGCGATTTGCCATTGTAAAACTAGTAGTACATAGATGATCTACTAATGGAGACTG	1768644182	GMI_ES15_lrc7488_506-0_T_F_1768644182	2010-02-07
GMI_ES15_lrc8365_263	CTCTGATGTGGAGCCCAGAAGTGACGATGAAAGTGACGACGATGATGACGATGATGACAC[T/C]GAGGCTCTAATGGCAGAGCTCGAAAGAATTAAAAAAGAAAGAGCTGAGGATAAGCTAAGA	1768655213	GMI_ES15_lrc8365_263-0_B_U_1768655213	2010-02-07
GMI_ES15_lrc9414_222	AGGGTGTTCATATTTCTGCATATTCACCCTTGGGTAAACCTGGATCTCCTGCATCTATGGGTAAAGGTTTTCTGGACAATCCTATTATTGTTTCCGTTGC[T/C]GAGGAGTTGCAGAAAACCCCTGCACAGGTTGCTCTACGCTGGGGTCTTCAAATGGGCCACAGTGTGCTTCCGAAGAGCACCAACGAGACAAGGATGAAGGA	1768644194	GMI_ES15_lrc9414_222-0_T_F_1768644194	2010-02-07
GMI_ES17_c10035_695	GCTACACAACATAGCTGTTCAGATGCAAATTGTTATGAACAATGTTGAGTGCAAGGAACAAACATCTGGGCCATATAGTCGTTTATACAAGTTGTCATAA[T/C]ATTTTTAACTTGGAATGCGAGAAACAAAAATTAATGGGCCATTATTAACTTGAGACGAATTCGCTCTAGCCAAGGATGAGCAGATGTTGGTTCAGCCATTT	1768646197	GMI_ES17_c10035_695-0_T_F_1768646197	2010-02-07
GMI_ES17_c10074_541	CGGGTCTAGAAGTCGAAGAGAGCGCAGTCGGRGGAAAGGKTCAGCAMAAAGTGAAAAAACRCATCGCAGTGCAGGAAGCAGCAGACGAAGAAAAGGGCCA[A/C]GAGAGTACGACAGATTTACAAATACACTCCCACAGCACACACACATTAGCAGGTGGTGAGTTGTGTGCTGTTACTGGTAGCATCTGCAGTATGTATTTGCG	1768646202	GMI_ES17_c10074_541-0_T_U_1768646202	2010-02-07
GMI_ES17_c10183_548	TTATTTGCGATACGGACTGCACTACATCGACTTCCAGGATCCCGGGCTGGCAAGGGAGCC[A/G]AAGCTCTCTGCCAAGTGGTACTCCAAGTTCTTGAGGAGTGAAATTGGGATAAATATCGAG	1768656105	GMI_ES17_c10183_548-0_T_U_1768656105	2010-02-07
GMI_ES17_c10220_227	TATATTCGAAGTATGCTGGAACAGAGGTGGAGTTGAATGACTCCAACCATCTAATTCTAAAAGAGGATGATATCATAGGTATTCTGGAGACAGATGATGC[C/G]AAAGACATGAAGCCTCTTAGTGACCGTGTACTTATCAAGGTAGCTGTAGCTGAAGATAAAACTGCTGGTGGTCTGCTGCTTACCGATAGTGTTAAGGAGAA	1768651417	GMI_ES17_c10220_227-0_T_F_1768651417	2010-02-07
GMI_ES17_c1032_1029	TGTATCTTCTAGTAGCCATATTCCTGTWWTTTGGTGTTCACGTATGGGAGTGCGGAGTGCCTATACCTCATTCATAGTTGTTTGCTAGTTTCTGCGCTAG[T/C]TGGACATTTTCCCTGTGTTTGGAAAACATTTGTATGTGCAAACAGACGGAGTGAACTATATGCATGTAGTAATTATTTATCTGCACGATGTTGTCAAAGTT	1768644779	GMI_ES17_c1032_1029-0_T_F_1768644779	2010-02-07
GMI_ES17_c1036_95	CTGTGCGGCCCCGTGCCCCCGGCCATCTTCGACAAGAAGATCGACGCGCTCTTCATCAAC[A/G]ACAACCACTTCGACTTCGAGCTGCCCGACAACTTCGGCAACTCCACCGCSTCSGTCATCG	1768655419	GMI_ES17_c1036_95-0_T_U_1768655419	2010-02-07
GMI_ES17_c1075_173	TTACCAAGGGTAAACCTGATATGCACGAAGCAATTGATTGCTACACGCCTATCGAACCGGGGAAATATGGAGCTCTTGCTAAACCAATGGAAGGATCTAA[T/C]TTGTGGCCGGATCACCCACCAAATTTTGACGCGCTCCTGGAGAACTATATAAGTCTTCTAMGAGATCTTTCAAGAAAGATCATGCGAGGTATAGCCTTGGC	1768644791	GMI_ES17_c1075_173-0_T_F_1768644791	2010-02-07
GMI_ES17_c10770_123	GCGGGACGCAGCAGAAGTGCAAGGTCTGCACCAAGACGGTGTACCCCATGGACCAGCTCTCCACCGACGGCGCCGTCTTCCACCGGGCATGCTTCAAGTG[T/C]CACCACTGCAAGTCCACCCTCTCGTTTAGCAGCTACTCCTCCTTTGAAGGGGTGCCCTACTGCAAKYCCCSRKWTCGCGCAGCTCTTCAAGGAGACAGGGA	1768646264	GMI_ES17_c10770_123-0_B_U_1768646264	2010-02-07
GMI_ES17_c10921_231	CGTAGGTCATACTACTCACCTCGCCATGGTCATCGCTACCGCTCGAGATCTCCATGCAGTTACAGAAGGGGGTGGTCACATTCCTATGACCGTCCTGTTT[T/C]ACCATACTACAGCAGGCACTATTCTCCACGGAACAGAAGACGCAGCTATTCTCGCAGTGTGTCACCGTGCAGGAGCTACTCACGCAGCTGCTCGCCAGTAT	1768646279	GMI_ES17_c10921_231-0_T_F_1768646279	2010-02-07
GMI_ES17_c10943_226	GTATCAGTAGTGGTAGCTCTTAGTCATGTAATGTCATGAAATGTTAATATGCGGTGAATC[T/C]TGTGCTTTAGGCCGAAGTTTGAAGAAGCCTGAAGCCCCATGTGACTCTTGCCATCTCAAC	1768656136	GMI_ES17_c10943_226-0_T_F_1768656136	2010-02-07
GMI_ES17_c11086_147	GTGCCGATTTCCTCACCAAGGAGGTGCAGTTCGAGGACAGGCTCTTCACTCTGCAAATATGGGATACAGCTGGCCAGGAAAGGTTTCAAAGTCTTGGTGT[T/C]GCATTCTACCGTGGAGCAGATTGCTGTGTTCTTGTTTATGATGTTAATTCTATGAAATCGTTTGATAATCTGAACAACTGGCGTGAGGAATTTCTGATTCA	1768646299	GMI_ES17_c11086_147-0_T_F_1768646299	2010-02-07
GMI_ES17_c11133_234	GGTTAGAGTAGAGTGCAAATCAAAGTTGACCGGAGCCCAGACATGCACCTTCGAGGGTCA[C/G]ACGGACCACACTGGTACCTTACAACATCCCCGTGGACGACGAGCACGAGCATGAGCTCTG	1768656139	GMI_ES17_c11133_234-0_T_U_1768656139	2010-02-07
GMI_ES17_c11148_409	GACGGCGCCTCTGTGTACAAACTTGACAGGAATGGGAAGATCTATGAGCATAAGGTACATAACATCGCTACAAACCCACCAACAAAATACAAGGCCTTGT[T/C]GGTTCAAGAGCTAATCAGAGCTGTTACCTGTCCATCCACTCCAAAACCAACTTATTTCGAGGCTTCATCTCAATCTTCGAGTGTGGCCCCGTTTTCCTCGA	1768646302	GMI_ES17_c11148_409-0_B_U_1768646302	2010-02-07
GMI_ES17_c1115_127	ATTTTGATGAAATCCTGGAAGAAGCAGATGGTATAATTCTATCAAGGGGGAACCTGGGAATTGATCTTCCACCCGAAAAGGTGTTCTTATTCCAAAAATC[T/C]GCGCTCCACAAGTGCAACATGGCTGGAAAGCCTGCTGTTGTTACTCGGGTTGTGGACAGTATGACTGACAACCTCAGGCCTACTCGTGCTGAGGCAACTGA	1768644799	GMI_ES17_c1115_127-0_T_F_1768644799	2010-02-07
GMI_ES17_c11160_245	AGGACGACAGCCTCGACACCTCCTCCAAATTCACGTCTTTCCACGCAACCCACATCTCCT[A/T]CCAGAAGAGGCAGGCTCTAGTGACCTACCTGGAGAACAACCGCGCGGGCATCACCGTGTT	1768656141	GMI_ES17_c11160_245-0_T_U_1768656141	2010-02-07
GMI_ES17_c11186_555	TGACATGCTATCGCACAACAGTGGCAGCAGGAGATCATTTGCGGGGAGCAACGCTCAGCGAAAAGCGGAGAATGTTTTGCGGATCACCACGGACAGCGCT[A/G]TCCAAGCTTTTTCCCTTGATATGAGAGAAGTGGGTGAGCCGCTGACCATCGGCTTATCATCGATAGATCCTGCCTGCCAGGCTTCACCTGTATATATACTC	1768646306	GMI_ES17_c11186_555-0_T_U_1768646306	2010-02-07
GMI_ES17_c11216_380	TCGCGCCGGAGCTGGACGACTTCCTCACGCTGGACGCCTACGGCCTCATCGTGGTGCACCATCCCAGAGCGCCGGCATCCAAGCTCTGAGAACCTGGATC[A/G]AGAACACTGCGGCATGCATATACGAACCTAAGTTGGCCTTGTTGTTGCTTACACAATAATCATCTGGGAAACTGGGACAGTCTGTATCTAAGTTGCCTTAG	1768646311	GMI_ES17_c11216_380-0_B_F_1768646311	2010-02-07
GMI_ES17_c11250_561	GCTCAGCAGGAATGTCAAAAAGTTGGTAGCGACAAAGGAGCTGCAAAGGAATGTGGCAATAAACAGATACTTGCGGCGATGGAAAAGATGCAAAAGAAGA[A/T]GGGAGGAGGTTCAAAGAACCTGTTGTTGACCAAAGGAGGAAGACATTGGCAAGACCGAACAGTTAGCCGTGGCATGTTCTGCAGAAGATACCAAGAATCAG	1768646315	GMI_ES17_c11250_561-0_B_F_1768646315	2010-02-07
GMI_ES17_c11262_129	AGGAGGCCGGCGTCCGCGGCGAGACCGGGAGCTTGCTGGGGTACTGGCACTACAAGAGCCGCCGGTACGACCAGACCTACGAGGGGTACATGTTCCCTCT[T/C]CACGTCACCGACGAGCTCCAGCAGTGGCCCGAGATGACGTCCCGCAAGCGCACCTGGGCAACGGTGGAGCAAGTGATGGACGGGTGCCAGCACGCGTGGAT	1768646317	GMI_ES17_c11262_129-0_T_F_1768646317	2010-02-07
GMI_ES17_c11282_563	AAGGTGCATCAGGTTCTCCCGGCATGCAAAACTTCCCTATGGGTGGSATGTACAACCGGCCTCAGGGACAAATGGCTCCACAAGGACAAATGTCGATTCC[T/C]GGTCTAGGTTCTTACCAACCTGGGATGGGCAATGTTGGCCTTCCACCACCGCCGCCACAGCATCCCCACCTCGTGGTGCAGCACCACAATAATATCTTGTA	1768646322	GMI_ES17_c11282_563-0_B_U_1768646322	2010-02-07
GMI_ES17_c11320_94	CCTGGAAGGAGATCACATGCATTCTAGTATCCAGAAGGTTCCTGCTCTGGTCTTGGATTG[T/C]GAACCTGACATTGACTTCAACAAAGACATACAGGCTAAACGACAATATGCTCAGCAAGTT	1768656149	GMI_ES17_c11320_94-0_B_U_1768656149	2010-02-07
GMI_ES17_c11406_157	TCAACTAAGCTTTACAGCAAGCAACAGGGTCGTTGTGCTCTTGGAGCCTCCGGCGTGCAAAGTCCACCGCGTTCTGGCTGCGGAATACGTCCCAGATACC[A/G]TCACAACCGATGATCATGAACTCGTCCTCCTCGGTGAGATTCCTCACCATCACCTCAGGTTCAGCACTAAGAGGCCCAAGACCATCACATGCTTTTAGTCC	1768646337	GMI_ES17_c11406_157-0_T_U_1768646337	2010-02-07
GMI_ES17_c11490_526	TTGAGATCGGAGATTCTGGGAACGGTTCGAACGAGCGCCGAGGTAGCAGATTCTGCTTGACTGACGAGCTTAGGCCTGCAGGTTCTTGATAGAGTTATAT[T/C]TTACTCCGGTGGACGACACCAAATTTTTCTGCGGCATTGGTATTATTAAGAATTAATATGCACGCTCATAAATCGATTCAGTTCACACTCCAAAAACAGTT	1768646342	GMI_ES17_c11490_526-0_T_F_1768646342	2010-02-07
GMI_ES17_c11494_357	ATTGGACCAGAAGATAGTCGATTTCTACACTAAAAATGGGGAGGCCGGGCKGGTTCCATG[T/C]GATTCTCCAAAGGGAGGTGGCACCAGCTATGACACAAAGGTTCAGCCACAACATTGAGGA	1768656155	GMI_ES17_c11494_357-0_T_F_1768656155	2010-02-07
GMI_ES17_c11495_442	TCATGCGAATGCGTTGGCAGCATTTGCCAGTAGAAGATGATCTTCAGAGAAACAATTACC[A/T]TCAAAATTTTGTGCTGCTGGAGTGTTTTTGTTAAAGACTGTCCTTCTATCAGATATGGTT	1768656157	GMI_ES17_c11495_442-0_T_F_1768656157	2010-02-07
GMI_ES17_c11541_401	TACACTTATCACGATGTGAGCGTGGAAAACGCTGCTTATATGAAGGATCAACCCCACCTGGAGGTTTTCCCAACAGTTGGAGTGGTGCAGCATACTGTAC[A/G]TCTGATCTGTCCATTCACAAGAATGGTGAAATACACATTTGGGACAAGGGTTTTGATGATGATGGAAACCAGGTTTGGGGAACCAAGGCTGGTCCATATGA	1768646345	GMI_ES17_c11541_401-0_T_U_1768646345	2010-02-07
GMI_ES17_c11666_425	TGGATGGAACTCAACATTGGAGGCCGTTGCTAGCGGTGTACCTCTTGTGGGTATTCCAGATTGGGCTGACCAACCTACCATCTCAAAGTATGTGGAGAGT[A/G]TGTGGGGCATGGGTGTGCGAGTGCGGAAGGGTGAAAATGGATTCATAGGGAGTGGGGACATCGAAAGTTGTATTAGAGAGGTGATGGATGGGGAAAGAAAG	1768646356	GMI_ES17_c11666_425-0_B_F_1768646356	2010-02-07
GMI_ES17_c11689_93	GCAGGTACTGGATGCCGGAGAACTCGATCCCCAAGGAGAGGATGCACTGGGCTCCTTCATCTTCAAGATCGGCACCGAAAACCCCAAGGGGG[T/C]CAAGAACGAGTAGCTCCTCAACTCCTCCCACAACCCAGGGAGCATGATGCTGGTGTTCTTGCAAGCTTTGAAGGGTATTTTCTGCCCGCCCGCCTTGAGAA	1768644664	GMI_ES17_c11689_93-0_B_U_1768644664	2010-02-07
GMI_ES17_c11743_501	GTTGCAATTTATCGGATGGAGAGGGGTGTAGACAAATGGACAGTTAATTGTTCATGTGGAGCCAAGGATGATGATGGCGAGAGGATGCTATCTTGTGACT[T/C]GTGCCATGAGTGGCAGCACACTAGGTGCGCTGGGATAGGTGACTTTGATCAGGTGCCAAAGCGATATGTGTGTGCTTCATGTAAATTACTCCACAAGCCCA	1768646367	GMI_ES17_c11743_501-0_B_U_1768646367	2010-02-07
GMI_ES17_c11799_525	ACAAATCGGACCAAACCGGCGACTGGTTCCGCAGCTTGATCAGGTGCCTGAACTGGAACGAGAGGCTAGACCAGAAAGCACTGTAGAAACGTGTGGCACA[T/C]ACACACACATACGGACCCTAGCATGCTCCTGTACATACATAGCTCAATACATAGATAAACCTCCTCATGTTAGAATAGATGATCTTTTCTCTCTGTAGTAG	1768646370	GMI_ES17_c11799_525-0_T_F_1768646370	2010-02-07
GMI_ES17_c11863_355	TATCTTGAAAAGGAGGGGAAAACCGATTGGATCGGCGGCATCGGCAACCACAAGGATGTGTTCACATCAGTGTATGCAAATCTGCTCGGCCTGTACGCGC[T/G]CACTGAATCAAGGTCGCTGGAACAACCGGAGGGCAGGCATGAATCGTATCTGCAAGAGTTTTCAGATCTGAAGGGGTTCATCACGCCATTCCTGAAGAATC	1768646373	GMI_ES17_c11863_355-0_B_U_1768646373	2010-02-07
GMI_ES17_c11870_199	TTCCCATTGACAGAGAAGGACATGCGAGTATACATCCCTAACATTGCGTTTGGTGGTGAAGAGCCCGTTACAATGAAGAGGTTTGGCTCCTTCTGGTTCA[A/G]GTCCAGAGGTTCTGCTAAACAAACAGGGGAGTCACCAGTTCTAAAGACGCTGGTGCTAGTGAGTACAAGGTCCGTATGTGATGAAGAGCTCTTTCTGAACT	1768646375	GMI_ES17_c11870_199-0_T_U_1768646375	2010-02-07
GMI_ES17_c11886_143	AGCAGATGATAGACACCTACCTTAACACCCTCGCCACCGTCCTCGGCAGCATGGAGGAAG[C/G]GAAGAAGAACATGTATGCCTTTAGCACAACCACCTACACTGGGTTCCAGTGCACAGTCGA	1768656175	GMI_ES17_c11886_143-0_B_U_1768656175	2010-02-07
GMI_ES17_c11925_391	TATTGGTAGAAAAGAGAGCAGAGTACATTCTTGAGCTCCGGGAGGATTCGCCCAGACCATTCAAATCTCTATCAGACCTGGGAAATATAGGTCTATCATC[A/G]AAACAAATCCAAGACATCCTACGTAAAACAGCCACTGGAATCTTCAAATGACCACTAGAATGGACTGTCCCCTGGAAAATCACACAATGGCAATTCCCTGA	1768646382	GMI_ES17_c11925_391-0_B_F_1768646382	2010-02-07
GMI_ES17_c12047_517	CGCTTCACGAACTGGATAACAAGCCATCAAACAAGCATGTGTACTTTGCAGAGGACAGAGAAGAAGCCAAAGAAATACATTCTAGGATAGGAGAAAGCAG[T/C]AGCACACCTGATTTTGGCAACATCCCTGCTCGGATAAAGAAGAAAACAGCTTCCTCCTACAAGGAGTTGGAAGCMAGGAAACTCAGGGTTCAAAAGCTTGA	1768646397	GMI_ES17_c12047_517-0_T_F_1768646397	2010-02-07
GMI_ES17_c1205_213	CAGCACTCTGTTTTCAAGTCACAAGCACTGCATGATACAAGTTATTGAAAAGGTTGCGAGGGAGTACACTGCAAACAACAAGACAAGCTCCTAACTCAGT[T/C]CATAAGCCTAAAAAAATCCATCACCACGCGCCACAAAGGCGCAAGGCAGGGCAAGAACTAGTAGGGGCGATATCGGCGGTGGCTTCCTTCACCGCCTCGGC	1768651067	GMI_ES17_c1205_213-0_T_F_1768651067	2010-02-07
GMI_ES17_c12075_354	CTCCGCCTGGACAGGTTTGCTCAGATGCTGAAATTGAGTACAGGAGGGCGAGGAGTTTGCGAGAAGCCAACAGTGTTTTGTCATGGCGCAGTACACTGTC[A/C]AGGCAGCTACAGTAATGGCGCTCTAGTATAAAGGATAAGTTTCAGAGTTTTCCTAGCCTAGTNCGCATGGATTCGAGNT	1768650958	GMI_ES17_c12075_354-0_T_U_1768650958	2010-02-07
GMI_ES17_c12174_137	GCATTTGTACCAGATCTGGAAGGAAAATTCTTAGCAACTGAGAATTTCTACCACACCTCGAAGTTCTTTGGGCTACGTTCCAAGTCCTTTCTTTCTGATC[T/G]GATGCTAGCTGGGGAGAAATTTTGCCATGGGGACTGGTCAAACATAAAAAAGAAGTACCGTTCTTTCAACGAGGGGGAACTGCTCCTTTTTTTGCTTCTCT	1768646411	GMI_ES17_c12174_137-0_T_F_1768646411	2010-02-07
GMI_ES17_c12185_459	ATTCTAAATTTRATTTCTGCATGCATTCGTTCAGTCAATAAGTAAGTAGTTTTAATTCTT[T/G]CATGCATGTGTTCTCGTATATGCATTTTGGTTTATTTGAGATTTGTCTTAATTTGGCTAT	1768656188	GMI_ES17_c12185_459-0_T_F_1768656188	2010-02-07
GMI_ES17_c12203_326	CCAGGACGCCCGCGCAGCTGTCGGCCACGCCGAGGTGCAGGTACCCGGACCGGCTCCTCGGCAAGGCGATCGCSACGGGSGTCATTGGGCGCATCAACGT[C/G]AGGTTCTACGACGACTCCTACTGCGCCGCGCACTGGCGCCAGGAGTGGGACAAGTGGGCGGCGGCGTACCCGACCCAGGACTACCAGCTATACGTTGCTCT	1768646414	GMI_ES17_c12203_326-0_B_U_1768646414	2010-02-07
GMI_ES17_c12284_305	CTGAAATCTAATCTGGCAAAGAGTGATATAATAAGTAAGACTGCTCCTTGCCCATGCGGTTCAAGGAAACGATATAAAAGGTGCTGCGGAGCTTCTAAGG[C/G]ACCATAAGAGTTGCTCTATGTTATGAGGGGAAAACCATTGTCCTAAATTGTAGTATGAGGTCTAGGCCTGCAACACTGGAAGGCAACCGCTGCACAGAAGA	1768646422	GMI_ES17_c12284_305-0_B_U_1768646422	2010-02-07
GMI_ES17_c12316_291	TGAGAGCTTGATAGAGAGGATTCATGAGGATGGCAGAATAGCAGAGAATGCCCTAGATTT[A/G]CCGGAATATGTCAAGTACAAAGACTCGCCATATTTGAGAAACCCTTTGCAGCAGGGCACC	1768656192	GMI_ES17_c12316_291-0_B_F_1768656192	2010-02-07
GMI_ES17_c12346_244	ATGTTGTTGTCGCTTGGTATACCGTTAATTTAGTTGTATACTTCGTGGACAACAAGCTCCCAGAAATGCCGGATCGTACAAATGGATTGCCTCTGCTTCC[A/G]TTTGAGTACCAAAGAAAAGGATGGCAGGTTGAAGGACGAGAAAGACAGCAGGCTGAAGGACGAGTTCCACAAGCTGTTGAACGGGAACCATGGGGATCCTA	1768646424	GMI_ES17_c12346_244-0_T_U_1768646424	2010-02-07
GMI_ES17_c12349_136	ATCATGAACAACACACAGAATACCGACAACAACAGGCTAACCCTAAGTGTACAAACTATATATAAACAGGTGCTTGTTCATCTATTCTCACAGAGAAGAT[T/C]GCGGACCTCCACATCTCTTCCACCTTCCAAGTTTCTCGCAACCCTTGCGCGGTTTAATAGCGAGCTCATTGTCTTCCATAYAAACAGCCTTGAAACCCARS	1768646427	GMI_ES17_c12349_136-0_T_F_1768646427	2010-02-07
GMI_ES17_c12385_157	TCCTTTCATAATTTCAAATGGATTTTCTATAGGGCTGCATTCATCTACTTTGATGGCCATATCTATGTTGCCCTTAATTTCCGCTGGAATTTCAGTAGAA[T/C]CATATGTATTTACCTTACTTTCAGAAGGAGAGATCAAATCTTCATTAGTTTTGGTATTTGTCCTGACAGCTTCTATCGATGTCCAAACCTTGTTAAATTTA	1768646428	GMI_ES17_c12385_157-0_B_U_1768646428	2010-02-07
GMI_ES17_c125_448	GGCGGAGGAACCCGAGCGATGGAGCAGCCAACCTGAAGTCCACGACCAGAGGCCGAGGCA[A/G]AACTAGACGATGACATCGGCTGGAGATCTTCGACAGTCCGTAGAGAAGTAGAGAGATATC	1768655288	GMI_ES17_c125_448-0_T_U_1768655288	2010-02-07
GMI_ES17_c12536_430	TATATCAGCTCAAGAGCTCTGGCCGAATTGCCGATGCTGTGGATAAGTCACTGAGTGGGAAAGGCCATGACTCAGAGATTAGTGAGTTTTTGAAGGTAGC[A/G]TTTCAATGCATCGTTGCTCGCCCAAAGGAGAGGATCTCGATGTACCGGGTTTACCACACTCTGAAGAGTATTGGAACGGGCCGTGATGTTTCGGAGCAGTT	1768646446	GMI_ES17_c12536_430-0_B_F_1768646446	2010-02-07
GMI_ES17_c12587_61	CACCATCGTCCTCGAGTCCTACGTCGTCGACGTCCCCGAGGGCAACAGCGAGGAAGACAC[A/G]CGCCTCTTCGCTGACACCGTCGTCAGGCTCAACCTCCAGAAGCTCAAGTCCCTCGCCGAG	1768656198	GMI_ES17_c12587_61-0_B_F_1768656198	2010-02-07
GMI_ES17_c12785_576	ACTGAACCRGTKTATTCAAGCAGCTTTYCSATGCCAGCATTATTACCTYACARSCAACAAATYACTCCATTDCRCTATGATCAAAGGGGTGAAGTGGAGC[A/G]TGGTTTAGATGTATATCCTCATAGTAGCTCGTACGGATACAACTCCATGCAGGCTGTAGATGATGGGTTTGTAGCACGCTCCTCATATTCTTCGAAGGCAT	1768646463	GMI_ES17_c12785_576-0_T_U_1768646463	2010-02-07
GMI_ES17_c12869_484	AGAATGACGGCGTTCCGAAGGCAAACTGATAGTAACAAGTTCCAAGTGAACGAACTGGTTGTGCCAAAAATAAGTGAACGAACTGTGCCCTTCTTCTTCG[A/T]CGAGATACAAGTAAACGAACTCTTGCGCTCTGGGCTCGATGGAGTTAATGTGCTACGGGTTAGTGGCGTGCTAGTGTAACCACTGCAACCGTGCCTCTCGG	1768646468	GMI_ES17_c12869_484-0_T_U_1768646468	2010-02-07
GMI_ES17_c12954_551	TTATGCAGAAAATGCTGCTTCCCTGTGGCCTCCCTCCGGAGAGAGACGAAGACTGAGGCG[T/G]CGGCGGGTACTGTACTGCCACCACCGGCAGGCAACTGCGTGTGATTGAACATCACATCCT	1768656206	GMI_ES17_c12954_551-0_T_F_1768656206	2010-02-07
GMI_ES17_c12958_273	AAGATGCACACGAGTTTGCAAAACATATACTGAATCACAAACTCAGGGTCATCGAGGGAGCAAATCACTGCTACACTGCACATCGTAAAGAACTCTCCGA[T/C]GCTGTAGTGGATTTCATTATGTTCTCCAAGGCAGGGGATACCTCGTTAGCAGAAGATGAATGAGTTCTGATAAAATGCTGCGGCTGACTTCTGTACAACTT	1768646474	GMI_ES17_c12958_273-0_B_U_1768646474	2010-02-07
GMI_ES17_c12974_313	TTGTTGGTCTCGAAAGGTCGCATTTGGGGCCAATCGTTCATGCCAAATGTCGTTCTGGGCCCAGCAATACATCTTAGGCAAGCCTAGCTCTGGAATTCTC[A/G]CCTCTATTTTGTTTCAGTTTCTTTGGTTGCTGCTAGACAAGACATGTAAAACTAATGGAGAAATCAGATTTTGGTATGCCTAGTTTTCCCCCACCTGACGG	1768646476	GMI_ES17_c12974_313-0_T_U_1768646476	2010-02-07
GMI_ES17_c13032_306	CCGCGTTTTGTGCCGCACCTTTCGGAAGCCAGAGGCCCCTGTCGTGCCTACCCCTACAGGGCAGGCCATTGCTCCGAATGCATAATGCAGCTGATGTGCA[T/G]GCACCCGATGTGCCCGCCTTTGCTGGGCAGGAAGTCGATGTGCTTCCCTTCTGATCCAAAAAGGTCCATATATGTGCGGACATTGGTGACATTGGCTTCTT	1768646479	GMI_ES17_c13032_306-0_T_F_1768646479	2010-02-07
GMI_ES17_c13055_501	TCGCCCGAGAGCATGGGAGTGAAGCTAAAGCCGATCAAGACGCGAGCAAGGCTCGATGTGTAGCGCGCAAAGTGAATAAATGTGGCGCTTAGAAAGCTGA[T/C]CTGGTGGTGAGAGTTTAGGCTAACCTGTACCAAGGTGCGCGTGTTGAATTTTTTTGGAAGTATAAAGCGAGATAATTGTGTTATACTGTCAATCATATAGA	1768646484	GMI_ES17_c13055_501-0_B_U_1768646484	2010-02-07
GMI_ES17_c13109_211	AGGTGTGATCAAGCCTCGCCTGTCCGTTTATGCCCAGTTGCCAGTAGAGGCCTTGAAGAA[A/G]GATCTGGAGGAATACAAGGACTTGGGCCCCTCAGATGATGCTTGTAATCCCGAGCTTGAA	1768656209	GMI_ES17_c13109_211-0_T_U_1768656209	2010-02-07
GMI_ES17_c13128_254	AAATCAACCAGTCGAAAGAGTTGTGGTATTACAGTCAGGGAGAAATCCATTATTTATCCCATGGAAAGGTGGTGTGATCTTGGGCGTCCTTGATACTACC[T/C]GTGATGCTTGGATCCATAGAGAAGACTGGATTAAAAATGGTGTCCACGTTGGGAGTGGCAGAAAATACAAGGATTCATATTTTCTTCAGTCGCAAGTGATG	1768646490	GMI_ES17_c13128_254-0_B_U_1768646490	2010-02-07
GMI_ES17_c1315_660	GGTGGCGGGGCCATGGCATTCCGCCGTCGCGCGTGCTAATAAACTACCAATTTTAATATATAATTTTGTCATCACCTAAATAAACCGGTCATGTTGCTCC[T/C]AATATATCGTAAGCTTGAGTGTGCAATGAAGCTTATGAGTTGTAAGCTATGTTGACTAGCCCAAAAAGAAACTCTACCTTTTGGGCCATCTTTGTGTTTTG	1768644822	GMI_ES17_c1315_660-0_B_U_1768644822	2010-02-07
GMI_ES17_c1335_243	CTACGGCGTGATCACCAACGTCATCAACGGCGGGCTGGAGTGCGGCATCGGGCAGGATGCCCGGGTGGCGGACCGGATCGGGTTCTACAAGCGCTACTGC[A/G]ACATCCTCGGTGTCGGCTACGGCGACAACCTCGACTGCAACAACCAGAAGTCGTTCAACGTCGGGCTCTCGGCCTCGGCTGGGTTCGCGGCGCAGTGAGAC	1768644825	GMI_ES17_c1335_243-0_B_F_1768644825	2010-02-07
GMI_ES17_c13450_151	GGAAGATAGAATGAAAAGCTTAACAAGATGAACAAACAGCTGATCAAAGCCATAGTTGCCTCTGATATTCTCATCGGTAAAGTATCTAATTCAACCAAGC[C/G]CATCCAAGAGATAGTTTCTAAGAACTTGGCTCCAAGCCGATCATAGATGGTAAACACAATGCTATCCTCCTTGATGTCTAGAACATGGTTGCTGATCTTAA	1768646502	GMI_ES17_c13450_151-0_B_U_1768646502	2010-02-07
GMI_ES17_c13611_215	GTGCCTGCTGCGTCTGTGTCTGTTGCTGCTGCTGTTGTTGTTGCTGTAGCTGCTGCTGCTGTGATGGAGGCTGCTGCCGTGGAGATTGCTGGTTAAATTC[A/C]TGTTGTTGAAGTTTTATAGCGAACTGCAGATCCGAGTCTCCAGATGAGTCCGGCAGAGTGGAATCGTCAAATTGAGCAAGGTAGTCAGCAGTAGTTGTCAT	1768646514	GMI_ES17_c13611_215-0_T_U_1768646514	2010-02-07
GMI_ES17_c1365_216	ACCCGTTCTATTATGTTAATTCCACACCATAATAAGAGAAAACCTCCTCAGACCGATCTAAGCTCCGTATTTCGGTGCTTTCCAGAGCTTAAATGCAACC[T/C]CGTGCAGAAAGCGCTCCGCAAGCATAGCAAAGTTTCCGGCGCGCTTTATAAATTCTTCAAAAGAGAACTCTTTGGCCAAATCAGAACGTGTCACTCCTTCC	1768644831	GMI_ES17_c1365_216-0_T_F_1768644831	2010-02-07
GMI_ES17_c13851_136	AGAGGAGCAGCAACCAATAATAAATCTGTGTTGGTTGGTAGGCCGCCGGCGCCGTCGGCGGAGCTCTGGCCATCTCGGAGCTCATGCCGGAGAAGTACAA[A/G]CACATGCTCGGTGGACCCTCGCTCAAGGTGGATCCCCACACCGGCGCCGTCGCCGAAGGGGTGCTCACCTTCGTCATCACCTTCGCCGTCCTCTGCATCAT	1768646523	GMI_ES17_c13851_136-0_B_F_1768646523	2010-02-07
GMI_ES17_c13885_313	CCCAGCTTTGGTGCAAAAACTTTGGCAAGAAGGAGTACTGAAGGATGCACCGAGTTGCAC[T/G]GAGAAGTCCTGCTTTTACYTCCTTTTGTCATAATCGACTGTGCTCAGCAGTGAACGCTGG	1768656219	GMI_ES17_c13885_313-0_B_U_1768656219	2010-02-07
GMI_ES17_c14126_105	AACCAAGAAGACAGCGAGTACATCAAACCGATGACTGAGAAAAAAAAGGCTGATCAACATAAAAAAAAGATGCATTGGTCTTTGGTGCCTTCCAGCAGCT[T/G]CCCATCTGTAACTATACCATTTTTTGTATAGCAATAGCATCAAGGATGGAAAAGGTGATTTTTGTCCTCCAAATACAGCTGTAAATTTTGCATTGAAACTG	1768646532	GMI_ES17_c14126_105-0_B_U_1768646532	2010-02-07
GMI_ES17_c14159_563	RCCGATGGAGATCGCCTCGGCGGTGTCGTTTCTGTGCTTGCCMGCCGCYTCCTTCATYACCGGCCAGGTCAGTTTTCGTCGACGGTGGCCGAACCATTAG[T/C]GCTTAAGCTGCTGTGGCTGCTCCAGCTGACGAAATGGAGAGAATAAATTAGACGCCTAGCTTTGAGCAAAATCAAGGAGATGGAGTATTTGTATGACTGCA	1768646534	GMI_ES17_c14159_563-0_B_U_1768646534	2010-02-07
GMI_ES17_c14163_394	TAGGTTCTCAACTGCCTGATTTTATCTCTCTACTGGATGTAGCTACTAAGTCTTGTTGGTGCACAAATGATCAATTGCGAATTGCTGTTAAGGCGGTCTT[T/G]GCAATCTTTATTTCGCTCGGGCATATGCGCCGGAGGTGGGTGAGATCGCCTCTGATGTCGCTCCCCAGATTTGGCGATGAAGATCTCTTTGGATTGAGCTC	1768646536	GMI_ES17_c14163_394-0_B_U_1768646536	2010-02-07
GMI_ES17_c14272_350	TTGCCCCGCTTTGGGCGCCAACTGTCGTTGTATTGGGAACGGCAGTACCTGGGGAGGTTAGATAGAGGTGTGGGGACTAGCAGGGAAGCTATCGACGGTG[T/C]CCGCAGGCGGGATTGGGATACAAGCGAGCGTAGCGGGACGCAAGAAGTACCCAGGTTCGGGGCCCTCGTGGTGAGGTAAAACCCCTACTCCTGCCTGATCT	1768646545	GMI_ES17_c14272_350-0_T_F_1768646545	2010-02-07
GMI_ES17_c1482_118	GAAAGGGAACCTACATTGTCTTCTGAATGCACTTGCAGCAACTGGGCGTACTGATCAAGTTTATGCTATAGTTCGTGATATGACTGCTGCTGGACTTGGA[T/C]TAAACAAGTACTGTTATGCTGGACTAATAACTGCATTCAAGAACAAGACACCTGCCAGTGAGGATACTATGGCGAAAATTCTTGAGTTCGTCCAGCAGTCA	1768644842	GMI_ES17_c1482_118-0_B_U_1768644842	2010-02-07
GMI_ES17_c1488_898	TCATTTTTATTTATTTTGGGTGGGGTTCTTAGGATGAGTGAAATAATAATAATGAAGGATGAAGTGAAGAGAATTCTTGTGATAGGACTGCTGGTGGGAG[A/T]AATGATCAAGCCCTCTCAGTATCTAGATCATCCTTTTGAGCCTTTAATTTCTGTAAACTGGCCACACTGATTTTTTTGGACCAGCGAAATTAACAGGTTGA	1768644844	GMI_ES17_c1488_898-0_B_U_1768644844	2010-02-07
GMI_ES17_c15132_382	ATTCTCAATTAACCCCTTGATGATCATGATCATAGGGTCAATTCTTCATGGATATATTCT[A/G]GTCTTCCCGGTTCCGTGGTTTATTCAGAAGACAGCTGCTGCTTTTTTGTTTTAGAAAGCA	1768656236	GMI_ES17_c15132_382-0_B_F_1768656236	2010-02-07
GMI_ES17_c15200_227	CACCAGCTTCCTCAATTGCTGTGGCACTCGCCAACTGGAACAAATCTGCATAAGTGATACCTGGGTATTTGTCCTTGATAGGTTGAATAAGCTTTAAAGC[A/G]TTAGTAAGACCAGCATTTGCTCCATGACTCAATTCTGGATCAAATCTTAGGCTTCCATCAGCTCCACCTCTCTGTGGCCACTCCTCAATATTTTTGTCATA	1768646561	GMI_ES17_c15200_227-0_B_F_1768646561	2010-02-07
GMI_ES17_c15217_327	CGTCATGCTGGGCAGTGTTTCTGAACCTGAAAGCAGCAAGAGCGTCATCCATTGCCGGCG[T/C]TGGTAAGAATGCATAAAAGGGAAGGAAGGACGGGGAGGAGCTAGTGCTACCCTACATGTC	1768656237	GMI_ES17_c15217_327-0_B_U_1768656237	2010-02-07
GMI_ES17_c15283_103	GGACCGAGGGCTCGAAGCAGAGCCGGAGCGAGAAGAAGAGCCGCAAGGCCATGATGAAGCTCGGGATGAAGCCCGTCACCGGCGTCAGCAGGATTACCAT[A/C]AAGAGAGCCAAGAACATACTGTTCGTGGTGTCGAAGCCCGACGTGTTCAAGAGCCCGACGTCGGAGACGTACGTGATATTCGGGGAGGCCAAGATCGAGGA	1768646564	GMI_ES17_c15283_103-0_T_U_1768646564	2010-02-07
GMI_ES17_c15323_297	TGCATGAGCGCGACTGCACTTGATGCTTATACCGCGATGGCAAATAAAAAGGACTGAAGCACAACCAGCAGATGAGCTGCTATTGCCTGATACACAGATT[A/G]TGGCTGAAGTTCTAAAGGAGCATAGCTCGTCAAGCACCTTCCTCTCTAGTGTGGGGTGCCAATCAAGATCTGGAAGGTCTAGAACATCTGCTTCTGAAGAA	1768646567	GMI_ES17_c15323_297-0_B_F_1768646567	2010-02-07
GMI_ES17_c15552_195	GATCAGGAGGGGTTTAATCACCCGCAATGTGAAGGAAGCCGTTGATTTGTTTCACCAAAG[A/G]TTTGGTATGACGTTTGTGCCTGCATTAAGCAGAGAATTCCGCCCCTATAAGCCAGATCCA	1768656240	GMI_ES17_c15552_195-0_B_F_1768656240	2010-02-07
GMI_ES17_c15584_423	CCTTTCGACCCGCTTTCCCTCGCACATTCCTTTATTTTTGCATTTGAAAGAAGACAACACACCAGCTTACCTGATCAACGCCAAGAGCTCCGGAAAGACA[T/C]TGATGGCAAGGACTTCATGAAACTAATCGAGCTGGCGCAGTGTAACGATATTCCAGACAGCGGCAGGCCTGAAGAGACTAGAGTGGCGGAAACTGAAAGGG	1768646572	GMI_ES17_c15584_423-0_B_U_1768646572	2010-02-07
GMI_ES17_c1560_810	TTCAGTTCATCCTGGTGCGCTATAGCTTGCTTGTGCTTTTTGTGACTTTGTCATCCAAGTGTTGGAGTTCCCTGCCTCTGCTGCAGCTGATTAGTAGCTG[T/C]GCCACCAGGATTGTTGTTTGTTTGGGATTTTGCTTGCAGTGCTTACACTGCCGTTACGTCTGTCTGAGTCTAATATTGTTTATTGAAGCTTGCTTTTGCTT	1768651099	GMI_ES17_c1560_810-0_T_F_1768651099	2010-02-07
GMI_ES17_c15615_339	TTCGTCTCAACATCCATGGGATTGTCTCTCTTGAATCAGCAACGATGCTGGAAGAGGAGGAAGTAGAAGTTCCAGTTTCAGCTACAAATGAGGCACCCAA[A/G]GATGCTACTAAAATGGACACAGATGATGCACCACGTGACGATGACAATATGCAAGAACCTAAGGTCCCTACAGATACTGCCGAGGGTGCTGCTGAAAATGG	1768646574	GMI_ES17_c15615_339-0_T_U_1768646574	2010-02-07
GMI_ES17_c15641_443	TCTCTCCTGTTGGAGGCTCTGTTGAGATTTCTTCCAAGCTGACGAAGAACAGCATCGGAGAAAACCTTCATCTTATTGACCTTGAACTTAGGATCAAGCA[T/C]CAGGGATTAGGAGTCCCAGCAGAGCTCATGGCACAAATGTTTGAGGAGGACAACAAGGAGCAGTCAGAGGAGGGCTTGAGCCTCCTAGTTTCTAGAAACCT	1768646579	GMI_ES17_c15641_443-0_T_F_1768646579	2010-02-07
GMI_ES17_c15688_112	TAATCAGTAGTACATTCCAATTTCAATTGTCTATTCATAACCTAGGCCTGATCAGCTGGCAGGTTGGACAATACTAGAGACTGTTGACTCCCTCATGAGG[A/G]AGGCAGGCTACAATGGCACCATCACTGAGTCTTTGAGGAACAAAATCCGCGTCACCCGCTACCAGAGCACCCTGTACACCATGCACTACGGTGAATATACT	1768646580	GMI_ES17_c15688_112-0_T_U_1768646580	2010-02-07
GMI_ES17_c15844_381	AGTACTATGATCACCAGTCAGGTTCAGGATCAAAAGTTCACAGCTACGCGAAGCAGTTCCTTCCAGCTGACAGCAACCCCAAAAAGGAGTAGGATACACC[A/G]TGTAGCAAATTACAGGCAGCCACCCAGCTGATATGGAATATGTTGATGCTATTACCTGAAGAAACAATCTGGCATTTTGCTCTGTAGGCTGCCTATTTCCA	1768646584	GMI_ES17_c15844_381-0_T_U_1768646584	2010-02-07
GMI_ES17_c15920_382	TCGAAGGATCGCGGTAGCAGGTCTCCTCGCAGGGCAGGAGATCGGCTTTCTGTTAGCCAGTGAAGCAGTAGCGTGAGACTAACGTGAAAGTGGAATCACC[T/G]ACGACACATCAATCTGCTTGCTGTGACGTAGAACGAACCATGTTTACAGTATTTTATTGCCTATCCTTG	1768644464	GMI_ES17_c15920_382-0_T_F_1768644464	2010-02-07
GMI_ES17_c1612_641	TGCACATGGGGCAATTGCTGGTAGCTAATGCACATGGCAGACATTTTTCTGGGAATGGGAACAGGCGCCCTTGATGCCGCTGGAGGTGCTAAATTATGTG[A/C]TTGCAGGATGCAGGTCACGCCCTTGACGGGAGAATGGAGATCGAGGCCACCATGTACAGCTGCAAAACAAAATGCTGAGTTCATCTCTCAAATGAACTGTT	1768651105	GMI_ES17_c1612_641-0_B_F_1768651105	2010-02-07
GMI_ES17_c1618_519	CAACGCGTGCGGGGCCATCTGCACCACCCAGAAGGGTGCCATCCCGGCGCTGCCCTCCACCGCTGCCGCCCTGGAGCTCATCAGCAAGGGCAGCAACTAA[A/G]CGAGCCGGTCGTCGTCATCGCGCCCCCGGGGTCGGATTTAGTGGGATTTAGCTGCATTTTATTTATTTAGGGATGAGTGTGGTGCGTTGGGTTTAAATTTA	1768651107	GMI_ES17_c1618_519-0_B_F_1768651107	2010-02-07
GMI_ES17_c1620_564	CAGAGAGCTACGTCGTGTTCGATTCAGCCGAGAGAAGTTCAGCGAGATGCACGCGAGGCTATGGTGGGAGGAGAACCGAGCGAGGATACATGAACAGTAC[T/C]TCTGAGACAGGCGAAGAGCGCATGAAAACAGAAGAGAGAACTCGGTCGTTGACGTGAGCTAGCTGGGCGATCCATGTTGTACATTTCCGGTTGGAGCTAAC	1768651109	GMI_ES17_c1620_564-0_T_F_1768651109	2010-02-07
GMI_ES17_c16492_336	AACTGGGATGCAATAAGTCTAATATTCTCGAGAGATTATGCTACAAGTGAAGAAGAGAGCGCAGGAGGACGAAAAATGCCCAAGAAATGGCATTGAAGGG[T/C]GCTGAAGATGTCCGGGAGCTAACTCAAAACTCACCTTCAACATCTGGACCTAGCAAGTACAAAGATCAGGGGTGGAACGCCAACATCAACTCGACCCAGTC	1768646603	GMI_ES17_c16492_336-0_T_F_1768646603	2010-02-07
GMI_ES17_c16500_479	GCTTTTAAATGTTCACACATTCACGTTTAAGTTCAATTATGTCCAGTGCAGGATGATGTT[A/G]AAGAGAAGCTTGCAACCCGATCTGCTACAGAAGCAATGTAGAACATAAGGTCTTTGGTAA	1768656244	GMI_ES17_c16500_479-0_B_F_1768656244	2010-02-07
GMI_ES17_c16535_857	GATCTCAGAAAGATTTTTATCCTCTAGTGTAGCATTGAGAAGGCTCGACTGCATTGGATC[A/G]TGAGGAGCCAGCACCAAGTACCAACAGATCTTCCTAAGAACCGGTATCCACTTTGCCAGA	1768656247	GMI_ES17_c16535_857-0_B_F_1768656247	2010-02-07
GMI_ES17_c16601_143	TTGTGAAGGCAAATGCCAAGTTAGTTTATGCATGCGAATGGAATCCACATGCCCTGGAGGCTCTTAACCGGAATGTGGTGGACAACCATGTAGCAGATCG[A/G]TGTGTCATACTTGAAGGAGATAACCGTCTGACGGCACCAAAAGGGGTTGCTGATCGTGTTTGTCTTGGACTGATACCCTCCAGTGAATGTAGCTGGGCTAC	1768646609	GMI_ES17_c16601_143-0_T_U_1768646609	2010-02-07
GMI_ES17_c16672_271	CCCATCAGGATCTTACTTCTCCTGGAAAGCATCAGCTATGGGAAAAAAATGTGTCAAATGCMAAGACGTTTCTTGAGAAAAGATACACAGAAGATATGGA[A/G]CTTGATGATGCCATCCATACTGCAATTCTGACTCTGAAAGAAGGATATGAAGGTCAAATCTCTGCCAACAACATTGAAATTGGAGTTATTCGAGCTGACCG	1768646614	GMI_ES17_c16672_271-0_B_F_1768646614	2010-02-07
GMI_ES17_c16972_167	TGAAAAGCCTTTGCCCTGATCTCCACATTACCAGAGGTGAATATGATGAGGATGCTCGTTACCCAGAGACTAAAACAGTTACAATTGGTCAGTTCAAGCT[A/C]GGGCTATGCCATGGTCATCAGGTTGTTCCATGGGGYGACCTGGACTCCCTAGTCGATGCTCCAGCGGCAGCTGGAYGTGGACATCCTCGTCACTGGGCACA	1768646623	GMI_ES17_c16972_167-0_B_F_1768646623	2010-02-07
GMI_ES17_c17038_534	GCACCCTTTTGGCTTGACAGGTATGTGATTGACGTACGTTAGCAAGGTTACCCTTCCGKCTTGGCCTGTGCAGGGTTGGACACCGCTTGGTTATTCTTCA[C/G]GACTCTTAGTCCCATTTGGATCTTGTCCGTACTCGGATACTATTTTACTTCTTCATGATTTGTATCTTTGTATTTGTATTCTTGACTCGTTGAGTTCGTTT	1768651446	GMI_ES17_c17038_534-0_T_U_1768651446	2010-02-07
GMI_ES17_c17329_384	AAACCATGTTATCTATATCCAGTATGGACCAAAGATCGCCTTTCCCCCTTTTGTTCTAGGGCATGCAAATATAAAATAAACCTAGCACAACATTTCCTTG[T/C]GCGTCTCACCTGGATGATGGTTCTATCCTTCATCGATGCTTGGCTTATGCAGTTGCTTTTGGATCGTTATGCTACAGCTGCCTACATTTGCAGCTTGTTCT	1768646635	GMI_ES17_c17329_384-0_T_F_1768646635	2010-02-07
GMI_ES17_c17442_334	TCAGTTGCAAACCTGAATGTGCGTCCTGATGTTACCGATCAGCTCCGCCCCTCGAGCGACGGGTTTGACCTCCTCGGTCTCCATGCTTTGATTTCATTCA[T/C]GACAAGTCTTCTTCCTGGCACAAGCAGCGTATGCCGCCGCCTTGTCACGGTTGTCTTCTGGTTCCTTGCAGCAAAGCCGATAGAAATGCTCGAGAGGTTGA	1768646639	GMI_ES17_c17442_334-0_T_F_1768646639	2010-02-07
GMI_ES17_c17526_507	GCAGGTACGGCCACTGGCCCAACGAGAAGGTGCAGCTCTACAACGACTGCATCCACTGGTGCCTGCCAGGGCCCATCGACATCTGGAACGACCTGCTCTT[T/C]CAGATGATCCTCGTCTAGCTAGCGCAACTCGCCTCATCACGTCGGTAACCGTGCTGCACACACAGACCGAAATGCCCATTGATCTTCTTGTTTAAAGGCAA	1768646646	GMI_ES17_c17526_507-0_B_U_1768646646	2010-02-07
GMI_ES17_c17538_273	CGTGCGCGGCGTACGGCAGCGCCGAGTACTGCTGCACGGGGCGGTTCGGCGGGCCGCAGCAGTGCAAGCCGACCAACTACTCCAGGCTCTTCAAGCGGGC[C/G]TGCCCCAAGGCCTACTCGTACGCCTACGACGACCCCACCTCCATCCTCACCTGCAACGCCGGCACCTCCTACGTCGTCACCTTCTGCCCTCACCGCCGCTA	1768646649	GMI_ES17_c17538_273-0_T_F_1768646649	2010-02-07
GMI_ES17_c17558_304	ACTTGTTCGATCCTCCGTATCTTCACATCTTAGCCTTTCCTGGTATTGGACACGGGAGATTCATTCAGCTGACCCCGGGGAGCTTCATTCAGCTTGTTTT[T/G]GTTGCGGCAAAAGTTGACAATCGGAGCCTGAGGGGCTTTTCCTTTGGACAGTTGACGTTGCTGC	1768644440	GMI_ES17_c17558_304-0_T_F_1768644440	2010-02-07
GMI_ES17_c17626_105	AATCGCAAACCTGGTCAGGAGAAACTATTGGCGTTGGAAGAGAAACTTTCAGCTGCAATGGCGAGCAAAGACGAAGCAGAGAAGAACTTATCTCTTGTTA[T/C]TGACAGCAAGGAAGAGCTAGAGAAGAGGCTAGCTGAGAGGGACAGGGAGGTCGAGATGCTGAAGGGAGAAGGTGATAGGGTTAGAATTGGCACAAGAGGAT	1768646659	GMI_ES17_c17626_105-0_T_F_1768646659	2010-02-07
GMI_ES17_c17722_121	TTTTTTTAGTCTAGCAATCACTGATCTTTCCATTTTATACATATTTCGTACACAAATAATGTATATATACACATTTTACATCATGCGATGGCATATGCGT[A/C]TCTTCTTAATTTGATCCCAACTTTTTTCTTTTTGAAAAATAATTAATCTGAACTAGAGTGACGTGGCTATATTGCTATATACTATATACCACAACTACATA	1768646664	GMI_ES17_c17722_121-0_T_U_1768646664	2010-02-07
GMI_ES17_c17757_127	AAAGAGAAAAGAGATCAGGATCTTCTGGTCTTGCCTACAGATGCTGCATTATTTGAGGAC[T/C]CAACATTCAAGGACTACGCAGAGAAATATGCAGCAGACCAAGAAGCATTCTTTGAAGACT	1768656260	GMI_ES17_c17757_127-0_T_F_1768656260	2010-02-07
GMI_ES17_c17781_268	GCAATAATCAACCTGGACCAATCATCGTCAAATATTTGGGAAGATGATTCTCAAGACGCTTTACAAGAATGATATGGTGGTATGTGCATTATTGGCGGAT[T/C]GGAGGGTGCCAGATTTGGTCCTTTTAGCTACTCAGGTGTCATTGAAATGATCTCCAGGTTGGACCGTGTATTCTCCTGTGCTCATTTGCACAGATCCGGTT	1768646667	GMI_ES17_c17781_268-0_T_F_1768646667	2010-02-07
GMI_ES17_c1779_644	CGTCGGTGACCCGGGACGGTGGGTCGTACAGCTGTAGTAGATAAAATTTTGCGTCTTGTCGACCGGCACGTCTCGTAATTTCACCATATTTTACATCGGC[T/C]ACACGATTATTGTACTCGATCCTGTTGGGTCCGCACGTATATTCATCGATCATGTATTTATCCTACTGTACATTGTCATGGAATATGGGTGGACTTCACGC	1768644900	GMI_ES17_c1779_644-0_B_U_1768644900	2010-02-07
GMI_ES17_c17973_433	TGCTCACTCTGCAGAAGACGGAGCCTGAGCTCTACACCGATACCATGATCACGGCTCTCTGTGCGAATTTATTTGGGGCCGGGACCGAGACCACGTCAAC[A/C]ACGACGGAGTGGGCCATGTCGCTCCTGCTGAACCACCCGGCGGCGCTGAAGAAGGCCCAGGCCGAGATGGACGCGTCCGTAGGGACCTCCGCCTGGTGTCC	1768646676	GMI_ES17_c17973_433-0_B_F_1768646676	2010-02-07
GMI_ES17_c18115_453	CAGAAAATCCGAGACAGATGTGCATTCGGATGGGTTCAGTTGACAGATCTAGCAGTATCA[A/G]TCTGATGAGTTACTGTTCTCTAATCTCAAGCATTTCTTGAACCGAGCAAGAAGCTCCTCA	1768656269	GMI_ES17_c18115_453-0_T_U_1768656269	2010-02-07
GMI_ES17_c18122_180	GAATTTCTTGATTGCCAGGTTACATTGTCCAACGACTTCCTCTCGGCCGACATATGATGG[T/C]GACAAAGAGCAGCCTCGTTTAGGAAAATGCCTTGTTTCAGTCTGTTGGTTATTAGTTGAA	1768656271	GMI_ES17_c18122_180-0_B_U_1768656271	2010-02-07
GMI_ES17_c18155_185	TAACAAGATCATCAGACGACAGACAGAGCTAGTAGTTGAGCAAGTTCATCACAAAAATAAGCAACAAAAACTCATCAGGGATTCGGGAGGCTAAAGAGGG[A/C]AGAGATACATAACTACGAAGCTATCCTTTTATTGTTGATTTGTCTTCCTTCAGATCAGTCTCTACTGCTTGGGCTTGAGCAAGTCCTGGCTGCACGAGGCC	1768646693	GMI_ES17_c18155_185-0_T_U_1768646693	2010-02-07
GMI_ES17_c1820_381	CGAGAGCAAAAATTGAGTCCATCTTGGATTGGCATCACTCAAATTTGCGCCGTGGTGCAG[T/C]AACCTTTGTACTGCACACCACGTTGGCTCCGTTTCTTGGTATTACACCAAACCCCGAGGC	1768657069	GMI_ES17_c1820_381-0_B_U_1768657069	2010-02-07
GMI_ES17_c18211_97	CAAATCGGAAGTTCCTGTGCTCCATGTTGAAAGTGATTCCGCTACAGACAATGCCCGTACGACAGTAGTTTCTGTTGATACCAAGTCATCTACACG[T/C]TGGACTCTCGCAATCAATAAGCAGGAAATCGATGATTTCACGATTCAAGTGGATTCAGAGGAGTTGGTTCAGCTGGGTGGTAAGAGCGAGGTSGACRGATG	1768644683	GMI_ES17_c18211_97-0_T_F_1768644683	2010-02-07
GMI_ES17_c18272_161	CTTTGCCCTGCTGCTAGACCTACTGCACCTGACCCCGAGCTCACCAGACTACGCTATGTT[T/C]GCAAACGCCTCCAGTGGTAAAGTTATCTGAATCTTTCACCTTTTCTGTCAAAAATAACTA	1768656278	GMI_ES17_c18272_161-0_T_F_1768656278	2010-02-07
GMI_ES17_c18323_520	AGGGCCCACAACAGTGTGGGCCCCTGTTTTTTAAGTGTATGTGTTTATGTCGTTTGATGAATGACTAGTACTGTATGTCCTTTTCTAGCCTTCCATTTCC[T/C]AGTGAAGCATGAAATGATGATAGCAGGCTTCCATGGACTTCATTCATTCGCAGCAGGCTGGTGAGAAGTACTGCCTCCATTTCAAAACATAAGATGTTCTA	1768646703	GMI_ES17_c18323_520-0_B_U_1768646703	2010-02-07
GMI_ES17_c18457_130	ACTAGACGAGCGAGTTGGAGACCATCGGGCATAGGAGCCACACGACAAACCTTAAGCCCGTCTGTTATATGCACCTTGCTAGTTCCAGAGCTGAAAATCA[A/G]GTCAAGCAGCGAATCTGCAGCTATCCCAATGAGGGCACCGATTCCGAACCCGGCGACTGCCCCAATCACCGTGATAGCTGCGGAAGCGATTTCAATGTCGA	1768646712	GMI_ES17_c18457_130-0_B_F_1768646712	2010-02-07
GMI_ES17_c18579_213	GGATATTCCTCCTTCAGTCATCGAGGCGCTTTCAGGTGATTCAAACATGGCAGGAGTGAAAGAGTGTGTTGGACATGAGCGTGTCAAGTGCTACACTGAC[A/C]AAGGTATAACAATATGGAGCGGCAATGATGACGAATGCCATGATTCTCGGTGGAAGCATGGTGCTACTGGAGTTATTTCTGTGGCTAGCAACCTYGTTCCW	1768646716	GMI_ES17_c18579_213-0_T_U_1768646716	2010-02-07
GMI_ES17_c1863_219	CTCAAAAGGCTGAAGCTATTGATCAGTTTTTACTAAAACTGAAATGTCTTGGATCAGGAGAAGCTGCTTTTACCTTTATTCTTGACGATCCTTCTGGAAA[T/C]AGCTTCATTGAGAACCCGCATGCACCTTCATCAGATCCTTTGTTGTCCTTGAGATTCTATGATAGGACATCTGAACAGCAATCAGCACTTGGTTTTCTTGC	1768644919	GMI_ES17_c1863_219-0_T_F_1768644919	2010-02-07
GMI_ES17_c18688_449	CCACCACCAGTAAAGAAAATGATGTTGCYGCTGCCAACACCGGTAAAGAAATTGACGTTGCTGCTGCCACCACCGGTAAAGAAAATGATGTTGCTGCTAG[A/T]GCTGCCACTGCAGGTCCAACGGACTCATAACATATACGCAGTGGATCAAGAAATTGTTTCTAAGGGGACACGTTTGTGAGCTGTATTTCTGACATGTACCG	1768646721	GMI_ES17_c18688_449-0_B_F_1768646721	2010-02-07
GMI_ES17_c18709_174	AGATTCCCGGGTCTCGCAAGACAACCCGGTTAATTACATCCATGGGATCAAGCCCGCGGAATACCTCCGATTAAGCTGCGCTGATGATCATCGTTGTTTA[A/G]ATAATCTTGAACAGAAGAAAAAGAAGAATAGCTTTATTTCGCTGAAACACAATCATATATGCTATCTCGACGTGCATAATAATGAGAGATTTATTTGACAA	1768646724	GMI_ES17_c18709_174-0_T_U_1768646724	2010-02-07
GMI_ES17_c18768_375	GCCAGGAACTTACTGTATCTGAAAGGCCAGGTTCCCGGTCCTCAAGGCACGCTTTCTTTT[T/C]GTTAAGGATTCAATATACAAGAAACCCGACAGAGCTTTGCTGCCATTCCCTACATACTTC	1768656283	GMI_ES17_c18768_375-0_B_U_1768656283	2010-02-07
GMI_ES17_c18781_74	AAGAGGGAAATAAGCCTACTGGACCCTTCAGCTTTCACACTTGCGTAGCATCGTTCTGAACATTGGAGCTCCG[A/C]GAGCCAGAACATGGCCCTCCCAGTCCGACATGACGCCAAACGGATTCTCCATCCGGTTATTGTCATCGTCATCGCCATCCACCACGAGCCGGCCCTTGCCA	1768644618	GMI_ES17_c18781_74-0_B_F_1768644618	2010-02-07
GMI_ES17_c18831_671	AGACTCCTTAGTGGGGCTAACATTCTCCTTCAAACCATCCTGGGGTGCATCCACAGGACCTGGTAATGCTGGTTGGTCTACCTGTTCTTCTGTGGTGCCA[T/C]GTTTACCATTTTGCTGCTCGGCGGAGGGGCGATGGCGGGGTCGGAGGAGGCGCCGTCGGGGTGGAGGAGGAGCTCTTTGGCCGCGCGCAGGGCCTTCAGGC	1768646726	GMI_ES17_c18831_671-0_B_U_1768646726	2010-02-07
GMI_ES17_c19062_191	GAAATAAGGCGGCCCGGTTTCATGCCGGCCAGTAGGCTGTCCCTGAATCTATAGTATGGGCTATGGAGTATAGACAGTTGACAATGTTTCAGATCTGTAA[A/G]TTTGTGCTGGGAACCTTCTCGCTGCTGAAGCTGATGTTCCTGGAGAGCCCTAAGCTTGTAGGCTCCTGGCTGTTGTTGATCGACAGAGCAATATCTGTGCC	1768646731	GMI_ES17_c19062_191-0_B_F_1768646731	2010-02-07
GMI_ES17_c1912_929	AGCTGCCACATACTTTCTTGGGTGGTTGTGATTATTGAGGAAACTGCCAAGGATTTGAATCCTCTCGAGAATTACTGTTGCAGGTTTTTGCACTGCTTTC[T/G]GGTTGTATGCCCATTGTATTTAAGTATAAGTATGCAACTCAATAAAAGATCGTAGTGGTTTARWWRWRWRAWWGTWAATTGTTCACTTCATCTCCTTTTCA	1768644924	GMI_ES17_c1912_929-0_B_U_1768644924	2010-02-07
GMI_ES17_c1918_529	TGCCGTTGTTGGCAATTGGGTTTCATTAATGCAGGGTGTTACGCTTGGAGGTACTGGCAAGGAACATGGAGATAGGCACCCAAAGATCGGTCAGGGAGCT[T/C]TTCTTGGAGCTGGTGCTACTATCCTCGGCAACATAAACGTAGGCGAAGGTGCCATGATCGCCGCTGGTTCCCTTGTTCTAAAGCATGTACCTCCCCACAGC	1768644926	GMI_ES17_c1918_529-0_B_U_1768644926	2010-02-07
GMI_ES17_c1926_571	GCATCGCATTGGTGCTGCCGCTGCCGCTCCCACCGCCGCCCCACCCCATCGGCTGTACAGGGTCGGTCGCGGTGATTGCATCGCGACGAGGCTGGGTAGA[C/G]AAAAGAAGAGCTTGTTCTTTTCGGTAGAAATTCAGATTCATTTATTTATTTGGGTGGGCGTTCTTGGGGATTCCCAATTCGCYYSATTSSTASCAGTGTAC	1768644930	GMI_ES17_c1926_571-0_B_U_1768644930	2010-02-07
GMI_ES17_c19385_93	TTCGTGAAGGAGCTATTCAGCAAGTTGGAGGAAGCAAGAGCTGAAGTTTCATTTAAGCTATCGTCTCCTCCCAGTTCGTGAAGGAGCTATTC[T/C]GCAAGCTGGAGGAAGGAGGGCTGAAGTTTCATTTAAGTTTTATCATCTGGAGATGAGCAAATTTGATGAGAAGATGCAACTGAACGTGAGCAAATTGGAAC	1768644667	GMI_ES17_c19385_93-0_T_F_1768644667	2010-02-07
GMI_ES17_c197_1141	CTGAAACGTTGTTGTAATAATGTTCTCTTGGCTGCTGGGAAATTTTAAACCTAGGTTTCCAGCACTAGGCTTTTCTGTGCAATGACCATAGTCCACAAGC[T/C]GCAGAAGATACATTCAAAGTTCATGTGCAATCCTCGTTCTCATGTGCAATACATTTTGTTTAATGGTAAAAAAAAAAAAAAGTTAATTAATCGCGATCTAG	1768650982	GMI_ES17_c197_1141-0_B_U_1768650982	2010-02-07
GMI_ES17_c19792_216	CTCCATCAATTGAGAATCTTGATAGTGTCCGCAGCTTAGATCGTGTGCAAGAGGTTCCACATGAGGGGCCTATGTGTGATCTTCTATGGTCTGATCCAGA[T/C]GACCGATGTGGCTGGGGCATATCTCCTCGTGGTGCTGGCTACACTTTTGGACAGGACATATCTGAACAATTCAATCACACCAACAATCTCAAACTTGTAGC	1768646749	GMI_ES17_c19792_216-0_T_F_1768646749	2010-02-07
GMI_ES17_c1986_712	TGGTTTGCTCTGTATTTGTATATATTTTCTTCAGCACTCTGAATTATTATGACATACTATTTGGCGTGTATCATGAAGGTTTTCGTGATTAGCTTTGAAG[T/C]TTTTACTTGTAACTTGATGTCTCGCTGTATAATATCTCTTCTGTGAGTTGTGTACTTTAAAAAAAAAAAAGTTAA	1768644489	GMI_ES17_c1986_712-0_B_U_1768644489	2010-02-07
GMI_ES17_c20212_215	CCCTCAAGGCGGGCAAGGTGGCTTTGGGGGTGATGCTGGTTACACAGGGGGTGGTGGTGG[T/C]GGATACAACGCTGCTCCTGGCAACTATGCTGGTGATGGCCTGAATCAAGGGAGTGGAGCA	1768656312	GMI_ES17_c20212_215-0_B_U_1768656312	2010-02-07
GMI_ES17_c2031_912	TCCAGAAGCTAGAAACAGATCCAGTTTTACTAAGAAGCTCTTGCACAGCTCTCAAGGTAAATGGCCGTACAAATCGGTCGATTCTCAAGGAAGTTGTAGC[A/G]GGTTTCTGAGATGGTGGCACAATTCGCTCCTTTGGAGAATCTCCACTTGCTGTTGAATCAGACCTGCCAAAAGAACGTTTTAGAGCAGGCTGGAAAATTTC	1768644941	GMI_ES17_c2031_912-0_B_F_1768644941	2010-02-07
GMI_ES17_c20393_596	TGGATCATTTGCTGAGCAACACTGTTGTACCATCATCACCTAGATGGATGTATGGAAATG[T/C]GTCGGTAGGAGTTCATCATCCGGATGAATGTATGGATAGTCTTCCGCCTGAAATGAATTG	1768657156	GMI_ES17_c20393_596-0_T_F_1768657156	2010-02-07
GMI_ES17_c20448_92	AGTGGATGAGCCATAGACGTCTGCCTAGAAGATTTGAGAAGGAGGGTTAGACATGCAGAA[A/C]GGTTCACCTGGGCAGCTACTCAAGGAGTAAACGAAGAAGAGCTCTTAAGTAATTTACCAG	1768656320	GMI_ES17_c20448_92-0_T_U_1768656320	2010-02-07
GMI_ES17_c2063_243	ATGGTCTTAACAAGGATCTTGGATTCGCAGCGGAAGATCGCGCTGAAAATATACGCAGAGTTGGGGAAGTAGCAAAGCTATTTGCAGATGCAGGTCTAGT[A/G]TGCATTGCTAGCTTTATATCCCCATATAGGAGAGACCGGGAGTCTTGTCGTGCATTATTGTCAGACGGTAGTTTTATTGAGGTTTTCTTGAACATGTCCTT	1768644946	GMI_ES17_c2063_243-0_T_U_1768644946	2010-02-07
GMI_ES17_c20652_599	TTATGCTCCTATGTGCGCTGCTTGCTGGAGCTTGGGCTTCACAATATTAGCTTTTGCTGGCCTAGTATATTTGGTTGTTAACCCAGATGATGGGGTCTTG[A/T]AATCGTAACAGTATCATGTAATCTAACGTTAATGTGGTGAGCTTACTATTAAACAATATGTCTTGTGGTTTAAAGAAAAAAAAAAAAAAA	1768644559	GMI_ES17_c20652_599-0_B_U_1768644559	2010-02-07
GMI_ES17_c20752_1084	AATTCTAGGAATAAGCAAAGAGGGCATCCTTGGAACGCCAAGTTGGCCTTGTCACTATGGGCAATGTTGTAGTTAGTCATACATGCAGCGAACCATGTAA[A/G]CAACTGTGTGGAACTGAAAATGATGTAACCTTGTATCAGAATCATACTCATTGCTCAACACGGAATTGAACTGAACTACAAAAAAAAAAAAAAAGTTAATT	1768646835	GMI_ES17_c20752_1084-0_T_U_1768646835	2010-02-07
GMI_ES17_c2122_619	GGACCCGGCTGTGCCACTAAGACAGGCTTGCCGGAGCAAAGGGCAGTGAACTACAAGCGGACCATTTGTCAGGTTGGCCGCTCTGCTGCTACTGCTGCTA[A/G]CTTTGTAAGCGTAGCATTCTTGAGTTATGCAATATGCTCCAACCTGCTTCCTTGTGATAGTGGGGAGAAGGGAATGTGAATCACATGGAAGAGCAACGGAA	1768644956	GMI_ES17_c2122_619-0_T_U_1768644956	2010-02-07
GMI_ES17_c2137_336	CGGATCAGGGGTATGAGCCTTCTGATGCTGAGCCCGAGTCTGAGTCAGAAGAGGATGATTCCGACAGTGCGTCCTTGGTGGAATCAGATGAGGATGAGGA[T/G]GAGGATTCTGATGAAGACTCCGAGGAAGAGAAGGGCAAAACCTGGGATGAGCTTGAACGGGAGGCAACCCACGCAGACCGGGAGCATGGTGCAGAATCAGA	1768644960	GMI_ES17_c2137_336-0_B_U_1768644960	2010-02-07
GMI_ES17_c2183_936	ACCCTGTTCACGTCCGTGTGGTTCAGGATCTTCGTGGTGTGCAGCGCTTCGTTCCTCACGTTTGCCACATTGTACGGCGTGCATGTTCCGCAACTTGTGG[T/G]TGTCCCGGAGGCTGGCGCCCATGCCAAGAAATCTTCCTGAACGTCGCTGTGTGTAACTTTTGACTGGAAGCTGTGTCTCAGTATGCATTAGAACTATGTTT	1768644975	GMI_ES17_c2183_936-0_T_F_1768644975	2010-02-07
GMI_ES17_c2202_177	CGAGGTAAACCCCAAGAGCGACCTTCCCCCGCTTCCACGGGTGGGTGTCGTGTTCAATGC[T/C]GATAAGTCCCTGGACCGTGTCACGTGGTACGGGAGAGGCCTGTTCGAGTGCTACCCTGAC	1768655551	GMI_ES17_c2202_177-0_B_U_1768655551	2010-02-07
GMI_ES17_c2214_74	CTATGTGATATTACAGAAAAATATATATCGATAATACAGTCGCACTCAACAACCATTAGTACATTGTGTGTAC[A/G]ACATTCACCAAGGTCTGGCCCCAAGGACCGACCACCCCTTCTCTTTTCCAGGACAGTTCAAGTACCATAGATAACCCGAGGCACTGGATCTGACGACCTTC	1768644614	GMI_ES17_c2214_74-0_B_F_1768644614	2010-02-07
GMI_ES17_c2248_444	TGCAGCCAATGAAAGCCTGGAAAGATTCCGTGAGGATGGCCGAAAGACGGTTATTCGTCTAGTTGACATGGAGGCCAGTTACCTAACAGTTGAATTCTTC[T/C]GGAAACTTCCCACTGAACCAGATAAAGGGGCTAACAATAACACTCCAGCCAATGACAGATATCAGGACAACCATCTCAGAAGAATTGGGTCAAATGTATCA	1768651135	GMI_ES17_c2248_444-0_T_F_1768651135	2010-02-07
GMI_ES17_c2249_522	CTGGGAAGCCTGAAGAGCAGATCGACGAGGACACAAAGTTTGACTATTTCATGAGTTCTTGGGAGTCCAAGGATTACGGAATAGTTGACAGCATTATAGA[T/C]GAGGGGAAACTAGGATTGGTAGCTCCTATGGCCGGGGCGGTGCCACCTCCAAAATCACGCCTATGGTACTTGTGGAATGCTTCAGGACCAACTAGGAAAAT	1768644991	GMI_ES17_c2249_522-0_T_F_1768644991	2010-02-07
GMI_ES17_c2251_283	TCAGCTGGGATGACAAGCTCCCYGGGACACAGGTTCTTTTGTCAAGAGTAAATTTCTTTG[T/G]ATCCAATAAGGCATCCAATGCTGAAAACTCGGGACTCAAATCGTACAGAGACACTGCTGA	1768655556	GMI_ES17_c2251_283-0_T_F_1768655556	2010-02-07
GMI_ES17_c2262_359	CATGCTTGCTCCTGCTGAAGAGATACTCCACACCGACCGTGGGGACGTGCATGTACGTAGCTATGCCGGATTCACCATGGGCAACAACAACAACATCATG[C/G]AGGTTGATGGACTAACTGACCATGCGGTGAAGAGACCAAAGTTTTCCTCCGGGATGTCGCTCGCCGCCATGGCCGCCTCGGGGCTGGAGCTGGCGATGGCC	1768651138	GMI_ES17_c2262_359-0_B_U_1768651138	2010-02-07
GMI_ES17_c2288_181	GCATAATGGCCAGGTCACATCACTAGATTTTCATCCAAAGAGGACAGAACTTTTGTGCTC[T/C]TGTGATGGCAATGGTGAAATCCGATACTGGAATGTGACTCAACCTTCCTGTGTGCGTGTT	1768655564	GMI_ES17_c2288_181-0_T_F_1768655564	2010-02-07
GMI_ES17_c2291_239	ACGGTCGTCGTCAACATACGTGGCATTAAGCCCCATCATCCATGAGCCAACTGATATGTC[A/G]TCATGGGCATAGCTCTGCAGCGATGCACTGTTTATGTTGATGTAGCGAGCCAAATTGTTT	1768657084	GMI_ES17_c2291_239-0_B_F_1768657084	2010-02-07
GMI_ES17_c2338_673	CATTGTCGTCAACCCTGTTGCCCATTCGTTATCTTAGACCACCGCATGCGGACCGCGCAAGTGTTCTGTGTGTAGCTTCAGCCATAAGCTTAGCTTCAAA[T/C]TAGAATCTCATCGTTTATGTTACAGAGTTACATTACAGTGCTTGTTATCATAAAGACATAAGACATGGTGGGAGATAGCTCCTATGAACAACTAAATAGTA	1768645008	GMI_ES17_c2338_673-0_B_U_1768645008	2010-02-07
GMI_ES17_c2359_369	TGCGCTGCATCGGCGCGATGATCGGCTTTGCCGTCGCATCGGCTGGACCTGGCCGCGCAGGAGGATCGTTTGCTGCTGCATTCCTGGGCTGCTTCCTGGG[T/C]ATCATTGTGCTCATCTTCGGAAACGTCAGCAACATCGGGGCGCTGAAGGCCGCCGGGCATCTCAAGGGATCAGAGGACGAGAAGAGGATGGGTGAGAAAGG	1768645012	GMI_ES17_c2359_369-0_B_U_1768645012	2010-02-07
GMI_ES17_c2417_374	ACACTGTAATCCAATTTCGATGCATTTTTTAACTTGCTGGAGGCCTTCTGAGTCTAGCAA[T/C]GTATACTTGGATGCTATGTGCTCCACTGTCCATTCTTTACGTACTTTATCAATGAAATTC	1768657089	GMI_ES17_c2417_374-0_B_U_1768657089	2010-02-07
GMI_ES17_c244_1098	TATTAGTTTTCGAGATTTTTGTAGAACAAGCATGGTTGTTGTAGGAACGAGACAGTGAGCATGACCGGCGGTTTATCAGTGCAAATCTATGTTGGATGTT[A/C]ACACATAACTATTTGCCGATCAAGTTGTTATCTGATAATATCGTCAATAGAACAAATAATTAAAAAAAAAAAAAAANAAAAAAAAAAAAAAANAAAAAAAA	1768650989	GMI_ES17_c244_1098-0_B_F_1768650989	2010-02-07
GMI_ES17_c2470_627	GGTACGGACGTATCCCAGGCGCGCATTTACCCCTGCCGATGGCGACCTATCCTTTAGTGAACTTGGGCTAACGAGCAAGCAGGAGGCTTTATTTATAGAG[T/C]AGATCACTGAATAGAGGCAAAGATTTAGACGCGACTAGAGATAGCATTTGAGAGTTGGGGTTTTACTTGTTTATATATATGCATATGGCTTGTGTTACAGA	1768645033	GMI_ES17_c2470_627-0_B_U_1768645033	2010-02-07
GMI_ES17_c2486_761	GGACCGCGCCGCACGGAACAAGGAGTAGTAGTAGTAGTAGTAGGAGTAAGGTGGATTATGTATGGTTAATATGGGTGTGTAGCAACCAACCCTTTGTATG[A/C]GATGGAGGAGTTGGTACGTAGAGAAGCACCTATTCCTGCCTGCACAGCTAGCTTTATTGTTCTGACTGGCATGGCTCCAGTGGAGAATCTTGATTTGTAGT	1768645035	GMI_ES17_c2486_761-0_T_U_1768645035	2010-02-07
GMI_ES17_c2502_694	CAGGGAACTTCCTCGGTTTGCCGGCRATAACTGTCATGGTTGGGCAGGATAAGGCCGGGCTACCCATCGGTCTTCAGTTCATCGGCAGGCCGTGGTCTGA[A/G]GCCACTCTGCTCCACATCGCATTCGCAATGCAGGAAGCCTGCAGCAAGAACCACAGAAAGCCTGCGGTGTTCTATGATCTCCTCAAGAAAGAGTGAGAGAG	1768645039	GMI_ES17_c2502_694-0_T_U_1768645039	2010-02-07
GMI_ES17_c2503_924	TTCTGCTGAAGCTTGTTGCCGAAGGTGTCTCATCCGGGTGACGTCACGTTTTGACAAATAGTTTTCCATGCTTGTTTTGTAAGAAGGATCAGTCCTTGGG[T/G]TGTCGTTGGTTTTGAAAAGAACAAGTTGTAAGAGGTTACTTAGTCTGTCATACCTTGTCCATTTTCCTTACCCTTGAATTGAGCAGTTTGGACCTTTGGAT	1768645042	GMI_ES17_c2503_924-0_T_F_1768645042	2010-02-07
GMI_ES17_c2574_358	TGAGGGAGCCATCAATGCGCTGAATGGGACTCAGATTGGTAGTTCAAATGTCCGTCTTTCATGGGGCCGCAGTACCAAACAGCCTCCCCAGCAGGATGCA[A/T]GCCAGGGGAATGGCAACAGCTACTATGGATATCAACAGGGTCCTGATGCTTACTATGCTGCACCCAATGCCCAAGATCCTAGCATGCAAAACTATGGTTAT	1768645058	GMI_ES17_c2574_358-0_T_U_1768645058	2010-02-07
GMI_ES17_c2598_325	CACTGCTGGGACAATGGATAATGAGAAAAGCATTCAGCAAGCTCCGATAAGTTCAAAAGA[T/C]GTCCAAAGCAAGTCCCATGGTGCTTCCACAAGGAGTTGCACAAAGGTTCACAAGCAAGGT	1768655605	GMI_ES17_c2598_325-0_T_F_1768655605	2010-02-07
GMI_ES17_c2656_146	GAAGGGTGCTGGCCCAACTGTGGTGAGAGCTATGTCATTGAATATGGGTATGCTTGCGTCCTATGATCAGAGTGTTGAGCTATTCAGGGACAAATTGGGC[A/G]CTGGAGAAATTTCAACTGTTGTTGGAGCCAGTGCCATTTCTGGATTCTTTGCCGCCGCATGCAGTTTGCCCTTCGATTTTGTGAAAACACAAATTCAAAAG	1768645077	GMI_ES17_c2656_146-0_T_U_1768645077	2010-02-07
GMI_ES17_c2669_776	GAGATGTAGATGTTCACCAAACCAGGGTTCTAGGGACTTAATGATCAGAAGGCAATGTCATCCAAACGCAGGTCCTGATTGTGTTCTATGTGATTTGCAT[A/G]CTGTGAAGATTAGGGACGATCTACTTTTTTATGATCATATTTTGAAGATCATTCTATTTTTTGTTATGCTCGTATTTG	1768650956	GMI_ES17_c2669_776-0_T_U_1768650956	2010-02-07
GMI_ES17_c2687_250	TGCGTGCCCAAATAATTGCTGAAGCTGAAGAGTTCAAGATAGCTTTCTACGAGAAGAGGATACAGACCTGTGAGACAAATAAGGTCCACAGCAGGGAAAG[A/G]GAGAAGATTTTTGTAGAAAACCAGGAGAAATTCCATGCTGGTGCAGACAAGCAGTACTGGAAATCGATCTCAGAGCTCATTCCACATGAGATAGCTACCAT	1768645081	GMI_ES17_c2687_250-0_T_U_1768645081	2010-02-07
GMI_ES17_c2699_441	TCAACGACCGCACGATCGCCAGCTCCGTGCGCCATTTCCCGGTGCCCGTCAACCCGATGATGGTCAACCCGATGATGCCGCAGCTGTTCCCGAGGATCCA[T/C]GCATTGAGAGCTGGAATCTCAGATGACGAGAGCTCGATCGCGTCGTCGCCCTGACCACAGGTAGCATGCCAATAGATTTTTCATGGACTATCAATGGGGAA	1768645087	GMI_ES17_c2699_441-0_B_U_1768645087	2010-02-07
GMI_ES17_c2707_866	GTCGCGGATTCTCTTCAACCAGGCTTTCAGCCGTGGTTTGGAGATCTCTCTGATCCTGGC[A/G]GGGAACAAGGCGAACCAGGAGTCGTAGAAAAGTCCTGTGTGCTCTGCGCCTGTGTGTTTG	1768655611	GMI_ES17_c2707_866-0_B_F_1768655611	2010-02-07
GMI_ES17_c2758_112	GGCGAGACGGCAGCGTGTCCATGTCCAACGACACCAAAGCGCTACCCCCTCCCACCGCCAACATCACCCAGCTCACCCAGCTCTTCGCCGCAGTGAACCT[T/C]GACATCAAGGACCTCGTCGTCCTCTCCGCCGCGCACACRATCGGAACGTCGCACTGCTTCTCCTTCTCCGACCGGCTCTACAACTTCACCGGCATGGACAA	1768645097	GMI_ES17_c2758_112-0_B_U_1768645097	2010-02-07
GMI_ES17_c2766_159	GTTTCAACACATCTGCCATAGAAATTGTTCTCTCTAGCACTACCACAAGCAAATAGTAATTTCTTTCACTTGCTATCATTGCAGATGCGAACGTTCAGTG[T/C]AGCATCACACAAGTAGTTAATGAGAGAAACCAATGCAACGTGCCCGATGTAATACAAGAGCTTCAGAGTTTTTCAGGCCTCGCTGAACTTGAAGACACAAT	1768651158	GMI_ES17_c2766_159-0_B_U_1768651158	2010-02-07
GMI_ES17_c2779_149	TTGCCATGAAAGCTATGGATAAAAACGTCATGCTTAACCGCAATAAGGTTCATAGAGCTAACGCTGAACGAGAAATCCTTGATATGTTGGATCACCCATT[T/C]CTTCCGACATTATATGCGTCATTTCAGACAAAGACACATATATGTCTCATTACAGACTACTACCCTGGCGGGGAGCTCTTTCTGCTCCTAGATAGACAACC	1768645104	GMI_ES17_c2779_149-0_T_F_1768645104	2010-02-07
GMI_ES17_c2801_345	CACAGATGGACGACAAGCTTAAGGCTGCATACAAGGCCACGACCGAGGGTAAGTTCCCAGAAGCGCTGAGGCAGTTCCTCAACATCCTATACACCATCCC[T/G]CTCCTTGTTGTGGACTCGCGGCGAGAGGTTGATGAAGTGAAGGAGCTCATTGAGATAGTGAGGGAGTACGTCCTCGGCCTCAGGATGGAAGTCAAGAGGAA	1768645108	GMI_ES17_c2801_345-0_T_F_1768645108	2010-02-07
GMI_ES17_c2826_360	TCTTGAGAGCAGGATCAAGCTTGAAACAAGGCTTCGAGTTCTCGAGGGTAAAGAATTAGG[C/G]AAGTCTGCGGGTTCCACTAAAGGAAAGCCCAAGATAGAAGCATACGAGAAGGACCGGAAG	1768655619	GMI_ES17_c2826_360-0_T_F_1768655619	2010-02-07
GMI_ES17_c2855_727	TTACGAGAACCTGCCAGTCCCCGAATGCGACGGTCTGCACTGACGGCTCAAAGTTTGTCAGCTGGGACGGCGTGCACCTTACAGAGGCAGCCAATGCCGC[T/C]GCGGCTGCAGCCATACTGACCTCTGCATACTCCATACCCAAGCTCAAGTTCGATCAGTTCTGCAAAGCCTGATTTGTTCATACTACATGTACTATATACTA	1768645117	GMI_ES17_c2855_727-0_B_U_1768645117	2010-02-07
GMI_ES17_c2908_505	AGCCAGTGCTGGGGAAGTACTACMGRGAGCCAGACAAGTCTGGTCCGTTCCCATTCCACCTGTTTGGCGCACTAGCACAGAGCTTGAAGCGTGACCACTA[T/C]GTTAGCGACACCGGAGACATACTCTACTACCAAACTGACCCAAAAATCGCYGGTGRTGCACAAACATCTGATTGACAGCATCAAGCATACTTCTYTTTGGG	1768645129	GMI_ES17_c2908_505-0_B_U_1768645129	2010-02-07
GMI_ES17_c2941_220	AATTGATAAACGACTTCTGAAGATGGGAGATATGATTGCTTCTGGTTCTTGTGGGTGACCTGTTCCATGGGACTTACTTTGGCGAGGATGTTGCTGTTAA[A/G]GTTTTAAAAGCCGAGCATTTGAATAAGAATGTTTGGAATGAGTTTACACAAGAAGTATATATTCTAAGGGAAGTTCACCATACCAATGTTGTTCGATTCAT	1768645141	GMI_ES17_c2941_220-0_T_U_1768645141	2010-02-07
GMI_ES17_c2976_706	GGTTCTACTGTCAGCGAGAAGATGGGGAGTGCGGATGTAGCCCCCCGTTTCTGAAAATGCGGTAAAATTTATAATCGTTTAGTTGAAGATAAATTGTTGT[T/C]GTGTTTGTCAACTTGTCATCTGCGGCCGGTGCCAAGGCAGGACTAGATTTGATGCAAACATTTGCTCCTGCCCTTGTTTCTCCTATTACTACTAATAAGAT	1768645151	GMI_ES17_c2976_706-0_T_F_1768645151	2010-02-07
GMI_ES17_c3016_330	TGCTAGACTCACACCTTGTGCCCATGTCTGCCGCTGCTGAGTCCAAGGTGTTTTACCTCAAGATGAAGGGTGATTATCACAGGTACTTAGCTGAATTCAA[A/G]GCTAGTGCCGAGAGGAAGGAAGCTGCCGAGAGCACCATGGTGGCTTACAAGGCTGCTCAGGATATTGCTCTGGCGGAACTGGCCCCCACACATCCCATAAG	1768645161	GMI_ES17_c3016_330-0_B_F_1768645161	2010-02-07
GMI_ES17_c3034_675	TGTAGAGCTCAGCAAAGTCACCCTCTTCGTCATTAGCCTTTGAGGTGACAGTGAAGTTGGTGTCGATACCGGCAAGTACCTTCAGAAGACCCTGAAAGAC[A/G]GCAAACAGATGGGCAGAGATACCTCCAATGACCCAGAACTGTTCATTTCTCCACCACTCATCGATGCCAACACCACTCCACCTCATCTCAAGGATACCAGT	1768645164	GMI_ES17_c3034_675-0_T_U_1768645164	2010-02-07
GMI_ES17_c3038_487	CAAAGTTCTTGAACGGGATAATGCTGCAGCTGCACATGCTCCAACTACAACCTCCCGGTC[A/T]ATTGACGTTGGCAAAAGCGCTTCGGATGAACAGGTATGCCCCATCTGCCTAACGAATCCA	1768655647	GMI_ES17_c3038_487-0_T_F_1768655647	2010-02-07
GMI_ES17_c3062_128	CGAGGAGGGTAAAGTCTGAACTTCTAGTGCAAATAGATGGTGTTAACAATAGCTCTACCAATGAAGATGGCCAGCCGAAAATTGTTATGGTTCTGGCAGC[A/T]ACCAACTTTCCATGGGATATTGATGAAGCACTCAGGCGGAGGCTGGAAAAGCGTATTTACATTCCACTTCCAAGTTTTGAAAGCAGAAAGTCACTCATCAA	1768645171	GMI_ES17_c3062_128-0_T_F_1768645171	2010-02-07
GMI_ES17_c3079_602	CCGGTTCTGAAGAAGGCCATCGCGCACATCAGAGCCAACAAGCTCCAGTGAACCCGCCAT[C/G]GATTGTAGACCACTTTTTTTGTTTCATTTTTTTCYTTCTAGTAGTACTAGTTTTAAATTA	1768655650	GMI_ES17_c3079_602-0_T_U_1768655650	2010-02-07
GMI_ES17_c3128_330	ACACGGTAGAATTTAACCTCGAGGAAGCTCTGAATACGGTCCTAATGCAAGGCATGTCTCTGAGCAAGGAAAAGCAAATTTCTCTTGACCGTGATTGGCC[T/C]GTAGAAGTATCATCTATGTACCTCTATGGGGATAACTTAAGGCTTCAGCAAGTCCTAGCTGACTACTTGGCGTGCACGCTTCAATTTACGCAACCGGCTGA	1768645182	GMI_ES17_c3128_330-0_B_U_1768645182	2010-02-07
GMI_ES17_c3195_668	TTGAAACATTTCTTGACAGGCTAAAAATATGCATGCTTGATGTTGGCCTAACCATTCAGGGAAATAAGCCGGAAGAATTGCCTGAGCAGGTCTTATGCTG[T/C]GTTAGGTTGAATGGGATAGATTACGTGAAATATCAGCCACTGATGACAAATGGTGCCTGAACTCGGCCCTTACAAGAACCAGCTAACATTGTTTGGAATCT	1768645204	GMI_ES17_c3195_668-0_B_U_1768645204	2010-02-07
GMI_ES17_c3200_273	CCATGGTGTATCTACAATGCCGTCCTTTCAATATAATCCTGCTGGTATGAGTGTGCATTCAAGTCATCTGTCAACAGAAAATGCATGGCCACCGGTATCA[A/G]GCACACCAATTCCTGAGGGAACACATAGTCGCTCTGACAGGAGGGCTGCAGCACTTGCCAAGTTCAGGCAGAAAAGGAAGGATCGCTGCTTTGATAAGAAG	1768645206	GMI_ES17_c3200_273-0_T_U_1768645206	2010-02-07
GMI_ES17_c3201_98	TAACCTCCGGCGGAGGAGGGGGGGGGGACCGGTCCGGGATCGAGGCGCACTACAAGAGGCTCATCGAGGAGGACCCCTGCAACGGCCTCTTCCTCCG[C/G]AACTACGCGCAGTTCCTCTACCAGGTGAGAGGGGACCGCAGGCGGGCGGAGGAGTACTACTCCCGCGCGATACTCGCCGACCCCAACGACGGCGAGCTCCT	1768644684	GMI_ES17_c3201_98-0_B_U_1768644684	2010-02-07
GMI_ES17_c3217_588	TTCCTGGCCATGGTCCAGTGACGGCACGACGACGGCAGCTAGCTACAAACCAAGAGATGGCCAGGTGGTCTCGATCTCGATCCATCCTGTGCCCATGCAT[A/G]CGGATCCGGATCTCGTACAATTCTACATTGCCACTTGAATCCTTGATCGATACCCCTGCCTGCTCCTAGGTAAAATTTTCCTACTACAAGACCTGGAAAGC	1768645216	GMI_ES17_c3217_588-0_T_U_1768645216	2010-02-07
GMI_ES17_c3218_276	GGTGGAATTGTAGATGGCCGTGGCTATGCAGCCGCATTGGCACTTGGTGCTCATGGTGTTTGCTTAGGAACTAGGTTCGTAGCTACCGATGAAAGCTTTG[T/C]GCATCCTCTGTATAAGAAAAAACTAATCGAGATGAACTACACGGACTATACAAATGTATTCGGACGTGCTAGATGGCCTGGTGCTCCACATCGTGTCCTGA	1768651174	GMI_ES17_c3218_276-0_B_U_1768651174	2010-02-07
GMI_ES17_c3238_736	TCCTGCAGCCAAAGACAGCAACCTCCTTCTCGCCGAAGAGAAGGGTCTTGGCGTCCTTGACCTTAACCTCATGGTGCTTCCACTGTCCGTGAACAGTGTC[A/G]TACTTGAACATGTATGTCATGTAGTCGGTGGTGATGAAGGGTCGTTGACGGCGACGAGCTCGACATCGGGGCACTGGAGCGCAACCCTGGCCAC	1768650962	GMI_ES17_c3238_736-0_T_U_1768650962	2010-02-07
GMI_ES17_c3250_411	TTTTTGAGGATGTTCCCGAGGCACTGAAGGACTGGCAATCTCATGGTGTGAAGGTTTACATATACTCAAGTGGCAGTAGAGAGGCACAGAGGCTACTATT[T/C]GGCAACTCAACCTATGGTGATCTGCGACAATACTTGTGTGGTTTTTTTGACACCACAACCGGAAACAAAAGAGAAGCAAGGAGTTACTCCGAGATCACAAA	1768645229	GMI_ES17_c3250_411-0_T_F_1768645229	2010-02-07
GMI_ES17_c3288_652	GCTGCGGGTCTTCAAATTAATGACGTTGATCTTTTTGAGATTAATGAGGCTTTTGCATCTCAGTTCGTGTACTGTGCAAAAAAGTTGGATCTCGACCCTG[T/C]GAAAGTCAATGTTAACGGAGGCGCAATTGCTCTTGGACATCCACTGGGTGCTACAGGTGCGCGATGCGTCAGCACTCTTCTCAATGAGATGAAGCGCCGGG	1768645236	GMI_ES17_c3288_652-0_B_U_1768645236	2010-02-07
GMI_ES17_c3309_96	TGAAGGAAAGGCCATCACTCTTCGGTGGTGCTCGTCCCGCGAGCAAGTTCTCAGAGAACGTGGAGTAGATGCTTTGGCAAGCGATCTTGAGAAAA[T/C]CTCTCCAGTTGGCAGGTACTAAAAATGAATTTGCAAGGTGAACAGAAGGTTGAAGCTATAGCCACTAACCCTTCAGGCGAAAAGGCTGATAGTTTTCCATC	1768644674	GMI_ES17_c3309_96-0_B_U_1768644674	2010-02-07
GMI_ES17_c3320_786	TGCAACGGAGGAAGGTGCAGCATCTTTGACATCTTCGTCGAGCATGTAGACAAGGTTATA[T/C]TTGGCTTCTTGCTTGAACTTCACTAGAGTTGAGCTGTTTGTCGACTGAATCATGACTTTC	1768655667	GMI_ES17_c3320_786-0_T_F_1768655667	2010-02-07
GMI_ES17_c3339_89	AATCCTGGGGCTGGAGACGAATCTAGGTACGCTTCGGATCCAATTGCTGCCTAATTGCGC[A/G]CCCCGTTCCGTGGACTACTTCATCGAGCTCTTGGGCCTGCACAACTGCGCTGGGTGCAGA	1768655673	GMI_ES17_c3339_89-0_B_F_1768655673	2010-02-07
GMI_ES17_c3370_293	GAATTCACGACTCATCGAGGAGAACTGAAGCACAGGGCCCCGAGCTTCCGCGACGAGCGGCTGATACGGCTGAACTCTGTCCACATGACGAGACAGTTCT[T/C]CCGGATCTCTTCTTTTGCTCCTCCACGGCACGGATCTTTGTAAGGAGATGCGAGGAGCAATCTTTGTGGCACGGATCTCCAGGCGATTGGTGCAAAATACA	1768645253	GMI_ES17_c3370_293-0_T_F_1768645253	2010-02-07
GMI_ES17_c3397_167	CAGCAGGCAAGCAGAACCAGACACAAACAACCTGGCTCTGTCCGAGCAATCAATCACCTCAAACCATTTGTACATCTATCGGGGAGGGGTCAACTATCAA[T/C]GTATAACAAGGCATGCTATCGAAGCTTCGACTCGTTGGTCTTGCTGCTCCGGAAGTTTGAGAGGGAGAAGAATGACCTTGATGCTTTAGTCGATGGTGCAG	1768651186	GMI_ES17_c3397_167-0_B_U_1768651186	2010-02-07
GMI_ES17_c3413_129	GCTATGGAAGCTGGTTATATGGAGAAGGTTGACGAGCTTTGCGAACGATACTCTCTTGAAGGTTATGTCAATTCTTTGGTCCCAGAAGAAGTCTTCTGTC[A/G]GTCTGACTACTTAGATCTGAAGAAATTGATTTTAGAAGAAATTGTGTGGGTTGATGAGATCAAGGGACTACTTAAATGCAACAAGTTATATTGAAGCTTGT	1768645262	GMI_ES17_c3413_129-0_T_U_1768645262	2010-02-07
GMI_ES17_c3418_95	ACATGGTATTGAACACAATACGGAAGATGAATCCACATGTGTTCATTCATGGAATCACCA[A/G]TGGATCCTATAATGCGCCATTCTTTGTCTCACGCTTCCGAGAGGCGTTATTCCACTACTC	1768655679	GMI_ES17_c3418_95-0_B_F_1768655679	2010-02-07
GMI_ES17_c3449_205	CCTGGCAGAAAAGCTTCCAGAAAATCCTTCCTTCTCCAGTTTCATGAAGAAAGTTATGATTGAAATCCATCATTTCGGGGGAAGATATGAAAGAACTGCT[A/G]CAAGAGAAAGTCTATGTTATCAATGTGTTAGGTTACATCGCCTACAACTTTGTCATCGGTGCCTATTCCTATTGGGGCCCAAAGGCTGGTCAAGATATCTA	1768645267	GMI_ES17_c3449_205-0_B_F_1768645267	2010-02-07
GMI_ES17_c3486_177	CYTACCTCCAAGCGAAATGGCAGTCCAAGTACGAGCGRAAAGACCTGCTGCACCMYGAGCAAGAGTTCCAYGTCGGCGGCACAGCCTCAGATCACCATGC[A/G]CTCTGCATCGGCCACCTGAAGAGGCTCAAGTCCTCGCTTCAGTCAGAGCTCGACACAGGCAGACTGCTCATGATGCCGATCCAGACTGACACGAAGAGGAG	1768645277	GMI_ES17_c3486_177-0_B_F_1768645277	2010-02-07
GMI_ES17_c3507_615	CCAGCATGTCCTGGAAGTGAGCATCATCAGTGACAGCTTGACCGTCGTTCGTAGAAGTCTGCAATGAGAAGAAGAAAAACCCTGACTAGATGTTATTATC[T/C]AGTGTAATTTCAGTGTGTCGAGACTCTTTAGATGTTAATTCGTCGTATTTCGTGGATTATTATCATTAGGTGGTCGTTCATCCTAGTCCGGATGTCGTGAA	1768645279	GMI_ES17_c3507_615-0_T_F_1768645279	2010-02-07
GMI_ES17_c3508_229	GTTCCACTTCCCAGAGCCTACTTTTGCTCACACCACCACTCCTTCAGCTCATTGAGGTGGGTTTCAGCTACCCAGGTCGGCCTGACTTCAAGTTGTCAGA[T/C]GTTGATGTTGGCATTGACATGGGAACACGTGTTGCCATTGTTGGGCCCAATGGGGCTGGAAAGTCTACTCTTCTGAATTTACTTGCTGGTGATCTCACCCC	1768645281	GMI_ES17_c3508_229-0_T_F_1768645281	2010-02-07
GMI_ES17_c3540_708	TCCGATGTCTCGGATGTGCAGCTGTGCGGTTCACCATTGATGAGCTTCACCTGAAAGGAGCAACGAATTGATTGTTCCTCCAGGAGCGGGAAGGGTTGTC[A/G]TAGCCGGTTATGACTTGTGCGTTTCTTGGACGTTGGGGTTAGAGTGGTGTCTCTCTGTTGTTGTTGATG	1768644461	GMI_ES17_c3540_708-0_T_U_1768644461	2010-02-07
GMI_ES17_c3545_804	TTCCAACAGGTGGAGCGGTAAATACGAGCACACGGTCTATGCAAAATGTTCACCGTAATCAGGACATATCCCAGCAGCTCCCCTTTATGATCATGACATG[A/G]CGGTTTTGGTGCATGGCATGCTTGTTTGATTGCTCATGTACCACCTGTGTGTAAAGATTATACCGAGT	1768644454	GMI_ES17_c3545_804-0_B_F_1768644454	2010-02-07
GMI_ES17_c3574_637	TCTTAATGCTCTTGGTCAAGCTGTATGCACCATACGCCTTCTTCAAAGGATGCTTTGATGACACGAACTTGACAAGGTTGAGGAAAGAAGTAAAGATGGA[T/C]GGCAATGATGGTAGCCTATTTAACTTTGACCCCAAGTCTATGGACTGGCACCAATATCTCTTGAATGTCCACGTCCCAGCTGTACTAAAGTATGGCCGCAA	1768645293	GMI_ES17_c3574_637-0_T_F_1768645293	2010-02-07
GMI_ES17_c3588_136	GGCAGGTGTTGCTCTTAGCAAAACGCTTCCAAAGCTTCATGATCTCGTTGAGCTGTACCT[C/G]AGTGACCTCAACCTCGAGAACGAGGGTACACTAGCAATTACGGATGTCCTCAAACAGTCA	1768655691	GMI_ES17_c3588_136-0_T_F_1768655691	2010-02-07
GMI_ES17_c3625_404	ACGAGGTTCTCAACTGGAAATGCTGTTTTACAAAGGTTCAAGGTTGTCAACTGAAAAGCA[T/C]GAGTATATTCAGGGAACACCATACTTGCATTGCATTTTCAGAAATGTATCTTCTGTCAAT	1768655694	GMI_ES17_c3625_404-0_B_U_1768655694	2010-02-07
GMI_ES17_c3668_729	GGATGACCCGATAAGGATAGAGTACCTCCAACAACACATGACAGCAATCAAAGAAGCAATAGACTTAGGTGCGGACGTGCGGGGCCACTTCACATGGAGT[T/C]TAATAGACAACTTCGAGTGGTCTTTGGGATACTTATCACGTTTTGGCATCGTCTACATCGACCGCAATGACGGCTTCAAGCGCATCATGAAGAAGTCAGCC	1768651196	GMI_ES17_c3668_729-0_B_U_1768651196	2010-02-07
GMI_ES17_c3693_421	ACAACGGCAATGGCAACGGGAATGGCACCGCCCCAGCCCCTGCCATGTCCAATGCTCAGGCCTACCCGCAAGTGGCGTACGACAGCAACGGCCGCGCAGT[C/G]TACTACACCGGCCTTCTCCCTCAGTACCCTTCGCCCGTCAACGGCATGTCATCCTCCGCAGCAGTTCTCGGCAGCGAGCCCTCGAAGCCGGTGGCCGTGAA	1768645302	GMI_ES17_c3693_421-0_B_U_1768645302	2010-02-07
GMI_ES17_c3756_183	CCCTGCTCATATTATGCCCTTGCTTGAAATTGTCCGGACGGAGAAGACATCACCACAAGC[T/C]ATCCTTGATCTCATCACTGTTGGGAAAATAATAAAGAAAGTCCCTGTTGTGGTTGGCAAC	1768655708	GMI_ES17_c3756_183-0_B_U_1768655708	2010-02-07
GMI_ES17_c3807_825	CGGTGACAATTCTCTGAAGAGCAAATCATGTGGATTTTCTTTGGGTCATAACTTGCTGCAACCATCATTCTTTTTACCGGGTGTTAATCTCTATGTACTT[A/G]CATGAGGTTAAGGCACTTAAGCTGGACTGAGGTTTCCTTGGTGGTCTATTTGTGTGTGCTACCATTATGGTAGGTTATGAGAGATAACATGTGAAGTATTC	1768645328	GMI_ES17_c3807_825-0_B_F_1768645328	2010-02-07
GMI_ES17_c3808_324	AAGTCCTTCTAGGCGCTGCCTCCAGTCAGATCTGACTGCCCTGGTTCCGTTACCTCCTTTACTCTGCAGCAAGTCATACCTAATCTATCAGTAGTAGTCG[A/C]CGTAGTAGTGTTTCCTGTGTTACTCGTGTCAAGAAGAGGGATCTGCCTGTGATCCGTGAGATGGGATCTTGCTGTTGGGTGATGGTTCCAGAAGAACTGGT	1768651207	GMI_ES17_c3808_324-0_B_F_1768651207	2010-02-07
GMI_ES17_c3844_181	TGCATCAATGTTACTCTTGTCCTTGTCCTTCACCTGGAAGGCTTTGGCACCTTATTCAGG[A/C]ACTCTTGCTGTCGTTGGCACTGTCCTGTATGTGCTGTCTTTTGCTCTTGGAGCTGGCCCT	1768655719	GMI_ES17_c3844_181-0_B_F_1768655719	2010-02-07
GMI_ES17_c3846_396	ACTCGACAACTCCAGCAATGAGCGTACCCAAAACACTGCAGAACGTTCATTCCTGTGAGAACTGGCTTCCAAGAAGGGTGATGAGTGCGTGGCGCATCGC[T/C]GGAATTGTTCATGCGTTGGAGGGATGGAACCAGCATGAGTGCGGAGACACGGTGCTAGACATGGACAAAATTTGGTCTGCTGCAACTCTGCACGGGTTCCG	1768645329	GMI_ES17_c3846_396-0_B_U_1768645329	2010-02-07
GMI_ES17_c3933_300	ACGTACAGATGCAACCTTGTTGGCCACATATGCCTGTACAGCCACTACACTCTGTCCCACTATCAGTGCAACTGCAACAACATCCAATGGAGGGTACAGC[A/G]GCACCACAGTATGTTCATAACATGCCAAGCGACAAGTCAAGTACAAATGACCGATTCCAGGAGCCCTCAACATCTGCTATGCCATCAGATAGCAACAAGAG	1768645345	GMI_ES17_c3933_300-0_T_U_1768645345	2010-02-07
GMI_ES17_c3934_448	CCCAATGTCCACAATTGAATTCAAGCCCAATACAGCTGATGATCCCCACATGAGAAAACCAGATATTACCAAGGCCAAGAAGCTGCTAGGTTGGGAGCCA[A/G]AGGTCTCTCTTAAGGAAGGTCTTCCCTTGATGGTTACAGATTTCCGTCAAAGGATCTTGGATGAGTAAACAAAGCAAACTGCTCTGAATGATGCTGGGAAT	1768645347	GMI_ES17_c3934_448-0_T_U_1768645347	2010-02-07
GMI_ES17_c3954_520	AWGAAGCTGGTTCTGCAGAGAAGTTCATGTTCATCGCAGAGCCAGGAGTTGGCCACAGAATGACCGTAAACATGGTGAAGCAAGCAAGCGATTGGTTTGA[T/C]CGCTTCCTGTAGGTTCTTGATGGATCTGTCAACCGAATGCCGGCTCCCATTGTACTTAATCTGTTCCATATATGGTAACAGAAGTAGTACCATATAG	1768644578	GMI_ES17_c3954_520-0_B_U_1768644578	2010-02-07
GMI_ES17_c3969_600	CAACTCCCTCCAAAGAGATATTTTATACTCGTAAAAAAAAGCAACGGATTCAGGATGTGGTACAAGTGCCTGGGGATTGATAGCAGCAGCGGATCAGAGT[T/G]GCTCCGTCCTAGATTGATCGAGGGAACATGGCTCGGTGTCTGAAAAGCAGATGGCAGCAAGCGGGGCTGGCCAGTGTTGTTATTACGACACAGCCACACGG	1768645353	GMI_ES17_c3969_600-0_B_U_1768645353	2010-02-07
GMI_ES17_c3975_209	TCGGCCTAAATGTCGTCGATGTCGTCGCCCTCTCAGGTGGCCACACCATTGGCTTGTCCCGCTGCACCAGCTTCCGGCAGAGGCTGTACAACCAGTCAGG[T/G]AATGGCCTGGCCGACAACACGCTGGATGTATCCTACGCAGCGCAGCTGAGACAAGGGTGCCCAAGCTCCGGTGGTGACAACAACCTCTTCCCGCTCGACGT	1768645356	GMI_ES17_c3975_209-0_T_F_1768645356	2010-02-07
GMI_ES17_c4001_481	TCTGCATGGCACTGACAACTATATGTATGTTCACCGGAAGAAGAAAAGAAAAAACAGAGGTTATACACCGAAGTCCCTGGTCTGCTTTCCAAACTCCCTT[C/G]GATGTGCCTGTACATGATGATGTACCCTCAGTGATTTTGCATAAATGTAGACCAGGAATTGAACATTGACATTAGATTGTAGTAGAAGTTGTATGATAATT	1768645365	GMI_ES17_c4001_481-0_T_U_1768645365	2010-02-07
GMI_ES17_c4016_327	CCAAGGTGTTTGAGATGGCGCCGCTGACGGTGGACGAGGCGCTGGAGCAGCTCGAGAACGTCGACCACGACTTCTACGCCTTCAGGAACGAGCAGACCGG[T/C]GAGGTGAACATCCTGTACAAGAGGAAGGAGGGAGGGTTCGGGCTCATCATCCCCAAGCAGGACGGCCACGTCGACAAGGAGACCGTCGCCAAGGCCAACGG	1768645371	GMI_ES17_c4016_327-0_B_U_1768645371	2010-02-07
GMI_ES17_c4021_554	CGAACATGGAGCCTTCATGCTCATATAAAAGATATATGAATCTGCATGGAGAAAAGGGCTATCAAATAATCAAGGAATTTGAGAGGATTTACATCATCTT[T/C]GCAAGAGTTGCATGGTTTACTTAGATATCAAAACCTACAAATATATTTCTGGATAACAATTTAGTGCCAAACATTGCTGATTTTTGTCTCTCAAGTTGCTT	1768645374	GMI_ES17_c4021_554-0_T_F_1768645374	2010-02-07
GMI_ES17_c4047_127	GAGATCTGGGACGTTACTAATGTTTTGGAGAATCACAAGTCTGAAATCGCGGACTGGGAC[C/G]TTGGTGCTGGAATATACATAGACTATTTCATTATAAAGAGCTCTATGCAAGAAGATAGTA	1768655736	GMI_ES17_c4047_127-0_B_U_1768655736	2010-02-07
GMI_ES17_c4051_315	CAAGTGCAACAGCTGCTACTGGGAGGTCAGCAAGGACCTCCACGACGCCGGCGTCTGGGA[A/G]GACTGCATCGACGACTACCCGCCGGAGACCATGGTCAATCCGTACACGGAGAAGTTCGGA	1768655738	GMI_ES17_c4051_315-0_T_U_1768655738	2010-02-07
GMI_ES17_c4056_851	GGAGAGCTTGTGGCGTGTGCCTAACGGCGCAGGGGGAACCTGTGATTTGCTCTCCTCCTGTTTGTGTATGGAAACCTGATTAATTGCAAGTTTGCAACAC[A/C]TTATTCATGTAATGTGTTTGGTACTATTGTATGAATCTGCTTGTAAAGAATATCTTTGGTGATTTGGTTTGGATTCGAACTATTCTAGCCTTTCTCTTATT	1768651212	GMI_ES17_c4056_851-0_T_U_1768651212	2010-02-07
GMI_ES17_c4108_620	TTGCCAAAGCTATTAGTCTTGTTGCTGAACCATTCACAGTGGAAAATGGTCTCCTCACCCCCACGTTCAAGGTCAAAAGACCACAAGCTAAGGCTTACTT[T/C]GCCAAAGAACTTGCGGATATGTATGCGCAACTGCGTGAGGCTGAATCAGCTAGACAGAAGTTGTAATTACTCACCAAACGTTCAGGATTAAGTTTCAACCA	1768645396	GMI_ES17_c4108_620-0_T_F_1768645396	2010-02-07
GMI_ES17_c4136_417	TATGACTGCTACTACAGCTCCGAGGCTTCAAATTGATAATGGAATAAAAATATTTGACCACAATGGATCTCTCCAGTTTAAGAAGATGTTTGAAAACAAG[T/C]TGTATCAGGCTGACTGGAAACCTGAAGCACCTGAAAGATTTGATGACATTGCTGACCTCACAACATCTTTGAGTAGCATAAAAATTGAAGATACAAAGAAA	1768645402	GMI_ES17_c4136_417-0_T_F_1768645402	2010-02-07
GMI_ES17_c4178_650	GCTGTGTTGTATAATCTTYTTTTGGTTKTATAGGARRTTTGCCTGTAAGATATAGTGTTTGAAGCACCACGTGTTKTTTTTTTTTCTGGTCTGTGGTGCA[A/G]TGTCAGAAACTTTGTTGTGATCTTATCTTGATATGAATAGCAGAGCGTTCAGACTAAAAAAAAAAAGTTAATTAATACG	1768644505	GMI_ES17_c4178_650-0_T_U_1768644505	2010-02-07
GMI_ES17_c4198_561	CATAGCTTGACTTGTTGCCGCATTCATTGTTTTTGATGATCACACATCTACACATCGTCG[T/C]TGGTGCCTTTGCTGGTCTTCTCTTGAATGGATGAAGATGGAGTGCATTAGCTATTCACCC	1768655751	GMI_ES17_c4198_561-0_T_F_1768655751	2010-02-07
GMI_ES17_c4223_141	TATAATCCAACATTTGTTACATGTAAGGTTCTGTCATGAAGAAGAAGGTACAATGATAGGAGCTGGGTGCACYGATTTCTCCAACGGCCAGCACTCCCAG[T/C]TCCCATCTTTGTCCTTAGACAAGGAGAAGTGCTTGGGCATCCACACCTCCCCTTCTCACTCCTCTCCTTGTCAAGCTTTCTAGCGTCGCCCTCGACTTGCC	1768645421	GMI_ES17_c4223_141-0_B_U_1768645421	2010-02-07
GMI_ES17_c4245_550	GACGTTCGGAGCTATGCCAATGCCCGTAAAGCCTACAAGTGACCAGAAGCCTGCTGCTGGCAAGTAAAATGATCCAGATGCCTGGAGATGGGAGTGGTAA[T/C]CTGAGCTAATTGCTAATTTTGAAGAAGGCGTGGAAGGCTGCTCAACCTTGTTGCGAGGAAGAAGCAATTGGGATAACAGCCACAGGATGCAGCATGAGCCG	1768645431	GMI_ES17_c4245_550-0_B_U_1768645431	2010-02-07
GMI_ES17_c4295_432	AGATAAACAATGGAGGATGCTGGAAAGAGACCAGAAATGGTCTGACATATTCTGCATGCACTGATGGTGGCTGTAAATGCCCAGATGGATTCAAAGGTGA[T/C]GGTGTCCACAAATGTGAAGATGTTGATGAGTGCAAGGAAAAGACTGCATGCCAGTGCAAGGAATGCAAATGCAAAAACACGTGGGGAAGCTACGAGTGCGG	1768645439	GMI_ES17_c4295_432-0_B_U_1768645439	2010-02-07
GMI_ES17_c4314_537	TACACAAGAAGAGCTTGATCGAGCTAAACAGGCGACCAAGTCTGCAGTTTTGATGAACTTGGARTCAAGAGCTGTAGCATGTGAAGACATTGCGAGGCAG[A/G]TTTTGACTTATGGTGAAAGGAAACCCATTGAGCACTTCTTGAAGGATCTTGAAGCAATCACTTTGGATGACATTTCTTCAACCGCCAAGAACATTATTTCT	1768645445	GMI_ES17_c4314_537-0_T_U_1768645445	2010-02-07
GMI_ES17_c4475_475	CTCGGGTTGCTACTTCCAACTGCGGTGGATTGATCGGTATAGTAGAGATTCCCCGGCTGATCGAGCAGATTTGGGATCGGACGAGAAGAGAATAAGGTTA[T/C]GTGGATCGATCGGAAGGTCGTGCCTCGACCGATCGTGTACGATTTTCTTGTACAACAATACGCACGGTGATGTTCAGAATTCAGAGCAGTTCGTCTGGGTT	1768651233	GMI_ES17_c4475_475-0_T_F_1768651233	2010-02-07
GMI_ES17_c4498_222	CTTGTTTCCCCGCCCTTGATAGAGAGGACATCTGGTGAATACTTGGTAAAGAATGGTGTG[T/C]GCACATTTGCTTGCAGCGAGACAGTGAAGTTTGGTCATGTCACATTTTTCTGGAATGGAA	1768655781	GMI_ES17_c4498_222-0_T_F_1768655781	2010-02-07
GMI_ES17_c4552_386	GGAGCAGCTTTTGCTCGAAAGAGATCCACATGGCAATGTTCAGGTTGCGAAAATTGAAAC[T/C]GAGAAGATGCTTATTGCCATGGTTGAAACTGAATTAGAGAAGAGAAGAGCTGCAGGGAAG	1768655790	GMI_ES17_c4552_386-0_B_U_1768655790	2010-02-07
GMI_ES17_c460_537	TCTGCTCGTTAACTTCTTTGAGAATTGCCAGGGAGACCCCAGCCACTGGACCAAGATCTC[A/C]CTGGGCGGACTTCAGCGTATCGAGGAGAAATACACCTGGAAGCTTTACTCTGAGAGGCTG	1768655339	GMI_ES17_c460_537-0_B_F_1768655339	2010-02-07
GMI_ES17_c467_205	CCAATCATCTTGGTCACTTTCTACTGACCAACCTTCTCATTGATAATATGAAAGCCACTGCTAAGTCTACGGGTATTGAGGGTCGCATTGTGAACTTGTC[T/C]TCAGTTGCTCACCTCCATACATATCCAAAGGGGATTCAGTTTGATCAACTCAATGACAAGAAAATATACAATGACAAAATGGCCTATGGACAATCCAAGCT	1768651010	GMI_ES17_c467_205-0_B_U_1768651010	2010-02-07
GMI_ES17_c4700_516	GCTCACCGACGACGACCGCACCAAGATCGCCCAGTTTCCACAGAAGAAGATCGTCAAAAC[T/C]GCCGACGGAATTTCTCGACGGAGGGGAGTTCACGTCAGTTGACCTTGCAGACATCGAAAT	1768655803	GMI_ES17_c4700_516-0_T_F_1768655803	2010-02-07
GMI_ES17_c4772_138	TTTCTATTTATTGTTCCTTTTCATCGTCCCTAATTGCATACTAATGAATTTGGTACAAGAGAATGAATCATCCGCAAAGTTGATGCTTTAGCTCAAGATT[T/C]ACAGCTGAGAAAAGCGTGTAATGCGGTTATTCCAGCTACTCAAGACCCAACGAGACCCTTGTGCCGAGCATAAGCGACAATGGAGACGAACATGAAGGCGC	1768645515	GMI_ES17_c4772_138-0_T_F_1768645515	2010-02-07
GMI_ES17_c4863_294	ATAAGGAAGAAACACACACCGAACAAACAGTGCATGTCAAGAGCCATAAGGGTGCAAAGAAAAATGGCCCTAAAAATGCTGAAAGGAATGTTGACAATAA[A/G]GAACCAAGCAACGGAGAAACAGCGCAGGTCAAGGGCCAAAAGAGTGTGAAGAGAAGAAATGGACCTAAAAGTGCTGGAGTAAGTGSAGATAAGGTAGATAC	1768651258	GMI_ES17_c4863_294-0_T_U_1768651258	2010-02-07
GMI_ES17_c4882_840	AAAGCTTCTCATCCTTGAATGTTTTGTCCCCATACTCCATAACATGAGAACCAGCACTATACATGTTCAAGTCTGAGGTACGCTTCTTTACCTCTTCGTA[T/C]TGCTTTTTGATTGTCTCCTCCTTCAGATTATGATTCTCACTATCTTCCATCCATGCAACACTGTAGAGGTCACCTAAGCAGGTAATATATTCAGAAGGAGG	1768645530	GMI_ES17_c4882_840-0_T_F_1768645530	2010-02-07
GMI_ES17_c4979_427	ACCTCTCTTTGTTTGCAAAGAGCTACCTAGCTGGCTCAGCTAACCGCTCAGTCATTCTTTACCAGTTCTTTTGTGCGTGGTATATTATAGATTACTTCGT[T/C]CATGAAGAGTTCATGACCTCCACATGGGACATTATTGCGGAACGGTTGGGTTTCATGCTGGTGTTTGGTGATCTTGTTTTCATTCCTTTTACCTTCACTAT	1768645540	GMI_ES17_c4979_427-0_T_F_1768645540	2010-02-07
GMI_ES17_c5092_546	TCACATCTATGCTTTATTTCCTGCTTGGCATCTAGCAAGAGACAAGTCGAGAAGATTTATTGGATCACTAGATAATGATAAGACACTTCTAAATAACAGG[A/G]CTGACATCCCGGCCCTTATCTATATTAAGGAAAAGCCACGGATTGCCATCTGTAAGTTCCAACAAAGGTTTGCGAAAAGCACTAAGATTAAAAAATAATTG	1768645554	GMI_ES17_c5092_546-0_B_F_1768645554	2010-02-07
GMI_ES17_c5169_555	TTATAGATGCAGGACTAGCCAAGGAGTTTGATCGGCCTGCCACTCTGATCGAAAGACCATCGCTCTTTGGGGCATTGGTTCAAGAGTATGCAAACCGGTC[A/G]ACTGACGTGTAGCCAATGAGATAATGGACAATTTTTGGATTCAAGATTTGGGAGGAATTAAGGGATGGAAATCTCCAGGAGGTGGCATAGGCAACCTTCAT	1768645563	GMI_ES17_c5169_555-0_T_U_1768645563	2010-02-07
GMI_ES17_c5176_558	GAACTTGTTTCTTGCCCGGGAGACGCGCCGCCGAAACATATTCCGCGCAGAAATGCATTTGACATGGCATGCCAATGCGATAAACATTTGCAGTGGTCAT[T/C]GCTTTCACATAAATAGGAAGCTCAGATCGAATTGAATGGACCTTCTCCTCAACTTTCCTCTCCATTTGCAGAGGTAGAGTTGCCCCCCAGGCTAAAATGTA	1768645565	GMI_ES17_c5176_558-0_B_U_1768645565	2010-02-07
GMI_ES17_c5197_503	AGCTGGGTGAACTACCACGAGCTCTCAGAAACCGGGCACTTCCTGTCGCCAGTCCCTGGG[T/C]TAGGAGACACCGTTCTTAGGACCCTCTTCAGCTAGGCTGGCTTGGCAACGTCGTAGCAGT	1768655834	GMI_ES17_c5197_503-0_B_U_1768655834	2010-02-07
GMI_ES17_c5204_251	TCACATTTGTTCATTGAAACACTGTTTGTTTTGGTCCTTTATGATACACTATATAGTGCTACGAGCCTTCTGATCGAAAATCCCTACTAAAATGCAGGGA[C/G]ATTAAACAAGATGGTGGCCAATGGTGATGCACCAGCAAGGGGGAGTGCAGCAGCTGCTGCAAGCTTGCGCAGGCGTCGACCTGCTGGCGGTGCTGCTGCTG	1768645572	GMI_ES17_c5204_251-0_T_F_1768645572	2010-02-07
GMI_ES17_c528_116	TGTGGTTCCAGAACCGCCGCGCGCGCTGGAAGACCAAGCAGCTGGAGCGCGACTACAACG[A/C]GCTGCGCCACTCCTACGACGCGCTCCGCCTCGACCACGACGCGCTCCGCCGCGACAAGGA	1768655347	GMI_ES17_c528_116-0_B_F_1768655347	2010-02-07
GMI_ES17_c5346_548	CTGCGGTGGCAATACCTGCTGCGGTGAAGGCTGCTGGCCTCGAGATTGATGACATTGATCTCTTTGAATTGAACGAGGCCTTTGCCTCTCAATTTGTGTA[T/C]TGCTGCAACAAGCTGGGGCTCGACCGGTCAAAAGTAAACGTGAACGGAGGCGCCATCGCTATGGGACATCCCCTTGGCGCGACAGGTGCCCGGTGCATCTC	1768651273	GMI_ES17_c5346_548-0_T_F_1768651273	2010-02-07
GMI_ES17_c5367_259	GATGAATTCAATCAAATGAAAATATACATGTATGCAACGTTATGGAAGAACTACTTTCCTTGCTCCGGTTCTCGGCGCACTATTCTCAGACGCTCTACAG[A/G]TGCAACAACGCCGGAAGTTGGAATGCTCACGAGGACTGGACGATMGGTTGGTCCGCRAAGGGGCCGTATAGCCAACCCTTGGCGATGTGACCATAAGCAGC	1768645586	GMI_ES17_c5367_259-0_B_F_1768645586	2010-02-07
GMI_ES17_c5590_702	GTTCTCCCCTGTAAGAGTGGGTGCTGAAGCGCTCTCGTGGGCAGCTAAGAAGCTAGAACC[A/G]AACAAGATTGGCCTGGCGACGTCCCCCTCCACCACAGCGGTCCAGGACCGGGTTCTCCAA	1768655864	GMI_ES17_c5590_702-0_B_F_1768655864	2010-02-07
GMI_ES17_c5643_212	ACAATGTAGTAAACATAAACAAAAACCAATCCCCAATTTGATCAGGTTCGCCCCTTCATGAATGAATCATCTAATGGGGCGATCGAATAATACCAACGCG[A/G]ATGGAAAAGGCATTGTTTATTACAGGCCTAAAATACCACTCACGCTTCCGACAACAGGCGCCCCCCCTCTCTCTCTCTCTCCCTCCATTATTCCAAACCTT	1768645618	GMI_ES17_c5643_212-0_T_U_1768645618	2010-02-07
GMI_ES17_c5666_258	TACAGCCGTCTAAACGCAGGCAGCAAGATACATTATGTACAAGGGAATATGGCACAACAATGCTGCTTGTGGGTAAAACGTGGCATGTTAAACTCCACCC[A/G]GAGAGAGCTAGTATGCCCATCCGTACATCCCAACACTGACAAGGACGAGCAGAGCCACCGAAAGAACTGGCCACATAATGTGTGTTGAGAAGCCTCCCCTC	1768645620	GMI_ES17_c5666_258-0_T_U_1768645620	2010-02-07
GMI_ES17_c5772_306	CCATGTCCAGCTTCTGGATGGTGCCGCAGCTCATGATCCTGGGGCTCGCCGAGGCCTTCAACCTCATCAGCCAGATCGAGTTCTACTACAAGGAGATCCC[A/C]GAGCACATGAGGAGCGTCGCCGGCGCGCTCGCCTTCTGCAACCTCGCGCTCGGCAACTACCTCAGCGGCTTCATCACCGCCATCGTGCACAGGACCACCGG	1768645635	GMI_ES17_c5772_306-0_B_F_1768645635	2010-02-07
GMI_ES17_c5784_752	GTGACGGCAATTCCAAGAGAAACAGGACGATACTTGAGAATAATACAAACAGGTTACCATTTGATTTCAACCACAAGATACTCTTATTTGGCATTCTGGC[A/G]TACTCCCTCCAATCCAAATTACTCCGTCTGATCCAAATTAATTGACTTCGGTTTGTCTAGATTCGGATGTATCTAGACATGTTTTAGTGTTAGATACATCC	1768645637	GMI_ES17_c5784_752-0_B_F_1768645637	2010-02-07
GMI_ES17_c5870_387	TCCTGCACAAGCTGTTGACCCGTTGGGAAAGTTTAGGCCACAGAAGGAGATATCACACATATTCCGTTCACCAGAGAAGAGGCCGCCTAAGGAAGTCTCA[T/C]TAGCATTTACTGGTGTCACACTTTTGCCTTTTATTGGGTTTTTGATTGGGCTTTTGCGTCTGGGAGTCAACATGAAGAACTTCCCATCCCTGCCAGGACCA	1768645646	GMI_ES17_c5870_387-0_B_U_1768645646	2010-02-07
GMI_ES17_c6299_272	ACTCGACATGGTCGAGGCCAAGGTAAACCTCAACAAGGAACGGATGCGCGCCACCAGGCACGTCCTCTCGGAGTACGGCAACATGTCCAGCGCATGCGTC[T/C]TCTTCATCATGGACGAGATGCGCAAGCGCTCCGCCGAGGATGGCCACACCACCACCGGCGAGGGAATGGACTGGGGCGTCCTCTTTGGCTTCGGCCCSGSC	1768645682	GMI_ES17_c6299_272-0_B_U_1768645682	2010-02-07
GMI_ES17_c6486_884	ATTCATGGGCTTTGCTGAAGACCGTTGTACAATGGTAATTACCCCGTGCTGTATGCCGAGAAACATATGATTCTGGCATCACGTCATTGTAAAGGGGAAA[T/C]GTCATTAGACTGATATCTAGCTACTAAGATTTATTAACATTTGCTCTGTCAGGGGTGTTTACTTGCTGCAAAAAAAAAAAAAAGTTAATTAATCGCGATCT	1768645700	GMI_ES17_c6486_884-0_B_U_1768645700	2010-02-07
GMI_ES17_c6515_540	GTCATGATACGTGGTGTGCCACGAGTTATTTCGTTCGTCCCATCTGTGTAATATCATGGTATTGTTAGGTTATTATTATGCTTGTTGACGCGGTGGACAT[A/T]GTGTGTGTGGATGTGGTGACCTGATGACGTCTGCTGTATGTATATTCGGGAGTAAATTTCGTAGCAAAGNGCATTCCATACTAACAAAAAAAAAAAA	1768644580	GMI_ES17_c6515_540-0_T_U_1768644580	2010-02-07
GMI_ES17_c6522_889	GAAGCTGCATGCTCATGACATGTTTGAGAAATGTTTGTTAGTAGGAGGTAAAAGCAGACTGAGGGGTTAAAACAAAAATCCTCCTCTGTGTAGACAAGCA[T/G]GCAATAATAATTGTTCTAGAAATGCTGGTGAAATGGAACAAAATAATCCCAAAATCTACTGGAGCGAAGCAAGCCATTAAATTGTATGCTTAGAGTGAGTT	1768645702	GMI_ES17_c6522_889-0_B_U_1768645702	2010-02-07
GMI_ES17_c655_891	ATCTAGTTACTACAGTGGTCAATTGGATCCGGACCGTGTTATCCAGGATTCAGTTGTCCC[A/G]GAGGATTCCATCAGCTAGCCCTTGGTGAATCTCTGTGCAGGTAGACTATTAATATCACAT	1768655359	GMI_ES17_c655_891-0_B_F_1768655359	2010-02-07
GMI_ES17_c6779_688	CTGGGAGACATCCGAGGATAACTTGGAAAGGCTCAAGGAGCTATACTCAGAGGTTGAAGACAAGATCGAAGGAATTGACCGGTGAACTCAGTTGATCAAT[A/C]GACCAGTTCCATCATTTGACCAAGAAGAAGAAATTCTTCTGTCTCGTTGAGTTGAAACTTGTATAATTTGTAGATTTATAAAAGTTGTAACATGAAATACA	1768645723	GMI_ES17_c6779_688-0_B_F_1768645723	2010-02-07
GMI_ES17_c6857_627	GCTAATCCTGCCATCCTTGTTTCTGACCTTAAGAAGAAGGCCGAAGAACTTGACAGATTCTGCAAAGCGATCATGACTAAACCAAAGCCAGCGCCGAAGC[T/C]GCAGACCCCACCTCCATCGGATGCCCCAGCACCAGAGCCTCAATCGCCGGAGCAGCACCCAAACGGTGCCACTAAAGCTGGTGACCCAACCAGTGAGGGAG	1768645737	GMI_ES17_c6857_627-0_T_F_1768645737	2010-02-07
GMI_ES17_c6878_389	TTTCGCTGCCCAGATCAACCTCAACACTGCAAACATGTGGGGGATTGTCAAGTCACTTGT[A/G]GACATATGCATGAAGTTTGAAGAGGGCAAGTATGTGCTTGTGAAAGATCCTGCAAAGCCA	1768655903	GMI_ES17_c6878_389-0_T_U_1768655903	2010-02-07
GMI_ES17_c6884_501	TGGAACACACGTTGTCGGGAACGTCTTGGTGCACGAGAGTGCCAAAATTGGAGAGGGTTG[T/C]CTGATTGGTCCTGATGTTGCTATCGGACCTGGATGTGTTGTGGAGGATGGCGTGAGGCTT	1768655907	GMI_ES17_c6884_501-0_B_U_1768655907	2010-02-07
GMI_ES17_c6998_378	CACCCTAGTTTTGCTGCATCGATCTGAAGCTCAGGGATTTGTCAGGTGGAGCTGTAGTTAGTGTTGTGTTTTACTGGAAGTGACATAGATACATGGAATC[A/G]GTGGAGCTGGATATACCAGGTTGAGGCTGTAGTTTAGAATGTTGTGTGTACTGCAAGTGACATAGTTACCGGAAGCGATGGTGGTGGTGTGGTGATGATGA	1768645743	GMI_ES17_c6998_378-0_B_F_1768645743	2010-02-07
GMI_ES17_c7023_741	GACGGTCGACAAGGCCATGGTCGTCGCCTTCGTCAAGGACCTCCTCACCGTTTAAGAACCAAGGGATCACATGATCCGTCGTCTCAGCATTGGTTTGATC[T/C]GCTGATATTTGAAAATCAAATGATTTGAAATGTAAAAATTGATCGAATTGTATGTATACTCCATCCATTGGATGCACTGCGAGCATGAAGGCACATTGTAC	1768645744	GMI_ES17_c7023_741-0_B_U_1768645744	2010-02-07
GMI_ES17_c7057_802	CAGCCTTGCATAGATAGGCATGCCCAGGTACTCGCATACTGCTCACTTACTGGGAGGAGGTCGGACTACCCGCAGTCTGTTGTTCCTTTGCATCCTGCGT[C/G]ACTGTAAATACACTAAGCCGGTGTCTTCCTGCTATGTGTTCTAGCCCCCCTGCCCTTGGCGGGCAATAAGGATGTTTGTGTGTGGTTATTGTATGGATCTA	1768645756	GMI_ES17_c7057_802-0_B_U_1768645756	2010-02-07
GMI_ES17_c7146_628	GGGGAGCCCTTGTTAAACTACAGGAAGAGAACTTATCTGCAATGAACACAGATCCGTGGTATTCAGCATATCACTACTCCCATCCACCGCTTGTTGAACG[A/G]CTCTCTGCTCTYGAAGATCTGGACAGCAAGAAAGAGAACTGACGGAAGACCCGCTGAGCTGATATCATACTTGTAGCGTGGATGGTTTTGATCCTTCTGTG	1768645768	GMI_ES17_c7146_628-0_T_U_1768645768	2010-02-07
GMI_ES17_c7160_500	ACTCGAAAAGGGACTCTTCTGACCGTGGTTCTATTCTAAGTGATTGTGAGGAACCACGGGAGTCTCTGGAAGAGGTGCAAACTTTGAGAACTGGAATGGA[A/G]CGGAGAAAAGTTCACTGGACTGACACGTGTGGGAAGGAACTTTTCGAGATCAGAGAATTCGAAACAAGCGATGAAGGYCTGTCAGACGATGAAGGGGAGAA	1768645772	GMI_ES17_c7160_500-0_B_F_1768645772	2010-02-07
GMI_ES17_c7169_286	AAGAATGTTACAACAACCAGAGGCGATCAGAAGATTTGTGAACCAAGTCCAATACTCTGA[T/C]GCATCAAATTGGTCTTTCAAGGTTCTTCCTTGAACATCCACTCTTATGATCAAAAGCACC	1768655928	GMI_ES17_c7169_286-0_T_F_1768655928	2010-02-07
GMI_ES17_c7212_653	TGCACTATTAATCCTCCTTCCATATTATGATAAAGTTGTTTACTCGATCCTTGTCGCATGAATCACTCAATATTTGGTGTTATCAACATGTATAAATATA[T/C]AATAATGATAACTGTAAATATGTTGCCGACGAAACTAAAAAAAAAAAAANAAAAAAAAGAAAAAACTAGAAG	1768644478	GMI_ES17_c7212_653-0_T_F_1768644478	2010-02-07
GMI_ES17_c7213_200	CCGCGCTCGCMATCCCCGACGACGGAACCATCTTGGCCATGGACATCAACCGCGACAACTACGAGACCATCGGGCTGCCGTGCATCGAGAAGGCCGGCGT[C/G]GCGCACAAGATCGACTTCCGCGAGGGCCCCGCGCTGCCCGTCCTCGACGCGCTGCTCGAGGACGAGGCCAACCACGGCACCTTCGACTTCGTCTTCGTCGA	1768651322	GMI_ES17_c7213_200-0_T_U_1768651322	2010-02-07
GMI_ES17_c7215_179	ACTCCAAGAAGAATTGAGACTCATCTCACCTTACTGGACCAGATATTCAGGAGGAAGCTGCGCATGTATTGACACCATCCTTGCAATCACGTGTAAGGTC[A/G]TTGAATGTCTCCAACTTCCTCTTCCCCCTGAGGAACACCTCAGTGTCGACTGCAACCCTCATGTACCCATCGAATTCCACTGGGTTGCCATTGTTTAGCTC	1768645791	GMI_ES17_c7215_179-0_T_U_1768645791	2010-02-07
GMI_ES17_c7254_313	TCTTCTACCAGGACGCATCGGATCTCAGGGACAAGTTCGAGGCCAACAGAAATGTGGAGAACCTCGACGTGATCGATAGGCTCATCGACGACGCGGAAGC[T/G]CAGCAGAGGAACTTCCAGCACCCCGATCCTTACATTGTTCCATGGGCTCCTGGTGGTACTAAGTTCACAAGGAACCCTCCTCCACCTGAAGGGATTGAGAT	1768645795	GMI_ES17_c7254_313-0_B_U_1768645795	2010-02-07
GMI_ES17_c7257_628	TGTGCTGAATGTCCAGGACCCATTCCAGAGGTTGCTTCTTCACGGTGTGTGTGAGTTCTATAATGTAACATCCATGACCACCGACACSAGAAAAAGATGG[C/G]AAGCCGTGGAAGACCACAACGATCAAGAAGCGTTCCGGCACAGGTGTTGCCCCAAGGATCACATTGGTTGGGTTCCTGAGAGCAAAGAAGAACGGGTCACA	1768645797	GMI_ES17_c7257_628-0_T_F_1768645797	2010-02-07
GMI_ES17_c7270_564	AACCAGAAAGCGATGTAACGATTATCTCAGCGGTCTTGTTCAGCCTGTTGTTCTAGAACGTGTCCAGTAGTCGTCACTAACAGGAGAGTATAAATTTGTT[A/G]CTATGTACTCCCTCAGTTCCAAAAATAAGTGTCGTGTGTGCAGCATGAACAAATTGTRRACCAACACRWWMMMMAMGKTAMYTMMTCKSGAKCTRG	1768644575	GMI_ES17_c7270_564-0_B_F_1768644575	2010-02-07
GMI_ES17_c7296_694	GGCTGCCAAGAAACATGGTGCAGCCCAAGCTGCATCCTAAGTTTGATGTGAATTTTTTTGTCTCTTACTTGTAGCTACGGTTTGGTGGTGTTATGATCCT[T/C]GGGTGTATAGGTCTATTTTACACTATACGATGGTTGCAGAGTAGGGGAACAACAGTACGAACGTGTCTCGATAG	1768644481	GMI_ES17_c7296_694-0_B_U_1768644481	2010-02-07
GMI_ES17_c7306_1002	CTACTCAGGTGATTTTGCGGAATATGTTCACTCCTGCTGAATTGAGAGAGGATGAAACACTTATTCCCACCCTTGAGGAAGATGTTAAAGAAGAATGCGT[A/T]AAGTTTGGTCCGGTTGACAATGTCAAGATCTGTGAAAATCATCCACAAGGAGTTATATTGGTGAAATTCAAAGACCGGAAAGATGGCCTGAAATGCATCGA	1768651331	GMI_ES17_c7306_1002-0_T_F_1768651331	2010-02-07
GMI_ES17_c7317_274	AGGAGCGTATAMAGAAAGCAAATGCCAGTCGAACTGTGGAATGCCTACACAAAGCTGGTA[T/C]CACATACCACGAGAATGGCTGCATGGGTCAGACAATCTTCTGGTACTGTTTGAAGAAACA	1768655940	GMI_ES17_c7317_274-0_T_F_1768655940	2010-02-07
GMI_ES17_c7319_557	GCCCCAGGACACTGTCTCCTGCAGCACAGAAGTTCATGAGGAATGCCATCGCAAAGTCTACACGAACCATCGATGAGTCCCTCCGTGCAAGTTACAGAGG[T/G]TCAACCCCACCTGCAAGCACTCCAAAGACAAGGTTTTCAACAGACCCAGGCTTGGGATCACGATCTCCTTCGGCGAGGAAGGGTTCCACGCCTCCCTGGTG	1768645803	GMI_ES17_c7319_557-0_T_F_1768645803	2010-02-07
GMI_ES17_c7321_216	TGGCGTCACATGTGTTAATGGGCATTACAAAAACCACGTCAGTCTTACCAACTATTCTGTCTCCGCTTGGGAAGGCCTGTGCCAGTATGGACCTTACAGC[A/G]GTACATGATATATTGCTTAAAACAGGTTACAAAGACGATGAAGGTGCAGAAAATGAGTTGTCCTTTCAAGAATGGACTCAGCAAGTTCAAGAGATGCTGAA	1768645806	GMI_ES17_c7321_216-0_T_U_1768645806	2010-02-07
GMI_ES17_c7323_831	CCAGATCTGTTCTTTGCCTGCAGGCCCAAAGCATACAGACAAGGCTTAGCTCTAACAGCTGTGTAAAAATATAGTTGTATTAGGAGAGAGATATTGTGCG[T/C]TCATCATGTGTACAAATGTATCACAATGTAGGAAGGAAGCTGTTAGATGGGTTATGCATACTGCCTGAGTGCCTGTGTTTGTTGTAGCTAAACTAGCTGGA	1768645809	GMI_ES17_c7323_831-0_T_F_1768645809	2010-02-07
GMI_ES17_c7355_434	AGCATTTGAAGCAGCAATCTGGAGGTGGATGACTCCAATGAAGTGGAGGCAGCCATCAGCTCATGATGTCTTTGTTGGCAACTGGAAACCAACCAAGAAA[C/G]ACACTTTGTCCAAGAGGTATCCTGGCTTCGGTGCTACCATGAACATCTTGTATGGTGATTCCACCTGCGGTAAAGGGTACATTGATAATATGAATGTCATT	1768645813	GMI_ES17_c7355_434-0_T_U_1768645813	2010-02-07
GMI_ES17_c7361_740	TTCGACAGGTYGAGGGCTGGGAGGAGTTTGACGAACGTAGGCGGCAGAAGTACCAGAAGCAGTTGGATTTCCGTGTGGGATCGTCAGGCGTTTTCGATGA[A/G]GGTGCGGATGATGACGACAGGCGTTCATAAATGCTTCTCTTGCCATGTGCAGGGTTTCTGCTTCTTGAACAGACCAGGAACTTCTTGAACATTCTGGATGC	1768645815	GMI_ES17_c7361_740-0_T_U_1768645815	2010-02-07
GMI_ES17_c7387_367	TCGGGATATGCTGCTGCACCAGCAACTGGCCAGCCTGGATATGGTCAGGCCGGCTACACTCAGCCACCCGCAAATCCCCCAAGTTATGATCAATCAGCGC[T/C]ACCAGCAGCAGCTCAAAGTGGTTATACTGCACCGCCTGCAAATCCACAGCCTGCAGTTGCAAAGGGCGTGTCACCGCAGCCTGCTGCTGCTGGATATGGTG	1768651335	GMI_ES17_c7387_367-0_T_F_1768651335	2010-02-07
GMI_ES17_c7424_271	TCTAGAAGATATGCCCAGTTGAAACATACCACCAGGAACAAGCACCATGAGGATCGTGTTGCAATTATTACAAGGATGGTTGCCGTAATGAAGGAGGTTT[A/G]CGGTGAAGCTGCTTTCAATAAGCATAATGTTGTCAACTGGGAGATGGCTGCAGATAGGTGCAACTTTACGAAGATGCCGGAGCAAGGGGCTAATGAATGTG	1768645827	GMI_ES17_c7424_271-0_T_U_1768645827	2010-02-07
GMI_ES17_c7427_957	TACCCCTCAGAATAGTGCTCTGGCTCTGTGTATAACCCTGCTTCCTTTGGAAAGAATGCCCAGTACGATAGTACAAGGTGGACCGAGGACCACGAGGTAC[T/C]CTAGTATCAACAGCATGAGGAAGAATCTCCATTGCTTGACTTGGGATTGGATGAAGAACAACACTAGCATCATAGATTGCC	1768644519	GMI_ES17_c7427_957-0_B_U_1768644519	2010-02-07
GMI_ES17_c7435_422	CAGTATGTCTGCACCACCCTNAGATCCAGTAGCATTGATGGAATTCTACATGAAGAAAGC[T/G]GCACAGGAAGAACGGAAGAGACCGCCAAGGCAGTCAAAAGGACGAAATGCCACCACCTCC	1768655947	GMI_ES17_c7435_422-0_B_U_1768655947	2010-02-07
GMI_ES17_c7496_357	GCATGAAATCCGGACCTGTTATTGCTAACAATGAATCTAAGTACTACGAACCAGATCATTGGAAGTTTGGGACCGCGGGTAACAACTACTTCCGGCATGC[A/G]ACACGGCAGCTGTATGCTATAACTAGGGATTTGGCGACCTACATATCGGCAAACAGGCATATCTTGCACAAATATACAAATGAAGATGTGTCATTTGGTTC	1768645833	GMI_ES17_c7496_357-0_T_U_1768645833	2010-02-07
GMI_ES17_c7570_517	GGCAGAAGCATGGGAGGCGGGGAAGAAGGCCTGCGGTGGGCTGCACTTCCTGGCCATCCA[A/G]GAGAACCTGAACTCCGATAGCTGTGTTGGTTTCTGGCTCCTACTAGACCTGCCACCACCG	1768655961	GMI_ES17_c7570_517-0_T_U_1768655961	2010-02-07
GMI_ES17_c7580_706	TGATTATGTTGTTGTTCGTCAGATTGCTCCGAATGGTTGGGCGGAGGGCGAATGCAGGAGGGAAGGCAGGGTGGTTTCCTGCTGGCTATGTCGAGAGGCG[A/G]GAGAACACCCCAACCAAACAAAGTCTTTCCGCAAGCATAAGCTGCTGATCAGTGTCGTTTTCTGTGTTAC	1768644467	GMI_ES17_c7580_706-0_T_U_1768644467	2010-02-07
GMI_ES17_c7582_290	TAGTCATGCCAACAGAGTGCCCCCGGAATGAGAATGGGTGTAGTTCAGGAAAGAATGGTTTGAGAGCATCAAATGGTTGTGGTGATTTTGCGACCTGCGC[T/C]GAGGGGCATGTCGGGGAGGCACCTGCTATGGAATCCCGATCACAAAGTCGGAAGCAGACATCAGACTTAGAACAGGAAACTTGTGCAGAGGACGGCAATTT	1768645848	GMI_ES17_c7582_290-0_T_F_1768645848	2010-02-07
GMI_ES17_c7590_258	CCCACTACGATCTGATAGATATATCGTCGGGCAAGCAAGCATGCAGTAGAGATCACCCTGAAGAACAAAAAAAAAAATTGTATGTAGCATACTGCTGCAA[T/G]CCGCCCCACCTCAGTCGCCGTAATCCGTGCTGCCGCTGCACGAGCTGCTGCTGTTCGACGACGGACCCCTGAGGTGGCCCGGCACGCCGTCCATGCTCTTC	1768651343	GMI_ES17_c7590_258-0_T_F_1768651343	2010-02-07
GMI_ES17_c7599_550	AAAATAACTGACGAATAATTCTTCTACAAGAGCATTTTGCTTTTCACAACCTTGGTGTCCAGCAAGTGTTATGAGCCTGTGGCTGTCCATTGTATTTCCG[A/G]TGAGTCCAGACATGTCATATTCAAAGCCAAGTCCTCGGAACATCTCTGTCATGCGCGCAGTTGCACGCTCAAACTGAACAGGGCCAAACTTCGTCTTGTAG	1768645857	GMI_ES17_c7599_550-0_T_U_1768645857	2010-02-07
GMI_ES17_c7675_296	CCCTCAAATTTTGTATGAAGATGAGGATCACGATAAGGTCATACTTTCATCAGACGCCGACCTTACAGCAGCTGTGGACCATGCAAGACAAATTGGTTGG[A/C]AGAGTTTAAGGTTGCACTTGGATTACTCCGGCGTTGGCCGGCGTAAGCGAGGAGCCGTCTCAGCGGATTTCGAGTATGCTGGAACGGACGCATGGGCTTCT	1768645870	GMI_ES17_c7675_296-0_T_U_1768645870	2010-02-07
GMI_ES17_c7804_137	CAATTTTCTTGTACATGTTTCTGATAGGGATCTGGAACTACCGTTATCGGCCTCGCTACCCTCCACACATGAACACCAAGATCTCTCACGCAGAGGCAGT[T/G]CACCCAGATGAACTTGATGAAGAGTTTGACACATTCCCGACGAGCAGGAGTCAAGAGATTGTAAGGATGAGGTATGATAGGCTGAGGAGTGTTGCTGGAAG	1768651346	GMI_ES17_c7804_137-0_B_U_1768651346	2010-02-07
GMI_ES17_c7834_319	SAARTCCCTGGAGACGAGGGAGATRGCCGCGGAGGCGCTGTGCGCCATGATGTCCGTGCACCGCAACCGGAAGCGCTTCGTCCAGGACGAGCGCAACGTG[A/G]CGCAGATACTGCAGCTGCTGGGCCCCGACGAGGAGAAACCCTCGCCGGCGAAGCGGTTCTTGCTGTCGACGCTGGTGCACCTGACCGAGAGCAGCTCCGGC	1768645892	GMI_ES17_c7834_319-0_T_U_1768645892	2010-02-07
GMI_ES17_c7856_404	TTAGTYTGTCCCGTAGCCCCGTGGATGCGACTTCTGCCATCTCCACGCGACGGACAGGCTCTCCTTGAGATCGGTATGTTGAGCAGTCCAGTTGAGCTCA[T/C]TGTTGATCTTTGTAGGGTCACTGAATACTTCAGCATAGTCTCCTGGCCTCCTGCTGAGGTACTCAACTTTGATGTCAACCCCGGTTGCCTTTTTGCAGGCA	1768645898	GMI_ES17_c7856_404-0_B_U_1768645898	2010-02-07
GMI_ES17_c786_412	AGATTCAAGCGGACTTTGCTCACATACCCTTTCCATCCTTGTGAATGATTGCCCTGGTGT[T/C]CTCAACATTATAACAGGCGTCTTTGCTCGCAGGGGTTACAGTATACAGAGTCTTGCTGTT	1768655380	GMI_ES17_c786_412-0_B_U_1768655380	2010-02-07
GMI_ES17_c7863_431	GGATTGTTATGTGGGCTGGAACATGGAGGGTAGGTGGTGTACTTGCAATGTCTCGTGCATTTGGCAACCGCTTGCTGAAGCAGTTTGTTGTCGCAGAACC[A/G]GAGATACAGGAACAAGAAATAGATGATGAACTGGAGTTTCTGATTTTGGCCAGTGATGGGCTGTGGGATGTGGTTCCGAATGAGGATGCCGTCTCGCTAGT	1768645900	GMI_ES17_c7863_431-0_T_U_1768645900	2010-02-07
GMI_ES17_c7914_290	ATGCATGGACTGCAATCTACATGCCCCTTGACAACGTGGGCATGTGGAACGTGAGAGCAGAAAACTGGGCCAGGCAATACCTTGGACAGCAGTTCTACCT[C/G]CGCGTGTGGACGCCGTCGACGTCATGGCGCGACGAGTTCCCGATCCCCAAGAACGCCCTCCTGTGCGGCCGAGCCGCCGGCCGCCGGACAAGACCGCTCTG	1768645907	GMI_ES17_c7914_290-0_B_F_1768645907	2010-02-07
GMI_ES17_c793_567	TACTCAGATGCGTACGCCATGGTAGTGGGTTTGGTACGGTATACCCTAGTATGCTAGTATACTAGTAGTAATCTAGTATACGATTGCGATTGAAGGGAAG[A/C]AGATGTAAACGCTTCCCTTCCTAGTGGTGGAGGCTGATTGGTATAAGGATACGTACACAGATGTGTACGTATAGGTAGGGTCTACTATATATTGTAGCAGG	1768651034	GMI_ES17_c793_567-0_T_U_1768651034	2010-02-07
GMI_ES17_c7943_220	TGGGTCAGAGGGGGAGACTCCAAACTGTTTTTCCTGGCTACTATCTATGGTATGCTTGGAATTCCTCTGTCGTACTTGATGTGGTATAGGCCTCTGTACC[A/G]TGCAATGAGAACTGACAGTGCATTAAGCTTTGGGTGGTTTTTCCTTTGTTACATGCTCCACATTGGCTTCTGTATTATTGCTGCCATTGCTCCACCAATCG	1768645913	GMI_ES17_c7943_220-0_B_F_1768645913	2010-02-07
GMI_ES17_c7967_247	ACGCCTCCGACGGCGCCGACGCGCGCCGCTTCGCCGAGCTGCTCATGTCGTCGGGCGTCGTCCTGAACTCCGAGATCCACTGGGTCACCTTCCACAGCGG[A/C]TACGACTTCGGCTACTTGCTCAAGCTGCTCACCGGCTCCAACCTGCCGGACACCAGCTCCGGGTTCTTCGACCTCATCAAGATATACTTCCCCGTCATCTA	1768651358	GMI_ES17_c7967_247-0_T_U_1768651358	2010-02-07
GMI_ES17_c7982_736	GCTTTGAGCCCAGTCTAGTTTGCGGATTGGAGGTTGGAAAAGTTGTCATGCAATGGAGAT[T/G]CTGTGAGAAGCTTTTGGTGCAAGGCTGGCAAATTTTATACTTTGGTGCTGAATTGTCTGC	1768656001	GMI_ES17_c7982_736-0_T_F_1768656001	2010-02-07
GMI_ES17_c7984_356	ATCGCCAAGGCCAACCCGGTGGTGAAAGCGGAGAAGCTCGACAAGATCTAGGGGCCCCTGAATGGTCGGCAAACGAAAAGGTCTCAAATCTCAATCTGTG[T/C]GTCTTTGCTGCATTATCCTTTCATGTTGCAATCTAGTTGTTGGGCATCGTGATGCATGGCGCGCCTCCGCAGCTCCCAAGGGTTCTCTCCCTCTCTGGCCA	1768651361	GMI_ES17_c7984_356-0_T_F_1768651361	2010-02-07
GMI_ES17_c8011_731	TCGAGACTGAGATGACGGCATTGTTTATCATGTCAAGTCGCTCCGACACAATCCGTTGCCGTGCATCAGGAGATAGTGGCGCTGCAGAGGAATATCGCTC[T/C]GATTTCCTGGACTCTACCCATCTGAATGAGGATTTCTTTCCGGGCACTTGAACTGGGTAAAGAAAAGAATACGCATTGGTCTCATCTACCAGCATAGCCAT	1768645924	GMI_ES17_c8011_731-0_B_U_1768645924	2010-02-07
GMI_ES17_c8036_172	TTGTCCAAACATATTTCGAGGCCCAGAGTATATACTGGATGCATGAAGTCTGGTCCTGTC[A/C]TATCTGATAAGGATGTCAGGTATTATGAACCTGAGCACTGGAAATTTGGGGATAAGTATT	1768656002	GMI_ES17_c8036_172-0_T_U_1768656002	2010-02-07
GMI_ES17_c8066_237	TTATCCATCAAAAAGAGCATATGGCAGATATGACTACCATCAGCAGCATGCCTCAAATGTGGTCTCTTGGAGTTCCCGTGTGATTGCTGATCCTGCTTCC[A/T]CCTACCAATCGAGAAACTTGGGGCTCCGAGGTTGCAGGCGGGCTGGGTTGTGGCTGGTCGCTACAGACCTAAGTGGGACAAGGCCAGGCTGGGGTCGCGTA	1768645934	GMI_ES17_c8066_237-0_B_U_1768645934	2010-02-07
GMI_ES17_c8081_192	GGCACCTGTAACTCCAATAGTTTTACCTGTCATTCACACCGGTTTTGAAAAGGTCATGCCAGAGAAATCATTCTTCGGGCGCCGTCCACCATTGCCTCTC[T/C]GCGGCAAGCAGATACAAATCATCGTGGGAGAACCGGTAGAATTTGATCTGCCTAGCTTAAAGCAGGAAGCAGCAACGATACCCCAAGACACATCTTTTGAA	1768645938	GMI_ES17_c8081_192-0_B_U_1768645938	2010-02-07
GMI_ES17_c8085_232	AGAAAACGACCACGGCAGTGCTCAACCTTCAGAACAAGGGGACAAGAACGACATATACCAGTTCGGACTAATTCTTCTGGAAGTGATTACAGGCAAATCA[A/T]CAGAATCCCAAAGAGAACTGGAATCCCTAAAATCTCAGCTGAGCGAGGCTCTGGCTGAAGACCCGGATACGCTGAAAGACATGGCCGACCCGACGATCCGT	1768651365	GMI_ES17_c8085_232-0_B_F_1768651365	2010-02-07
GMI_ES17_c8169_285	CGAAGTGTTGAACATAGCCGGATCAAGCTGCAGCTCCAGCCCAAAGGGGCGGCGACCCTA[T/C]GACCTCAACATCCCGTCCATCACGGTCTCGCAGCTCGAAGGCACGCAGACGGTGAAGCGG	1768656011	GMI_ES17_c8169_285-0_B_U_1768656011	2010-02-07
GMI_ES17_c8182_187	GTTACTGAATGTGCTCTGGCTGAGGTCTGGTTTGCTGAAATCTTCCACAGCATTCGAGAT[A/C]TCCTCCACCAGATCAACAATTACACCATTCACACCCATAAGATACTGGAGATAAACAGCC	1768656013	GMI_ES17_c8182_187-0_T_U_1768656013	2010-02-07
GMI_ES17_c822_647	GTGGTTGATGATCAATTATTATTATTCTTCATTCGGTTGGGATAAGTTAAAAGCTCGATC[T/C]GGGGAACAAGCTAAGTTAAAGCTGTCAAAAAACCGGCACTGCGTGCGTGTAACGGTGGAA	1768655386	GMI_ES17_c822_647-0_B_U_1768655386	2010-02-07
GMI_ES17_c8230_265	GAGCTAAAATTTCTCGGTCCAAATGCAAACTGAACTTAAGGCAATCGGACGATAGCAAATACATAAGAGAAGACGGAAAAAAGGGGGGCCTAAAAGAGAA[T/G]CCGGGTGCTTCCTTCTTTCCAGGAGACTTCAAAAATACACAAACACCGAGCTCTTCCTTTCCTACTAGCTGCAGTTAGTGTCCCGGAGAAGGCCTGGAAGC	1768645961	GMI_ES17_c8230_265-0_B_U_1768645961	2010-02-07
GMI_ES17_c8249_661	TAGATGGAAAGGAATTCTTCCGACAAGCACGGACTCGACTTTCTTATGAGCAATTTGGAGCATTCTTGGCRAACATCAAGGAATTCAATGCACAGAAACA[A/G]TCGCGAGAGGACACACTGTCAAAAGCAGAGGAGATTTTTTGGAACAGAGCACAAAGACTTGTACATTTCTTTCCAGAGTATGCTTAATCGCAACCAATCGT	1768645966	GMI_ES17_c8249_661-0_B_F_1768645966	2010-02-07
GMI_ES17_c8255_227	TGCCTCAAGAAGCTGACTCCCAAAGAAGCTACAAGAAAAGCTTCTGAGCTGTGTAAGTTTTGGCAGATGCAGCTGCTGAACCCAGAATGGAACCCGGCCA[A/T]GACTCTCTCGGATGAAGATATCCCTAAGGAAATTTGTGTCCATGATGTTGATCTGCAAGAGCTACGTGCTGCTTGGGGTGAAGAGGTGTACATGGTCGTGG	1768645969	GMI_ES17_c8255_227-0_T_U_1768645969	2010-02-07
GMI_ES17_c837_513	CCAAGAAATCCCCAACCCTGCGTACTTTGAGCTTGACAAGCCTGACTTTGATCCAATTGC[T/C]GCTATTGGAATTGAGATCTGGACGATGCAGGATGGCATCCTGTTTGACAACATTCTTATT	1768655388	GMI_ES17_c837_513-0_B_U_1768655388	2010-02-07
GMI_ES17_c8412_398	CATGGTGCTTTCATGGCTAAGCTTAAAGATTTGATGTGCTGCAGTGATGATATAAGCTCTTCAAGCGAGGTCAATCCTTGTCAGCTCCAAACAGCAAGCA[A/C]AAATGAATCTAGCCAATTTGGTCAGCTTGAAGACGGTGTTATGGCCAGATTGCAAGTACTGAGAAGACGTATAGATAACACTAGCAGCGTGGAGGGAGAAG	1768645990	GMI_ES17_c8412_398-0_T_U_1768645990	2010-02-07
GMI_ES17_c8511_408	CCGAGAACGAGCGCATGCACCTGATGACCTTCATGGAGGTGGCGCAGCCGAGGTGGTACGAGCGTGCCCTCGTCATCACCGTCCAGGGCGTCTTCTTCAA[T/C]GCCTACTTCTTCGGCTACCTCATCTCCCCCAAGTTCGCGCACCGTGTCGTCGGGTACCTCGAGGAGGAGGCCGTCCACTCCTACACTGAGTTCCTCAAGGA	1768646002	GMI_ES17_c8511_408-0_B_U_1768646002	2010-02-07
GMI_ES17_c8516_388	ATCCTGCTGGGCCAACGAGCCATGGCGGAGACCCTCATTTGCTAATATCATGGAAATTTTGAGGCCTTTAATAAATAAGGTCGCCGTGCCGCAGCTGCTC[T/C]GTTCAGACTCATAGCAGTTTCATGGTGTTTAGGAAAGAATCATTTGCTTAAAGACGTCGTGATAATATCGGCAAGGAGGACCTTTTCTTTTTGGTATCTAG	1768651382	GMI_ES17_c8516_388-0_B_U_1768651382	2010-02-07
GMI_ES17_c8591_433	ATGTGTGCCACGAGTGTCCAGCACGAGCAATAATCGGATTAGCGAAGGAGGCATTTAGACTACTTCGCCCAGGAGGGACCATTGCTTTAACAGATAACTC[A/G]CCGAAATCTAAAGTACTTCAGGAACTATCACCCGTTCTGTTCACTCTGATGAAGAGCACTGAGCCATTTCTGGACGAGTACTACATGCTGGATTTGGAGGC	1768646010	GMI_ES17_c8591_433-0_T_U_1768646010	2010-02-07
GMI_ES17_c8683_286	ATATCATTATGTATGTGAACTCTCCAGGAGGATCAGTGACAGCTGGGATGGCCATATTTGATACAATGAAGCATATCAGGCCTGATGTTGCCACAGTTTG[T/C]ATTGGACTTGCTGCAAGTATGGGTGCTTTTCTACTTAGCGGTGGTACAAAAGGGAAGAGATACAGCTTGCCTAACTCAAGAATAATGATCCATCAACCTCT	1768646027	GMI_ES17_c8683_286-0_B_U_1768646027	2010-02-07
GMI_ES17_c8729_764	CTCAGTCAACTTCCCATCTAATAAGTACTCGGGAGCTACATATCCCAAGGTCCCAGAAATCTTCAGGTTCCCTTTGTCGAGATTCCCACCGGTCACTGCA[A/T]GGCCAAAATCTGCAATCTTGGCATTGAAGTCTGAATCTAAAAGTATATTAGAYGATTTCAGGTCCCTATGGATGACTGGAGGATTGCAGTGCTCATGAAGA	1768646037	GMI_ES17_c8729_764-0_T_U_1768646037	2010-02-07
GMI_ES17_c8741_79	CGTCATCACGCATGTGGCTGGCGCCGGCGAGGGCGGTGGCAGCGTGCGGAAGCGCGTGTACTTCGGGTTTGACGACGG[A/T]GGGGGCGGCTGGTTCGTGGAGGCCTGTGAGGAGGCGCCGGCGAGGGAGGCTGACTTCTTGAGCCGGTGCTGCCTGTGCGGCAAGCGGCTTGATGGGCTTGA	1768644636	GMI_ES17_c8741_79-0_B_F_1768644636	2010-02-07
GMI_ES17_c875_409	ACCGAATTATTACGCTGGAAGGCATGGATAGATTATCCGGCGTGATGGATGACCGTGGGAAGTTCATATACATATCAATCGAGGAGATGCAGGCTGTCGC[A/G]GACTACATCAGGAAGCACGGGAGGGTGAGCATATCACATCTGGCCAGCAACTCGAACCAGTTCATCGATCTGGAGCCGAAGCCCCTGTACGGGGAGAAGGA	1768644760	GMI_ES17_c875_409-0_T_U_1768644760	2010-02-07
GMI_ES17_c8760_465	TGAATACGCCAAGGACATCTGGGATATCAGGCCCGTCATCTTGCCCTGAAAAATACAATACAAGCGGCGCTTTCGGGAGTCTTGGGAGTCTATGAGTTCG[A/G]TTTGGTCACAGCTTGCCTCGACTCCTCAGCGAGAAGGTTCTGCTCGCCCCAGTTTCGTATAGGCTTTATGCAAGTTCTGACATGGACCTGGGAGCTTGCAG	1768646044	GMI_ES17_c8760_465-0_B_F_1768646044	2010-02-07
GMI_ES17_c8804_534	GTTTTTAGACGATAACAATCTGGACCTTGTTGTCCGATCCCATGAAGTGAAGGATGAAGG[A/G]TATGAAATTATGCATGACGGAAAGCTTATCACTGTTTTCTCAGCTCCTAATTATTGCGAC	1768656050	GMI_ES17_c8804_534-0_T_U_1768656050	2010-02-07
GMI_ES17_c8815_680	TATTTGTCACGAACTTGCAAGCAATTAACTGTGCAACAATGTTCGGATCAATGCTACAGAAAGCTGGTGTAGGGGTTGATATTTATGATCTCTGTGATAT[T/C]GACTTGAAAGATTTTAGCCTGCAAGCTTTTGGGCAACAAGGCTGTCTACTTCGGAGCTTACCTACAGACATTGTATTCGACAACATTACAGGCATTAGCTT	1768646053	GMI_ES17_c8815_680-0_T_F_1768646053	2010-02-07
GMI_ES17_c882_882	TCCAGTACGAAACCAAGGCGCAGGAGATCGTCGCCAACCACTGATGGACGGTCGACGATC[A/G]CGCGGTGTTTGGGCTCGCGATCGAGAAGAGCCTTAGAATAAGTGCACTATTCAGCACATG	1768655396	GMI_ES17_c882_882-0_T_U_1768655396	2010-02-07
GMI_ES17_c8839_532	CACAGGCAGGCAGCTATATCCCAAATCCCTCTAGAACCGTAGTTTCTGAAGACTGTGCACCGCACTGCAGGAGGCACTTGGTGACCATTGTAGCACAATC[T/C]GGACGCCCCAGTTTTTGTCCATGTTTGTTGAATAGGAGTGTAGCATGTCTGTACCACTTGACCAGCAAGCACCAATGTTGGTTGGATAGGCTAAATTTGGT	1768646059	GMI_ES17_c8839_532-0_T_F_1768646059	2010-02-07
GMI_ES17_c8961_379	TCTATGAGCATCTGCCAGCTGGGCAAATTTGGCCAGTTCCTTCTCTTCTCGCTGTTGCTC[A/T]CGTTTCTGCCTATCATCACGGTTGCTGTTGCTGCTACTTTGCATTTCTCTCATTTCCTTA	1768656059	GMI_ES17_c8961_379-0_B_F_1768656059	2010-02-07
GMI_ES17_c8965_439	GGGGGCCGTGATGCTAACAGTTCAAAAGTCTAATACGGAAGCAATGGCTTTCTACAATAAGTTGAGATATGTAATATCCAGTACCTCACCATCACGAGTG[A/G]ATCCACTGATTGGAATTGGTAAAAGCTATGAGATTCTGTGCAAGACATTTGAAGCTGAAGCCAAGTGCAAATTGGAGGAAGGCAACTAATGCCTGGTGGGA	1768651394	GMI_ES17_c8965_439-0_T_U_1768651394	2010-02-07
GMI_ES17_c8981_569	AAAAATATAGCAGCAGGGTTGATTCGAGTCCTCCATGGCTGCTCTTCATAGCTGAAAATGGTTTTGGGAAGCGTGTGTCCCTAAATGCTTTCMGKCAATC[A/G]CTTTTCAATAGAAGAGGCATGCGAGGCTACAAGCTTCCAGAAGATTGTCGCTTAGCTGCTGTGTTTGTCGTCGGTGAWCCGACTGATGATGATGGAAGTGA	1768646068	GMI_ES17_c8981_569-0_B_F_1768646068	2010-02-07
GMI_ES17_c9013_564	CAAGCCAGGAACTTATAGACTGGTGAGGTCTTACCCCAGGCGTGCATTCACCGACGAGGA[A/G]TGTCAGATGTCGCTGAGTGATGTTGGGCTCACCAGCAAACAGGAGGCCCTGTTCTAGAGC	1768656062	GMI_ES17_c9013_564-0_T_U_1768656062	2010-02-07
GMI_ES17_c9058_376	GAGGCTGCAAGTGTTCCGCGCAACCCAGAAGGACTATAGTGAGGCAGCTCGATGGGTCGT[C/G]AGCCTCATGGCGAGATCAGGAACAGAGGCAGCAGGAGGGTTCACAGAAGCACAGCTTCAA	1768656064	GMI_ES17_c9058_376-0_T_U_1768656064	2010-02-07
GMI_ES17_c9087_425	ACGGGGAGGTGCGGACAGGTACGGCTTAACTGCAGCGTCGTCAACCCCGCCGCCTCCTCGCCGTCTCCGGTCGAGCTGGCCTCCGTCGACGAGGAGGGCG[T/G]CATCGCCACGAGCTAGCTGATTAACCATCCCGCCATCGAGTTCCATCTTCTACGTGGTCGTTTTTTTTCTATTTTACGTTGTGATGATCGCCCATGTTGGT	1768646079	GMI_ES17_c9087_425-0_B_U_1768646079	2010-02-07
GMI_ES17_c9101_198	TAATCTGGAATATCCAAAATTCTATGACAAGCTCTATGCATTACTGACTCCTGCTGTGTTCATGGCAAAACACCGGTCAGTGTTCTTGCAACTTCTTGAC[A/G]CATGCCTGAAATCATCATATGTTTCTGCACATCTTGCTGCTTCATTTGCAAAAAGATTGAGYAGACTCGCCCTTTCAGCACCACCTGCTGGAGCTCTTATC	1768646083	GMI_ES17_c9101_198-0_T_U_1768646083	2010-02-07
GMI_ES17_c9107_412	AGGACAGTAGGAACACATCTCTCCTGTAATTTTTGTACAGTGTCGAAAATGTAGCCGGCATTGTGGCAGCAGGCACATCACATGATGATGTATTAACCTG[A/T]ATTCAGCAGATTGTTGTGTACTACGTTGATCGTGTGGGGCCAGTTTTGATATTTGCAAAGGGCAGAGTTTTGATATTTGCAAAGGCAGAATTTTGGCAGAG	1768646085	GMI_ES17_c9107_412-0_B_U_1768646085	2010-02-07
GMI_ES17_c9122_630	CACGGACGGAAAAGGCGTAAATGTGGTCTATGATTCTGTTGGAAAGGATACGCGACTAGA[A/G]AGGAGGCGGTGGCCAAGTGGAGGAGACACGTGTGGAAGAAGAACCGGACGAAGATCTTGG	1768656069	GMI_ES17_c9122_630-0_B_F_1768656069	2010-02-07
GMI_ES17_c9169_589	GGAGAATCATGAATTCCTGGCAAGTGTTGGACTCGATGATATGAAGGCTTCTTAATGCTATACTATACACAGCAAAAATTATCACAGAATAAACGTGTCT[A/G]GCCATTTTATGGAACTTAACTGTCACAGAGGATACACTGTTATAGTTATATCTTCAGAAAATTACAGATTAATAATATGTATGTGGGGATATTTGGGCAGT	1768646092	GMI_ES17_c9169_589-0_B_F_1768646092	2010-02-07
GMI_ES17_c9235_399	TGGAGATCCGGTCCGCAGGGCAGAGCGTTGTGATCGCAGTCATCTTCTTGGTGACATTTGTGATCGGGCAGACCTTTCTTGCTATGTTGTGCCATCTCAA[C/G]TTCGGCACCTTCTTTCTGTTCGGGGGKKGGTGTGCGTGATGACGCTGTTCGTCTTCTTCTTCCTGCCAGAGACGAAGCAGCTGCCCATGGAGCAGATGGAG	1768646096	GMI_ES17_c9235_399-0_B_F_1768646096	2010-02-07
GMI_ES17_c924_333	CACAGGTTGCAGTAGATGCAAGGCACTGACTCCTGGTACTTCCATTATAGCACCTTTCTTAGACTCCACTCTAGCAACCTTCTTCGATTTGTCTCTCCAG[A/G]AAATCAGAAGGATCAAGACCCTCGTAAATACATCTTACAGAGGCCTCCTCAGCTTCCAGCTCGTACATACGTCTTACAGAGGCCTCCTCAGCCTCCAGTTC	1768644767	GMI_ES17_c924_333-0_B_F_1768644767	2010-02-07
GMI_ES17_c9257_328	AGGAAACACTGCTTTATCTTCAGATCGAGCTGCCTCGGATGAAGAGAACAATGCTGTTCCTGAATAAAAATATCTTTACATACCTCATCTTCGAAGATGA[A/T]GAAGGCTACTAAGCAAAGAGAGGATGTCAGGTGCAAAGTGTGAAATCTGTATGTGTTGGCAACATTGTTGACGGAAGACCAAGCTGCCAGAAGTTACCCAG	1768646100	GMI_ES17_c9257_328-0_B_F_1768646100	2010-02-07
GMI_ES17_c9261_380	GGAATCGAGTTGGAAGCATCGTTTGTCCATTTTATATAGCCTTGCACGATGATCCCCTTG[A/T]GTATGTTCGCGAGGCAAAAATGCTTATGCGTAGGAAAAAGAGCTCTTTAGAAGTGATGAT	1768656075	GMI_ES17_c9261_380-0_T_F_1768656075	2010-02-07
[truncated: 1,565 more rows]
